# Supplementary material for: Influencing the properties of dysprosium single-molecule magnets with phosphorus donor ligands
Source: Nat Commun. 2015 Jul 1;6:7492. doi: 10.1038/ncomms8492 (PMC4507012; doi:10.1038/ncomms8492)
Supplement: Supplementary Data 1 — cif file for 1-Dy [file ncomms8492-s2.cif]

data_1
_audit_creation_date              2014-03-31
_audit_creation_method
;
Olex2 1.2
(compiled 2014.03.20 svn.r2914 for OlexSys, GUI svn.r4816)
;
_shelxl_version_number            2012-9
_publ_contact_author_address      ?
_publ_contact_author_email        ?
_publ_contact_author_name         ''
_publ_contact_author_phone        ?
_publ_section_references
;
Dolomanov, O.V., Bourhis, L.J., Gildea, R.J, Howard, J.A.K. & Puschmann, H.
 (2009), J. Appl. Cryst. 42, 339-341.

ShelXL (Sheldrick, 2008)

ShelXS (Sheldrick, 2008)

Sheldrick, G.M. (2008). Acta Cryst. A64, 112-122

Sheldrick, G.M. (2008). Acta Cryst. A64, 112-122

Sheldrick, G.M. (2008). Acta Cryst. A64, 112-122.
;
_chemical_name_common             ?
_chemical_name_systematic
;
 ?
;
_chemical_formula_moiety          'C18 H21 Dy, C9 H13 P'
_chemical_formula_sum             'C27 H34 Dy P'
_chemical_formula_weight          552.01
_chemical_melting_point           ?
_chemical_oxdiff_formula          Dy1P1C21H50
loop_
  _atom_type_symbol
  _atom_type_description
  _atom_type_scat_dispersion_real
  _atom_type_scat_dispersion_imag
  _atom_type_scat_source
 'C' 'C' 0.0033 0.0016 'International Tables Vol C Tables 4.2.6.8 and 6.1.1.4'
 'H' 'H' 0.0000 0.0000 'International Tables Vol C Tables 4.2.6.8 and 6.1.1.4'
 'Dy' 'Dy' -0.1892 4.4098
 'International Tables Vol C Tables 4.2.6.8 and 6.1.1.4'
 'P' 'P' 0.1023 0.0942 'International Tables Vol C Tables 4.2.6.8 and 6.1.1.4'

_shelx_space_group_comment
;
The symmetry employed for this shelxl refinement is uniquely defined
by the following loop, which should always be used as a source of
symmetry information in preference to the above space-group names.
They are only intended as comments.
;
_space_group_crystal_system       'monoclinic'
_space_group_IT_number            14
_space_group_name_H-M_alt         'P 1 21/n 1'
_space_group_name_Hall            '-P 2yn'
loop_
  _space_group_symop_operation_xyz
 'x, y, z'
 '-x+1/2, y+1/2, -z+1/2'
 '-x, -y, -z'
 'x-1/2, -y-1/2, z-1/2'

_cell_length_a                    8.1970(5)
_cell_length_b                    24.7447(18)
_cell_length_c                    11.5021(10)
_cell_angle_alpha                 90
_cell_angle_beta                  94.741(7)
_cell_angle_gamma                 90
_cell_volume                      2325.0(3)
_cell_formula_units_Z             4
_cell_measurement_reflns_used     5939
_cell_measurement_temperature     100
_cell_measurement_theta_max       28.5090
_cell_measurement_theta_min       3.2540
_shelx_estimated_absorpt_T_max    ?
_shelx_estimated_absorpt_T_min    ?
_exptl_absorpt_coefficient_mu     3.293
_exptl_absorpt_correction_T_max   1.00000
_exptl_absorpt_correction_T_min   0.46465
_exptl_absorpt_correction_type    multi-scan
_exptl_absorpt_process_details
;
CrysAlisPro, Agilent Technologies,
Version 1.171.36.24 (release 03-12-2012 CrysAlis171 .NET)
(compiled Dec  3 2012,18:21:49)
Empirical absorption correction using spherical harmonics,
 implemented in SCALE3 ABSPACK scaling algorithm.
;
_exptl_crystal_colour             'clear light colourless'
_exptl_crystal_colour_lustre      clear
_exptl_crystal_colour_modifier    light
_exptl_crystal_colour_primary     colourless
_exptl_crystal_density_diffrn     1.577
_exptl_crystal_density_meas       ?
_exptl_crystal_density_method     ?
_exptl_crystal_description        block
_exptl_crystal_F_000              1108
_exptl_crystal_size_max           0.5
_exptl_crystal_size_mid           0.3
_exptl_crystal_size_min           0.2
_exptl_special_details
;
 ?
;
_exptl_transmission_factor_max    ?
_exptl_transmission_factor_min    ?
_diffrn_reflns_av_R_equivalents   0.0419
_diffrn_reflns_av_unetI/netI      0.0565
_diffrn_reflns_Laue_measured_fraction_full 0.998
_diffrn_reflns_Laue_measured_fraction_max 0.998
_diffrn_reflns_limit_h_max        10
_diffrn_reflns_limit_h_min        -10
_diffrn_reflns_limit_k_max        19
_diffrn_reflns_limit_k_min        -30
_diffrn_reflns_limit_l_max        14
_diffrn_reflns_limit_l_min        -13
_diffrn_reflns_number             9055
_diffrn_reflns_point_group_measured_fraction_full 0.998
_diffrn_reflns_point_group_measured_fraction_max 0.998
_diffrn_reflns_theta_full         25.242
_diffrn_reflns_theta_max          26.372
_diffrn_reflns_theta_min          2.940
_diffrn_ambient_temperature       100
_diffrn_detector_area_resol_mean  8.3367
_diffrn_measured_fraction_theta_full 0.998
_diffrn_measured_fraction_theta_max 0.998
_diffrn_measurement_device_type   'Xcalibur, Sapphire2, large Be window'
_diffrn_measurement_method        '\w scans'
_diffrn_orient_matrix_UB_11       -0.0273370000
_diffrn_orient_matrix_UB_12       -0.0175670000
_diffrn_orient_matrix_UB_13       0.0214147000
_diffrn_orient_matrix_UB_21       -0.0374112000
_diffrn_orient_matrix_UB_22       0.0205777000
_diffrn_orient_matrix_UB_23       -0.0028087000
_diffrn_orient_matrix_UB_31       -0.0304844000
_diffrn_orient_matrix_UB_32       -0.0094540000
_diffrn_orient_matrix_UB_33       -0.0465729000
_diffrn_radiation_monochromator   'graphite'
_diffrn_radiation_type            MoK\a
_diffrn_radiation_wavelength      0.71073
_diffrn_source                    'Enhance (Mo) X-ray Source'
_reflns_Friedel_coverage          0.000
_reflns_Friedel_fraction_full     .
_reflns_Friedel_fraction_max      .
_reflns_number_gt                 3978
_reflns_number_total              4745
_reflns_odcompleteness_completeness 99.68
_reflns_odcompleteness_iscentric  1
_reflns_odcompleteness_theta      26.32
_reflns_special_details
;
 Reflections were merged by SHELXL according to the crystal
 class for the calculation of statistics and refinement.
 
 _reflns_Friedel_fraction is defined as the number of unique
 Friedel pairs measured divided by the number that would be
 possible theoretically, ignoring centric projections and
 systematic absences.
;
_reflns_threshold_expression      'I > 2\s(I)'
_computing_cell_refinement
;
CrysAlisPro, Agilent Technologies,
Version 1.171.36.24 (release 03-12-2012 CrysAlis171 .NET)
(compiled Dec  3 2012,18:21:49)
;
_computing_data_collection
;
CrysAlisPro, Agilent Technologies,
Version 1.171.36.24 (release 03-12-2012 CrysAlis171 .NET)
(compiled Dec  3 2012,18:21:49)
;
_computing_data_reduction
;
CrysAlisPro, Agilent Technologies,
Version 1.171.36.24 (release 03-12-2012 CrysAlis171 .NET)
(compiled Dec  3 2012,18:21:49)
;
_computing_molecular_graphics     'Olex2 (Dolomanov et al., 2009)'
_computing_publication_material   'Olex2 (Dolomanov et al., 2009)'
_computing_structure_refinement   'ShelXL (Sheldrick, 2008)'
_computing_structure_solution     'ShelXS (Sheldrick, 2008)'
_refine_diff_density_max          1.807
_refine_diff_density_min          -1.831
_refine_diff_density_rms          0.143
_refine_ls_extinction_coef        .
_refine_ls_extinction_method      none
_refine_ls_goodness_of_fit_ref    1.039
_refine_ls_hydrogen_treatment     mixed
_refine_ls_matrix_type            full
_refine_ls_number_parameters      316
_refine_ls_number_reflns          4745
_refine_ls_number_restraints      68
_refine_ls_R_factor_all           0.0487
_refine_ls_R_factor_gt            0.0382
_refine_ls_restrained_S_all       1.109
_refine_ls_shift/su_max           0.001
_refine_ls_shift/su_mean          0.000
_refine_ls_structure_factor_coef  Fsqd
_refine_ls_weighting_details
;
 w=1/[\s^2^(Fo^2^)+(0.0344P)^2^+5.2157P]
 where P=(Fo^2^+2Fc^2^)/3
;
_refine_ls_weighting_scheme       calc
_refine_ls_wR_factor_gt           0.0841
_refine_ls_wR_factor_ref          0.0932
_refine_special_details
;
 ?
;
_olex2_refinement_description
;
1. Fixed Uiso
 At 1.2 times of:
  All C(H) groups
 At 1.5 times of:
  All C(H,H,H) groups
2. Shared sites
{C6, C6A}
{C12, C12A}
{C9, C9A}
{C8, C8A}
{C15, C15A}
3. Restrained distances
 C8-C27
 1.54 with sigma of 0.02
 C6-C27 \\sim C9-C27
 with sigma of 0.02
4. Uiso/Uaniso restraints and constraints
Uanis(C9) \\sim Ueq, Uanis(C8) \\sim Ueq, Uanis(C6) \\sim Ueq, Uanis(C12) \\sim
Ueq, Uanis(C15) \\sim Ueq, Uanis(C22) \\sim Ueq, Uanis(C4) \\sim Ueq,
Uanis(C21) \\sim Ueq, Uanis(C24) \\sim Ueq, Uanis(C1) \\sim Ueq, Uanis(C25)
\\sim Ueq: with sigma of 0.005 and sigma for terminal atoms of 0.02
Uanis(C6) = Uanis(C6A)
Uanis(C12) = Uanis(C12A)
Uanis(C9) = Uanis(C9A)
Uanis(C8) = Uanis(C8A)
Uanis(C15) = Uanis(C15A)
5. Others
 Fixed Sof: C8(0.5) C27(0.5) H27A(0.5) H27B(0.5) H27C(0.5) C15A(0.5) H15A(0.5)
 C6(0.5) H6(0.5) C9(0.5) H9(0.5) C12(0.5) H12(0.5) C8A(0.5) H8A(0.5) C15(0.5)
 C26(0.5) H26A(0.5) H26B(0.5) H26C(0.5) C6A(0.5) H6A(0.5) C9A(0.5) H9A(0.5)
 C12A(0.5) H12A(0.5)
6.a Aromatic/amide H refined with riding coordinates:
 C15A(H15A), C6(H6), C9(H9), C12(H12), C8A(H8A), C6A(H6A), C9A(H9A),
 C12A(H12A), C16(H16), C1(H1), C4(H4), C11(H11), C19(H19), C20(H20), C22(H22),
 C24(H24)
6.b Idealised Me refined as rotating group:
 C27(H27A,H27B,H27C), C26(H26A,H26B,H26C), C23(H23A,H23B,H23C), C28(H28A,H28B,
 H28C), C25(H25A,H25B,H25C)
;
_atom_sites_solution_hydrogens    mixed
_atom_sites_solution_primary      direct
_atom_sites_solution_secondary    ?
loop_
  _atom_site_label
  _atom_site_type_symbol
  _atom_site_fract_x
  _atom_site_fract_y
  _atom_site_fract_z
  _atom_site_U_iso_or_equiv
  _atom_site_adp_type
  _atom_site_occupancy
  _atom_site_site_symmetry_order
  _atom_site_calc_flag
  _atom_site_refinement_flags_posn
  _atom_site_refinement_flags_adp
  _atom_site_refinement_flags_occupancy
  _atom_site_disorder_assembly
  _atom_site_disorder_group
 Dy1 Dy 0.81900(2) 0.14961(2) 0.59974(2) 0.02130(9) Uani 1 1 d . . . . .
 P1 P 0.88557(15) 0.05522(5) 0.76165(11) 0.0236(3) Uani 1 1 d . . . . .
 C8 C 0.5269(7) 0.1997(3) 0.5793(7) 0.0515(17) Uani 0.5 1 d D U P A 1
 C27 C 0.5243(14) 0.2622(4) 0.5619(10) 0.041(3) Uani 0.5 1 d D . P A 1
 H27A H 0.5876 0.2716 0.4982 0.061 Uiso 0.5 1 calc GR . P A 1
 H27B H 0.5704 0.2795 0.6319 0.061 Uiso 0.5 1 calc GR . P A 1
 H27C H 0.4135 0.2742 0.5450 0.061 Uiso 0.5 1 calc GR . P A 1
 C15A C 0.5100(6) 0.1070(3) 0.5801(6) 0.0408(14) Uani 0.5 1 d . . P A 1
 H15A H 0.5006 0.0713 0.5552 0.049 Uiso 0.5 1 calc R . P A 1
 C6 C 0.5418(7) 0.1820(3) 0.6978(6) 0.0474(16) Uani 0.5 1 d . U P A 1
 H6 H 0.5551 0.2038 0.7638 0.057 Uiso 0.5 1 calc R . P A 1
 C9 C 0.5050(7) 0.1547(3) 0.5098(7) 0.0493(17) Uani 0.5 1 d . U P A 1
 H9 H 0.4893 0.1552 0.4288 0.059 Uiso 0.5 1 calc R . P A 1
 C12 C 0.5323(6) 0.1262(3) 0.6954(6) 0.0432(15) Uani 0.5 1 d . U P A 1
 H12 H 0.5398 0.1043 0.7613 0.052 Uiso 0.5 1 calc R . P A 1
 C8A C 0.5269(7) 0.1997(3) 0.5793(7) 0.0515(17) Uani 0.5 1 d . . P A 2
 H8A H 0.5313 0.2353 0.5537 0.062 Uiso 0.5 1 calc R . P A 2
 C15 C 0.5100(6) 0.1070(3) 0.5801(6) 0.0408(14) Uani 0.5 1 d . U P A 2
 C26 C 0.4921(11) 0.0430(4) 0.5325(9) 0.027(2) Uani 0.5 1 d . . P A 2
 H26A H 0.5694 0.0206 0.5775 0.040 Uiso 0.5 1 calc GR . P A 2
 H26B H 0.5135 0.0415 0.4518 0.040 Uiso 0.5 1 calc GR . P A 2
 H26C H 0.3831 0.0302 0.5412 0.040 Uiso 0.5 1 calc GR . P A 2
 C6A C 0.5418(7) 0.1820(3) 0.6978(6) 0.0474(16) Uani 0.5 1 d . . P A 2
 H6A H 0.5551 0.2038 0.7638 0.057 Uiso 0.5 1 calc R . P A 2
 C9A C 0.5050(7) 0.1547(3) 0.5098(7) 0.0493(17) Uani 0.5 1 d . . P A 2
 H9A H 0.4893 0.1552 0.4288 0.059 Uiso 0.5 1 calc R . P A 2
 C12A C 0.5323(6) 0.1262(3) 0.6954(6) 0.0432(15) Uani 0.5 1 d . . P A 2
 H12A H 0.5398 0.1043 0.7613 0.052 Uiso 0.5 1 calc R . P A 2
 C16 C 0.7850(7) 0.0947(2) 0.3919(5) 0.0426(16) Uani 1 1 d . . . . .
 H16 H 0.6808 0.0833 0.3644 0.051 Uiso 1 1 calc R . . . .
 C1 C 0.8755(8) 0.2438(3) 0.7125(6) 0.0507(17) Uani 1 1 d . U . . .
 H1 H 0.7859 0.2665 0.7180 0.061 Uiso 1 1 calc R . . . .
 C2 C 1.1808(5) 0.0486(2) 0.9021(4) 0.0189(9) Uani 1 1 d . . . . .
 C3 C 1.0135(5) 0.0603(2) 0.8993(4) 0.0223(10) Uani 1 1 d . . . . .
 C4 C 1.1027(6) 0.2048(2) 0.6514(4) 0.0294(12) Uani 1 1 d . U . . .
 H4 H 1.1915 0.1966 0.6092 0.035 Uiso 1 1 calc R . . . .
 C5 C 1.2598(6) 0.0258(3) 0.7992(4) 0.0261(11) Uani 1 1 d . . . . .
 C7 C 1.0484(6) 0.0890(2) 1.1001(4) 0.0259(11) Uani 1 1 d . . . . .
 C10 C 0.8535(8) 0.1441(2) 0.3669(5) 0.0389(15) Uani 1 1 d . . . . .
 C11 C 1.0390(6) 0.0955(2) 0.4839(4) 0.0288(12) Uani 1 1 d . . . . .
 H11 H 1.1331 0.0856 0.5297 0.035 Uiso 1 1 calc R . . . .
 C13 C 0.9458(6) 0.0803(2) 0.9995(4) 0.0237(11) Uani 1 1 d . . . . .
 C14 C 1.2160(6) 0.0790(2) 1.1041(4) 0.0228(10) Uani 1 1 d . . . . .
 C17 C 0.7652(7) 0.0922(3) 0.9999(6) 0.0346(13) Uani 1 1 d . . . . .
 C18 C 1.2799(6) 0.0585(2) 1.0055(4) 0.0219(10) Uani 1 1 d . . . . .
 C19 C 1.0150(7) 0.1439(2) 0.4217(4) 0.0302(12) Uani 1 1 d . . . . .
 H19 H 1.0920 0.1712 0.4170 0.036 Uiso 1 1 calc R . . . .
 C20 C 0.8962(6) 0.0646(2) 0.4649(4) 0.0312(12) Uani 1 1 d . . . . .
 H20 H 0.8784 0.0304 0.4952 0.037 Uiso 1 1 calc R . . . .
 C21 C 0.9819(6) 0.2443(2) 0.6215(5) 0.0311(12) Uani 1 1 d . U . . .
 C22 C 1.0659(7) 0.1803(3) 0.7552(5) 0.0414(14) Uani 1 1 d . U . . .
 H22 H 1.1251 0.1525 0.7933 0.050 Uiso 1 1 calc R . . . .
 C23 C 1.3264(7) 0.0905(2) 1.2140(4) 0.0346(13) Uani 1 1 d . . . . .
 H23A H 1.3473 0.1286 1.2199 0.052 Uiso 1 1 calc GR . . . .
 H23B H 1.4280 0.0715 1.2105 0.052 Uiso 1 1 calc GR . . . .
 H23C H 1.2736 0.0786 1.2810 0.052 Uiso 1 1 calc GR . . . .
 C24 C 0.9267(9) 0.2041(3) 0.7919(6) 0.0550(18) Uani 1 1 d . U . . .
 H24 H 0.8761 0.1949 0.8586 0.066 Uiso 1 1 calc R . . . .
 C28 C 0.9790(8) 0.2827(2) 0.5221(5) 0.0439(15) Uani 1 1 d . . . . .
 H28A H 1.0493 0.2696 0.4656 0.066 Uiso 1 1 calc GR . . . .
 H28B H 1.0166 0.3175 0.5499 0.066 Uiso 1 1 calc GR . . . .
 H28C H 0.8692 0.2858 0.4867 0.066 Uiso 1 1 calc GR . . . .
 C25 C 0.7778(9) 0.1872(3) 0.2875(5) 0.055(2) Uani 1 1 d . U . . .
 H25A H 0.6608 0.1836 0.2821 0.083 Uiso 1 1 calc GR . . . .
 H25B H 0.8162 0.1833 0.2113 0.083 Uiso 1 1 calc GR . . . .
 H25C H 0.8081 0.2222 0.3183 0.083 Uiso 1 1 calc GR . . . .
 H5A H 1.216(6) -0.007(2) 0.780(5) 0.027(15) Uiso 1 1 d . . . . .
 H18 H 1.407(6) 0.048(2) 1.011(4) 0.017(12) Uiso 1 1 d . . . . .
 H5B H 1.250(6) 0.053(2) 0.734(5) 0.026(14) Uiso 1 1 d . . . . .
 H5C H 1.374(7) 0.019(2) 0.817(5) 0.042(17) Uiso 1 1 d . . . . .
 H17A H 0.692(7) 0.059(3) 0.977(5) 0.045(17) Uiso 1 1 d . . . . .
 H17B H 0.736(6) 0.120(3) 0.946(5) 0.032(15) Uiso 1 1 d . . . . .
 H4A H 0.951(6) 0.010(2) 0.713(4) 0.024(13) Uiso 1 1 d . . . . .
 H4B H 0.751(7) 0.031(3) 0.796(5) 0.056(19) Uiso 1 1 d . . . . .
 H7 H 1.009(6) 0.102(2) 1.162(5) 0.030(15) Uiso 1 1 d . . . . .
 H17C H 0.735(7) 0.104(3) 1.074(5) 0.045(17) Uiso 1 1 d . . . . .

loop_
  _atom_site_aniso_label
  _atom_site_aniso_U_11
  _atom_site_aniso_U_22
  _atom_site_aniso_U_33
  _atom_site_aniso_U_23
  _atom_site_aniso_U_13
  _atom_site_aniso_U_12
 Dy1 0.01195(13) 0.01339(14) 0.03852(15) -0.00306(10) 0.00198(9) -0.00033(8)
 P1 0.0199(6) 0.0174(7) 0.0326(7) -0.0040(6) -0.0033(5) -0.0005(5)
 C8 0.024(3) 0.046(3) 0.086(4) 0.024(3) 0.013(3) 0.008(2)
 C27 0.038(6) 0.044(8) 0.041(6) 0.009(6) 0.008(5) 0.007(5)
 C15A 0.019(2) 0.036(3) 0.066(3) 0.018(3) -0.001(2) -0.005(2)
 C6 0.024(2) 0.044(3) 0.077(4) 0.013(3) 0.019(2) 0.006(2)
 C9 0.020(2) 0.056(4) 0.072(3) 0.029(3) -0.002(2) 0.003(2)
 C12 0.020(2) 0.040(3) 0.071(3) 0.017(3) 0.012(2) 0.000(2)
 C8A 0.024(3) 0.046(3) 0.086(4) 0.024(3) 0.013(3) 0.008(2)
 C15 0.019(2) 0.036(3) 0.066(3) 0.018(3) -0.001(2) -0.005(2)
 C26 0.013(4) 0.020(6) 0.047(6) -0.008(5) 0.003(4) -0.009(4)
 C6A 0.024(2) 0.044(3) 0.077(4) 0.013(3) 0.019(2) 0.006(2)
 C9A 0.020(2) 0.056(4) 0.072(3) 0.029(3) -0.002(2) 0.003(2)
 C12A 0.020(2) 0.040(3) 0.071(3) 0.017(3) 0.012(2) 0.000(2)
 C16 0.046(3) 0.021(3) 0.056(4) -0.019(3) -0.027(3) 0.016(3)
 C1 0.049(3) 0.033(3) 0.075(4) -0.022(3) 0.031(3) -0.013(3)
 C2 0.020(2) 0.015(2) 0.023(2) -0.0015(19) 0.0044(18) -0.0021(18)
 C3 0.020(2) 0.019(3) 0.027(2) -0.001(2) 0.0015(18) -0.0029(19)
 C4 0.024(2) 0.035(3) 0.030(2) -0.006(2) 0.0031(19) -0.013(2)
 C5 0.022(3) 0.032(3) 0.024(2) -0.005(2) 0.004(2) 0.002(2)
 C7 0.037(3) 0.016(3) 0.027(2) -0.006(2) 0.012(2) 0.001(2)
 C10 0.062(4) 0.022(3) 0.029(3) -0.011(2) -0.021(3) 0.018(3)
 C11 0.025(3) 0.033(3) 0.028(2) -0.002(2) -0.003(2) 0.015(2)
 C13 0.022(2) 0.016(3) 0.034(3) -0.002(2) 0.010(2) -0.0001(19)
 C14 0.034(3) 0.014(3) 0.021(2) 0.001(2) 0.0032(19) -0.006(2)
 C17 0.026(3) 0.034(4) 0.046(3) 0.000(3) 0.013(2) 0.007(3)
 C18 0.020(2) 0.023(3) 0.023(2) -0.003(2) 0.0050(18) -0.002(2)
 C19 0.039(3) 0.034(3) 0.018(2) -0.006(2) 0.000(2) 0.006(2)
 C20 0.040(3) 0.017(3) 0.035(3) -0.009(2) -0.009(2) 0.011(2)
 C21 0.034(2) 0.025(3) 0.036(2) -0.008(2) 0.007(2) -0.011(2)
 C22 0.049(3) 0.038(3) 0.035(3) -0.004(2) -0.003(2) -0.025(3)
 C23 0.043(3) 0.035(3) 0.026(3) -0.008(2) 0.001(2) -0.004(3)
 C24 0.070(4) 0.046(3) 0.054(3) -0.017(3) 0.031(3) -0.029(3)
 C28 0.050(4) 0.026(3) 0.055(4) -0.005(3) 0.003(3) -0.013(3)
 C25 0.085(5) 0.034(4) 0.041(3) -0.005(3) -0.028(3) 0.028(3)

_geom_special_details
;
 All esds (except the esd in the dihedral angle between two l.s. planes)
 are estimated using the full covariance matrix.  The cell esds are taken
 into account individually in the estimation of esds in distances, angles
 and torsion angles; correlations between esds in cell parameters are only
 used when they are defined by crystal symmetry.  An approximate (isotropic)
 treatment of cell esds is used for estimating esds involving l.s. planes.
;
loop_
  _geom_bond_atom_site_label_1
  _geom_bond_atom_site_label_2
  _geom_bond_distance
  _geom_bond_site_symmetry_2
  _geom_bond_publ_flag
 Dy1 C8 2.689(6) . ?
 Dy1 C9 2.696(6) . ?
 Dy1 C1 2.689(6) . ?
 Dy1 C10 2.720(6) . ?
 Dy1 C11 2.686(5) . ?
 Dy1 C19 2.709(5) . ?
 Dy1 C20 2.719(5) . ?
 Dy1 C21 2.698(5) . ?
 Dy1 C22 2.696(5) . ?
 Dy1 C24 2.675(6) . ?
 P1 C3 1.830(5) . ?
 C8 C27 1.560(11) . ?
 C8 C6 1.427(9) . ?
 C8 C9 1.374(10) . ?
 C15A C9 1.429(8) . ?
 C15A C12 1.406(9) . ?
 C6 C12 1.383(9) . ?
 C16 C10 1.385(9) . ?
 C16 C20 1.402(7) . ?
 C1 C21 1.418(8) . ?
 C1 C24 1.382(10) . ?
 C2 C3 1.399(6) . ?
 C2 C5 1.506(6) . ?
 C2 C18 1.405(6) . ?
 C3 C13 1.409(6) . ?
 C4 C21 1.413(8) . ?
 C4 C22 1.394(8) . ?
 C7 C13 1.390(7) . ?
 C7 C14 1.393(7) . ?
 C10 C19 1.418(8) . ?
 C10 C25 1.504(8) . ?
 C11 C19 1.400(7) . ?
 C11 C20 1.400(8) . ?
 C13 C17 1.510(7) . ?
 C14 C18 1.385(6) . ?
 C14 C23 1.519(6) . ?
 C21 C28 1.485(8) . ?
 C22 C24 1.380(9) . ?

loop_
  _geom_angle_atom_site_label_1
  _geom_angle_atom_site_label_2
  _geom_angle_atom_site_label_3
  _geom_angle
  _geom_angle_site_symmetry_1
  _geom_angle_site_symmetry_3
  _geom_angle_publ_flag
 C8 Dy1 C9 29.6(2) . . ?
 C8 Dy1 C10 95.8(2) . . ?
 C8 Dy1 C19 122.50(19) . . ?
 C8 Dy1 C20 123.7(2) . . ?
 C8 Dy1 C21 92.2(2) . . ?
 C8 Dy1 C22 122.8(2) . . ?
 C9 Dy1 C10 78.4(2) . . ?
 C9 Dy1 C19 108.62(19) . . ?
 C9 Dy1 C20 94.4(2) . . ?
 C9 Dy1 C21 116.39(18) . . ?
 C9 Dy1 C22 151.8(2) . . ?
 C1 Dy1 C8 76.1(2) . . ?
 C1 Dy1 C9 105.4(2) . . ?
 C1 Dy1 C10 119.4(2) . . ?
 C1 Dy1 C19 108.72(18) . . ?
 C1 Dy1 C20 155.08(18) . . ?
 C1 Dy1 C21 30.52(17) . . ?
 C1 Dy1 C22 49.2(2) . . ?
 C11 Dy1 C8 144.6(2) . . ?
 C11 Dy1 C9 119.4(2) . . ?
 C11 Dy1 C1 125.14(17) . . ?
 C11 Dy1 C10 50.05(15) . . ?
 C11 Dy1 C19 30.08(16) . . ?
 C11 Dy1 C20 30.01(16) . . ?
 C11 Dy1 C21 97.55(17) . . ?
 C11 Dy1 C22 88.37(18) . . ?
 C19 Dy1 C10 30.29(17) . . ?
 C19 Dy1 C20 49.30(18) . . ?
 C20 Dy1 C10 49.58(17) . . ?
 C21 Dy1 C10 92.50(17) . . ?
 C21 Dy1 C19 78.20(17) . . ?
 C21 Dy1 C20 126.00(17) . . ?
 C22 Dy1 C10 122.25(19) . . ?
 C22 Dy1 C19 93.24(17) . . ?
 C22 Dy1 C20 113.50(18) . . ?
 C22 Dy1 C21 49.86(18) . . ?
 C24 Dy1 C8 94.0(2) . . ?
 C24 Dy1 C9 122.2(2) . . ?
 C24 Dy1 C1 29.9(2) . . ?
 C24 Dy1 C10 141.7(2) . . ?
 C24 Dy1 C11 118.14(19) . . ?
 C24 Dy1 C19 118.36(18) . . ?
 C24 Dy1 C20 141.7(2) . . ?
 C24 Dy1 C21 50.13(18) . . ?
 C24 Dy1 C22 29.8(2) . . ?
 C3 P1 Dy1 122.94(17) . . ?
 C27 C8 Dy1 118.1(5) . . ?
 C6 C8 Dy1 76.7(3) . . ?
 C6 C8 C27 115.2(7) . . ?
 C9 C8 Dy1 75.5(3) . . ?
 C9 C8 C27 136.9(7) . . ?
 C9 C8 C6 107.7(6) . . ?
 C9 C15A Dy1 73.2(3) . . ?
 C12 C15A Dy1 75.2(3) . . ?
 C12 C15A C9 104.5(6) . . ?
 C8 C6 Dy1 72.8(3) . . ?
 C12 C6 Dy1 75.3(3) . . ?
 C12 C6 C8 106.7(7) . . ?
 C8 C9 Dy1 74.9(4) . . ?
 C8 C9 C15A 110.1(7) . . ?
 C15A C9 Dy1 76.3(3) . . ?
 C15A C12 Dy1 75.0(3) . . ?
 C6 C12 Dy1 75.4(3) . . ?
 C6 C12 C15A 111.0(6) . . ?
 C10 C16 Dy1 74.4(3) . . ?
 C10 C16 C20 109.8(5) . . ?
 C20 C16 Dy1 74.2(3) . . ?
 C21 C1 Dy1 75.1(3) . . ?
 C24 C1 Dy1 74.5(4) . . ?
 C24 C1 C21 108.8(6) . . ?
 C3 C2 C5 123.0(4) . . ?
 C3 C2 C18 118.8(4) . . ?
 C18 C2 C5 118.3(4) . . ?
 C2 C3 P1 119.7(3) . . ?
 C2 C3 C13 120.3(4) . . ?
 C13 C3 P1 119.7(3) . . ?
 C21 C4 Dy1 74.0(3) . . ?
 C22 C4 Dy1 74.1(3) . . ?
 C22 C4 C21 108.2(5) . . ?
 C13 C7 C14 121.8(4) . . ?
 C16 C10 Dy1 76.2(4) . . ?
 C16 C10 C19 106.5(5) . . ?
 C16 C10 C25 126.7(6) . . ?
 C19 C10 Dy1 74.4(3) . . ?
 C19 C10 C25 126.6(6) . . ?
 C25 C10 Dy1 119.4(4) . . ?
 C19 C11 Dy1 75.9(3) . . ?
 C20 C11 Dy1 76.3(3) . . ?
 C20 C11 C19 107.9(4) . . ?
 C3 C13 C17 121.5(5) . . ?
 C7 C13 C3 118.9(4) . . ?
 C7 C13 C17 119.6(5) . . ?
 C7 C14 C23 120.8(4) . . ?
 C18 C14 C7 118.5(4) . . ?
 C18 C14 C23 120.7(4) . . ?
 C14 C18 C2 121.7(4) . . ?
 C10 C19 Dy1 75.3(3) . . ?
 C11 C19 Dy1 74.1(3) . . ?
 C11 C19 C10 108.5(5) . . ?
 C16 C20 Dy1 76.1(3) . . ?
 C11 C20 Dy1 73.7(3) . . ?
 C11 C20 C16 107.2(5) . . ?
 C1 C21 Dy1 74.4(3) . . ?
 C1 C21 C28 127.0(6) . . ?
 C4 C21 Dy1 75.8(3) . . ?
 C4 C21 C1 106.0(5) . . ?
 C4 C21 C28 126.6(5) . . ?
 C28 C21 Dy1 120.6(4) . . ?
 C4 C22 Dy1 76.1(3) . . ?
 C24 C22 Dy1 74.3(4) . . ?
 C24 C22 C4 108.6(6) . . ?
 C1 C24 Dy1 75.6(4) . . ?
 C22 C24 Dy1 76.0(4) . . ?
 C22 C24 C1 108.4(6) . . ?

loop_
  _geom_torsion_atom_site_label_1
  _geom_torsion_atom_site_label_2
  _geom_torsion_atom_site_label_3
  _geom_torsion_atom_site_label_4
  _geom_torsion
  _geom_torsion_site_symmetry_1
  _geom_torsion_site_symmetry_2
  _geom_torsion_site_symmetry_3
  _geom_torsion_site_symmetry_4
  _geom_torsion_publ_flag
 Dy1 P1 C3 C2 -92.5(4) . . . . ?
 Dy1 P1 C3 C13 82.1(4) . . . . ?
 Dy1 C8 C6 C12 -68.3(4) . . . . ?
 Dy1 C8 C9 C15A 68.9(4) . . . . ?
 Dy1 C15A C9 C8 -68.0(4) . . . . ?
 Dy1 C15A C12 C6 67.6(4) . . . . ?
 Dy1 C6 C12 C15A -67.3(4) . . . . ?
 Dy1 C16 C10 C19 68.9(4) . . . . ?
 Dy1 C16 C10 C25 -116.6(6) . . . . ?
 Dy1 C16 C20 C11 -67.7(4) . . . . ?
 Dy1 C1 C21 C4 -69.8(4) . . . . ?
 Dy1 C1 C21 C28 116.8(5) . . . . ?
 Dy1 C1 C24 C22 69.6(4) . . . . ?
 Dy1 C4 C21 C1 68.8(4) . . . . ?
 Dy1 C4 C21 C28 -117.7(5) . . . . ?
 Dy1 C4 C22 C24 -67.8(4) . . . . ?
 Dy1 C10 C19 C11 67.2(4) . . . . ?
 Dy1 C11 C19 C10 -68.0(4) . . . . ?
 Dy1 C11 C20 C16 69.3(4) . . . . ?
 Dy1 C22 C24 C1 -69.3(5) . . . . ?
 P1 C3 C13 C7 -173.7(4) . . . . ?
 P1 C3 C13 C17 6.6(7) . . . . ?
 C8 C6 C12 Dy1 66.6(4) . . . . ?
 C8 C6 C12 C15A -0.7(6) . . . . ?
 C27 C8 C6 Dy1 -115.1(6) . . . . ?
 C27 C8 C6 C12 176.6(6) . . . . ?
 C27 C8 C9 Dy1 115.8(9) . . . . ?
 C27 C8 C9 C15A -175.3(8) . . . . ?
 C6 C8 C9 Dy1 -70.6(4) . . . . ?
 C6 C8 C9 C15A -1.7(7) . . . . ?
 C9 C8 C6 Dy1 69.8(4) . . . . ?
 C9 C8 C6 C12 1.5(6) . . . . ?
 C9 C15A C12 Dy1 -67.9(4) . . . . ?
 C9 C15A C12 C6 -0.3(6) . . . . ?
 C12 C15A C9 Dy1 69.3(4) . . . . ?
 C12 C15A C9 C8 1.3(6) . . . . ?
 C16 C10 C19 Dy1 -70.1(4) . . . . ?
 C16 C10 C19 C11 -2.9(6) . . . . ?
 C2 C3 C13 C7 0.9(7) . . . . ?
 C2 C3 C13 C17 -178.7(5) . . . . ?
 C3 C2 C18 C14 0.4(8) . . . . ?
 C4 C22 C24 Dy1 69.0(4) . . . . ?
 C4 C22 C24 C1 -0.4(7) . . . . ?
 C5 C2 C3 P1 -7.1(7) . . . . ?
 C5 C2 C3 C13 178.3(5) . . . . ?
 C5 C2 C18 C14 -179.4(5) . . . . ?
 C7 C14 C18 C2 1.3(8) . . . . ?
 C10 C16 C20 Dy1 66.4(4) . . . . ?
 C10 C16 C20 C11 -1.3(7) . . . . ?
 C13 C7 C14 C18 -1.9(8) . . . . ?
 C13 C7 C14 C23 178.0(5) . . . . ?
 C14 C7 C13 C3 0.8(8) . . . . ?
 C14 C7 C13 C17 -179.5(5) . . . . ?
 C18 C2 C3 P1 173.1(4) . . . . ?
 C18 C2 C3 C13 -1.5(7) . . . . ?
 C19 C11 C20 Dy1 -69.9(4) . . . . ?
 C19 C11 C20 C16 -0.6(6) . . . . ?
 C20 C16 C10 Dy1 -66.3(4) . . . . ?
 C20 C16 C10 C19 2.6(7) . . . . ?
 C20 C16 C10 C25 177.0(6) . . . . ?
 C20 C11 C19 Dy1 70.2(4) . . . . ?
 C20 C11 C19 C10 2.2(6) . . . . ?
 C21 C1 C24 Dy1 -67.9(4) . . . . ?
 C21 C1 C24 C22 1.6(7) . . . . ?
 C21 C4 C22 Dy1 66.7(4) . . . . ?
 C21 C4 C22 C24 -1.0(6) . . . . ?
 C22 C4 C21 Dy1 -66.8(4) . . . . ?
 C22 C4 C21 C1 2.0(6) . . . . ?
 C22 C4 C21 C28 175.5(5) . . . . ?
 C23 C14 C18 C2 -178.6(5) . . . . ?
 C24 C1 C21 Dy1 67.5(5) . . . . ?
 C24 C1 C21 C4 -2.2(7) . . . . ?
 C24 C1 C21 C28 -175.7(5) . . . . ?
 C25 C10 C19 Dy1 115.4(6) . . . . ?
 C25 C10 C19 C11 -177.4(5) . . . . ?

_shelx_res_file
;
TITL test in P2(1)/n
CELL 0.71073 8.197 24.7447 11.5021 90 94.741 90
ZERR 4 0.0005 0.0018 0.001 0 0.007 0
LATT 1
SYMM 0.5-X,0.5+Y,0.5-Z

SFAC C H Dy P
UNIT 108 136 4 4
DFIX 1.54 C8 C27
SADI C6 C27 C9 C27
ISOR 0.005 0.02 C9 C8 C6 C12 C15 C22 C4 C21 C24 C1 C25
EADP C6 C6A
EADP C12 C12A
EADP C9 C9A
EADP C8 C8A
EADP C15 C15A
EXYZ C6 C6A
EXYZ C12 C12A
EXYZ C9 C9A
EXYZ C8 C8A
EXYZ C15 C15A

L.S. 16
PLAN  20
BOND
fmap 2
ACTA
MORE -1
CONF
REM <HKL>C:/Users/Conky/Desktop/TOM%20XTAL/oral235/oral235_rered_xprep.hkl</HKL>

WGHT    0.034400    5.215700
FVAR       0.13532
DY1   3    0.818998    0.149614    0.599740    11.00000    0.01195    0.01339 =
         0.03852   -0.00306    0.00198   -0.00033
P1    4    0.885570    0.055220    0.761646    11.00000    0.01995    0.01744 =
         0.03256   -0.00402   -0.00328   -0.00045
PART 1
C8    1    0.526913    0.199729    0.579284    10.50000    0.02366    0.04642 =
         0.08584    0.02383    0.01301    0.00797
C27   1    0.524334    0.262250    0.561939    10.50000    0.03785    0.04402 =
         0.04076    0.00946    0.00785    0.00668
AFIX 137
H27A  2    0.587556    0.271565    0.498221    10.50000   -1.50000
H27B  2    0.570397    0.279490    0.631885    10.50000   -1.50000
H27C  2    0.413461    0.274173    0.545035    10.50000   -1.50000
AFIX   0
C15A  1    0.509992    0.107042    0.580134    10.50000    0.01931    0.03648 =
         0.06605    0.01844   -0.00057   -0.00515
AFIX  43
H15A  2    0.500560    0.071337    0.555246    10.50000   -1.20000
AFIX   0
C6    1    0.541751    0.182048    0.697780    10.50000    0.02443    0.04354 =
         0.07675    0.01253    0.01931    0.00614
AFIX  43
H6    2    0.555150    0.203814    0.763795    10.50000   -1.20000
AFIX   0
C9    1    0.505034    0.154714    0.509827    10.50000    0.01951    0.05590 =
         0.07156    0.02875   -0.00247    0.00318
AFIX  43
H9    2    0.489287    0.155199    0.428829    10.50000   -1.20000
AFIX   0
C12   1    0.532328    0.126238    0.695360    10.50000    0.01980    0.04036 =
         0.07089    0.01679    0.01212   -0.00019
AFIX  43
H12   2    0.539786    0.104316    0.761261    10.50000   -1.20000
AFIX   0
PART 0
PART 2
C8A   1    0.526913    0.199729    0.579284    10.50000    0.02366    0.04642 =
         0.08584    0.02383    0.01301    0.00797
AFIX  43
H8A   2    0.531270    0.235311    0.553690    10.50000   -1.20000
AFIX   0
C15   1    0.509992    0.107042    0.580134    10.50000    0.01931    0.03648 =
         0.06605    0.01844   -0.00057   -0.00515
C26   1    0.492072    0.042990    0.532543    10.50000    0.01348    0.01975 =
         0.04711   -0.00785    0.00257   -0.00941
AFIX 137
H26A  2    0.569405    0.020595    0.577453    10.50000   -1.50000
H26B  2    0.513453    0.041509    0.451794    10.50000   -1.50000
H26C  2    0.383115    0.030247    0.541177    10.50000   -1.50000
AFIX   0
C6A   1    0.541751    0.182048    0.697780    10.50000    0.02443    0.04354 =
         0.07675    0.01253    0.01931    0.00614
AFIX  43
H6A   2    0.555150    0.203814    0.763795    10.50000   -1.20000
AFIX   0
C9A   1    0.505034    0.154714    0.509827    10.50000    0.01951    0.05590 =
         0.07156    0.02875   -0.00247    0.00318
AFIX  43
H9A   2    0.489287    0.155199    0.428829    10.50000   -1.20000
AFIX   0
C12A  1    0.532328    0.126238    0.695360    10.50000    0.01980    0.04036 =
         0.07089    0.01679    0.01212   -0.00019
AFIX  43
H12A  2    0.539786    0.104316    0.761261    10.50000   -1.20000
AFIX   0
PART 0
C16   1    0.784972    0.094740    0.391930    11.00000    0.04618    0.02051 =
         0.05605   -0.01947   -0.02700    0.01565
AFIX  43
H16   2    0.680790    0.083287    0.364447    11.00000   -1.20000
AFIX   0
C1    1    0.875466    0.243789    0.712526    11.00000    0.04908    0.03285 =
         0.07456   -0.02188    0.03090   -0.01281
AFIX  43
H1    2    0.785912    0.266451    0.717997    11.00000   -1.20000
AFIX   0
C2    1    1.180781    0.048647    0.902100    11.00000    0.01963    0.01473 =
         0.02280   -0.00153    0.00437   -0.00215
C3    1    1.013476    0.060313    0.899296    11.00000    0.02002    0.01940 =
         0.02726   -0.00139    0.00150   -0.00292
C4    1    1.102746    0.204828    0.651415    11.00000    0.02351    0.03503 =
         0.02971   -0.00650    0.00305   -0.01339
AFIX  43
H4    2    1.191546    0.196637    0.609216    11.00000   -1.20000
AFIX   0
C5    1    1.259843    0.025798    0.799161    11.00000    0.02204    0.03216 =
         0.02440   -0.00462    0.00414    0.00174
C7    1    1.048358    0.088953    1.100147    11.00000    0.03690    0.01563 =
         0.02691   -0.00640    0.01222    0.00074
C10   1    0.853483    0.144114    0.366871    11.00000    0.06222    0.02167 =
         0.02878   -0.01078   -0.02104    0.01786
C11   1    1.038955    0.095498    0.483889    11.00000    0.02548    0.03255 =
         0.02759   -0.00245   -0.00327    0.01493
AFIX  43
H11   2    1.133061    0.085640    0.529692    11.00000   -1.20000
AFIX   0
C13   1    0.945837    0.080316    0.999507    11.00000    0.02240    0.01554 =
         0.03448   -0.00203    0.00974   -0.00009
C14   1    1.215956    0.079000    1.104111    11.00000    0.03387    0.01360 =
         0.02100    0.00105    0.00321   -0.00557
C17   1    0.765244    0.092189    0.999867    11.00000    0.02584    0.03365 =
         0.04591   -0.00043    0.01316    0.00689
C18   1    1.279946    0.058483    1.005515    11.00000    0.02024    0.02264 =
         0.02349   -0.00342    0.00497   -0.00231
C19   1    1.014995    0.143880    0.421665    11.00000    0.03869    0.03395 =
         0.01757   -0.00569   -0.00030    0.00580
AFIX  43
H19   2    1.091978    0.171239    0.417044    11.00000   -1.20000
AFIX   0
C20   1    0.896205    0.064600    0.464948    11.00000    0.03990    0.01712 =
         0.03454   -0.00859   -0.00933    0.01107
AFIX  43
H20   2    0.878434    0.030439    0.495164    11.00000   -1.20000
AFIX   0
C21   1    0.981930    0.244275    0.621460    11.00000    0.03379    0.02468 =
         0.03561   -0.00813    0.00716   -0.01117
C22   1    1.065851    0.180303    0.755164    11.00000    0.04944    0.03835 =
         0.03526   -0.00385   -0.00307   -0.02454
AFIX  43
H22   2    1.125121    0.152547    0.793296    11.00000   -1.20000
AFIX   0
C23   1    1.326373    0.090504    1.213983    11.00000    0.04300    0.03464 =
         0.02576   -0.00768    0.00056   -0.00392
AFIX 137
H23A  2    1.347252    0.128621    1.219880    11.00000   -1.50000
H23B  2    1.428003    0.071524    1.210538    11.00000   -1.50000
H23C  2    1.273632    0.078636    1.280957    11.00000   -1.50000
AFIX   0
C24   1    0.926709    0.204079    0.791851    11.00000    0.06970    0.04610 =
         0.05351   -0.01671    0.03130   -0.02919
AFIX  43
H24   2    0.876056    0.194945    0.858561    11.00000   -1.20000
AFIX   0
C28   1    0.978998    0.282700    0.522140    11.00000    0.05011    0.02596 =
         0.05521   -0.00501    0.00270   -0.01266
AFIX 137
H28A  2    1.049278    0.269638    0.465575    11.00000   -1.50000
H28B  2    1.016621    0.317476    0.549945    11.00000   -1.50000
H28C  2    0.869200    0.285827    0.486692    11.00000   -1.50000
AFIX   0
C25   1    0.777829    0.187203    0.287465    11.00000    0.08515    0.03422 =
         0.04064   -0.00545   -0.02751    0.02752
AFIX 137
H25A  2    0.660830    0.183632    0.282105    11.00000   -1.50000
H25B  2    0.816229    0.183314    0.211291    11.00000   -1.50000
H25C  2    0.808138    0.222168    0.318316    11.00000   -1.50000
AFIX   0
H5A   2    1.215595   -0.007068    0.779846    11.00000    0.02698
H18   2    1.407254    0.047908    1.010684    11.00000    0.01750
H5B   2    1.249650    0.052549    0.733678    11.00000    0.02618
H5C   2    1.374358    0.019157    0.817065    11.00000    0.04181
H17A  2    0.692129    0.059215    0.976526    11.00000    0.04485
H17B  2    0.736173    0.119788    0.946310    11.00000    0.03188
H4A   2    0.950756    0.010028    0.712845    11.00000    0.02389
H4B   2    0.750779    0.030828    0.795933    11.00000    0.05570
H7    2    1.009101    0.102231    1.161623    11.00000    0.02984
H17C  2    0.735171    0.104387    1.074247    11.00000    0.04536
HKLF 4

REM  test in P2(1)/n
REM R1 =  0.0382 for    3978 Fo > 4sig(Fo)  and  0.0487 for all    4745 data
REM    316 parameters refined using     68 restraints

END

WGHT      0.0344      5.2178

REM Highest difference peak  1.807,  deepest hole -1.831,  1-sigma level  0.143
Q1    1   0.6849  0.0509  0.9004  11.00000  0.05    1.81
Q2    1   0.5479  0.1493  0.2002  11.00000  0.05    1.32
Q3    1   0.8253  0.1863  0.5992  11.00000  0.05    1.31
Q4    1   0.8252  0.1127  0.5967  11.00000  0.05    1.19
Q5    1   0.5166  0.1440  0.4733  11.00000  0.05    1.08
Q6    1   0.5173  0.1873  0.5387  11.00000  0.05    1.03
Q7    1   0.8810  0.2186  0.7676  11.00000  0.05    0.91
Q8    1   0.5356  0.1929  0.6441  11.00000  0.05    0.86
Q9    1   0.5241  0.1146  0.6401  11.00000  0.05    0.84
Q10   1   0.9122  0.1487  0.6328  11.00000  0.05    0.81
Q11   1   0.8349  0.2501  0.6761  11.00000  0.05    0.81
Q12   1   0.9930  0.1999  0.7990  11.00000  0.05    0.81
Q13   1   0.9008  0.1502  0.5495  11.00000  0.05    0.75
Q14   1   0.7626  0.1509  0.6470  11.00000  0.05    0.69
Q15   1   0.7340  0.1505  0.5568  11.00000  0.05    0.69
Q16   1   0.4866  0.1435  0.5793  11.00000  0.05    0.60
Q17   1   0.8686  0.0904  0.7658  11.00000  0.05    0.59
Q18   1   0.5395  0.1291  0.7379  11.00000  0.05    0.59
Q19   1   0.5680  0.1917  0.7366  11.00000  0.05    0.57
Q20   1   1.5008  0.0630  1.0374  11.00000  0.05    0.53
;
_shelx_res_checksum               78905
_shelx_hkl_file
;
   0   0   2   13.39    1.07
   0   0  -2  143.40    3.04
   0   0   3    1.24    0.39
   0   0  -3    1.27    0.40
   0   0  -4   96.61    4.09
   0   0   4   78.53    3.70
   0   0  -5    0.25    0.38
   0   0  -6  573.49   17.68
   0   0  -7    0.36    0.18
   0   0  -7   -0.03    0.35
   0   0  -8  139.32    4.93
   0   0  -8  138.01    6.99
   0   0   8  139.50    7.11
   0   0   9   -0.14    0.52
   0   0  -9    0.78    0.71
   0   0 -10  312.54   12.88
   0   0  10  288.65   12.78
   0   0  11    0.05    0.68
   0   0  12   15.10    2.66
   0   0  13    0.87    0.81
   0   0  14   21.62    3.47
   0   1  -2 1065.58   18.62
   0  -1  -2 1101.27   17.78
   0  -1   3    9.88    1.05
   0   1  -3    7.85    0.50
   0  -1  -3    9.06    0.88
   0   1  -3    7.07    0.93
   0   1  -4  202.11    5.73
   0  -1  -4  210.76    7.07
   0   1  -4  195.72    7.23
   0   1  -5  329.35    9.11
   0   1  -5  325.61   11.17
   0  -1  -5  346.80   10.86
   0  -1  -6  114.90    5.43
   0   1  -6  116.90    3.86
   0   1  -6  114.32    5.70
   0  -1   6  116.40    5.59
   0   1  -7    2.72    0.45
   0  -1   7    1.51    0.85
   0   1  -7    1.45    0.62
   0  -1  -7    1.51    0.53
   0   1  -8  140.57    7.24
   0   1  -8  142.08    4.68
   0  -1   8  142.31    7.04
   0  -1  -8  136.06    6.83
   0   1  -9    0.93    0.79
   0  -1  -9    1.51    0.45
   0  -1   9    1.11    0.68
   0  -1  -9    1.76    0.98
   0  -1 -10    1.49    0.75
   0   1  10    0.22    0.70
   0   1 -10    1.52    0.94
   0  -1  10    1.60    0.90
   0  -1  11   10.03    1.88
   0   1  11    9.51    2.07
   0  -1  12   41.82    4.37
   0   1  12   43.28    4.56
   0   1  13    4.93    1.67
   0  -1  13    3.83    1.43
   0   1  14    3.92    1.69
   0  -1  14    3.80    1.34
   0   2  -2   12.88    1.00
   0  -2   2   10.55    1.04
   0   2  -2   10.44    1.07
   0  -2   2   10.96    0.92
   0   2  -3  289.21    9.35
   0  -2   3  286.13    9.31
   0  -2   3  288.65    8.88
   0  -2  -3  291.15    8.47
   0   2  -4  133.11    3.86
   0   2  -4  141.58    5.83
   0  -2   4  148.83    5.52
   0  -2  -4  151.31    5.19
   0  -2  -5    7.93    1.11
   0  -2   5    9.44    1.33
   0   2  -5    8.83    0.58
   0   2  -5    7.56    1.23
   0  -2  -6   10.19    1.39
   0  -2   6    8.00    1.39
   0   2  -6   11.15    0.72
   0   2  -6   11.37    1.65
   0   2  -7  344.26    9.70
   0  -2  -7  387.92   12.55
   0   2  -7  373.22   13.29
   0  -2   7  372.41   12.77
   0  -2   8    3.27    1.06
   0   2  -8    2.56    1.07
   0   2  -8    3.20    0.44
   0  -2  -8    1.56    0.69
   0  -2  -9   54.60    4.19
   0  -2   9   54.69    4.29
   0   2  -9   59.72    4.78
   0  -2 -10    1.40    0.71
   0  -2  10    2.49    0.96
   0  -2  11    5.02    1.33
   0   2  11    6.82    1.73
   0  -2  12    0.67    0.54
   0   2  12   -0.47    0.66
   0   2  13   43.38    4.79
   0  -2  13   38.80    4.36
   0   2  14    0.33    0.62
   0  -2  14    0.56    0.88
   0   3   1 1779.13   10.44
   0   3  -1 1701.15   10.46
   0   3  -2    1.74    0.41
   0  -3   2    1.51    0.50
   0  -3   2    0.93    0.30
   0   3  -3  315.01   10.55
   0  -3   3  332.56    9.91
   0  -3  -4    2.45    0.49
   0  -3   4    2.02    0.56
   0   3  -4    1.86    0.56
   0  -3   5  604.82   17.26
   0  -3  -5  598.35   16.70
   0   3  -5  562.31   14.66
   0   3  -5  598.19   18.14
   0  -3  -6   13.45    1.57
   0   3  -6   12.75    0.71
   0   3  -6   10.07    1.64
   0  -3   6   10.99    1.51
   0   3  -7   59.48    4.42
   0  -3   7   59.22    3.94
   0   3  -7   60.66    2.11
   0  -3  -7   60.30    3.78
   0  -3   8   32.01    3.02
   0   3  -8   29.30    3.23
   0  -3  -8   29.70    2.79
   0   3  -8   34.04    1.40
   0  -3   9  169.42    8.38
   0  -3  -9  181.99    8.28
   0  -3  10    4.06    1.22
   0  -3  11   63.77    5.23
   0   3  12    9.28    2.20
   0  -3  12   12.54    2.35
   0   3  13    0.08    0.66
   0  -3  13   -0.19    0.60
   0   3  14   -0.81    1.14
   0  -3  14   -0.04    0.76
   0  -4   0  118.48    6.61
   0   4   0 1069.00   11.29
   0   4   1  167.69    5.12
   0   4  -1  163.68    5.02
   0  -4   1  162.01    5.03
   0  -4   2  268.61    8.18
   0  -4   2  255.67    8.87
   0  -4   3  421.99   13.08
   0  -4   3  457.32   11.64
   0  -4   4  395.93   12.22
   0   4  -5   11.81    1.71
   0  -4   5   12.66    1.52
   0  -4  -5   13.52    1.31
   0  -4  -6  228.90    8.15
   0   4  -6  216.60    9.44
   0  -4   6  223.44    8.62
   0  -4   7   52.49    3.77
   0  -4  -7   60.12    3.74
   0  -4   8   23.33    2.60
   0  -4  -8   21.68    2.32
   0  -4   9   23.09    2.73
   0  -4  -9   20.32    2.38
   0  -4  10  132.83    7.50
   0  -4  11   23.06    3.08
   0  -4  12   10.02    2.24
   0   4  13   10.54    2.46
   0  -4  13   16.42    2.84
   0  -4  14    5.02    1.77
   0   4  14    7.86    2.18
   0  -5   0    4.25    0.76
   0   5   0    2.25    0.59
   0   5  -1    7.38    0.90
   0  -5   1    9.83    1.06
   0  -5  -1    6.82    0.88
   0   5   1    6.40    0.86
   0  -5   2  747.83   20.57
   0  -5   3    6.59    0.94
   0  -5   4  182.96    6.46
   0  -5   4  150.44    4.34
   0  -5   5   -0.50    0.41
   0  -5   6   85.03    4.53
   0  -5  -6   68.28    3.71
   0  -5  -7    0.10    0.30
   0  -5   7    0.15    0.42
   0  -5   8  314.43   12.14
   0  -5  -8  331.62   11.73
   0  -5   9    2.45    0.88
   0  -5  -9    1.17    0.40
   0  -5  10   -0.01    0.56
   0  -5  11   -0.60    0.51
   0  -5  12   62.36    5.38
   0   5  13    1.84    0.96
   0  -5  13    0.41    0.57
   0   5  14   18.82    3.37
   0  -5  14   17.27    3.16
   0  -6   0   36.26    2.48
   0  -6   1   45.90    2.73
   0  -6  -1   47.21    2.75
   0  -6   2   12.43    1.31
   0  -6   3  290.39    9.60
   0  -6   4  378.58    9.98
   0  -6   4  348.20   11.80
   0  -6   5    2.33    0.28
   0  -6   5    3.13    0.78
   0  -6   6  157.38    7.00
   0  -6  -6  166.51    6.42
   0  -6   7   18.92    2.19
   0  -6  -7   21.47    2.04
   0  -6   8    1.90    0.84
   0  -6  -8    2.65    0.81
   0  -6   9   28.89    3.13
   0  -6  -9   33.16    2.96
   0  -6  10   42.57    4.01
   0  -6  11   17.51    2.64
   0  -6  12    1.65    0.87
   0  -6  13    8.54    2.17
   0   6  14    4.33    1.66
   0  -6  14    5.00    1.71
   0  -7   0    0.56    0.44
   0  -7   1 1438.86   38.21
   0  -7  -1 1400.96   37.96
   0  -7   2    5.11    0.91
   0  -7  -2    6.23    0.98
   0  -7   3   26.01    2.12
   0  -7   4   79.16    4.18
   0  -7   5  454.07   14.60
   0  -7   5  448.60   11.87
   0  -7   6   32.10    2.79
   0  -7  -7   32.31    2.55
   0  -7   7   38.56    3.23
   0  -7  -8    3.64    0.85
   0  -7   8    4.25    1.13
   0  -7   9  269.91   11.43
   0  -7  10    2.12    0.90
   0  -7  11   88.57    6.38
   0  -7  12    4.74    1.53
   0  -7  13    1.03    0.94
   0  -8   0   66.64    3.98
   0  -8   1  541.23   16.56
   0  -8  -1  523.00   16.27
   0  -8   2   18.29    1.82
   0  -8  -2   16.94    1.85
   0  -8   3  526.16   16.17
   0  -8   4  252.74    9.35
   0  -8   5   16.45    1.90
   0  -8   5   15.84    0.99
   0  -8   6    2.90    0.86
   0  -8   6    2.60    0.31
   0  -8   7  298.67   11.87
   0  -8  -7  335.23   11.10
   0  -8   8    5.37    1.31
   0  -8  -8    6.06    1.09
   0  -8   9   61.00    4.73
   0  -8  10   14.04    2.30
   0  -8  11   60.40    5.21
   0  -8  12    1.36    1.11
   0  -8  13   77.75    6.56
   0  -9   0    0.45    0.61
   0  -9  -1  130.53    6.06
   0  -9   1  128.84    6.13
   0  -9  -2  273.77   10.06
   0  -9   2  278.67   10.13
   0  -9   3   -0.11    0.31
   0  -9   4   93.08    4.96
   0  -9   5   81.96    4.73
   0  -9   6   48.67    3.73
   0  -9   6   53.65    2.06
   0  -9   7   10.11    1.72
   0  -9  -8  112.66    5.56
   0  -9   8  112.15    6.48
   0  -9   9    4.01    1.23
   0  -9  10    0.28    0.57
   0  -9  11   15.23    2.56
   0  -9  12   37.36    4.31
   0  -9  13    3.55    1.43
   0 -10   0  786.44   23.91
   0 -10   1   22.35    2.39
   0 -10  -1   23.31    2.38
   0 -10   2   72.30    4.40
   0 -10  -2   64.75    4.14
   0 -10   3    6.99    1.26
   0 -10   4  302.32   11.14
   0 -10   5    4.57    1.04
   0 -10   6  379.68   10.65
   0 -10   6  395.72   13.93
   0 -10   7   -0.19    0.54
   0 -10  -8   51.86    3.53
   0 -10   8   44.66    3.96
   0 -10   9    3.20    1.10
   0 -10  10   81.61    6.00
   0 -10  11    8.32    1.79
   0 -10  12   11.51    2.40
   0 -10  13   -4.33    1.62
   0 -11   0    4.88    1.47
   0 -11  -1  155.93    7.31
   0 -11   1  157.14    7.54
   0 -11  -2  268.40   10.68
   0 -11   2  297.71   11.17
   0 -11   3   27.22    2.67
   0 -11   4   45.75    3.51
   0 -11   5  192.23    8.54
   0 -11   6   62.81    4.46
   0 -11   7    0.03    0.42
   0 -11   8  146.23    7.92
   0 -11   9   36.22    3.77
   0 -11  10   -0.19    0.78
   0 -11  11   22.13    3.18
   0 -11  12   48.14    5.02
   0 -11  13    7.10    2.19
   0 -12   0   67.03    4.77
   0 -12   1  244.52   10.39
   0 -12  -1  228.07    9.84
   0 -12  -2   39.11    3.37
   0 -12   2   44.17    3.74
   0 -12   3  307.54   11.82
   0 -12  -3  297.44   11.61
   0 -12   4   27.06    2.80
   0 -12   5    0.99    0.58
   0 -12   6   10.40    1.77
   0 -12   7  407.08   15.22
   0 -12   8    3.98    1.27
   0 -12   9   37.14    3.89
   0 -12  10   25.27    3.36
   0 -12  11   29.52    3.81
   0 -12  12   -0.17    0.53
   0 -12  13   41.52    4.86
   0 -13   0    0.92    1.03
   0 -13   1  278.97   11.63
   0 -13  -1  244.88   10.69
   0 -13  -2    5.42    1.40
   0 -13   2    6.48    1.47
   0 -13  -3   51.23    4.06
   0 -13   3   50.35    4.11
   0 -13   4    7.35    1.58
   0 -13   5  387.25   14.38
   0 -13   6   21.70    2.67
   0 -13   7   27.53    3.13
   0 -13   8    0.36    0.65
   0 -13   9   75.97    5.85
   0 -13  10    0.29    0.56
   0 -13  11   31.82    3.96
   0 -13  12   11.89    2.50
   0 -13  13    1.76    1.16
   0 -14   0  430.95   16.16
   0 -14  -1   10.69    2.06
   0 -14   1    7.16    1.70
   0 -14   2  105.64    6.53
   0 -14  -2  105.11    6.39
   0 -14   3  109.60    6.65
   0 -14  -3  107.48    6.41
   0 -14   4  217.37    9.99
   0 -14   5    4.31    1.28
   0 -14   6  110.76    6.68
   0 -14   7    8.24    1.83
   0 -14   8   33.16    3.78
   0 -14   9   18.43    2.88
   0 -14  10   69.25    5.85
   0 -14  11    4.86    1.75
   0 -14  12    5.91    1.90
   0 -15   0   11.16    2.34
   0 -15  -1    0.86    0.65
   0 -15   1    0.93    0.78
   0 -15  -2  409.37   15.74
   0 -15   2  440.50   16.42
   0 -15   3    4.33    1.33
   0 -15  -3    6.21    1.56
   0 -15   4  182.94    9.25
   0 -15   5   -0.24    0.55
   0 -15   6   96.20    6.39
   0 -15   7    0.59    0.65
   0 -15   8  246.25   11.67
   0 -15   9    2.66    1.11
   0 -15  10    1.22    0.75
   0 -15  11    0.53    0.99
   0 -15  12   38.18    4.61
   0 -16   0  222.84   10.86
   0 -16   1    9.13    2.31
   0 -16  -1   10.18    2.16
   0 -16  -2  141.86    8.24
   0 -16   2  159.95    8.87
   0 -16   3  119.47    7.40
   0 -16  -3  112.04    7.00
   0 -16   4  202.13   10.17
   0 -16   5   12.26    2.33
   0 -16   6   51.17    4.71
   0 -16   7   19.80    2.90
   0 -16   8    3.35    1.20
   0 -16   9   24.42    3.50
   0 -16  10   86.48    6.87
   0 -16  11    7.93    2.15
   0 -16  12    2.32    0.83
   0 -17   0    6.01    1.70
   0 -17  -1  313.72   13.75
   0 -17   1  340.16   14.67
   0 -17   2   12.05    2.43
   0 -17  -2    7.70    1.91
   0 -17   3   18.20    2.86
   0 -17  -3   23.60    3.29
   0 -17   4   20.68    3.04
   0 -17   5  423.14   16.90
   0 -17   6   -0.10    0.79
   0 -17   7   12.22    2.40
   0 -17   8    0.45    0.57
   0 -17   9   78.23    6.38
   0 -17  10    0.61    0.85
   0 -17  11   25.47    3.89
   0 -18   0   81.64    6.31
   0 -18  -1   94.67    6.74
   0 -18   1   82.37    6.57
   0 -18   2    9.44    2.29
   0 -18  -2    6.46    1.83
   0 -18  -3  298.89   13.61
   0 -18   3  332.79   14.42
   0 -18   4   94.67    6.98
   0 -18   5    2.07    1.11
   0 -18   6    1.98    1.03
   0 -18   7  122.87    8.19
   0 -18   8    0.98    0.84
   0 -18   9   45.33    4.89
   0 -18  10   35.81    4.48
   0 -18  11   10.98    2.57
   0 -19   0   11.49    2.85
   0 -19   1   86.09    6.83
   0 -19  -1   74.66    6.13
   0 -19   2  268.04   13.29
   0 -19  -2  231.27   11.78
   0 -19   3    3.66    1.62
   0 -19  -3    1.23    1.61
   0 -19   4   71.77    6.14
   0 -19   5  124.63    8.38
   0 -19   6   45.17    4.98
   0 -19   7    0.66    0.59
   0 -19   8  107.67    7.92
   0 -19   9    3.93    1.45
   0 -19  10    0.23    0.68
   0 -19  11   23.68    3.83
   0 -20   0  664.54   24.35
   0 -20   1   18.79    3.32
   0 -20  -1   14.92    2.80
   0 -20  -2   31.50    4.05
   0 -20   2   31.63    4.27
   0 -20   3    1.17    0.79
   0 -20  -3   -0.13    0.95
   0 -20   4  178.49   10.52
   0 -20   5    2.34    1.33
   0 -20   6  199.25   11.36
   0 -20   7    8.29    2.15
   0 -20   8   30.86    4.18
   0 -20   9    3.16    1.69
   0 -20  10   69.66    6.61
   0 -21   0   14.48    2.93
   0 -21  -1  119.57    8.36
   0 -21   1  130.95    8.93
   0 -21   2  151.34    9.86
   0 -21  -2  128.30    8.71
   0 -21   3   15.85    3.14
   0 -21  -3   12.45    2.56
   0 -21   4   61.05    5.91
   0 -21   5   80.22    6.94
   0 -21   6   55.73    5.84
   0 -21   7    1.91    1.79
   0 -21   8   43.39    5.14
   0 -21   9   31.49    4.43
   0 -21  10    5.20    1.92
   0 -22   0    5.05    1.78
   0 -22   1  185.06   11.19
   0 -22  -1  170.44   10.52
   0 -22   2    3.70    1.34
   0 -22  -2    4.99    1.68
   0 -22  -3  180.25   10.80
   0 -22   3  214.42   12.42
   0 -22   4   18.36    3.34
   0 -22   5    3.68    2.04
   0 -22   6    2.09    1.23
   0 -22   7  226.70   12.96
   0 -22   8   -0.95    0.94
   0 -22   9   22.57    3.91
   0 -22  10   -1.92    1.32
   0 -23   0    6.25    2.21
   0 -23  -1  253.62   13.51
   0 -23   1  273.15   14.19
   0 -23   2    2.85    1.34
   0 -23  -2    1.32    0.76
   0 -23   3   19.21    3.74
   0 -23  -3   15.89    3.14
   0 -23   4    3.81    1.67
   0 -23   5  180.49   11.35
   0 -23   6    2.90    1.31
   0 -23   7    9.43    2.69
   0 -23   8    1.61    1.47
   0 -23   9   64.61    6.77
   0 -24   0  244.76   13.46
   0 -24   1   24.85    4.02
   0 -24  -1   23.69    3.76
   0 -24  -2    9.70    2.52
   0 -24   2   13.13    3.06
   0 -24   3  117.50    9.26
   0 -24  -3  104.35    8.25
   0 -24   4   68.62    7.12
   0 -24   5    4.49    2.26
   0 -24   6   86.31    7.81
   0 -24   7   10.04    2.67
   0 -24   8    5.94    2.18
   0 -24   9   16.90    3.64
   0 -25   0    6.36    2.15
   0 -25   1    2.31    1.50
   0 -25  -1    2.77    1.64
   0 -25   2  181.81   11.75
   0 -25  -2  165.07   10.85
   0 -25  -3    1.53    1.28
   0 -25   3    0.14    1.31
   0 -25   4   94.39    8.60
   0 -25   5    4.31    1.75
   0 -25   6   46.02    5.77
   0 -25   7   -0.04    1.36
   0 -25   8  110.88    9.35
   0 -26   0   42.66    5.36
   0 -26   1   15.99    3.32
   0 -26  -1   12.91    2.95
   0 -26  -2   31.12    4.58
   0 -26   2   33.69    4.94
   0 -26   3   68.21    7.20
   0 -26  -3   60.50    6.48
   0 -26   4  111.09    9.48
   0 -26   5    0.31    1.32
   0 -26   6   34.31    5.14
   0 -26   7   44.71    5.84
   0 -27   0    1.18    0.76
   0 -27   1  158.38   11.09
   0 -27  -1  142.68   10.43
   0 -27  -2   19.91    3.73
   0 -27   2   14.02    3.15
   0 -27  -3   22.64    4.17
   0 -27   3   24.93    4.29
   0 -27   4    8.35    2.71
   0 -27   5  122.85   10.37
   0 -27   6   -2.58    1.65
   0 -28   0    3.67    1.95
   0 -28   1   29.94    4.73
   0 -28  -1   26.17    4.34
   0 -28  -2    7.48    2.36
   0 -28   2   11.36    3.20
   0 -28   3  162.71   11.73
   0 -28  -3  143.64   10.66
   0 -28   4   44.48    6.11
   0 -28   5    2.10    1.46
   0 -28   6   -4.52    2.09
   0 -29   0    5.58    1.96
   0 -29  -1    7.77    2.47
   0 -29   1   12.12    2.95
   0 -29   2  144.35   10.92
   0 -29  -2  125.23   10.02
   0 -29  -3    6.18    2.65
   0 -29   3    5.39    1.95
   0 -29   4   36.96    5.59
   0 -30   0  256.66   15.53
   0 -30  -1    1.12    1.01
   0 -30   1    1.29    0.95
   0 -30  -2   13.73    3.44
   0 -30   2   12.52    3.46
   0 -30  -3    2.15    1.41
   0 -30   3    4.03    2.04
  -1   0  14   -0.94    0.86
  -1   0  13   73.25    6.25
  -1   0  12   -2.25    1.10
  -1   0  11    5.05    1.52
  -1   0  10   -0.90    0.98
   1   0  -9   99.05    4.21
   1   0  -8    0.67    0.40
   1   0  -7  466.91   13.47
   1   0  -6   -0.10    0.23
  -1   0   5  250.47    7.94
   1   0  -5  222.08    7.18
   1   0  -4    0.33    0.20
  -1   0   4    0.64    0.20
   1   0  -3  453.02   12.47
  -1   0   3  460.13   12.53
   1   0  -2    0.47    0.20
  -1   0   2    0.04    0.16
  -1   0   1  163.62    2.67
   1   0  -1    0.79    0.25
   1   0   1  732.53    4.51
   1   0   1  685.48    5.17
   1   0   2    1.35    0.32
  -1   0  -2    0.79    0.36
  -1   0  -3  342.20   10.95
   1   0   3  356.75   10.40
   1   0   4    0.16    0.28
  -1   0  -4   -0.11    0.30
  -1   0  -5   18.01    2.01
   1   0   5   11.78    1.56
   1   0   6    0.25    0.39
  -1   0  -6   -0.14    0.48
   1   0   7  257.17   10.05
  -1   0  -7  263.10   10.80
   1   0   8   -0.21    0.51
  -1   0  -8    0.55    0.69
   1   0   9   18.19    2.42
  -1   0  -9   17.76    2.68
   1   0  10   -0.58    0.52
  -1   0 -10    0.25    0.73
  -1   0 -11   47.78    4.81
   1   0  11   44.40    4.21
   1   0  12   -1.02    0.90
   1   0  13   34.08    4.07
   1   0  14    0.48    0.67
  -1   1  14    6.17    1.78
  -1  -1  14    6.67    1.88
  -1   1  13    1.09    0.98
  -1  -1  13   -0.68    0.89
  -1  -1  12    4.82    1.46
  -1   1  12    8.73    2.18
  -1  -1  11   68.02    5.43
  -1   1  11   66.40    5.58
  -1  -1  10   32.56    3.72
  -1  -1   9   90.55    6.14
   1   1  -9  101.20    4.13
   1  -1  -9  105.81    4.53
  -1  -1   8  208.79    9.07
   1   1  -8  195.34    6.62
   1  -1  -8  202.52    7.17
   1   1  -7  229.79    7.27
   1  -1  -7  226.26    7.71
   1   1  -6    3.14    0.55
   1  -1  -6    3.60    0.67
  -1   1   6    3.30    0.64
   1  -1  -5  381.65   11.41
   1   1  -5  389.84   10.93
  -1   1   5  384.64   11.08
  -1   1   4  188.38    5.65
   1   1  -4  177.00    5.61
   1  -1  -4  181.21    5.99
  -1  -1   4  174.02    6.32
  -1  -1   3  149.80    4.76
   1  -1  -3  148.51    4.97
   1   1  -3  147.03    4.66
  -1  -1   2   74.51    2.40
   1  -1  -2   61.95    2.41
   1  -1  -1  201.27    3.72
  -1   1   1 1236.43    8.11
  -1  -1   1 1170.34    7.57
   1   1  -1   20.12    2.18
   1  -1   1  241.12    4.43
   1  -1   1  259.88    3.35
  -1   1  -1   -0.04    0.15
   1  -1   1  270.42    3.02
  -1   1  -1    3.55    0.41
  -1   1  -1  234.47    4.29
  -1   1  -2  182.48    6.17
   1  -1   2  184.23    6.06
  -1   1  -2  211.85    5.58
   1  -1   2  193.49    5.45
  -1  -1  -3  148.13    5.87
   1  -1   3  156.73    5.45
  -1   1  -3  164.70    4.56
  -1   1  -3  157.03    6.26
  -1   1  -4    7.74    1.25
  -1  -1  -4    8.96    1.21
   1  -1   4    7.04    0.96
  -1  -1  -5  299.82   10.74
  -1   1  -5  305.34   11.14
   1  -1   5  308.59   10.25
  -1   1  -6  250.87   10.25
   1  -1   6  254.88    9.38
  -1  -1  -6  273.43   10.45
  -1   1  -7    4.93    1.31
  -1  -1  -7    3.78    1.02
   1  -1   7    3.03    0.86
  -1  -1  -8    2.92    1.14
  -1   1  -8    3.74    1.23
   1  -1   8    3.98    1.01
  -1   1  -8    5.31    0.56
   1   1   8    3.13    1.02
   1  -1   9  110.65    6.34
  -1  -1  -9  117.60    7.03
   1   1   9  112.33    6.69
  -1   1  -9  109.87    7.05
   1  -1  10    0.74    0.62
  -1  -1 -10   -0.53    0.97
  -1   1 -10   -0.11    0.57
   1   1  10   -0.60    0.70
  -1   1 -11   14.40    2.58
  -1  -1 -11   14.42    2.60
   1   1  11   15.94    2.57
   1  -1  11   16.29    2.52
   1  -1  12   51.31    4.93
   1   1  12   56.62    5.09
   1   1  13   24.13    3.42
   1  -1  13   19.40    3.11
   1   1  14   -1.96    1.19
   1  -1  14   -0.49    0.70
  -1   2  14    6.59    2.04
  -1  -2  14    9.08    2.18
  -1   2  13    0.47    0.64
  -1  -2  13    0.34    0.78
  -1   2  12   39.88    4.42
  -1  -2  12   33.00    3.86
  -1  -2  11    2.95    1.13
  -1  -2  10   54.04    4.53
   1  -2  -9   83.07    4.07
  -1  -2   9   69.40    5.10
   1   2  -9   78.30    3.40
   1  -2  -8    1.42    0.52
  -1  -2   8    0.76    0.56
   1   2  -8    1.53    0.38
   1   2  -7   11.83    1.03
   1  -2  -7   12.41    1.37
  -1  -2   7   13.99    1.90
   1  -2  -6  754.31   20.27
   1   2  -6  714.32   19.32
  -1  -2   6  698.32   21.67
  -1  -2   5   40.90    2.76
   1   2  -5   34.45    1.77
   1  -2  -5   37.04    2.02
  -1  -2   4  145.08    4.62
   1   2  -4  134.74    4.44
  -1  -2   4  127.10    5.55
  -1  -2   4  139.72    5.62
   1   2  -3  241.01    6.99
  -1  -2   3  228.05    6.96
  -1  -2   2   75.98    2.91
  -1  -2   2   70.59    2.55
   1   2  -2   64.69    2.53
   1   2  -1   25.04    1.05
  -1  -2   1    0.05    0.12
   1   2  -1    8.90    0.71
  -1   2   1   26.14    1.28
  -1  -2   1   27.81    1.19
   1  -2   0 1201.22    8.66
   1  -2   0 1217.07    7.51
   1  -2   0 1181.85    8.84
  -1   2  -1  128.81    3.42
  -1   2  -1   34.94    2.32
   1  -2   1  180.30    3.21
   1  -2   1  184.00    3.92
  -1   2  -1   91.07    3.69
   1  -2   1  186.86    4.59
   1  -2   2   57.12    2.97
   1  -2   2   61.66    2.58
  -1   2  -2   57.41    1.87
  -1   2  -2   54.31    3.09
  -1   2  -2   57.86    2.54
   1  -2   2   58.28    1.91
  -1   2  -3   68.54    3.76
   1  -2   3   71.93    3.16
   1  -2   4  468.16   13.74
  -1   2  -4  455.86   14.83
  -1  -2  -4  460.83   14.23
  -1  -2  -5   55.34    3.52
   1  -2   5   62.94    3.44
  -1   2  -5   57.53    3.94
   1  -2   6   17.27    1.83
  -1   2  -6   14.27    1.98
  -1  -2  -6   14.58    1.86
  -1   2  -7    4.72    1.23
   1  -2   7    6.18    1.22
  -1  -2  -7    7.66    1.59
  -1   2  -8  108.46    6.73
  -1  -2  -8  102.31    6.24
   1  -2   8  117.28    6.10
   1   2   9    0.76    0.46
  -1  -2  -9    1.51    0.89
  -1   2  -9    0.30    0.98
   1  -2   9    1.70    0.83
   1   2  10  129.83    7.35
   1  -2  10  118.35    6.96
  -1  -2 -10  125.93    7.67
  -1   2 -10  115.39    7.71
   1   2  11   11.04    2.14
   1  -2  11   13.31    2.33
  -1   2 -11    9.37    2.20
   1   2  12    1.23    0.86
   1  -2  12    1.08    0.74
   1   2  13    2.99    1.32
   1  -2  13    3.00    1.07
   1  -2  14   15.45    2.92
   1   2  14   13.46    2.70
  -1  -3  14   17.13    3.10
  -1   3  14   13.24    2.81
  -1  -3  13    1.83    0.99
  -1   3  13    0.61    0.71
  -1  -3  12   24.65    3.35
  -1  -3  11    4.97    1.47
   1  -3 -10   21.80    2.05
  -1  -3  10   20.89    2.82
  -1  -3   9    4.80    1.29
   1  -3  -9    7.71    1.14
   1  -3  -8  236.57    8.83
   1  -3  -8  258.16    9.02
  -1  -3   8  237.35   10.03
   1   3  -8  247.51    7.59
   1   3  -7   53.51    2.43
   1  -3  -7   46.67    2.84
  -1  -3   7   49.25    3.68
   1  -3  -6    9.92    1.06
  -1  -3   6   11.25    1.56
   1   3  -6   10.45    0.94
   1  -3  -5  115.85    4.02
  -1  -3   5  116.24    5.22
  -1  -3   5  110.23    4.05
   1   3  -5  112.27    3.92
  -1  -3   4  958.66   26.49
  -1  -3   4  972.50   25.20
   1   3  -4  972.78   25.22
  -1  -3   3  145.07    5.18
   1   3  -3  143.64    4.52
  -1  -3   3  136.40    4.50
  -1  -3   2  372.06    9.20
   1   3  -2  367.95    9.17
  -1  -3   2  332.34    9.38
  -1  -3   1   36.91    2.09
  -1   3   1   27.92    1.95
   1  -3  -1  161.40    3.95
  -1   3   1  162.27    3.94
   1  -3  -1  132.99    3.00
   1   3  -1  155.76    3.26
   1  -3   0   84.81    2.61
   1  -3   0   78.80    2.67
  -1   3   0   81.58    2.81
  -1   3  -1  224.87    7.56
   1  -3   1  233.42    7.78
   1   3   1  245.97    6.61
   1  -3   1  218.54    6.54
  -1   3  -1  232.41    7.11
   1  -3   1  232.11    7.23
  -1   3  -2  478.17   13.25
  -1   3  -2  440.97   13.98
   1  -3   2  468.00   12.08
   1  -3   2  468.14   13.22
  -1   3  -3   13.05    1.53
   1  -3   3   13.45    1.26
   1  -3   4   18.58    1.64
  -1   3  -4   15.66    1.89
   1  -3   5  221.36    8.05
  -1  -3  -5  226.49    8.39
  -1   3  -5  206.16    8.94
  -1   3  -6  294.35   11.71
   1  -3   6  303.49   10.52
  -1  -3  -6  281.95   10.65
  -1  -3  -7   18.64    2.23
   1  -3   7   18.30    2.09
  -1   3  -7   14.00    2.21
   1  -3   8  127.00    6.54
  -1   3  -8  119.75    7.31
  -1  -3  -8  138.50    7.30
   1  -3   9   32.29    3.22
  -1   3  -9   28.74    3.56
  -1  -3  -9   34.98    3.54
   1  -3  10   15.74    2.40
   1   3  10   15.41    2.53
  -1  -3 -10   10.95    2.19
  -1   3 -10   11.81    2.43
   1   3  11   19.84    2.80
  -1   3 -11   19.54    3.22
   1  -3  11   17.66    2.68
   1  -3  12   53.26    4.97
   1   3  12   56.73    5.23
   1  -3  13    9.40    2.02
   1   3  13    8.73    2.10
   1   3  14    7.05    2.05
   1  -3  14   10.03    2.38
  -1   4  14   -0.58    0.80
  -1  -4  14    1.16    0.95
  -1   4  13   19.68    3.51
  -1  -4  13   24.56    3.42
  -1  -4  12    1.71    0.96
  -1  -4  11    6.13    1.58
  -1  -4  10  151.20    8.22
   1  -4 -10  165.07    7.02
   1  -4  -9   97.48    5.27
  -1  -4   9  128.08    6.80
   1   4  -8   10.72    0.94
  -1  -4   8    7.02    1.40
   1  -4  -8    7.56    1.11
   1  -4  -7   75.07    3.57
  -1  -4   7   75.02    4.58
   1   4  -7   76.59    3.04
   1   4  -6  148.65    4.86
   1  -4  -6  142.45    5.13
  -1  -4   6  154.33    6.62
  -1  -4   5  138.99    5.77
  -1  -4   5  129.12    4.40
   1  -4  -5  130.52    4.29
   1   4  -5  126.71    4.33
  -1  -4   4   73.91    3.64
  -1  -4   4   70.98    2.79
   1   4  -4   73.16    2.83
  -1  -4   3  455.71   12.43
  -1  -4   3  446.95   13.18
  -1  -4   2  107.88    3.71
  -1  -4   2   96.64    3.84
  -1  -4   1   87.37    3.36
   1  -4  -1  101.36    4.01
   1  -4  -1   95.98    3.48
  -1   4   1   96.96    3.96
   1   4  -1   95.36    3.46
   1  -4   0  473.26    7.38
  -1   4   0  458.96    7.38
   1  -4   0  501.56    7.04
  -1   4   0  507.33    7.05
   1   4   0  474.94    5.55
   1   4   1  391.35    9.65
  -1   4  -1  363.43   10.61
   1  -4   1  378.10   10.73
  -1   4  -1  359.85   10.12
   1  -4   1  377.22   10.42
   1  -4   2   16.88    1.43
  -1   4  -2   16.70    1.67
   1  -4   2   19.43    1.01
  -1   4  -3  351.97   12.08
   1  -4   3  366.59   11.11
   1  -4   4  403.11   12.48
  -1   4  -4  395.83   13.65
  -1   4  -5   94.89    5.50
   1  -4   5   95.56    4.68
  -1  -4  -6   26.18    2.46
  -1   4  -6   30.29    3.09
   1  -4   6   29.90    2.53
   1  -4   7  249.05    9.76
  -1  -4  -7  248.75   10.00
  -1   4  -7  251.82   11.10
  -1   4  -8   12.58    2.25
  -1  -4  -8   11.20    1.87
   1  -4   8   12.17    1.86
  -1  -4  -9   20.56    2.66
   1  -4   9   22.63    2.71
  -1   4  -9   16.62    2.69
  -1  -4 -10   81.41    5.84
   1  -4  10   78.18    5.50
  -1   4 -10   82.97    6.60
  -1   4 -11   48.72    5.21
   1  -4  11   51.30    4.59
   1   4  11   46.46    4.55
   1  -4  12   -0.22    0.54
   1   4  12    3.58    1.47
   1   4  13   18.37    3.05
   1  -4  13   17.75    3.01
   1  -4  14   10.24    2.35
   1   4  14    8.80    2.29
  -1   5  14    1.57    1.26
  -1  -5  14   -2.01    1.16
  -1  -5  13    2.11    1.12
  -1  -5  12    1.51    1.03
  -1  -5  11   57.31    4.96
   1  -5 -10    5.81    1.18
  -1  -5  10    3.45    1.19
  -1  -5   9   36.36    3.46
  -1  -5   8   -0.39    0.66
   1  -5  -8    0.13    0.21
  -1  -5   7   76.50    4.61
   1  -5  -7   72.23    3.39
  -1  -5   6    2.56    0.71
   1  -5  -6    2.28    0.44
   1  -5  -5  461.52   12.16
  -1  -5   5  424.95   12.22
  -1  -5   5  437.82   14.00
  -1  -5   4   11.63    0.94
  -1  -5   4   10.45    1.33
  -1  -5   3   11.18    1.19
  -1  -5   3   11.10    0.95
  -1  -5   2  315.68    9.59
   1  -5  -1  135.16    5.03
   1   5  -1  148.67    4.96
   1  -5  -1  142.84    5.53
  -1  -5   1  142.13    4.94
  -1   5   0   27.91    1.94
  -1  -5   0   25.96    1.76
   1   5   0   23.45    1.57
   1  -5   0   26.15    2.04
  -1   5   0   23.33    1.98
   1  -5   0   27.02    1.90
   1  -5   1  491.11   15.02
  -1   5  -1  496.31   15.22
  -1  -5  -1  514.21   14.24
   1   5   1  530.70   14.38
   1   5   2   89.77    3.60
   1  -5   2   90.24    4.03
  -1   5  -2   88.66    4.51
   1  -5   3  511.31   14.56
  -1   5  -3  496.21   15.61
   1  -5   3  472.99   12.62
  -1   5  -4   -0.09    0.46
   1  -5   4    0.08    0.28
   1  -5   5  399.18   12.92
  -1   5  -5  386.50   14.17
  -1   5  -6    1.90    0.84
   1  -5   6    1.83    0.65
  -1  -5  -6    2.42    0.71
  -1   5  -7    3.14    0.97
   1  -5   7    3.76    0.97
  -1  -5  -7    2.86    0.89
   1  -5   8   11.94    1.84
  -1  -5  -8   15.60    2.15
  -1   5  -8   14.56    2.51
  -1   5  -9  191.61   10.47
   1  -5   9  184.07    8.91
  -1  -5  -9  213.92    9.95
   1  -5  10    0.25    0.49
  -1  -5 -10    0.09    0.47
   1  -5  11    2.27    1.03
   1   5  12    0.30    0.60
   1  -5  12   -0.20    0.97
   1  -5  13    7.36    1.99
   1   5  13    5.40    1.67
  -1  -6  14   -0.30    0.74
  -1  -6  13   17.21    2.88
  -1  -6  12   16.17    2.73
  -1  -6  11    1.01    0.65
  -1  -6  10  114.58    6.93
  -1  -6   9  104.51    6.24
   1  -6  -8    4.39    0.79
  -1  -6   8    5.25    1.23
  -1  -6   7   62.61    4.22
   1  -6  -7   66.74    3.11
  -1  -6   6   40.91    3.16
   1  -6  -6   47.95    2.32
  -1  -6   5  171.89    6.65
   1  -6  -5  142.83    4.92
  -1  -6   4  139.63    5.84
  -1  -6   3  907.84   24.90
   1  -6  -2  394.89   12.42
  -1  -6   2  393.96   11.82
   1  -6  -1   44.89    2.52
  -1  -6   1   35.79    2.22
   1  -6  -1   41.13    2.67
  -1  -6   0  368.25   11.56
   1   6   0  381.39   11.31
   1  -6   0  377.80   12.20
   1  -6   1  122.92    5.42
  -1  -6  -1  127.66    4.87
  -1   6  -1  123.59    5.53
   1   6   1  128.62    4.93
   1  -6   2   23.70    2.01
  -1   6  -2   23.55    2.24
  -1   6  -3  502.59   16.23
   1  -6   3  493.27   15.08
  -1   6  -4  530.02   17.75
   1  -6   4  548.40   16.50
  -1   6  -5  263.14   11.03
   1  -6   5  272.74    9.80
   1  -6   6   33.67    2.87
  -1   6  -6   32.65    3.45
  -1   6  -7  214.48   10.53
   1  -6   7  220.07    9.19
  -1  -6  -7  227.05    9.21
  -1   6  -8   67.65    5.65
   1  -6   8   66.09    4.64
  -1  -6  -8   77.17    4.94
  -1  -6  -9    5.86    1.37
   1  -6   9    5.13    1.23
  -1   6  -9    5.17    1.68
   1  -6  10   33.46    3.55
  -1  -6 -10   31.64    3.52
   1  -6  11   47.57    4.55
   1  -6  12    1.27    1.10
   1  -6  13   30.62    3.99
   1   6  13   25.11    3.71
  -1  -7  14   14.42    2.82
  -1  -7  13    3.72    1.49
  -1  -7  12   42.93    4.47
  -1  -7  11    7.99    1.87
  -1  -7  10    5.31    1.35
  -1  -7   9    3.88    1.18
  -1  -7   8  202.16    9.00
   1  -7  -7   33.90    2.07
  -1  -7   7   26.58    2.68
   1  -7  -6    0.47    0.21
  -1  -7   6    0.72    0.53
  -1  -7   5   -0.20    0.41
  -1  -7   4  503.84   15.46
  -1  -7   3   45.88    2.83
  -1  -7   2  566.62   16.58
   1  -7  -2  578.04   17.34
  -1  -7   1  288.93    9.44
   1  -7  -1  279.60    9.87
   1  -7   0    1.63    0.73
  -1  -7   0    1.47    0.57
  -1  -7  -1    5.77    0.88
   1  -7   1    6.33    1.14
   1  -7   2 1331.85   35.77
  -1   7  -2 1282.92   36.44
   1  -7   3    0.17    0.29
  -1   7  -3    0.02    0.42
   1  -7   4    0.00    0.32
  -1   7  -4   -0.05    0.50
  -1   7  -5   41.09    3.79
   1  -7   5   40.95    3.11
   1  -7   6  184.83    7.94
  -1   7  -6  177.65    9.14
  -1   7  -7   22.83    3.05
   1  -7   7   19.54    2.33
  -1  -7  -7   23.41    2.52
  -1  -7  -8  273.13   10.79
   1  -7   8  253.36   10.75
  -1   7  -8  256.79   12.51
  -1  -7  -9    8.00    1.61
   1  -7   9    8.63    1.73
   1  -7  10   27.10    3.25
   1  -7  11   21.54    3.08
   1  -7  12   37.26    4.19
   1   7  13    3.55    1.80
   1  -7  13    6.81    1.85
  -1  -8  13   -0.09    0.84
  -1  -8  12   35.69    4.16
  -1  -8  11    2.32    1.08
  -1  -8  10   67.92    5.26
  -1  -8   9   75.38    5.31
  -1  -8   8    0.42    0.40
   1  -8  -7    0.20    0.18
  -1  -8   7   -0.71    0.53
  -1  -8   6  287.32   10.77
  -1  -8   5   15.14    1.83
  -1  -8   4  167.63    6.86
  -1  -8   3  223.38    8.16
   1  -8  -2  121.03    5.77
  -1  -8   2  129.38    5.40
  -1  -8   1    8.64    1.24
   1  -8  -1    9.41    1.45
   1  -8   0  519.34   16.43
  -1  -8   0  501.12   15.72
  -1  -8  -1  162.84    6.34
   1  -8   1  150.83    6.84
  -1  -8  -2    2.97    0.70
   1  -8   2    3.19    0.88
   1  -8   3    8.53    1.36
   1  -8   4  591.96   18.18
  -1   8  -4  573.73   19.61
   1  -8   5   23.20    1.02
  -1   8  -5   26.20    3.08
   1  -8   5   26.10    2.50
  -1   8  -6  167.94    8.97
   1  -8   6  159.33    7.45
  -1   8  -7   31.60    3.73
   1  -8   7   29.37    2.94
   1  -8   8   86.46    5.53
  -1  -8  -8   88.29    5.45
  -1  -8  -9    1.31    0.84
   1  -8   9    2.38    0.99
   1  -8  10   55.46    4.75
   1  -8  11    7.68    1.69
   1  -8  12    2.99    1.12
   1  -8  13    1.19    0.86
  -1  -9  13   -1.77    1.12
  -1  -9  12    3.19    1.12
  -1  -9  11   87.24    6.39
  -1  -9  10   17.88    2.63
  -1  -9   9   23.70    2.93
  -1  -9   8  114.81    6.50
   1  -9  -7   61.83    3.12
  -1  -9   7   69.03    4.65
  -1  -9   6    1.56    0.75
  -1  -9   5  170.89    7.40
  -1  -9   4  132.55    6.05
  -1  -9   3   29.77    2.44
  -1  -9   2  269.45    9.51
   1  -9  -2  260.06    9.91
  -1  -9   1  550.79   17.04
   1  -9  -1  542.98   17.37
  -1  -9   0  179.44    7.45
   1  -9   0  173.42    7.81
  -1  -9  -1  170.89    6.91
   1  -9   1  165.38    7.51
   1  -9   2  196.56    8.28
  -1  -9  -2  198.72    7.70
   1  -9   3  295.04   10.90
   1  -9   4   27.07    2.61
   1  -9   5  176.49    7.82
   1  -9   6  313.36   11.92
   1  -9   7   23.25    2.66
   1  -9   8   26.82    3.05
  -1  -9  -8   31.83    3.11
  -1  -9  -9   82.67    5.54
   1  -9   9   94.02    6.16
   1  -9  10   -0.14    0.87
   1  -9  11    2.27    0.92
   1  -9  12   39.36    4.42
   1  -9  13   12.42    2.53
  -1 -10  13   59.83    5.70
  -1 -10  12    0.06    0.50
  -1 -10  11    1.05    1.02
  -1 -10  10    2.08    1.14
  -1 -10   9   82.82    5.72
  -1 -10   8    2.70    0.99
  -1 -10   7  152.95    7.58
  -1 -10   6    0.49    0.45
  -1 -10   5  213.17    8.75
  -1 -10   4   14.58    1.81
  -1 -10   3  584.53   18.02
   1 -10  -2    3.34    1.03
  -1 -10   2    3.91    0.88
   1 -10  -1   44.42    3.56
  -1 -10   1   43.96    3.27
   1 -10   0    0.16    0.54
  -1 -10   0    0.67    0.58
   1 -10   1  780.22   23.63
  -1 -10  -1  730.68   22.19
  -1 -10  -2    0.34    0.41
   1 -10   2    1.30    0.78
   1 -10   3  127.13    6.46
   1 -10   4    5.08    1.11
   1 -10   5  116.03    6.20
   1 -10   6    3.78    1.06
   1 -10   7  362.06   13.76
   1 -10   8    1.18    0.68
   1 -10   9    3.92    1.36
  -1 -10  -9    3.72    1.22
   1 -10  10    0.52    0.62
   1 -10  11   50.74    4.90
   1 -10  12    1.64    1.01
   1 -10  13   16.85    3.09
  -1 -11  13    3.39    1.08
  -1 -11  12   23.61    3.42
  -1 -11  11   54.10    5.02
  -1 -11  10    0.36    0.55
  -1 -11   9   17.31    2.51
  -1 -11   8  106.85    6.45
  -1 -11   7  133.41    7.13
  -1 -11   6    1.15    0.48
  -1 -11   5  214.11    9.03
  -1 -11   4  256.92   10.00
   1 -11  -3    1.33    0.58
  -1 -11   3    2.24    0.80
  -1 -11   2  448.97   14.91
   1 -11  -2  425.56   15.15
   1 -11  -1  830.18   25.17
  -1 -11   1  814.14   24.63
  -1 -11   0   53.44    3.92
   1 -11   0   47.10    3.96
   1 -11   1   83.23    5.44
  -1 -11  -1   76.13    4.65
  -1 -11  -2  172.80    7.48
   1 -11   2  175.48    8.29
   1 -11   3  123.18    6.59
   1 -11   4   -0.29    0.43
   1 -11   5  316.16   12.22
   1 -11   6  251.59   10.66
   1 -11   7   44.04    3.93
   1 -11   8  108.26    6.66
   1 -11   9   92.92    6.36
   1 -11  10    0.90    0.71
   1 -11  11   16.77    2.76
   1 -11  12   28.49    3.87
   1 -11  13   14.75    3.03
  -1 -12  13    3.91    1.37
  -1 -12  12   19.94    3.23
  -1 -12  11    3.87    1.48
  -1 -12  10   43.59    4.37
  -1 -12   9   37.71    3.92
  -1 -12   8    0.77    0.68
  -1 -12   7    0.29    0.41
  -1 -12   6  317.85   12.36
  -1 -12   5    0.51    0.53
  -1 -12   4   89.00    5.21
  -1 -12   3  177.31    8.04
   1 -12  -3  177.19    8.39
  -1 -12   2  114.87    6.12
   1 -12  -2  100.29    6.02
  -1 -12   1    7.56    1.56
   1 -12  -1    7.58    1.91
  -1 -12   0  494.47   16.99
   1 -12   0  505.31   17.63
  -1 -12  -1   52.85    3.88
   1 -12   1   52.58    4.42
  -1 -12  -2   39.91    3.30
   1 -12   2   39.77    3.67
   1 -12   3   13.88    2.07
   1 -12   4  343.49   13.22
   1 -12   5    9.43    1.76
   1 -12   6   96.38    6.06
   1 -12   7   51.58    4.41
   1 -12   8   74.57    5.54
   1 -12   9    1.59    0.91
   1 -12  10   58.52    5.23
   1 -12  11    1.12    0.90
   1 -12  12    0.15    0.81
   1 -12  13    0.45    0.78
  -1 -13  13    2.03    1.19
  -1 -13  12   12.06    2.54
  -1 -13  11   23.73    3.46
  -1 -13  10   25.53    3.39
  -1 -13   9    7.53    1.80
  -1 -13   8  139.19    7.84
  -1 -13   7    0.57    0.48
  -1 -13   6    0.15    0.43
  -1 -13   5   25.64    2.76
  -1 -13   4  342.55   12.90
   1 -13  -3   49.18    4.16
  -1 -13   3   51.30    4.01
   1 -13  -2  107.13    6.43
  -1 -13   2  116.80    6.46
   1 -13  -1  156.45    8.15
  -1 -13   1  167.25    8.20
  -1 -13   0  232.85   10.11
   1 -13   0  221.59   10.42
   1 -13   1    8.69    2.11
  -1 -13  -1    7.76    1.65
  -1 -13  -2  505.16   17.09
   1 -13   2  519.33   18.20
  -1 -13  -3    1.51    0.73
   1 -13   3    1.58    0.59
   1 -13   4    0.63    0.49
   1 -13   5   79.25    5.46
   1 -13   6  187.11    9.16
   1 -13   7   43.50    4.07
   1 -13   8   86.38    6.11
   1 -13   9    4.46    1.53
   1 -13  10   16.25    2.78
   1 -13  11    7.87    1.97
   1 -13  12   31.52    4.20
  -1 -14  12   20.77    3.42
  -1 -14  11    6.66    1.84
  -1 -14  10   42.90    4.51
  -1 -14   9   38.88    4.11
  -1 -14   8   19.56    2.78
  -1 -14   7  113.56    6.88
  -1 -14   6   29.50    3.18
  -1 -14   5   67.60    4.86
  -1 -14   4   55.76    4.36
  -1 -14   3  295.16   11.80
   1 -14  -3  266.67   11.81
   1 -14  -2  421.63   16.14
  -1 -14   2  458.59   16.21
   1 -14  -1   13.96    2.39
  -1 -14   1   15.41    2.46
   1 -14   0   87.69    6.18
  -1 -14   0  102.38    6.26
   1 -14   1  438.58   16.39
  -1 -14  -1  380.54   14.62
  -1 -14  -2    0.76    0.64
   1 -14   2   -0.13    0.71
  -1 -14  -3  160.14    7.87
   1 -14   3  161.76    8.67
   1 -14   4  198.66    9.73
   1 -14   5   36.28    3.69
   1 -14   6    6.61    1.63
   1 -14   7  226.04   10.77
   1 -14   8   82.98    6.21
   1 -14   9   21.22    3.11
   1 -14  10   26.84    3.63
   1 -14  11   32.72    4.19
   1 -14  12   -1.26    0.56
  -1 -15  12    1.84    1.27
  -1 -15  11   51.60    5.25
  -1 -15  10   -0.44    0.68
  -1 -15   9   22.85    3.17
  -1 -15   8   -0.46    0.60
  -1 -15   7   43.73    4.17
  -1 -15   6    2.52    0.96
  -1 -15   5  395.47   15.10
  -1 -15   4    0.88    0.62
   1 -15  -3    0.41    0.89
  -1 -15   3    0.51    0.71
  -1 -15   2    1.14    0.99
   1 -15  -2    4.29    1.73
   1 -15  -1  279.59   12.59
  -1 -15   1  326.11   13.28
  -1 -15   0    9.99    2.05
   1 -15   0    8.71    2.02
   1 -15   1  216.01   10.79
  -1 -15  -1  200.52    9.58
  -1 -15  -2    2.08    0.83
   1 -15   2    4.05    1.50
   1 -15   3  296.35   12.84
  -1 -15  -3  275.91   11.61
   1 -15   4    0.51    0.58
   1 -15   5  292.07   12.88
   1 -15   6    9.42    2.02
   1 -15   7   21.24    3.00
   1 -15   8    0.48    0.81
   1 -15   9  145.39    8.86
   1 -15  10   -0.20    0.46
   1 -15  11    4.28    1.70
   1 -15  12    0.60    0.81
  -1 -16  12    9.93    2.39
  -1 -16  11    2.12    1.14
  -1 -16  10   42.09    4.65
  -1 -16   9   81.68    6.41
  -1 -16   8   -0.54    0.87
  -1 -16   7   31.50    3.58
  -1 -16   6   74.19    5.57
  -1 -16   5   26.02    3.23
  -1 -16   4   47.11    4.32
  -1 -16   3  371.64   14.76
   1 -16  -3  343.98   14.64
  -1 -16   2  147.85    8.25
   1 -16  -2  134.50    8.03
   1 -16  -1    1.74    1.37
  -1 -16   1    4.88    1.47
  -1 -16   0  123.19    7.43
   1 -16   0  119.94    7.63
   1 -16   1  182.55    9.95
  -1 -16  -1  168.68    8.78
   1 -16   2    0.25    1.29
  -1 -16  -2    1.23    0.86
  -1 -16  -3  120.19    7.06
   1 -16   3  126.80    7.83
   1 -16   4  138.73    8.42
   1 -16   5   14.87    2.58
   1 -16   6    6.75    1.70
   1 -16   7  125.11    8.01
   1 -16   8   23.88    3.31
   1 -16   9    3.73    1.45
   1 -16  10   22.72    3.49
   1 -16  11   30.53    4.15
   1 -16  12   -0.53    0.90
  -1 -17  12   17.15    3.20
  -1 -17  11    6.12    1.87
  -1 -17  10   21.23    3.28
  -1 -17   9    0.60    0.69
  -1 -17   8   87.49    6.51
  -1 -17   7    6.66    1.70
  -1 -17   6   16.78    2.67
  -1 -17   5   17.26    2.67
  -1 -17   4  347.06   14.56
  -1 -17   3    0.52    0.77
   1 -17  -3    3.24    1.76
   1 -17  -2   86.90    6.40
  -1 -17   2   86.79    6.42
  -1 -17   1   29.10    3.63
   1 -17  -1   30.22    3.70
   1 -17   0   55.58    5.22
  -1 -17   0   57.06    5.00
   1 -17   1    7.01    1.91
  -1 -17  -1    5.56    1.67
   1 -17   2  411.62   16.98
  -1 -17  -2  363.40   14.90
   1 -17   3    1.40    0.72
  -1 -17  -3    1.93    1.14
   1 -17   4    1.64    1.16
   1 -17   5   54.47    5.16
   1 -17   6   48.98    4.88
   1 -17   7    1.95    0.97
   1 -17   8  102.79    7.47
   1 -17   9    3.49    1.17
   1 -17  10   34.97    4.42
   1 -17  11    9.51    2.38
  -1 -18  11   10.70    2.52
  -1 -18  10   45.93    5.02
  -1 -18   9   25.56    3.53
  -1 -18   8   -0.49    0.57
  -1 -18   7    5.38    1.66
  -1 -18   6  211.52   10.88
  -1 -18   5    3.44    1.23
  -1 -18   4  109.03    7.38
  -1 -18   3  159.81    9.13
   1 -18  -3  157.27    9.19
  -1 -18   2  174.79    9.76
   1 -18  -2  146.94    8.97
  -1 -18   1    1.00    1.09
   1 -18  -1    3.15    1.53
  -1 -18   0  271.51   12.59
   1 -18   0  273.42   13.02
  -1 -18  -1   17.23    2.68
   1 -18   1   19.64    3.20
  -1 -18  -2    1.32    1.78
   1 -18   2    1.35    1.51
  -1 -18  -3   15.82    2.54
   1 -18   3   14.85    2.73
   1 -18   4  249.51   12.57
   1 -18   5   29.82    3.85
   1 -18   6   45.86    4.82
   1 -18   7   35.72    4.24
   1 -18   8   63.41    5.96
   1 -18   9    0.23    0.74
   1 -18  10   73.35    6.68
   1 -18  11    7.09    2.09
  -1 -19  11   37.68    4.73
  -1 -19  10    9.63    2.31
  -1 -19   9   20.81    3.27
  -1 -19   8   43.09    4.80
  -1 -19   7   40.89    4.54
  -1 -19   6    3.90    1.25
  -1 -19   5  290.03   13.67
  -1 -19   4  116.40    7.88
   1 -19  -3    8.21    2.38
  -1 -19   3    8.40    2.13
   1 -19  -2  162.55    9.74
  -1 -19   2  184.56   10.53
  -1 -19   1  230.38   11.77
   1 -19  -1  217.49   11.58
   1 -19   0   27.62    3.85
  -1 -19   0   29.25    3.70
   1 -19   1   70.41    6.32
  -1 -19  -1   63.11    5.48
   1 -19   2   34.17    4.33
  -1 -19  -2   31.83    3.73
  -1 -19  -3  133.57    8.23
   1 -19   3  144.23    9.34
   1 -19   4   25.19    3.71
   1 -19   5  147.90    9.48
   1 -19   6  109.80    8.03
   1 -19   7    3.26    1.48
   1 -19   8   25.50    3.84
   1 -19   9   98.22    7.85
   1 -19  10   -0.37    0.74
   1 -19  11   -0.33    0.79
  -1 -20  10    6.68    2.09
  -1 -20   9   72.17    6.51
  -1 -20   8   -0.54    1.38
  -1 -20   7  105.04    7.78
  -1 -20   6    1.09    0.89
  -1 -20   5   77.62    6.63
  -1 -20   4    0.60    1.10
   1 -20  -3  205.71   11.46
  -1 -20   3  233.97   12.11
   1 -20  -2   18.99    3.27
  -1 -20   2   17.96    3.34
   1 -20  -1   31.27    4.23
  -1 -20   1   36.01    4.46
  -1 -20   0    1.77    1.29
   1 -20   0    0.82    1.12
   1 -20   1  342.14   15.79
  -1 -20  -1  317.67   14.42
   1 -20   2    1.12    0.97
  -1 -20  -2    0.99    0.98
   1 -20   3   65.54    6.35
  -1 -20  -3   59.56    5.40
   1 -20   4    9.12    2.36
   1 -20   5   13.01    2.74
   1 -20   6    7.22    2.05
   1 -20   7   90.79    7.52
   1 -20   8    4.75    1.73
   1 -20   9    1.58    1.23
   1 -20  10   -0.29    0.87
  -1 -21  10    6.11    1.96
  -1 -21   9    5.00    1.79
  -1 -21   8   49.24    5.35
  -1 -21   7   43.93    5.08
  -1 -21   6    0.37    0.86
  -1 -21   5  104.54    7.97
  -1 -21   4  115.87    8.28
  -1 -21   3    9.10    2.77
   1 -21  -3    9.50    2.34
  -1 -21   2   73.06    6.50
   1 -21  -2   55.90    5.64
   1 -21  -1  314.36   15.18
  -1 -21   1  337.36   15.43
   1 -21   0   80.67    7.03
  -1 -21   0   90.87    7.01
   1 -21   1   18.59    3.42
  -1 -21  -1   16.78    2.98
  -1 -21  -2   80.39    6.50
   1 -21   2   86.40    7.35
  -1 -21  -3   17.80    2.99
   1 -21   3   23.03    3.91
   1 -21   4    9.83    2.73
   1 -21   5   86.32    7.31
   1 -21   6  104.04    8.26
   1 -21   7   18.07    3.36
   1 -21   8    3.19    1.50
   1 -21   9   44.62    5.46
   1 -21  10    2.75    1.50
  -1 -22  10   37.12    4.96
  -1 -22   9    6.64    2.26
  -1 -22   8    3.92    1.71
  -1 -22   7    9.57    2.41
  -1 -22   6  233.61   12.97
  -1 -22   5    0.29    0.93
   1 -22  -4   54.19    5.68
  -1 -22   4   56.63    5.89
  -1 -22   3   37.78    4.85
   1 -22  -3   35.90    4.49
  -1 -22   2   45.48    5.21
   1 -22  -2   35.90    4.60
   1 -22  -1    6.82    2.42
  -1 -22   1    6.26    2.21
   1 -22   0  342.63   16.45
  -1 -22   0  365.13   16.21
  -1 -22  -1   17.70    3.10
   1 -22   1   18.03    3.37
  -1 -22  -2   12.94    2.75
   1 -22   2   14.93    3.37
   1 -22   3   16.67    3.41
  -1 -22  -3   14.29    2.71
   1 -22   4  167.53   11.15
   1 -22   5    1.03    1.05
   1 -22   6   76.69    7.10
   1 -22   7   23.65    4.00
   1 -22   8   44.06    5.54
   1 -22   9    3.85    1.70
  -1 -23   9   15.22    3.20
  -1 -23   8  106.87    8.58
  -1 -23   7   13.00    3.08
  -1 -23   6    7.06    2.36
  -1 -23   5   12.27    2.69
  -1 -23   4  125.72    9.20
   1 -23  -4  112.46    8.55
   1 -23  -3    6.64    2.10
  -1 -23   3    7.13    2.32
   1 -23  -2  155.09   10.26
  -1 -23   2  175.52   10.94
   1 -23  -1   52.84    5.69
  -1 -23   1   62.29    6.08
   1 -23   0   66.65    6.58
  -1 -23   0   82.49    7.01
  -1 -23  -1    9.33    2.19
   1 -23   1    9.16    2.52
   1 -23   2  218.42   12.70
  -1 -23  -2  193.82   11.18
   1 -23   3    3.11    1.90
  -1 -23  -3    3.84    1.63
   1 -23   4    8.38    2.40
   1 -23   5   43.08    5.49
   1 -23   6   88.27    7.88
   1 -23   7   18.07    3.63
   1 -23   8   81.64    7.73
   1 -23   9    2.00    1.41
  -1 -24   9   35.27    5.01
  -1 -24   8    9.36    2.58
  -1 -24   7   73.53    7.16
  -1 -24   6   20.42    3.64
  -1 -24   5   18.92    3.50
   1 -24  -4   13.44    3.02
  -1 -24   4   23.29    3.89
  -1 -24   3  124.89    9.38
   1 -24  -3  114.56    8.88
  -1 -24   2   83.32    7.45
   1 -24  -2   63.70    6.46
   1 -24  -1    1.74    1.23
  -1 -24   1    2.85    1.87
   1 -24   0   36.93    4.85
  -1 -24   0   41.75    4.94
   1 -24   1  139.08    9.92
  -1 -24  -1  135.62    9.37
   1 -24   2    0.46    1.70
  -1 -24  -2    2.68    1.59
  -1 -24  -3   91.54    7.51
   1 -24   3  101.19    8.61
   1 -24   4   51.59    6.22
   1 -24   5   16.44    3.35
   1 -24   6   10.68    2.97
   1 -24   7   78.71    7.67
   1 -24   8    8.49    2.50
  -1 -25   8    2.70    1.59
  -1 -25   7   48.97    5.86
  -1 -25   6    1.08    0.71
  -1 -25   5  129.89    9.86
  -1 -25   4    0.04    1.19
  -1 -25   3   13.61    3.41
   1 -25  -3    7.99    2.69
   1 -25  -2    4.42    1.63
  -1 -25   2    2.71    1.67
   1 -25  -1  161.76   10.97
  -1 -25   1  157.49   10.50
   1 -25   0    2.57    1.36
  -1 -25   0    6.08    2.00
  -1 -25  -1   95.06    7.82
   1 -25   1  101.11    8.52
   1 -25   2    0.59    1.09
  -1 -25  -2    1.75    1.47
  -1 -25  -3  101.83    8.12
   1 -25   3  104.19    8.98
   1 -25   4   -0.48    1.41
   1 -25   5   75.50    7.82
   1 -25   6   11.94    3.03
   1 -25   7    0.84    1.08
   1 -25   8    2.71    1.55
  -1 -26   7   14.25    3.27
  -1 -26   6   32.10    4.91
  -1 -26   5   11.16    2.91
  -1 -26   4   60.25    6.79
  -1 -26   3  245.79   14.13
   1 -26  -3  216.42   13.37
  -1 -26   2   25.43    4.21
   1 -26  -2   23.74    4.17
  -1 -26   1   12.85    3.06
   1 -26  -1   12.67    2.99
   1 -26   0   77.28    7.46
  -1 -26   0   80.44    7.34
  -1 -26  -1   44.46    5.35
   1 -26   1   41.97    5.51
   1 -26   2    5.67    2.11
  -1 -26  -2    2.44    1.64
   1 -26   3   74.66    7.59
  -1 -26  -3   78.86    7.16
   1 -26   4   87.26    8.46
   1 -26   5   36.90    5.44
   1 -26   6   17.28    4.03
   1 -26   7   94.54    8.85
  -1 -27   6    7.42    2.31
  -1 -27   5   17.99    3.83
  -1 -27   4  140.43   10.76
  -1 -27   3    4.92    1.95
   1 -27  -3    4.85    2.13
   1 -27  -2   77.29    7.61
  -1 -27   2   82.23    7.80
   1 -27  -1    3.58    1.38
  -1 -27   1    7.17    2.19
  -1 -27   0    6.17    2.26
   1 -27   0    7.45    2.40
  -1 -27  -1    1.60    1.32
   1 -27   1    4.28    2.02
   1 -27   2  210.51   13.39
  -1 -27  -2  200.24   12.31
  -1 -27  -3    4.73    1.89
   1 -27   3    2.70    1.80
   1 -27   4    1.56    1.74
   1 -27   5   17.13    3.78
   1 -27   6   60.57    7.32
  -1 -28   6   62.38    7.27
  -1 -28   5   -2.66    1.59
  -1 -28   4   14.59    3.59
   1 -28  -3   52.24    6.32
  -1 -28   3   58.89    6.74
  -1 -28   2   66.76    7.02
   1 -28  -2   52.77    6.37
  -1 -28   1    5.53    2.26
   1 -28  -1    3.83    1.98
  -1 -28   0  117.44    9.32
   1 -28   0  106.88    9.23
   1 -28   1   24.10    4.22
  -1 -28  -1   19.57    3.54
  -1 -28  -2    5.95    2.24
   1 -28   2    3.91    1.97
   1 -28   3   18.98    4.17
  -1 -28  -3   15.54    3.13
   1 -28   4  123.41   10.55
   1 -28   5   15.43    3.69
  -1 -29   4   26.26    4.66
   1 -29  -3    4.20    1.79
  -1 -29   3    3.72    1.94
   1 -29  -2   31.75    4.92
  -1 -29   2   26.09    4.44
   1 -29  -1   97.83    8.92
  -1 -29   1   88.53    8.29
  -1 -29   0    7.92    2.36
   1 -29   0   10.85    2.91
   1 -29   1   43.43    5.85
  -1 -29  -1   38.92    5.29
  -1 -29  -2   36.31    5.10
   1 -29   2   33.17    5.19
  -1 -29  -3   71.92    7.33
   1 -29   3   81.60    8.37
   1 -29   4    9.86    2.98
  -1 -30   3  143.55   11.11
   1 -30  -3  125.70   10.47
   1 -30  -2    2.64    1.62
  -1 -30   2    5.43    1.98
   1 -30  -1   16.37    3.58
  -1 -30   1   13.57    3.35
  -1 -30   0    2.16    1.40
   1 -30   0    1.52    0.73
  -1 -30  -1  116.85    9.70
   1 -30   1  135.91   10.82
  -1 -30  -2   -1.28    1.16
   1 -30   2   -0.33    1.33
  -1 -30  -3   60.66    6.82
   1 -30   3   72.99    8.01
  -2   0  14    1.27    0.99
  -2   0  13    1.12    0.71
  -2   0  12   75.33    6.20
  -2   0  11   -0.14    0.53
   2   0  -9    0.31    0.26
   2   0  -8   80.73    3.96
   2   0  -7    0.16    0.25
  -2   0   6  336.99   10.41
   2   0  -6  338.95   10.62
   2   0  -5    0.90    0.33
  -2   0   5    0.05    0.16
   2   0  -4    2.10    0.50
   2   0  -3   -0.12    0.26
   2   0  -2  145.63    5.08
   2   0  -1    2.84    0.54
   2   0   0   11.95    1.04
  -2   0   0   12.75    0.81
  -2   0  -1    0.82    0.18
   2   0   1    1.01    0.25
   2   0   1    0.66    0.29
  -2   0  -1    0.41    0.24
   2   0   2  338.26    9.48
  -2   0  -2  332.37    9.72
  -2   0  -3    0.10    0.34
   2   0   3   -0.06    0.18
  -2   0  -3    0.37    0.22
   2   0   4  848.03   22.80
  -2   0  -4  816.72   22.09
  -2   0  -4  845.05   24.55
   2   0   5   -0.01    0.29
  -2   0  -5    0.06    0.57
  -2   0  -5    0.03    0.16
  -2   0  -6   -0.01    0.47
   2   0   6   -0.04    0.30
   2   0   7   -0.43    0.47
  -2   0  -7   -0.32    0.80
  -2   0  -8  226.98   10.97
   2   0   8  227.55    9.40
   2   0   9    0.02    0.48
  -2   0  -9    0.21    0.54
   2   0  10  138.36    7.60
  -2   0 -10  141.35    8.91
  -2   0 -11   -1.69    1.06
   2   0  11   -0.39    0.70
   2   0  12   55.86    5.02
  -2   0 -12   53.66    5.72
   2   0  13   -0.59    0.83
  -2   1  14   19.47    3.31
  -2  -1  14   19.71    3.39
  -2   1  13    7.82    2.13
  -2  -1  13   10.81    2.34
  -2   1  12   11.49    2.39
  -2  -1  12   10.12    2.22
  -2  -1  11    8.76    2.13
  -2  -1  10   64.02    5.62
   2  -1 -10   76.31    4.08
   2   1  -9    1.67    0.54
   2  -1  -9    3.20    0.72
  -2  -1   9    0.90    0.49
   2   1  -8  158.20    6.20
   2  -1  -8  164.85    6.44
   2   1  -7  164.15    6.01
   2  -1  -7  168.85    6.28
  -2   1   7  144.37    5.37
   2   1  -6   11.28    1.22
  -2   1   6   17.90    1.35
   2  -1  -6   11.93    1.34
   2   1  -5  144.22    5.30
  -2   1   5  141.82    4.76
  -2  -1   5  146.51    5.65
   2  -1  -5  138.82    5.48
   2   1  -4  257.34    8.41
   2  -1  -4  280.47    8.67
   2   1  -3    0.43    0.19
   2  -1  -3    0.55    0.30
   2   1  -2   16.97    1.33
   2  -1  -2   17.32    1.35
  -2   1   1   58.40    2.43
   2  -1  -1   54.64    2.55
   2   1  -1   55.00    2.60
   2  -1   0  591.86   15.49
  -2   1   0  555.45   15.22
   2  -1   0  576.77   15.03
   2  -1   1   87.28    3.28
   2  -1   1   88.39    3.39
  -2   1  -1   90.15    3.33
  -2   1  -1   92.29    3.10
  -2   1  -1   86.75    4.08
  -2   1  -2   89.23    4.37
   2  -1   2   89.39    3.38
   2  -1   2   91.89    3.42
  -2   1  -2   89.90    3.33
   2   1   2   88.08    3.08
  -2   1  -2   94.68    3.36
   2   1   3  210.10    6.60
  -2   1  -3  207.48    6.33
   2  -1   3  208.87    6.78
  -2   1  -3  206.80    8.08
   2  -1   4   -0.13    0.21
  -2  -1  -4    0.28    0.55
  -2   1  -4    0.57    0.24
  -2   1  -4    0.03    0.60
   2   1   4    0.36    0.22
   2  -1   5  278.29    9.38
   2   1   5  260.49    9.35
  -2   1  -5  292.05   11.24
  -2  -1  -5  282.46   10.70
  -2   1  -5  273.86    8.00
   2   1   6  312.81   10.51
  -2  -1  -6  295.53   11.79
   2  -1   6  286.37   10.32
  -2   1  -6  296.78    8.57
  -2   1  -6  307.46   12.51
  -2   1  -7   83.42    5.87
   2  -1   7   85.08    4.81
   2   1   7   90.72    4.90
  -2  -1  -7   88.91    5.91
   2   1   8   14.49    1.97
   2  -1   8   15.15    2.04
  -2  -1  -8   19.39    2.83
  -2   1  -8   14.27    2.40
   2   1   9   38.55    3.50
  -2  -1  -9   40.46    4.33
   2  -1   9   40.21    3.58
  -2   1  -9   46.50    4.65
   2  -1  10   37.73    3.67
   2   1  10   39.30    3.73
  -2   1 -10   42.70    4.66
  -2  -1 -10   32.14    4.01
  -2   1 -11   -0.74    0.89
   2  -1  11    1.02    0.65
   2   1  11    1.68    0.90
  -2  -1 -11    0.72    0.78
   2  -1  12   17.83    2.84
  -2   1 -12   19.46    3.52
   2   1  12   21.48    3.01
   2  -1  13   21.08    3.24
   2   1  13   24.41    3.43
  -2  -2  14    0.30    1.03
  -2   2  14    1.09    1.00
  -2  -2  13   63.97    5.79
  -2   2  13   57.84    5.99
  -2  -2  12    3.49    1.35
  -2  -2  11   13.28    2.29
   2  -2 -10    4.95    0.90
  -2  -2  10    3.55    1.21
   2  -2  -9  161.55    6.65
   2   2  -9  157.65    6.14
  -2  -2   9  146.69    8.17
   2   2  -8   15.50    1.51
  -2  -2   8   17.69    2.31
   2  -2  -8   16.78    1.75
   2  -2  -7   39.87    2.66
   2   2  -7   34.72    2.30
  -2   2   6   15.25    0.98
   2   2  -6   17.33    1.48
   2  -2  -6   19.85    1.76
   2  -2  -5  615.53   17.96
   2   2  -5  634.75   17.54
   2   2  -4    0.64    0.30
   2  -2  -4    0.28    0.25
   2   2  -3  704.11   19.41
   2  -2  -3  718.44   19.70
   2  -2  -2   29.37    1.87
   2   2  -2   28.21    1.78
   2  -2  -1  320.26    9.75
  -2  -2   1  348.81    9.05
  -2   2   1  338.19    9.77
   2  -2   0   60.28    2.68
   2  -2   0   65.99    2.74
   2   2   0   62.15    2.84
  -2   2   0   60.83    3.01
  -2   2   0   59.96    2.84
  -2   2  -1  295.07   10.02
   2  -2   1  303.50    9.38
  -2   2  -1  288.73    9.00
  -2   2  -1  312.03    9.13
  -2   2  -2   16.43    1.69
  -2   2  -2   16.49    1.22
   2  -2   2   16.30    1.27
   2  -2   2   13.75    1.10
  -2   2  -2   15.42    1.07
  -2   2  -3  148.82    6.58
   2  -2   3  148.24    5.38
  -2   2  -3  145.76    4.68
   2  -2   4   71.83    3.53
  -2   2  -4   71.63    2.63
  -2   2  -4   71.65    4.55
  -2   2  -5  630.32   20.37
  -2  -2  -5  633.48   19.52
  -2   2  -5  604.62   16.11
   2  -2   5  614.65   18.03
   2  -2   6    7.38    1.23
  -2  -2  -6    7.17    1.46
  -2   2  -6    8.47    0.67
  -2   2  -6    9.18    1.83
   2   2   6    8.13    1.32
  -2  -2  -7  146.52    7.82
   2   2   7  156.07    6.98
   2  -2   7  150.20    6.84
  -2   2  -7  152.88    8.35
  -2  -2  -8   27.47    4.18
   2   2   8   20.35    2.32
   2  -2   8   20.75    2.39
  -2   2  -8   22.99    3.10
   2  -2   9    4.01    1.13
  -2   2  -9    4.76    1.65
  -2  -2  -9    3.13    1.14
   2   2   9    4.48    1.18
  -2  -2 -10   -0.08    0.52
   2  -2  10    0.08    0.45
   2   2  10    0.12    0.47
  -2   2 -10    0.07    1.15
   2   2  11   72.56    5.51
  -2  -2 -11   73.64    6.37
   2  -2  11   76.97    5.69
  -2   2 -11   77.74    6.77
   2  -2  12    0.37    0.63
  -2   2 -12   -2.46    1.35
   2   2  12   -1.11    0.88
   2   2  13   -0.09    0.52
   2  -2  13   -1.79    1.00
  -2  -3  14    3.40    1.18
  -2   3  14    1.19    0.99
  -2   3  13    7.73    2.06
  -2  -3  13    8.20    2.09
  -2  -3  12   -0.88    1.12
  -2  -3  11  105.09    6.94
  -2  -3  10    1.12    0.60
   2  -3 -10    2.88    0.82
   2  -3  -9    0.05    0.39
  -2  -3   9    0.26    0.51
   2   3  -9    0.11    0.24
  -2  -3   8   42.04    3.59
   2  -3  -8   45.09    3.09
   2   3  -8   47.85    2.72
  -2  -3   7  263.13    9.97
   2   3  -7  241.20    8.14
   2  -3  -7  238.18    8.81
   2  -3  -6    1.88    0.60
  -2  -3   6    1.84    0.64
   2   3  -6    2.05    0.51
   2   3  -5  144.16    5.38
  -2  -3   5  154.14    6.37
   2  -3  -5  145.24    5.90
   2  -3  -4   18.78    1.67
   2   3  -4   17.74    1.45
  -2  -3   4   18.57    1.67
   2  -3  -3  307.97   10.12
  -2  -3   3  320.66    9.98
   2   3  -3  344.76    9.91
   2   3  -2   64.42    2.94
  -2  -3   2   59.77    2.65
  -2   3   2   63.48    2.48
   2  -3  -2   65.89    3.11
  -2  -3   1  284.38    7.89
  -2   3   1  275.27    8.54
  -2   3   1  282.27    8.89
   2  -3  -1  283.79    8.79
   2  -3  -1  279.01    8.72
   2   3  -1  298.46    8.82
   2  -3   0  183.28    6.11
  -2   3   0  191.72    6.64
   2  -3   0  193.78    6.61
  -2   3   0  185.23    6.64
   2  -3   0  192.30    6.44
  -2   3  -1   71.46    3.69
   2  -3   1   70.73    2.84
  -2   3  -1   67.51    3.09
  -2   3  -1   68.22    2.82
   2  -3   1   66.06    3.24
  -2   3  -2   48.75    3.19
  -2   3  -2   45.28    2.04
   2  -3   2   47.16    2.52
   2  -3   2   45.32    2.10
   2  -3   3  981.57   25.45
   2  -3   3 1020.35   24.34
  -2   3  -3  946.61   24.13
   2  -3   4   48.15    2.88
  -2   3  -4   52.58    3.88
  -2   3  -4   48.58    1.95
   2  -3   5  135.36    5.71
  -2  -3  -5  139.47    6.66
  -2   3  -5  134.67    7.03
  -2   3  -5  123.39    3.88
  -2  -3  -6   33.87    3.16
  -2   3  -6   34.10    3.49
  -2   3  -6   34.40    1.35
   2  -3   6   34.41    2.73
  -2   3  -7   52.88    4.61
   2  -3   7   50.00    3.60
  -2  -3  -7   51.85    4.21
  -2   3  -8    3.18    1.29
   2  -3   8    2.24    0.90
   2   3   8    4.23    1.09
  -2  -3  -8    2.92    1.03
  -2  -3  -9  307.27   13.60
  -2   3  -9  270.20   13.16
   2   3   9  286.92   11.63
   2  -3   9  267.34   11.33
  -2   3 -10    1.15    0.90
   2   3  10    2.81    1.01
  -2  -3 -10    1.63    1.07
   2  -3  10    1.96    0.90
  -2  -3 -11   -0.59    0.76
   2  -3  11   -0.07    0.69
  -2   3 -11    1.12    0.87
   2   3  11    0.40    0.48
   2  -3  12    2.80    1.18
   2   3  12    5.52    1.62
  -2   3 -12    5.94    1.68
   2  -3  13   36.32    4.33
   2   3  13   43.89    4.63
  -2   4  14    0.65    1.02
  -2  -4  14   -0.88    0.86
  -2  -4  13    1.09    0.81
  -2  -4  12   21.13    3.11
  -2  -4  11   -0.36    0.73
   2  -4 -10   30.39    2.72
  -2  -4  10   22.62    2.90
   2   4  -9  113.11    4.72
  -2  -4   9  109.87    6.50
   2  -4  -9  119.63    5.76
   2  -4  -8   23.47    2.28
   2   4  -8   23.60    1.83
  -2  -4   8   21.08    2.47
  -2  -4   7   25.62    2.62
   2  -4  -7   30.14    2.49
   2   4  -7   29.70    2.02
   2   4  -6  234.17    7.68
  -2  -4   6  231.02    8.92
   2  -4  -6  219.09    8.57
   2  -4  -5   24.30    2.14
   2   4  -5   22.76    1.68
  -2  -4   5   24.20    2.12
   2   4  -4   24.40    1.71
  -2  -4   4   22.04    1.82
   2  -4  -4   27.24    2.17
   2   4  -3  363.33   10.79
  -2  -4   3  342.69   10.75
   2  -4  -3  377.73   11.49
  -2   4   2  467.94   12.86
  -2  -4   2  455.08   13.03
   2  -4  -2  484.76   13.93
   2  -4  -1   27.81    1.98
  -2  -4   1   28.72    1.48
   2  -4  -1   28.03    1.90
   2   4  -1   31.45    1.51
   2  -4  -1   26.87    1.76
  -2   4   1   29.01    1.88
   2   4   0  200.76    5.50
  -2  -4   0  182.60    5.68
   2  -4   0  194.23    6.40
   2  -4   0  197.58    6.95
  -2   4   0  191.08    7.04
  -2   4   0  198.25    7.06
   2   4   1   70.28    2.50
   2  -4   1   60.58    3.32
   2  -4   1   64.55    2.83
  -2   4  -1   64.97    3.68
  -2   4  -2   68.77    4.08
   2  -4   2   71.10    3.51
   2  -4   2   69.66    2.80
  -2   4  -2   71.50    2.91
   2  -4   3  206.77    7.40
   2  -4   3  215.96    6.30
  -2   4  -3  204.23    8.54
  -2   4  -3  201.33    6.25
   2  -4   4  489.34   14.77
  -2   4  -4  470.94   16.31
   2  -4   5   17.76    1.83
  -2   4  -5   17.45    2.37
   2  -4   6   14.77    1.81
  -2  -4  -6   13.95    2.06
  -2   4  -6   13.91    2.25
  -2  -4  -7  138.95    7.35
   2  -4   7  134.53    6.61
  -2   4  -7  149.61    8.31
  -2  -4  -8  205.56    9.84
   2  -4   8  204.71    8.96
  -2   4  -8  200.49   10.56
   2  -4   9   13.52    2.10
  -2   4  -9   12.61    2.48
  -2  -4  -9   16.07    2.64
   2   4  10   25.54    3.24
   2  -4  10   26.41    3.12
  -2  -4 -10   25.57    3.49
  -2   4 -10   28.32    3.99
   2   4  11   14.62    2.42
  -2  -4 -11   11.99    2.44
  -2   4 -11   11.62    2.75
   2  -4  11    8.19    1.81
  -2   4 -12   10.51    2.70
   2  -4  12   14.85    2.63
   2   4  12   15.75    2.73
   2   4  13   18.52    3.01
   2  -4  13   15.73    2.85
  -2  -5  14   23.32    3.62
  -2  -5  13   -0.21    0.61
  -2  -5  12   11.92    2.33
  -2  -5  11   -0.04    0.73
   2  -5 -10  153.94    7.18
  -2  -5  10  143.34    7.99
   2  -5  -9    1.66    0.70
  -2  -5   9    0.86    0.61
   2   5  -8  162.30    5.99
   2  -5  -8  169.65    7.34
  -2  -5   8  143.98    7.42
   2   5  -7    2.32    0.56
   2  -5  -7    1.73    0.71
  -2  -5   7    2.37    0.80
  -2  -5   6    7.71    1.31
   2   5  -6    6.75    0.93
   2   5  -5   23.46    1.73
  -2  -5   5   21.56    2.02
  -2  -5   4 1658.97   43.87
   2   5  -4 1663.29   43.23
  -2  -5   3   14.83    1.37
   2  -5  -2   36.32    1.88
  -2  -5   2   34.92    2.04
  -2   5   2   37.85    1.98
  -2   5   1    4.12    0.72
   2  -5  -1    4.26    0.85
  -2  -5   1    4.90    0.63
   2   5  -1    5.19    0.61
   2  -5  -1    3.42    0.65
  -2   5   0  136.41    5.53
  -2  -5   0  130.53    4.62
   2  -5   0  141.72    5.15
   2   5   0  137.65    4.34
   2  -5   0  128.85    5.62
   2  -5   1   16.85    1.32
  -2   5  -1   18.04    1.85
   2   5   1   19.52    1.30
  -2  -5  -1   19.89    1.17
   2  -5   1   16.38    1.74
   2  -5   2 1099.06   29.25
   2  -5   2 1145.94   30.81
  -2   5  -2 1100.44   31.60
   2   5   2 1148.27   29.29
   2  -5   3   40.88    1.89
  -2   5  -3   39.20    3.28
   2  -5   3   38.51    2.65
   2  -5   4  224.68    6.57
  -2   5  -4  227.94    9.70
   2  -5   4  228.09    8.38
   2  -5   5   13.92    1.64
  -2   5  -5   14.49    2.17
   2  -5   6  368.26   12.69
  -2   5  -6  362.11   14.52
  -2   5  -7    2.98    1.24
  -2  -5  -7    3.04    0.97
   2  -5   7    1.87    0.78
  -2   5  -8   62.85    5.49
   2  -5   8   61.07    4.44
  -2  -5  -8   65.05    5.01
  -2   5  -9    1.41    0.87
   2  -5   9    3.25    1.07
  -2  -5  -9    4.18    1.54
  -2  -5 -10  100.11    7.30
  -2   5 -10   92.22    7.42
   2  -5  10   82.49    5.87
   2   5  11   -0.73    0.73
  -2   5 -11    1.06    1.11
  -2  -5 -11    2.34    1.62
   2  -5  11    2.56    0.79
   2   5  12   25.53    3.44
   2  -5  12   23.92    3.43
  -2   5 -12   26.44    4.26
   2   5  13    4.10    1.44
   2  -5  13    4.62    1.63
  -2  -6  14   -1.88    1.13
  -2  -6  13    4.62    1.49
  -2  -6  12   21.54    3.14
  -2  -6  11    0.56    0.82
   2  -6 -11    0.49    0.45
   2  -6 -10   37.08    3.20
  -2  -6  10   29.83    3.38
  -2  -6   9   72.22    5.14
   2  -6  -9   84.74    5.07
  -2  -6   8   57.68    4.16
   2  -6  -8   40.21    3.50
  -2  -6   7   30.37    2.80
  -2  -6   6  279.48   10.29
  -2  -6   5  102.08    4.98
  -2  -6   4    1.73    0.64
   2  -6  -3  397.59   10.60
  -2  -6   3  354.68   11.57
   2  -6  -2  438.14   12.20
  -2  -6   2  388.20   12.04
  -2   6   1    7.93    1.04
   2   6  -1   10.02    0.94
  -2  -6   1    9.32    0.97
   2  -6  -1    8.50    1.23
  -2   6   0  219.00    7.79
   2  -6   0  205.22    7.93
  -2  -6   0  205.22    6.94
   2   6   0  204.76    6.45
   2  -6   1  401.38   13.86
  -2  -6  -1  447.97   12.26
   2  -6   1  410.34   12.59
   2   6   1  451.68   12.56
  -2   6  -1  432.38   14.01
   2  -6   2  105.62    4.00
   2   6   2  109.09    4.15
   2  -6   2  102.36    5.04
  -2   6  -2  108.04    5.57
   2  -6   3    3.48    0.78
   2  -6   3    3.72    0.52
  -2   6  -3    4.65    1.17
   2  -6   4  650.04   16.98
  -2   6  -4  628.83   20.87
   2  -6   4  628.70   19.26
   2  -6   5   50.06    3.48
  -2   6  -5   54.10    4.42
   2  -6   6    0.76    0.60
  -2   6  -6    0.29    0.54
   2  -6   7   84.83    5.17
  -2  -6  -7   93.15    5.87
  -2   6  -7   94.59    6.67
  -2   6  -8  137.63    8.67
   2  -6   8  130.86    7.01
  -2  -6  -8  147.38    7.84
   2  -6   9   13.21    2.11
  -2   6  -9   10.91    2.37
  -2  -6  -9   11.78    2.17
  -2  -6 -10   37.51    4.20
  -2   6 -10   38.13    4.67
   2  -6  10   32.30    3.59
  -2   6 -11    8.09    2.26
   2   6  11    7.42    1.87
   2  -6  11    7.87    1.86
   2  -6  12   13.07    2.47
   2   6  12   14.51    2.67
  -2   6 -12   12.58    2.87
   2   6  13   10.61    2.37
   2  -6  13    7.72    2.06
  -2  -7  13    7.19    2.01
  -2  -7  12   -0.31    0.53
   2  -7 -11   91.66    5.68
  -2  -7  11   87.25    6.32
  -2  -7  10    5.20    1.39
   2  -7 -10    5.73    1.38
  -2  -7   9    0.71    0.62
   2  -7  -9   -0.67    0.79
  -2  -7   8   32.61    3.15
  -2  -7   7   86.27    5.10
  -2  -7   6    3.33    0.88
  -2  -7   5  260.19    9.51
  -2  -7   4   52.23    3.20
  -2  -7   3  384.51   12.35
   2  -7  -3  418.69   11.69
  -2  -7   2   17.54    1.54
   2  -7  -2   18.69    1.94
   2  -7  -2   17.11    1.47
  -2  -7   1  371.50   11.55
  -2   7   1  389.37   12.12
   2  -7  -1  385.31   12.73
   2  -7   0   36.04    2.86
  -2  -7   0   36.90    2.38
   2   7   0   34.29    2.02
  -2   7   0   38.19    2.74
  -2   7  -1    7.16    1.22
  -2  -7  -1    7.63    0.95
   2  -7   1    7.41    1.35
   2   7   1    6.40    0.90
  -2   7  -2  109.69    5.85
   2  -7   2  112.53    5.60
   2  -7   2  119.20    4.48
  -2   7  -3  715.27   22.25
   2  -7   3  701.84   18.98
   2  -7   3  708.18   21.12
   2  -7   4   22.68    2.24
  -2   7  -4   18.60    2.47
   2  -7   4   23.01    1.30
   2  -7   5  176.40    5.17
  -2   7  -5  175.54    8.91
   2  -7   5  182.64    7.72
  -2   7  -6  102.03    6.84
   2  -7   6  112.97    5.90
  -2   7  -7   59.08    5.23
   2  -7   7   55.58    4.13
   2  -7   8    2.61    0.81
  -2  -7  -8    2.79    1.05
  -2   7  -8    3.63    1.52
  -2   7  -9  184.81   10.77
   2  -7   9  173.61    8.83
  -2  -7  -9  180.39    9.39
  -2  -7 -10    0.08    0.65
   2  -7  10    1.21    0.80
  -2   7 -10    0.42    0.91
  -2   7 -11    0.83    0.86
   2  -7  11   -0.24    1.02
   2  -7  12    1.75    0.70
   2   7  12    3.04    1.18
   2  -7  13   26.32    3.69
   2   7  13   23.66    3.53
  -2  -8  13   11.90    2.54
  -2  -8  12    0.84    0.75
   2  -8 -11    5.65    1.38
  -2  -8  11    3.38    1.17
   2  -8 -10   11.20    1.93
  -2  -8  10   10.55    2.06
  -2  -8   9  258.96   11.17
  -2  -8   8   11.31    1.86
  -2  -8   7  107.33    5.87
  -2  -8   6    7.90    1.38
  -2  -8   5  165.21    7.02
  -2  -8   4    2.92    0.73
   2  -8  -4    3.42    0.51
   2  -8  -3  522.23   14.77
  -2  -8   3  506.49   15.48
  -2  -8   2   83.49    3.99
   2  -8  -2   82.35    4.69
   2  -8  -1   19.35    2.13
  -2  -8   1   15.05    1.56
  -2  -8   0   18.64    1.80
   2  -8   0   20.04    2.23
  -2   8   0   20.96    2.12
   2  -8   1 1281.65   36.23
  -2   8  -1 1238.62   35.63
  -2  -8  -1 1288.33   33.99
   2  -8   2   82.95    4.89
  -2   8  -2   81.74    5.03
  -2   8  -3  120.36    6.62
   2  -8   3  120.36    4.51
   2  -8   3  123.49    6.09
   2  -8   4   12.52    1.01
  -2   8  -4   16.19    2.37
   2  -8   4   11.78    1.68
   2  -8   5  201.34    5.91
  -2   8  -5  196.22    9.79
   2  -8   5  207.89    8.66
  -2   8  -6   11.49    2.21
   2  -8   6   11.80    1.86
  -2   8  -7  200.37   10.77
   2  -8   7  210.91    9.28
   2  -8   8   30.95    3.25
  -2  -8  -8   29.19    3.39
  -2   8  -8   32.26    4.06
   2  -8   9    0.40    0.52
  -2  -8  -9    0.26    0.45
  -2  -8 -10    0.78    0.64
   2  -8  10    1.08    0.46
   2  -8  11   70.09    5.77
  -2   8 -11   73.75    7.25
   2  -8  12    0.14    0.47
   2  -8  13    2.21    0.96
   2   8  13    3.72    1.59
  -2  -9  13    6.89    2.08
  -2  -9  12    2.51    1.17
   2  -9 -11   10.39    1.88
  -2  -9  11    6.08    1.57
  -2  -9  10   65.10    5.16
  -2  -9   9    1.80    0.84
  -2  -9   8  135.24    7.19
  -2  -9   7  171.27    8.04
  -2  -9   6   11.71    1.73
   2  -9  -5   41.42    1.87
  -2  -9   5   46.68    3.30
  -2  -9   4  673.65   20.21
   2  -9  -4  682.36   18.63
   2  -9  -3    1.00    0.38
  -2  -9   3    1.38    0.53
   2  -9  -2   89.51    5.08
  -2  -9   2   84.10    4.27
  -2  -9   1  251.14    8.95
   2  -9  -1  235.22    9.66
  -2  -9   0  395.28   12.99
   2  -9   0  407.23   14.15
   2  -9   1   12.78    1.93
  -2  -9  -1   12.75    1.42
  -2   9  -1   12.42    1.83
   2  -9   2  253.08   10.30
  -2   9  -2  250.00   10.49
  -2  -9  -2  260.03    8.82
  -2   9  -3  141.77    7.51
   2  -9   3  146.02    7.05
   2  -9   4   30.23    1.78
  -2   9  -4   28.97    3.26
   2  -9   4   33.44    2.99
   2  -9   5  109.40    5.94
   2  -9   5  104.99    3.59
  -2   9  -5  102.67    6.78
  -2   9  -6  268.36   12.66
   2  -9   6  274.01   11.03
   2  -9   7   28.93    3.08
  -2   9  -7   26.12    3.65
   2  -9   8   11.24    1.97
  -2   9  -8   10.51    2.35
   2  -9   9   37.35    3.84
  -2  -9  -9   35.53    3.93
  -2   9  -9   35.44    4.67
   2  -9  10   14.92    2.52
  -2  -9 -10   15.43    2.64
  -2   9 -10   15.50    3.08
   2  -9  11    3.11    1.32
   2  -9  12   13.30    2.52
   2   9  13    5.27    1.72
   2  -9  13    7.45    2.08
  -2 -10  13   -2.12    1.16
  -2 -10  12   93.35    7.01
  -2 -10  11    0.39    0.59
   2 -10 -11   -0.52    1.12
  -2 -10  10   24.28    3.09
  -2 -10   9    3.37    1.10
  -2 -10   8   79.53    5.34
  -2 -10   7    1.67    0.86
  -2 -10   6  363.68   13.13
  -2 -10   5    0.29    0.41
   2 -10  -5    0.36    0.24
  -2 -10   4    0.30    0.36
   2 -10  -4    0.09    0.20
  -2 -10   3    0.16    0.37
   2 -10  -2  771.45   23.64
  -2 -10   2  760.78   22.37
   2 -10  -1   16.03    2.19
  -2 -10   1   15.90    1.86
  -2 -10   0  248.17    9.36
   2 -10   0  245.05   10.29
  -2 -10  -1   19.76    1.93
   2 -10   1   18.33    2.45
  -2 -10  -2  294.80   10.00
   2 -10   2  276.77   11.36
  -2  10  -2  275.78   11.54
   2 -10   3    0.30    0.40
  -2  10  -3   -0.14    0.57
   2 -10   4  456.66   13.46
  -2  10  -4  480.18   17.55
   2 -10   4  477.33   16.24
   2 -10   5    8.90    0.84
   2 -10   5    8.27    1.55
  -2  10  -5    7.16    1.73
  -2  10  -6    3.99    1.53
   2 -10   6    2.97    1.02
  -2  10  -7   -0.27    0.91
   2 -10   7   -0.73    0.61
   2 -10   8  180.11    9.10
  -2  10  -8  185.64   11.00
  -2  10  -9    0.52    1.07
  -2 -10  -9   -0.59    0.54
   2 -10   9    1.11    0.86
   2 -10  10   73.26    5.79
   2 -10  11    1.35    0.89
   2 -10  12   20.51    3.30
   2 -10  13    0.58    0.80
  -2 -11  13   -0.32    0.90
  -2 -11  12    2.02    0.87
  -2 -11  11    7.56    1.87
  -2 -11  10   21.43    2.97
  -2 -11   9    1.62    1.08
  -2 -11   8  177.91    8.73
  -2 -11   7   94.81    5.79
  -2 -11   6   21.44    2.49
   2 -11  -5    5.47    0.84
  -2 -11   5    6.86    1.29
  -2 -11   4  260.78    9.99
  -2 -11   3    1.48    0.52
   2 -11  -3    2.57    0.96
   2 -11  -2  178.98    8.54
  -2 -11   2  192.78    7.95
  -2 -11   1  318.54   11.58
   2 -11  -1  322.55   12.49
  -2 -11   0  442.15   14.82
   2 -11   0  446.42   15.97
   2 -11   1   18.77    2.60
  -2 -11  -1   17.64    2.04
  -2 -11  -2  404.45   13.25
   2 -11   2  383.99   14.62
   2 -11   3   13.01    2.01
  -2  11  -4    0.27    0.67
   2 -11   4    0.89    0.78
   2 -11   5  107.97    6.37
  -2  11  -5  105.96    7.35
   2 -11   5  109.87    4.11
   2 -11   6  167.39    8.38
  -2  11  -6  169.86    9.89
  -2  11  -7   58.84    5.76
   2 -11   7   57.52    4.68
   2 -11   8   12.98    2.22
   2 -11   9   21.70    3.03
  -2 -11  -9   25.01    3.27
   2 -11  10   13.45    2.47
   2 -11  11    0.32    0.52
   2 -11  12   37.50    4.57
  -2 -12  13   31.83    4.16
  -2 -12  12    1.23    0.75
  -2 -12  11   11.55    2.39
  -2 -12  10    8.79    1.86
  -2 -12   9  133.41    7.74
  -2 -12   8   20.40    2.71
  -2 -12   7   42.58    3.82
  -2 -12   6    5.94    1.42
  -2 -12   5  312.04   11.81
  -2 -12   4   21.03    2.31
   2 -12  -3  422.61   15.37
  -2 -12   3  408.73   14.23
  -2 -12   2   44.04    3.46
   2 -12  -2   39.01    3.64
  -2 -12   1   36.18    3.17
   2 -12  -1   38.24    3.68
  -2 -12   0   32.16    2.98
   2 -12   0   35.65    3.55
   2 -12   1  832.69   26.33
  -2 -12  -1  793.19   23.97
  -2 -12  -2   39.26    3.06
   2 -12   2   39.53    3.81
   2 -12   3   52.99    4.47
   2 -12   4    1.03    0.67
   2 -12   5  142.41    5.33
   2 -12   5  145.11    7.79
   2 -12   6   10.14    1.85
   2 -12   7  118.85    7.18
   2 -12   8    7.48    1.84
   2 -12   9    0.21    0.58
   2 -12  10    1.04    0.83
   2 -12  11   49.24    5.10
   2 -12  12    1.85    1.13
  -2 -13  12    0.45    0.73
  -2 -13  11   70.33    5.95
  -2 -13  10    1.23    1.15
  -2 -13   9    1.46    0.86
  -2 -13   8   84.68    5.82
  -2 -13   7  236.19   10.49
  -2 -13   6    8.57    1.66
  -2 -13   5  147.49    7.37
  -2 -13   4    4.13    1.08
   2 -13  -3  152.22    8.08
  -2 -13   3  153.94    7.41
  -2 -13   2   80.73    5.09
   2 -13  -2   74.83    5.36
   2 -13  -1  585.22   20.60
  -2 -13   1  619.94   19.99
  -2 -13   0  103.96    5.88
   2 -13   0   97.49    6.44
   2 -13   1    4.96    1.69
  -2 -13  -1    7.28    1.56
  -2 -13  -2   74.47    4.63
   2 -13   2   72.33    5.60
   2 -13   3  410.40   15.88
   2 -13   4   16.21    2.44
   2 -13   5  138.75    7.84
   2 -13   6   78.32    5.76
   2 -13   7   65.87    5.30
   2 -13   8    0.76    0.83
   2 -13   9  119.01    7.71
   2 -13  10    0.13    0.72
   2 -13  11    0.18    0.56
   2 -13  12    5.70    1.85
  -2 -14  12   30.48    4.06
  -2 -14  11   -0.24    0.51
  -2 -14  10    9.07    2.12
  -2 -14   9   60.73    5.14
  -2 -14   8   27.55    3.32
  -2 -14   7   -0.48    0.72
  -2 -14   6  194.92    9.23
  -2 -14   5   84.67    5.41
  -2 -14   4    7.20    1.54
  -2 -14   3  164.75    8.04
   2 -14  -3  163.75    8.70
  -2 -14   2  193.45    8.86
   2 -14  -2  169.64    9.01
   2 -14  -1    0.52    0.96
  -2 -14   1    1.29    0.97
  -2 -14   0  119.33    6.57
   2 -14   0  104.52    6.91
  -2 -14  -1  241.28   10.02
   2 -14   1  237.75   11.52
  -2 -14  -2   62.93    4.32
   2 -14   2   53.16    4.96
   2 -14   3    0.10    0.47
   2 -14   4  315.92   13.62
   2 -14   5   30.24    3.55
   2 -14   6    1.17    0.76
   2 -14   7   58.06    5.09
   2 -14   8  116.33    7.62
   2 -14   9    4.17    1.76
   2 -14  10   22.83    3.43
   2 -14  11    9.97    2.33
   2 -14  12    7.36    2.26
  -2 -15  12    7.47    2.01
  -2 -15  11   -0.81    0.78
  -2 -15  10   84.95    6.55
  -2 -15   9    0.14    0.71
  -2 -15   8  105.65    6.86
  -2 -15   7    2.63    1.05
  -2 -15   6    4.24    1.21
  -2 -15   5    4.62    1.34
  -2 -15   4  487.44   17.36
   2 -15  -3   10.95    2.10
  -2 -15   3   10.30    1.91
  -2 -15   2   62.45    4.72
   2 -15  -2   58.04    4.96
  -2 -15   1    5.85    1.47
   2 -15  -1    3.15    1.31
   2 -15   0  229.09   11.29
  -2 -15   0  242.02   10.58
  -2 -15  -1    0.90    0.78
   2 -15   1    1.23    1.23
   2 -15   2  532.11   20.12
  -2 -15  -2  508.84   17.60
   2 -15   3    4.48    1.46
   2 -15   4   34.39    3.95
   2 -15   5    0.31    0.52
   2 -15   6  181.03    9.80
   2 -15   7    7.61    1.84
   2 -15   8   45.68    4.73
   2 -15   9    1.50    0.81
   2 -15  10   60.88    5.77
   2 -15  11   -0.01    0.44
  -2 -16  12    9.95    2.36
  -2 -16  11    1.56    1.24
  -2 -16  10   26.93    3.63
  -2 -16   9   45.76    4.58
  -2 -16   8   37.23    4.00
  -2 -16   7    6.13    1.45
  -2 -16   6  117.26    7.07
  -2 -16   5   91.53    6.12
  -2 -16   4   11.78    2.07
   2 -16  -3   94.38    6.81
  -2 -16   3  111.54    6.79
  -2 -16   2   99.71    6.40
   2 -16  -2   97.38    6.78
   2 -16  -1    3.16    1.57
  -2 -16   1    3.05    1.27
   2 -16   0  156.81    9.09
  -2 -16   0  162.84    8.48
  -2 -16  -1  148.91    7.98
   2 -16   1  164.24    9.41
   2 -16   2  142.41    8.98
  -2 -16  -2  138.03    7.39
   2 -16   3   18.22    3.05
  -2 -16  -3   21.52    2.62
   2 -16   4  267.98   12.81
   2 -16   5   64.56    5.70
   2 -16   6   38.47    4.27
   2 -16   7   41.81    4.56
   2 -16   8   65.45    5.86
   2 -16   9    8.47    2.20
   2 -16  10   13.51    2.72
   2 -16  11   12.39    2.62
  -2 -17  11   89.23    7.19
  -2 -17  10    1.73    1.28
  -2 -17   9    0.40    0.71
  -2 -17   8    9.57    2.02
  -2 -17   7   80.50    6.00
  -2 -17   6   10.94    2.17
  -2 -17   5  136.13    7.95
  -2 -17   4    1.67    0.89
   2 -17  -3  148.82    9.02
  -2 -17   3  158.82    8.67
   2 -17  -2    6.60    1.75
  -2 -17   2    5.99    1.52
  -2 -17   1  248.10   11.47
   2 -17  -1  216.30   11.35
   2 -17   0   12.19    2.50
  -2 -17   0   13.95    2.42
  -2 -17  -1   16.15    2.54
   2 -17   1   17.63    3.09
  -2 -17  -2    3.12    1.31
   2 -17   2    2.67    1.08
   2 -17   3  450.11   18.71
  -2 -17  -3  449.56   16.49
   2 -17   4    4.78    1.64
   2 -17   5  101.72    7.49
   2 -17   6   14.20    2.63
   2 -17   7   41.86    4.68
   2 -17   8    2.77    1.44
   2 -17   9  149.76    9.71
   2 -17  10    0.41    1.02
   2 -17  11    1.37    1.03
  -2 -18  11    5.48    1.83
  -2 -18  10   10.08    2.42
  -2 -18   9   85.92    6.72
  -2 -18   8    6.08    1.70
  -2 -18   7   37.37    4.13
  -2 -18   6   10.66    2.16
  -2 -18   5  196.37   10.22
  -2 -18   4    8.07    1.94
   2 -18  -3  228.19   11.76
  -2 -18   3  232.01   11.27
   2 -18  -2    8.02    2.04
  -2 -18   2   11.01    2.21
  -2 -18   1    2.68    1.48
   2 -18  -1    1.98    1.49
   2 -18   0   23.10    3.54
  -2 -18   0   28.39    3.40
   2 -18   1  401.80   17.03
  -2 -18  -1  366.82   15.03
   2 -18   2   15.06    2.92
  -2 -18  -2   16.12    2.43
  -2 -18  -3   34.64    3.68
   2 -18   3   32.61    4.33
   2 -18   4   16.61    2.89
   2 -18   5  172.91   10.39
   2 -18   6    7.11    2.08
   2 -18   7  120.42    8.51
   2 -18   8   15.34    3.01
   2 -18   9    3.00    1.38
   2 -18  10    1.61    1.13
   2 -18  11   72.17    6.99
  -2 -19  11    3.40    1.40
  -2 -19  10   43.04    4.89
  -2 -19   9    0.72    0.77
  -2 -19   8   47.44    4.92
  -2 -19   7   81.78    6.45
  -2 -19   6   13.72    2.50
  -2 -19   5    3.49    1.11
  -2 -19   4  194.98   10.52
  -2 -19   3   10.61    2.42
   2 -19  -3    6.49    2.04
  -2 -19   2   38.43    4.46
   2 -19  -2   34.02    4.33
  -2 -19   1  140.50    8.54
   2 -19  -1  127.05    8.58
  -2 -19   0  140.68    8.38
   2 -19   0  141.26    9.18
  -2 -19  -1    9.80    2.23
   2 -19   1   11.60    2.57
   2 -19   2   98.07    7.71
  -2 -19  -2   92.99    6.43
  -2 -19  -3   41.89    4.13
   2 -19   3   54.16    5.75
   2 -19   4   38.65    4.74
   2 -19   5   82.89    7.09
   2 -19   6   75.47    6.83
   2 -19   7   12.34    2.67
   2 -19   8    7.30    2.18
   2 -19   9   15.19    3.04
   2 -19  10   31.44    4.55
  -2 -20  10   18.94    3.24
  -2 -20   9    4.94    1.72
  -2 -20   8   25.61    3.73
  -2 -20   7    0.86    1.04
  -2 -20   6  156.21    9.55
  -2 -20   5    0.46    0.65
  -2 -20   4    3.54    1.66
   2 -20  -3   18.86    3.23
  -2 -20   3   23.60    3.45
  -2 -20   2  298.87   13.93
   2 -20  -2  253.82   13.32
  -2 -20   1    3.29    1.36
   2 -20  -1    1.02    1.11
   2 -20   0  106.74    8.03
  -2 -20   0  109.11    7.44
  -2 -20  -1   -0.05    0.46
   2 -20   1   -0.24    1.22
   2 -20   2   78.39    7.06
  -2 -20  -2   77.41    5.95
  -2 -20  -3    0.23    0.57
   2 -20   3    1.25    1.67
   2 -20   4  271.90   14.40
   2 -20   5    1.46    0.96
   2 -20   6    0.56    1.26
   2 -20   7    0.21    0.82
   2 -20   8  113.17    8.87
   2 -20   9    2.65    1.49
   2 -20  10   34.65    4.89
  -2 -21  10   22.29    3.65
  -2 -21   9    4.73    1.63
  -2 -21   8   73.97    6.53
  -2 -21   7   58.95    5.78
  -2 -21   6   39.48    4.66
  -2 -21   5   32.56    4.26
  -2 -21   4   71.80    6.23
  -2 -21   3    1.40    1.37
   2 -21  -3    2.68    1.68
  -2 -21   2   89.45    7.12
   2 -21  -2   67.64    6.38
  -2 -21   1   98.78    7.35
   2 -21  -1   94.78    7.65
   2 -21   0  205.98   11.94
  -2 -21   0  217.02   11.28
  -2 -21  -1    4.05    1.52
   2 -21   1    4.15    2.05
   2 -21   2   82.07    7.28
  -2 -21  -2   76.57    6.08
  -2 -21  -3  125.56    8.02
   2 -21   3  133.92    9.76
   2 -21   4    0.72    0.95
   2 -21   5   66.72    6.67
   2 -21   6  108.87    8.71
   2 -21   7    6.20    2.10
   2 -21   8    4.94    1.85
   2 -21   9   20.08    3.71
  -2 -22   9   88.72    7.57
  -2 -22   8   12.02    2.70
  -2 -22   7   26.82    4.00
  -2 -22   6    8.27    2.32
  -2 -22   5  109.84    8.18
  -2 -22   4    0.29    0.69
  -2 -22   3  201.61   11.60
   2 -22  -3  168.14   10.87
  -2 -22   2   14.68    2.96
   2 -22  -2   13.12    2.91
   2 -22  -1   35.63    4.74
  -2 -22   1   34.64    4.41
  -2 -22   0    3.94    1.66
   2 -22   0    2.30    1.34
  -2 -22  -1  251.12   12.50
   2 -22   1  238.01   13.37
   2 -22   2    5.04    1.92
  -2 -22  -2    6.28    1.86
   2 -22   3   41.23    5.35
  -2 -22  -3   34.48    4.10
   2 -22   4    3.44    1.28
   2 -22   5  109.94    8.91
   2 -22   6    0.16    1.22
   2 -22   7   57.06    6.35
   2 -22   8    4.72    1.88
   2 -22   9    1.21    1.42
  -2 -23   9    0.26    1.02
  -2 -23   8   19.96    3.58
  -2 -23   7  122.03    9.06
  -2 -23   6    3.94    1.38
  -2 -23   5   50.56    5.51
  -2 -23   4   23.54    3.77
  -2 -23   3   30.24    4.35
   2 -23  -3   20.47    3.67
  -2 -23   2   23.99    3.78
   2 -23  -2   18.08    3.41
   2 -23  -1  182.69   11.58
  -2 -23   1  208.16   11.63
   2 -23   0   43.36    5.32
  -2 -23   0   53.21    5.36
  -2 -23  -1    6.00    2.15
   2 -23   1    2.85    1.44
   2 -23   2    3.84    1.69
  -2 -23  -2    5.86    1.79
   2 -23   3  161.55   11.15
  -2 -23  -3  150.51    9.39
   2 -23   4    2.43    1.46
   2 -23   5   74.75    7.59
   2 -23   6   25.69    4.30
   2 -23   7   26.90    4.38
   2 -23   8    3.09    1.16
  -2 -24   8   10.68    2.59
  -2 -24   7    1.00    1.27
  -2 -24   6   73.91    6.97
  -2 -24   5   13.31    2.85
  -2 -24   4    3.49    1.63
   2 -24  -3   15.05    3.17
  -2 -24   3   25.40    3.95
   2 -24  -2  114.28    9.04
  -2 -24   2  128.74    9.22
  -2 -24   1    2.83    1.65
   2 -24  -1    2.65    1.37
  -2 -24   0   70.27    6.47
   2 -24   0   75.01    7.16
  -2 -24  -1   76.53    6.62
   2 -24   1   79.80    7.49
   2 -24   2   41.94    5.54
  -2 -24  -2   45.35    5.02
  -2 -24  -3    3.51    1.54
   2 -24   3    0.49    0.88
   2 -24   4  119.38    9.80
   2 -24   5    3.23    2.05
   2 -24   6    8.71    2.84
   2 -24   7   39.42    5.42
   2 -24   8   69.67    7.43
  -2 -25   8   64.63    6.84
  -2 -25   7    1.03    1.37
  -2 -25   6    1.55    1.61
  -2 -25   5    1.82    1.10
  -2 -25   4  330.76   17.05
   2 -25  -3    8.82    2.43
  -2 -25   3   13.57    3.14
  -2 -25   2   24.79    4.06
   2 -25  -2   22.71    4.01
   2 -25  -1    1.57    1.21
  -2 -25   1    3.40    1.30
   2 -25   0  116.98    9.36
  -2 -25   0  118.07    8.68
  -2 -25  -1    0.85    1.25
   2 -25   1    1.40    1.44
  -2 -25  -2  266.79   13.69
   2 -25   2  264.98   15.13
  -2 -25  -3    0.39    0.69
   2 -25   3   -0.39    0.89
   2 -25   4   19.96    4.09
   2 -25   5   10.46    2.79
   2 -25   6  158.92   11.92
   2 -25   7    0.45    0.99
  -2 -26   7    2.39    1.35
  -2 -26   6   88.07    8.09
  -2 -26   5   24.58    4.25
  -2 -26   4    8.98    3.12
   2 -26  -3   57.49    6.59
  -2 -26   3   62.81    6.68
  -2 -26   2   90.94    7.94
   2 -26  -2   68.26    7.09
   2 -26  -1    5.10    2.12
  -2 -26   1    6.89    2.34
   2 -26   0   46.53    5.93
  -2 -26   0   52.35    5.72
   2 -26   1  101.93    8.91
  -2 -26  -1  101.21    8.07
  -2 -26  -2   44.20    5.24
   2 -26   2   43.56    5.73
   2 -26   3    7.34    2.69
  -2 -26  -3    3.87    1.80
   2 -26   4  119.00   10.17
   2 -26   5   17.31    3.83
   2 -26   6    9.38    2.47
   2 -26   7    9.24    2.81
  -2 -27   6    2.70    1.53
  -2 -27   5   49.39    6.13
  -2 -27   4    2.63    1.54
  -2 -27   3  111.97    9.14
   2 -27  -3   94.22    8.69
  -2 -27   2    5.33    2.25
   2 -27  -2   -0.47    0.87
   2 -27  -1  106.61    9.13
  -2 -27   1  111.55    8.85
   2 -27   0    2.79    1.68
  -2 -27   0    3.61    1.66
  -2 -27  -1   14.53    2.99
   2 -27   1   13.36    3.45
   2 -27   2    4.06    2.03
  -2 -27  -2    4.58    1.67
   2 -27   3  181.72   12.88
  -2 -27  -3  183.32   11.35
   2 -27   4    1.88    1.79
   2 -27   5    6.52    2.61
   2 -27   6    9.36    2.82
  -2 -28   5   61.81    7.19
  -2 -28   4    3.43    1.70
   2 -28  -3  133.13   10.75
  -2 -28   3  155.34   11.10
  -2 -28   2   19.64    3.71
   2 -28  -2   11.67    3.04
  -2 -28   1   11.24    2.63
   2 -28  -1   12.93    3.55
   2 -28   0    5.06    1.90
  -2 -28   0    4.76    1.47
  -2 -28  -1  152.06   10.47
   2 -28   1  157.52   11.63
   2 -28   2   20.36    4.07
  -2 -28  -2   13.80    2.96
   2 -28   3   24.61    4.60
  -2 -28  -3   26.20    4.15
   2 -28   4   12.61    3.16
   2 -28   5   81.15    8.69
  -2 -29   4  144.99   11.16
   2 -29  -3    6.73    2.31
  -2 -29   3    8.44    2.74
  -2 -29   2    9.48    2.81
   2 -29  -2   10.45    3.12
  -2 -29   1   71.04    7.21
   2 -29  -1   72.24    7.74
   2 -29   0   48.26    6.41
  -2 -29   0   46.66    5.72
  -2 -29  -1    2.48    1.37
   2 -29   1    0.66    1.18
   2 -29   2  118.72   10.12
  -2 -29  -2  105.63    8.85
   2 -29   3   33.43    5.28
  -2 -29  -3   24.69    4.11
   2 -30  -2  129.21   10.84
  -2 -30   2  142.55   10.71
   2 -30  -1    1.20    1.58
  -2 -30   1    6.89    2.25
  -2 -30   0   66.16    6.99
   2 -30   0   59.67    7.10
  -2 -30  -1    2.49    1.57
   2 -30   1    2.45    1.44
  -3   0  14   -0.13    1.01
  -3   0  13   17.10    2.99
  -3   0  12   -0.29    0.85
  -3   0  11   63.91    5.44
   3   0 -10    0.11    0.45
   3   0  -9  125.09    5.83
   3   0  -8   -1.28    0.55
   3   0  -7   18.65    1.88
   3   0  -6   -0.32    0.51
   3   0  -5  177.50    6.80
   3   0  -4    0.38    0.32
   3   0  -3  484.57   14.50
   3   0  -2    0.74    0.39
  -3   0   1 1731.38   42.23
   3   0  -1 1517.91   43.00
   3   0   0    0.39    0.29
  -3   0   0    1.08    0.31
   3   0   1  538.21   16.91
   3   0   1  588.02   16.04
   3   0   2    1.30    0.47
  -3   0  -2    0.79    0.25
   3   0   2    0.29    0.21
   3   0   3    1.82    0.44
  -3   0  -3    2.44    0.88
   3   0   4   -0.12    0.24
  -3   0  -4   -0.30    0.71
  -3   0  -5  539.72   18.47
   3   0   5  533.78   15.88
  -3   0  -6    0.55    0.59
   3   0   6    0.21    0.39
   3   0   7   56.97    3.73
  -3   0  -7   57.58    5.09
  -3   0  -8   -0.33    1.00
   3   0   8    0.10    0.38
   3   0   9   84.51    5.34
  -3   0  -9   88.33    7.07
   3   0  10    0.57    0.45
  -3   0 -10   -0.61    0.80
  -3   0 -11   70.19    6.69
   3   0  11   64.50    5.14
  -3   0 -12   -3.31    1.58
   3   0  12   -0.55    0.61
   3   0  13    0.38    0.55
  -3   1  14   15.66    2.99
  -3  -1  14   15.28    2.83
  -3  -1  13   31.12    4.08
  -3   1  13   32.30    4.34
  -3  -1  12    2.06    0.85
  -3   1  12    0.89    0.85
  -3  -1  11   23.25    3.25
  -3  -1  10   13.86    2.44
   3  -1 -10   17.43    1.95
   3   1 -10   16.45    1.86
   3  -1  -9   33.70    2.78
   3   1  -9   35.85    2.71
   3   1  -8   44.23    3.03
   3  -1  -8   45.74    3.17
   3  -1  -7  177.96    7.22
   3   1  -7  184.35    7.13
  -3   1   6  140.63    5.11
   3  -1  -6  138.58    6.00
   3   1  -6  154.46    6.11
   3   1  -5    0.16    0.27
   3  -1  -5   -0.08    0.34
   3   1  -4  143.70    5.79
   3  -1  -4  145.91    5.85
   3   1  -3  264.98    8.73
   3  -1  -3  245.58    8.57
   3  -1  -2    0.17    0.29
   3   1  -2    0.38    0.36
   3  -1  -1  528.29   15.08
   3   1  -1  495.95   15.10
  -3   1   1  519.61   14.51
   3   1   0  562.08   15.82
   3  -1   0  566.96   14.76
   3  -1   0  535.17   15.69
   3  -1   1  197.14    6.33
   3  -1   1  181.09    6.68
   3   1   1  180.21    6.78
  -3   1  -1  208.69    6.01
   3  -1   2   58.08    2.93
   3  -1   2   54.35    2.64
   3   1   2   53.79    2.20
  -3   1  -2   57.90    3.81
  -3   1  -2   58.37    2.44
   3   1   3  522.36   14.12
   3  -1   3  497.47   14.50
  -3   1  -3  493.37   16.63
  -3   1  -4  108.74    6.12
   3   1   4  112.95    4.45
   3  -1   4  112.77    4.70
  -3  -1  -4  107.23    6.11
   3   1   5   51.80    2.96
   3  -1   5   47.80    3.00
  -3   1  -5   49.37    4.17
  -3  -1  -5   47.70    4.02
  -3   1  -6  129.55    7.67
   3  -1   6  131.28    5.88
   3   1   6  128.40    5.74
  -3  -1  -6  131.14    7.44
   3  -1   7  113.48    5.71
   3   1   7  114.85    5.65
  -3  -1  -7  104.74    7.05
  -3   1  -7  115.62    7.69
  -3  -1  -8    1.16    0.85
   3  -1   8    0.79    0.32
   3   1   8    0.78    0.50
  -3   1  -8    0.98    0.69
  -3   1  -9  117.34    8.22
   3  -1   9  105.83    6.18
  -3  -1  -9  121.86    8.48
   3   1   9  108.85    6.22
   3  -1  10   29.98    3.25
  -3  -1 -10   35.88    4.53
   3   1  10   31.60    3.32
  -3   1 -10   25.06    3.80
  -3   1 -11    0.04    0.81
   3   1  11   -0.45    0.58
   3  -1  11    0.33    0.41
  -3  -1 -11    1.58    1.04
   3   1  12    0.96    0.74
  -3  -1 -12    0.04    0.71
   3  -1  12    1.72    1.00
  -3   1 -12   -0.46    1.16
   3  -1  13   18.84    3.03
   3   1  13   18.68    3.11
  -3   2  14    4.77    1.78
  -3  -2  14    4.58    1.75
  -3  -2  13    0.74    0.81
  -3   2  13   -0.07    0.79
  -3  -2  12   88.56    6.76
  -3  -2  11    9.79    2.08
   3   2 -10    1.82    0.62
   3  -2 -10    2.87    0.78
  -3  -2  10    0.47    0.75
  -3  -2   9    4.80    1.25
   3  -2  -9    3.84    0.91
   3   2  -9    3.75    1.05
  -3  -2   8  132.71    7.49
   3   2  -8  156.36    6.48
   3  -2  -8  156.63    6.72
   3   2  -7    0.03    0.31
   3  -2  -7    0.92    0.57
   3   2  -6  174.56    6.73
   3  -2  -6  166.46    6.84
  -3   2   6  166.72    5.18
   3   2  -5   37.68    2.60
   3  -2  -5   38.57    2.69
   3  -2  -4   74.60    3.82
   3   2  -4   72.09    3.72
   3   2  -3   15.47    1.52
   3  -2  -3   14.51    1.50
   3  -2  -2 1228.55   32.04
   3   2  -2 1150.51   31.90
   3   2  -1    4.34    0.78
   3  -2  -1    1.91    0.52
  -3   2   1    2.55    0.58
   3   2   0   19.35    1.67
  -3   2   0   21.33    1.66
  -3   2   0   21.71    1.95
   3  -2   0   19.67    1.43
   3  -2   0   20.70    1.64
  -3   2  -1   72.25    3.03
   3  -2   1   68.28    3.29
   3  -2   1   66.58    3.28
  -3   2  -1   64.54    4.01
   3  -2   2  438.63   13.09
  -3   2  -2  452.45   12.68
   3  -2   2  420.97   13.09
   3   2   2  462.52   11.87
  -3   2  -2  414.22   14.47
   3  -2   3   60.47    3.00
   3  -2   3   60.53    3.11
   3   2   3   60.92    2.60
  -3   2  -3   65.17    4.30
   3  -2   4  643.58   18.39
   3   2   4  633.51   17.71
  -3   2  -4  631.51   20.71
   3   2   5   27.08    2.03
   3  -2   5   26.64    2.20
  -3   2  -5   24.42    2.94
  -3  -2  -5   25.19    2.88
  -3   2  -6   23.50    3.16
   3  -2   6   25.67    2.38
  -3  -2  -6   25.60    3.03
   3   2   6   29.46    2.35
   3   2   7   58.77    3.72
   3  -2   7   51.88    3.69
  -3   2  -7   57.49    5.20
  -3  -2  -7   48.74    4.56
   3   2   8  160.25    7.47
   3  -2   8  172.50    7.84
  -3  -2  -8  175.93    9.68
  -3   2  -8  153.86    9.50
  -3  -2  -9   15.01    2.89
   3   2   9   12.76    1.96
   3  -2   9   10.65    1.88
  -3   2  -9   16.64    3.00
  -3  -2 -10   29.90    4.21
  -3   2 -10   32.87    4.37
   3  -2  10   31.44    3.39
   3   2  10   34.11    3.42
  -3  -2 -11    1.38    1.27
   3   2  11   -0.02    0.60
  -3   2 -11   -2.06    1.28
   3  -2  11   -2.43    1.02
   3  -2  12   39.79    4.37
   3   2  12   51.08    4.74
  -3  -2 -12   45.67    5.48
  -3   2 -12   43.63    5.58
   3   2  13   -0.58    0.83
   3  -2  13    2.45    1.09
  -3  -3  13   11.20    2.47
  -3  -3  12    0.11    0.69
  -3  -3  11    6.82    1.64
   3  -3 -10  160.96    7.28
  -3  -3  10  153.89    8.52
  -3  -3   9    5.10    1.23
   3   3  -9    6.61    1.16
   3  -3  -9    5.51    1.22
   3   3  -8   34.65    2.63
   3  -3  -8   38.32    3.00
  -3  -3   8   31.38    3.20
   3   3  -7   45.44    2.98
   3  -3  -7   42.40    3.12
  -3  -3   7   41.22    3.65
   3   3  -6   29.00    2.27
   3  -3  -6   26.54    2.36
  -3  -3   6   28.21    2.68
   3   3  -5    5.26    0.92
  -3  -3   5    5.20    0.98
   3  -3  -5    6.42    1.08
   3   3  -4  575.56   16.29
  -3   3   4  514.55   14.54
   3  -3  -4  540.72   16.42
  -3  -3   4  588.06   16.29
  -3  -3   3   41.42    2.33
   3   3  -3   34.10    2.37
   3  -3  -3   34.52    2.46
  -3   3   3   35.31    1.99
   3   3  -2   18.90    1.73
  -3  -3   2   23.67    1.45
   3  -3  -2   20.37    1.77
  -3   3   2   17.74    1.50
   3   3  -1  204.19    7.35
   3  -3  -1  199.82    7.22
  -3  -3   1  214.94    6.01
  -3   3   1  194.23    7.35
   3  -3   0 1098.12   28.22
  -3   3   0 1040.74   28.85
   3  -3   0 1064.99   28.21
   3  -3   1   31.16    2.25
  -3   3  -1   30.99    2.05
  -3   3  -1   32.80    2.67
   3  -3   2  190.69    6.55
   3  -3   2  179.05    6.89
   3   3   2  188.64    5.33
  -3   3  -2  190.39    8.01
   3   3   3   22.37    1.36
   3  -3   3   19.11    1.72
  -3   3  -3   18.81    2.31
   3  -3   3   21.49    1.58
  -3   3  -4  208.10    9.49
   3   3   4  210.74    6.98
   3  -3   4  198.71    7.55
  -3   3  -5   20.61    2.95
   3  -3   5   24.07    2.17
   3   3   5   24.12    1.96
   3  -3   6  314.07   11.31
   3   3   6  326.03   11.01
  -3   3  -6  337.68   14.12
  -3  -3  -6  322.36   13.15
  -3   3  -7   19.35    2.97
   3   3   7   21.48    2.19
   3  -3   7   17.92    2.16
  -3  -3  -7   18.36    2.75
  -3  -3  -8    7.38    1.89
   3   3   8    8.13    1.48
   3  -3   8    7.45    1.46
  -3   3  -8    8.14    2.05
   3   3   9   23.15    2.62
   3  -3   9   24.45    2.82
  -3   3  -9   24.23    3.70
  -3  -3  -9   23.92    3.57
   3   3  10   92.46    6.02
  -3   3 -10   96.62    7.89
   3  -3  10   99.74    6.35
  -3  -3 -10  109.73    8.23
  -3  -3 -11    0.84    1.25
  -3   3 -11    0.96    1.36
   3  -3  11    2.44    0.86
   3   3  11    0.55    0.43
  -3   3 -12   10.59    2.72
   3   3  12    9.01    2.02
   3  -3  12    7.78    1.88
  -3  -3 -12    9.67    2.66
   3   3  13    2.18    0.99
   3  -3  13    1.10    0.60
  -3   3 -13    0.45    0.82
  -3  -4  13    4.75    1.72
  -3  -4  12   28.73    3.71
  -3  -4  11   15.59    2.53
   3  -4 -11   16.12    2.14
   3  -4 -10    0.32    0.70
  -3  -4  10   -0.68    0.81
   3   4  -9  162.74    6.60
  -3  -4   9  153.05    7.96
   3  -4  -9  153.16    7.20
   3   4  -8   45.14    2.99
   3  -4  -8   42.96    3.29
  -3  -4   8   41.66    3.60
   3  -4  -7    0.46    0.37
   3   4  -7    1.73    0.59
  -3  -4   7    0.71    0.40
   3   4  -6   65.37    3.58
   3  -4  -6   64.88    3.94
  -3  -4   6   65.54    4.01
   3  -4  -5  400.95   12.97
  -3  -4   5  397.90   12.75
   3   4  -5  377.03   12.24
   3   4  -4  107.84    4.28
  -3  -4   4  110.44    4.24
   3  -4  -4   94.85    4.42
  -3  -4   3  117.11    4.67
  -3   4   3  115.46    4.37
   3   4  -3  123.87    5.14
   3  -4  -3  120.70    5.32
   3   4  -2  215.97    7.68
   3  -4  -2  212.90    7.72
  -3  -4   2  213.19    6.72
  -3   4   2  215.99    7.25
   3  -4  -1  246.07    8.30
  -3  -4   1  242.85    6.96
   3  -4  -1  234.64    8.22
  -3   4   1  237.11    8.31
   3  -4   0  154.13    5.80
   3  -4   0  148.01    5.93
  -3   4   0  157.61    6.45
   3  -4   1  734.51   22.04
   3  -4   1  799.31   21.36
  -3   4  -1  771.16   22.88
  -3   4  -2  368.15   13.28
   3  -4   2  368.55   11.28
   3  -4   2  390.49   12.32
   3   4   2  378.93   10.19
   3  -4   3   39.46    2.30
   3  -4   3   40.93    2.81
  -3   4  -3   47.58    3.88
  -3   4  -4   12.64    2.15
   3  -4   4   16.65    1.38
   3  -4   4   15.42    1.66
  -3   4  -5  272.28   11.99
   3  -4   5  272.63    9.91
   3  -4   6    0.63    0.31
   3   4   6    0.34    0.33
  -3   4  -6    0.10    0.53
  -3  -4  -6   -0.33    0.85
   3  -4   7   50.49    3.77
  -3  -4  -7   53.38    4.69
   3   4   7   54.46    3.68
  -3   4  -7   46.68    4.71
   3  -4   8  151.39    7.64
   3   4   8  166.74    7.56
  -3   4  -8  168.33    9.84
  -3  -4  -8  148.20    8.85
   3  -4   9   63.12    4.78
   3   4   9   71.42    4.83
  -3   4  -9   77.97    6.79
  -3  -4  -9   74.04    6.25
  -3   4 -10    1.04    1.15
   3  -4  10    0.77    0.62
   3   4  10    0.47    0.48
  -3  -4 -10    0.01    0.73
  -3  -4 -11   35.60    4.70
   3  -4  11   32.62    3.73
   3   4  11   36.81    3.79
  -3   4 -11   31.81    4.64
   3  -4  12    2.82    1.28
   3   4  12    2.49    0.79
  -3   4 -12    1.64    0.88
  -3   4 -13    1.41    1.21
   3  -4  13    0.56    0.73
   3   4  13    0.57    0.68
  -3  -5  13   16.64    2.99
  -3  -5  12   -0.58    0.92
   3  -5 -11   87.15    5.35
  -3  -5  11   80.61    6.06
  -3  -5  10    0.23    0.70
   3  -5 -10    0.84    0.62
  -3  -5   9   78.23    5.40
   3   5  -9   86.31    4.45
   3  -5  -9   88.92    5.21
  -3  -5   8    1.30    0.78
   3   5  -8    0.59    0.35
   3  -5  -8    1.73    0.77
  -3  -5   7  271.24   10.48
   3   5  -7  267.09    9.39
   3  -5  -7  277.74   10.46
  -3  -5   6    3.48    0.87
   3   5  -6    3.26    0.79
   3  -5  -6    4.44    1.08
   3   5  -5  119.72    5.20
   3  -5  -5  113.93    5.57
  -3  -5   5  112.79    5.26
   3  -5  -4   13.91    1.69
  -3  -5   4   14.89    1.52
  -3   5   4   13.27    0.94
   3   5  -4   15.65    1.58
   3   5  -3  808.65   22.31
  -3  -5   3  750.44   21.61
  -3   5   3  802.31   21.30
   3  -5  -3  792.75   22.69
  -3  -5   2    0.39    0.28
   3  -5  -2    1.16    0.52
  -3   5   2    0.37    0.25
   3  -5  -1  368.29   11.58
   3  -5  -1  352.39   11.23
  -3  -5   1  364.46    9.91
  -3  -5   0   20.26    1.18
   3   5   0   18.85    0.94
   3  -5   0   21.27    1.76
   3  -5   0   22.73    2.01
  -3   5  -1   76.75    4.64
   3  -5   1   79.87    4.35
   3  -5   1   72.92    3.51
  -3   5  -2   14.60    1.99
   3  -5   2   15.06    1.75
   3   5   2   14.96    1.02
   3  -5   2   14.53    1.32
   3  -5   3  779.98   21.22
   3  -5   3  773.25   22.66
  -3   5  -3  766.83   24.38
  -3   5  -4    5.16    1.40
   3  -5   4    3.88    0.94
   3  -5   4    4.76    0.69
   3  -5   5   43.54    3.22
  -3   5  -5   43.96    4.19
   3  -5   6    0.34    0.28
  -3   5  -6    0.32    0.50
   3  -5   7  165.50    7.82
  -3   5  -7  163.96    9.55
  -3  -5  -7  179.38    9.25
  -3  -5  -8    0.44    0.86
  -3   5  -8    0.48    0.62
   3  -5   8   -1.15    0.66
   3   5   8    0.04    0.47
  -3  -5  -9  106.67    7.51
   3  -5   9   95.01    6.08
   3   5   9   99.61    6.02
  -3   5  -9  104.21    8.01
  -3   5 -10    0.22    0.79
  -3  -5 -10   -0.19    0.72
   3   5  10   -0.58    0.62
   3  -5  10    0.46    0.52
  -3  -5 -11   10.81    2.55
   3   5  11    8.90    1.83
   3  -5  11    7.36    1.76
  -3   5 -11    6.07    2.09
  -3   5 -12   -0.98    1.14
   3  -5  12    1.58    0.82
   3   5  12    0.27    0.48
   3  -5  13   46.16    5.01
   3   5  13   53.36    5.11
  -3   5 -13   53.09    6.59
  -3  -6  13   15.00    2.89
  -3  -6  12   19.50    3.07
   3  -6 -11   36.20    3.35
  -3  -6  11   25.56    3.35
  -3  -6  10    3.78    1.26
   3  -6 -10    6.60    1.49
   3  -6  -9   75.16    4.89
  -3  -6   9   70.52    5.10
   3   6  -8   63.56    3.66
   3  -6  -8   64.10    4.38
  -3  -6   8   62.74    4.51
   3   6  -7   21.99    2.02
   3  -6  -7   25.34    2.55
  -3  -6   7   19.18    2.27
   3   6  -6  118.44    5.28
  -3  -6   6  111.93    5.69
   3  -6  -6  120.97    5.99
   3  -6  -5  298.50   10.88
  -3  -6   5  294.66   10.32
   3  -6  -4  113.63    5.55
  -3  -6   4  116.46    5.07
  -3  -6   3  102.97    4.36
   3  -6  -3  105.50    5.11
  -3   6   3  101.60    4.12
   3  -6  -2  203.48    7.70
  -3  -6   2  195.80    6.66
  -3   6   2  203.45    7.26
   3   6  -1  116.16    4.22
   3  -6  -1  123.30    5.34
   3  -6  -1  124.92    5.67
  -3  -6   1  126.75    4.45
  -3   6   1  128.73    5.52
  -3  -6   0  134.33    4.84
   3  -6   0  139.25    5.75
   3   6   0  148.02    4.49
  -3   6   0  161.46    6.68
   3  -6   0  150.29    6.42
   3  -6   1  507.30   16.26
   3  -6   1  503.32   14.77
   3   6   1  493.00   13.41
  -3   6  -1  536.91   16.67
   3  -6   2  167.66    6.03
   3  -6   2  151.74    7.02
  -3   6  -2  162.66    7.74
   3   6   2  170.30    5.49
  -3   6  -3    2.86    1.01
   3  -6   3    2.83    0.83
   3  -6   3    3.19    0.58
   3  -6   4   39.24    2.22
   3  -6   4   39.30    3.10
  -3   6  -4   38.91    3.76
   3  -6   5  195.61    6.31
  -3   6  -5  191.72    9.75
   3  -6   5  182.78    8.03
   3  -6   6   -0.08    0.34
  -3   6  -6   -0.20    0.66
   3  -6   7   66.05    4.57
  -3   6  -7   64.01    5.76
  -3  -6  -7   72.14    5.56
   3  -6   8  145.55    7.62
  -3   6  -8  147.00    9.42
  -3  -6  -8  152.79    8.75
   3   6   9   72.74    5.05
  -3   6  -9   83.43    7.15
   3  -6   9   72.65    5.32
  -3  -6  -9   80.75    6.41
  -3  -6 -10    7.32    2.06
   3  -6  10    6.24    1.63
   3   6  10    7.33    1.68
  -3   6 -10    5.20    1.78
   3  -6  11   13.11    2.34
   3   6  11   16.63    2.54
  -3  -6 -11   19.83    3.46
  -3   6 -11   14.77    3.18
   3  -6  12    2.88    1.01
   3   6  12    3.39    1.31
  -3   6 -12    3.19    1.58
   3  -6  13    0.04    0.99
   3   6  13    0.39    0.64
  -3   6 -13   -0.98    1.18
  -3  -7  13    4.05    1.39
  -3  -7  12   -1.13    0.88
  -3  -7  11    1.28    0.61
   3  -7 -11    2.14    0.94
   3  -7 -10  177.42    8.49
  -3  -7  10  166.24    8.86
  -3  -7   9    1.48    0.85
   3  -7  -9    1.35    0.76
   3  -7  -8   85.57    5.24
  -3  -7   8   71.50    4.92
   3  -7  -7   90.68    5.33
  -3  -7   7   77.42    4.87
  -3  -7   6   33.69    2.84
   3  -7  -6   34.63    3.12
  -3  -7   5    0.21    0.31
   3  -7  -5    0.55    0.53
   3  -7  -4  511.67   16.43
  -3  -7   4  497.65   15.32
  -3   7   3   27.19    1.93
  -3  -7   3   29.44    2.11
   3  -7  -3   30.55    2.64
   3  -7  -2   11.60    1.55
  -3   7   2   10.59    1.26
  -3  -7   2   11.52    1.18
   3  -7  -1   44.66    3.24
  -3  -7   1   47.00    2.51
   3  -7  -1   47.55    3.05
  -3   7   1   44.90    3.04
   3   7   0  590.62   15.74
   3  -7   0  576.25   17.24
  -3  -7   0  568.88   16.31
  -3   7   0  595.95   18.26
   3  -7   0  591.37   18.28
   3   7   1    0.18    0.21
  -3  -7  -1    0.72    0.27
   3  -7   1    0.86    0.62
   3  -7   1    0.41    0.40
  -3   7  -1   -0.30    0.56
   3   7   2  196.38    6.49
   3  -7   2  169.14    7.86
   3  -7   2  194.06    6.79
  -3   7  -2  191.44    8.64
   3  -7   3  126.15    4.90
   3  -7   3  133.86    6.47
  -3   7  -3  131.11    7.15
  -3   7  -4  166.90    8.80
   3  -7   4  185.06    6.17
   3  -7   4  172.18    7.75
   3  -7   5    1.48    0.65
   3  -7   5    0.77    0.26
  -3   7  -5    0.16    0.70
  -3   7  -6  221.41   11.36
   3  -7   6  237.34    9.78
   3  -7   7   12.49    1.97
  -3   7  -7   11.76    2.49
   3  -7   8    1.46    0.75
  -3  -7  -8    0.44    0.60
  -3   7  -8   -0.51    0.83
  -3  -7  -9    7.48    1.89
  -3   7  -9    3.74    1.60
   3  -7   9    6.07    1.52
   3  -7  10  109.98    7.10
   3   7  10  109.47    6.74
  -3   7 -10  100.67    8.53
  -3  -7 -10  120.81    8.38
   3   7  11    0.35    0.53
   3  -7  11    1.04    0.77
  -3  -7 -11    0.29    1.18
  -3   7 -11    0.32    1.49
   3  -7  12   17.83    3.00
   3   7  12   18.69    2.90
  -3   7 -12   23.50    4.27
  -3  -8  13    0.32    0.64
  -3  -8  12   37.70    4.25
   3  -8 -11    2.96    1.21
  -3  -8  11    3.09    1.17
  -3  -8  10    0.62    0.56
   3  -8 -10    0.60    0.63
  -3  -8   9   13.82    2.14
   3  -8  -9   18.99    2.42
   3  -8  -8  218.45    9.60
  -3  -8   8  200.02    9.19
  -3  -8   7    1.00    0.55
   3  -8  -7    0.15    0.45
   3  -8  -6  240.49    9.86
  -3  -8   6  213.84    8.88
  -3  -8   5   65.38    3.98
   3  -8  -5   72.44    4.68
  -3  -8   4   38.64    2.71
   3  -8  -4   34.70    3.26
  -3  -8   3    5.76    0.94
   3  -8  -3    5.98    1.28
   3  -8  -2  478.65   14.63
  -3   8   2  456.42   13.33
  -3  -8   2  485.06   12.91
   3  -8  -1    0.54    0.37
   3  -8  -1    0.70    0.52
  -3   8   1    0.30    0.32
  -3  -8   1    0.83    0.38
   3   8   0    3.21    0.57
   3  -8   0    4.37    1.18
  -3  -8   0    4.94    0.87
   3  -8   0    3.48    0.76
  -3   8   0    3.67    0.91
  -3  -8  -1   52.31    2.50
  -3   8  -1   48.80    3.73
   3  -8   1   41.65    3.57
   3  -8   1   48.20    2.93
   3   8   1   42.45    2.35
   3  -8   2  421.51   14.61
   3  -8   2  400.96   12.57
  -3   8  -2  412.87   14.92
   3  -8   3   48.97    2.69
  -3   8  -3   46.18    4.09
   3  -8   3   51.64    3.92
  -3   8  -4  218.51   10.52
   3  -8   4  224.83    7.42
   3  -8   4  237.28    9.65
   3  -8   5   20.76    1.47
  -3   8  -5   20.67    2.99
   3  -8   5   15.33    2.07
  -3   8  -6   11.20    2.28
   3  -8   6   11.71    1.82
  -3   8  -7   28.18    3.90
   3  -8   7   30.11    3.12
  -3   8  -8  179.74   10.90
   3  -8   8  176.08    8.92
  -3  -8  -8  189.69   10.16
  -3  -8  -9    8.48    1.96
   3  -8   9    8.38    1.83
  -3   8  -9    9.37    2.52
   3  -8  10   11.55    2.19
  -3   8 -10    8.42    2.55
  -3  -8 -10   13.42    2.81
  -3   8 -11    1.37    1.38
   3   8  11    1.60    0.88
   3  -8  11   -0.15    0.56
   3   8  12   24.30    3.39
  -3   8 -12   23.40    4.25
   3  -8  12   23.90    3.50
  -3  -9  13   17.34    3.07
  -3  -9  12   -0.03    0.91
   3  -9 -11   39.75    3.92
  -3  -9  11   32.35    3.78
  -3  -9  10    9.60    1.87
   3  -9 -10   17.45    2.49
  -3  -9   9   34.93    3.57
   3  -9  -9   41.64    3.90
   3  -9  -8   28.85    3.15
  -3  -9   8   25.55    2.83
   3  -9  -7  240.95   10.43
  -3  -9   7  218.92    9.48
  -3  -9   6   75.94    4.64
  -3  -9   5   10.01    1.49
  -3  -9   4  107.06    5.02
   3  -9  -4   90.40    3.85
  -3  -9   3  311.48   10.48
  -3  -9   2    3.11    0.70
   3  -9  -2    3.64    1.05
  -3   9   2    3.16    0.81
  -3  -9   1  191.01    7.25
  -3   9   1  186.19    7.81
   3  -9  -1  187.12    8.35
  -3   9   0  242.39    9.73
  -3  -9   0  236.29    8.44
   3  -9   0  255.50    9.20
   3  -9   0  238.45    9.96
   3  -9   1   70.54    4.90
   3  -9   1   71.69    3.89
  -3   9  -1   64.80    4.59
  -3  -9  -1   77.19    3.51
  -3   9  -2   28.86    3.08
   3  -9   2   29.49    2.20
   3  -9   2   31.71    3.17
   3  -9   3  268.58    8.81
   3  -9   3  267.51   11.08
  -3   9  -3  259.12   11.45
   3  -9   4   18.28    1.49
   3  -9   4   21.14    2.51
  -3   9  -4   19.51    2.80
   3  -9   5   45.66    2.40
   3  -9   5   51.79    4.06
  -3   9  -5   49.57    4.74
   3  -9   6   83.53    5.41
  -3   9  -6   84.35    6.58
  -3   9  -7  105.21    7.66
   3  -9   7   88.01    5.90
  -3   9  -8    0.21    0.77
   3  -9   8    0.14    0.60
   3  -9   9   62.83    5.16
  -3   9  -9   67.01    6.71
  -3  -9  -9   65.35    5.86
   3  -9  10   27.36    3.50
  -3  -9 -10   26.10    3.75
  -3   9 -10   24.66    4.23
   3  -9  11    3.59    1.54
  -3   9 -11    3.68    1.95
   3  -9  12    2.40    1.26
  -3   9 -12    1.95    1.48
   3   9  12    2.36    1.09
  -3 -10  13   12.65    2.75
  -3 -10  12    0.77    0.62
  -3 -10  11   11.27    2.18
   3 -10 -11   16.00    2.46
   3 -10 -10    0.49    0.81
  -3 -10  10    0.11    0.59
  -3 -10   9  158.17    8.52
   3 -10  -9  180.08    9.10
  -3 -10   8    0.39    0.59
   3 -10  -8    0.71    1.01
  -3 -10   7    0.15    0.51
  -3 -10   6    5.14    1.15
  -3 -10   5  206.38    8.45
   3 -10  -4    0.22    0.22
  -3 -10   4    0.24    0.37
  -3 -10   3  145.03    6.28
  -3 -10   2   17.72    1.83
   3 -10  -2   15.74    2.16
  -3  10   1  294.29   10.91
  -3 -10   1  282.90   10.07
   3 -10  -1  286.53   11.46
   3 -10   0    0.93    0.71
  -3 -10   0    0.63    0.47
  -3  10   0    0.27    0.43
   3 -10   1  430.29   15.96
   3 -10   1  443.89   14.18
  -3  10  -1  433.17   15.60
  -3 -10  -1  438.12   13.45
   3 -10   2   13.39    1.53
   3 -10   2   13.18    2.17
  -3  10  -2   12.96    2.10
   3 -10   3   81.67    5.43
   3 -10   3   76.17    3.77
  -3  10  -3   74.49    5.54
   3 -10   4    0.76    0.56
   3 -10   4    0.96    0.32
  -3  10  -4   -0.49    0.90
   3 -10   5  273.72    8.52
   3 -10   5  276.97   11.54
  -3  10  -5  258.51   12.57
  -3  10  -6   -0.26    0.79
   3 -10   6   -0.50    0.42
  -3  10  -7    3.81    1.56
   3 -10   7    3.71    1.29
   3 -10   8    2.58    1.15
  -3  10  -8    2.21    0.91
  -3 -10  -9   18.70    3.20
   3 -10   9   21.66    3.01
  -3  10  -9   20.73    3.65
  -3 -10 -10    1.76    1.10
  -3  10 -10    3.74    1.82
   3 -10  10    2.17    1.15
  -3  10 -11  138.32   10.78
   3 -10  11  125.05    8.35
   3 -10  12    0.50    0.74
  -3 -11  13   29.97    4.08
  -3 -11  12    0.13    0.83
   3 -11 -12    0.44    0.75
  -3 -11  11   29.02    3.66
   3 -11 -11   35.04    3.77
  -3 -11  10   20.26    2.89
   3 -11 -10   25.20    3.32
  -3 -11   9    6.26    1.67
   3 -11  -9    3.28    1.55
  -3 -11   8   61.02    4.67
  -3 -11   7  126.96    6.80
  -3 -11   6   53.57    3.95
  -3 -11   5    4.21    1.03
  -3 -11   4   52.95    3.63
  -3 -11   3  172.63    7.26
   3 -11  -2   12.32    1.96
  -3 -11   2   11.89    1.60
   3 -11  -1  227.75    9.96
  -3 -11   1  212.39    8.54
  -3 -11   0  309.54   11.12
  -3  11   0  333.37   12.54
   3 -11   0  318.10   12.76
  -3 -11  -1   37.38    2.70
   3 -11   1   33.49    3.51
  -3  11  -1   37.30    3.52
   3 -11   2   58.41    4.87
   3 -11   2   64.61    3.78
  -3  11  -2   63.84    4.97
   3 -11   3   85.92    5.84
   3 -11   3   84.02    4.23
  -3  11  -3   89.06    6.19
   3 -11   4   18.88    1.68
  -3  11  -4   19.59    2.92
   3 -11   4   18.70    2.61
  -3  11  -5   53.80    5.12
   3 -11   5   55.70    2.82
   3 -11   5   52.40    4.44
   3 -11   6   53.94    4.63
  -3  11  -6   61.58    5.71
  -3  11  -7   81.48    6.96
   3 -11   7   80.93    5.80
   3 -11   8    2.98    1.19
  -3  11  -8    2.92    1.67
  -3  11  -9   59.79    6.52
   3 -11   9   58.04    5.13
  -3 -11  -9   68.73    6.10
  -3  11 -10   52.71    6.41
   3 -11  10   56.08    5.29
  -3 -11 -10   67.58    6.12
   3 -11  11    0.36    0.86
   3 -11  12    0.87    0.59
  -3 -12  12   39.02    4.55
   3 -12 -12   50.28    4.80
  -3 -12  11    2.40    1.13
   3 -12 -11    4.29    1.31
  -3 -12  10    7.43    1.78
   3 -12 -10    9.90    2.15
  -3 -12   9    9.25    1.87
  -3 -12   8  276.81   11.76
  -3 -12   7    1.81    0.85
  -3 -12   6  153.93    7.53
  -3 -12   5   42.83    3.47
  -3 -12   4    8.38    1.42
  -3 -12   3    0.52    0.39
  -3 -12   2  432.60   14.81
   3 -12  -2  444.83   16.19
   3 -12  -1    1.97    0.96
  -3 -12   1    3.29    0.95
   3 -12   0    2.35    1.06
  -3 -12   0    2.74    0.87
  -3  12  -1   64.00    4.93
  -3 -12  -1   70.33    4.06
   3 -12   1   62.44    5.07
   3 -12   2  275.11   12.36
   3 -12   2  262.67    9.90
  -3 -12  -2  269.89    9.60
  -3  12  -2  250.52   11.67
   3 -12   3    4.29    0.94
   3 -12   3    2.74    0.92
  -3  12  -3    5.89    1.59
   3 -12   4  402.74   15.75
   3 -12   4  405.03   12.51
  -3  12  -4  386.96   16.37
   3 -12   5    2.23    0.59
   3 -12   5    1.10    0.80
  -3  12  -5    1.78    1.08
  -3  12  -6   56.16    5.63
   3 -12   6   55.82    4.78
   3 -12   7   28.49    3.45
  -3  12  -7   27.34    4.09
   3 -12   8   89.97    6.47
  -3  12  -8   86.35    7.73
   3 -12   9    3.57    1.28
  -3  12  -9    4.89    2.10
  -3 -12 -10   15.53    2.99
   3 -12  10   10.22    2.34
   3 -12  11    5.46    1.66
   3 -12  12   43.06    5.19
   3 -13 -12   -0.43    0.67
  -3 -13  12   -0.43    0.87
  -3 -13  11   -0.46    1.11
   3 -13 -11    0.21    0.69
  -3 -13  10   75.10    5.92
   3 -13 -10   82.75    6.52
  -3 -13   9    1.56    0.85
  -3 -13   8   40.97    3.92
  -3 -13   7   74.89    5.21
  -3 -13   6   74.74    5.04
  -3 -13   5    0.31    0.35
  -3 -13   4  284.10   11.01
  -3 -13   3    9.43    1.59
   3 -13  -3    7.71    1.65
  -3 -13   2    1.81    0.73
   3 -13  -2    1.04    0.96
  -3 -13   1   58.65    4.27
   3 -13  -1   59.19    4.81
   3 -13   0  257.47   11.60
  -3 -13   0  256.52   10.18
   3 -13   1   14.36    2.44
  -3 -13  -1   17.23    2.01
   3 -13   2  117.25    7.69
  -3 -13  -2  131.14    6.02
   3 -13   3   37.98    4.03
   3 -13   3   41.80    3.09
  -3  13  -3   45.94    4.57
   3 -13   4   80.35    6.07
   3 -13   4   75.23    3.96
  -3  13  -4   77.59    6.34
   3 -13   5    0.12    0.48
   3 -13   5    0.50    0.38
  -3  13  -5   -0.32    0.93
  -3  13  -6  147.41    9.65
   3 -13   6  131.33    8.08
  -3  13  -7   46.50    5.42
   3 -13   7   42.51    4.37
   3 -13   8    2.84    1.34
  -3  13  -8    3.44    1.68
   3 -13   9    8.14    2.01
   3 -13  10   60.59    5.67
   3 -13  11   -0.06    0.67
  -3 -14  12   27.46    3.82
   3 -14 -12   28.70    3.84
  -3 -14  11    6.62    1.64
   3 -14 -11    8.38    2.00
  -3 -14  10    3.30    1.34
  -3 -14   9  111.43    7.20
  -3 -14   8   13.85    2.34
  -3 -14   7    2.42    1.08
  -3 -14   6   62.52    4.67
  -3 -14   5  194.06    8.89
  -3 -14   4   60.44    4.40
  -3 -14   3  127.40    6.79
   3 -14  -3  129.87    7.73
  -3 -14   2   86.07    5.37
   3 -14  -2   77.03    5.75
  -3 -14   1   93.68    5.75
   3 -14  -1   80.17    5.97
   3 -14   0   69.29    5.49
  -3 -14   0   75.34    4.85
   3 -14   1  355.94   14.97
  -3 -14  -1  348.91   12.66
   3 -14   2   56.90    5.27
  -3 -14  -2   60.81    4.04
   3 -14   3    4.67    1.54
   3 -14   4   30.61    3.72
   3 -14   4   31.58    2.52
   3 -14   5  258.22    8.90
   3 -14   5  271.02   12.58
   3 -14   6    0.81    0.73
   3 -14   7    6.30    1.78
   3 -14   8   71.14    6.06
   3 -14   9   41.36    4.65
   3 -14  10   -0.43    0.69
   3 -14  11   42.37    4.92
   3 -15 -12    1.63    1.10
  -3 -15  12    1.27    0.87
   3 -15 -11   40.75    4.86
  -3 -15  11   47.20    4.88
  -3 -15  10    3.58    1.38
  -3 -15   9   28.58    3.53
  -3 -15   8   -0.01    0.49
  -3 -15   7  216.10   10.21
  -3 -15   6   -0.01    0.97
  -3 -15   5   30.63    3.21
  -3 -15   4    0.57    0.64
  -3 -15   3  269.40   11.25
   3 -15  -3  255.22   12.08
   3 -15  -2   10.55    2.15
  -3 -15   2   11.44    1.90
  -3 -15   1  230.78   10.24
   3 -15  -1  205.94   10.72
   3 -15   0    3.65    1.35
  -3 -15   0    4.66    1.22
   3 -15   1   16.74    2.83
  -3 -15  -1   15.94    2.17
   3 -15   2    4.27    1.56
  -3 -15  -2    4.76    1.24
   3 -15   3  464.20   18.84
   3 -15   4    1.00    0.63
   3 -15   4    1.19    0.58
   3 -15   5   20.98    3.28
   3 -15   6   -0.06    0.66
   3 -15   7  133.68    8.62
   3 -15   8    5.31    1.68
   3 -15   9   66.59    6.16
   3 -15  10    0.73    0.84
   3 -15  11    0.75    0.95
  -3 -16  11   21.91    3.52
  -3 -16  10   -0.59    0.84
  -3 -16   9   60.78    5.40
  -3 -16   8   44.63    4.35
  -3 -16   7   -0.82    0.89
  -3 -16   6   75.99    5.50
  -3 -16   5  218.05   10.17
  -3 -16   4   21.72    2.76
  -3 -16   3   26.02    3.06
   3 -16  -3   24.82    3.39
  -3 -16   2  144.51    7.87
   3 -16  -2  134.57    8.33
  -3 -16   1   43.84    4.04
   3 -16  -1   28.97    3.68
  -3 -16   0    8.88    1.68
   3 -16   0    7.90    1.94
   3 -16   1  234.38   12.14
  -3 -16  -1  254.90   10.57
   3 -16   2  177.32   10.54
  -3 -16  -2  197.59    8.75
   3 -16   3   33.78    4.37
   3 -16   4   43.59    3.58
   3 -16   4   73.22    6.13
   3 -16   5  191.11   10.81
   3 -16   6    7.57    2.07
   3 -16   7   60.36    5.76
   3 -16   8   96.33    7.55
   3 -16   9   29.12    4.14
   3 -16  10    1.87    1.50
   3 -16  11    8.75    2.48
  -3 -17  11   -0.30    0.57
  -3 -17  10   73.76    6.23
  -3 -17   9    1.89    0.69
  -3 -17   8   45.92    4.57
  -3 -17   7   32.52    3.65
  -3 -17   6   57.45    4.89
  -3 -17   5    1.68    1.04
  -3 -17   4  273.40   12.09
   3 -17  -3   20.03    3.16
  -3 -17   3   21.75    2.96
   3 -17  -2    5.94    1.81
  -3 -17   2   10.99    2.11
  -3 -17   1   35.18    3.70
   3 -17  -1   29.22    3.76
   3 -17   0  272.57   13.31
  -3 -17   0  288.75   12.04
  -3 -17  -1   13.58    2.10
   3 -17   1   11.67    2.50
  -3 -17  -2  204.51    9.39
   3 -17   2  211.39   11.67
   3 -17   3   47.83    5.33
   3 -17   4  235.82   12.66
   3 -17   5    7.58    2.05
   3 -17   6  133.29    9.16
   3 -17   7    7.35    2.09
   3 -17   8    4.38    1.78
   3 -17   9    1.43    1.10
   3 -17  10   56.73    6.00
  -3 -18  11    3.60    1.80
  -3 -18  10    6.88    2.00
  -3 -18   9    8.77    2.19
  -3 -18   8   41.47    4.37
  -3 -18   7   -0.08    0.50
  -3 -18   6   63.31    5.33
  -3 -18   5   13.44    2.35
  -3 -18   4   64.61    5.34
  -3 -18   3    9.28    1.99
   3 -18  -3   10.63    2.43
  -3 -18   2  394.82   15.85
   3 -18  -2  352.31   16.03
   3 -18  -1    8.11    2.17
  -3 -18   1   10.49    2.03
   3 -18   0   56.74    5.56
  -3 -18   0   63.76    5.07
  -3 -18  -1   46.62    4.15
   3 -18   1   46.62    5.14
   3 -18   2  106.77    8.10
  -3 -18  -2  118.34    6.81
   3 -18   3   14.78    3.02
   3 -18   4  193.76   11.58
   3 -18   5    0.35    1.02
   3 -18   6   26.25    3.91
   3 -18   7   32.80    4.54
   3 -18   8   84.48    7.34
   3 -18   9   26.59    4.16
   3 -18  10   10.12    2.49
  -3 -19  10    4.87    1.58
  -3 -19   9   17.97    2.97
  -3 -19   8   29.50    3.80
  -3 -19   7   98.32    7.13
  -3 -19   6   63.13    5.46
  -3 -19   5    5.57    1.50
  -3 -19   4   30.24    3.75
  -3 -19   3  183.93    9.79
   3 -19  -3  166.90   10.23
   3 -19  -2    0.52    0.86
  -3 -19   2    0.72    1.10
  -3 -19   1  155.04    8.86
   3 -19  -1  149.35    9.65
  -3 -19   0  179.17    9.28
   3 -19   0  164.69   10.27
   3 -19   1   24.63    3.76
  -3 -19  -1   26.86    3.25
   3 -19   2   55.75    5.79
  -3 -19  -2   51.28    4.48
   3 -19   3  275.44   14.50
   3 -19   4   31.57    4.49
   3 -19   5   15.25    3.18
   3 -19   6   52.59    5.82
   3 -19   7   51.37    5.81
   3 -19   8    0.69    0.94
   3 -19   9   34.73    4.85
   3 -19  10   19.41    3.61
  -3 -20  10   -1.13    0.99
  -3 -20   9   86.20    7.01
  -3 -20   8    1.36    1.01
  -3 -20   7    6.82    2.03
  -3 -20   6    0.28    0.79
  -3 -20   5  145.55    8.97
  -3 -20   4    0.91    0.95
  -3 -20   3   93.02    6.91
   3 -20  -3   83.48    7.06
   3 -20  -2    0.54    0.74
  -3 -20   2    2.87    1.25
  -3 -20   1  215.86   10.97
   3 -20  -1  191.12   11.45
   3 -20   0    7.76    2.26
  -3 -20   0   10.46    2.22
  -3 -20  -1  223.33   10.86
   3 -20   1  227.89   12.64
   3 -20   2    1.10    0.69
  -3 -20  -2    1.71    0.86
   3 -20   3    0.99    0.83
   3 -20   4    6.04    2.20
   3 -20   5  279.49   14.91
   3 -20   6    3.39    1.44
   3 -20   7    6.82    2.42
   3 -20   8    0.97    1.08
   3 -20   9   18.71    3.45
  -3 -21   9    5.15    1.74
  -3 -21   8   24.37    3.67
  -3 -21   7  108.48    7.98
  -3 -21   6    9.43    2.22
  -3 -21   5    0.04    0.70
  -3 -21   4   86.88    6.84
  -3 -21   3   83.69    6.79
   3 -21  -3   68.95    6.53
   3 -21  -2    0.86    1.39
  -3 -21   2    1.43    1.24
   3 -21  -1   97.18    7.96
  -3 -21   1  117.14    7.80
   3 -21   0  101.75    8.12
  -3 -21   0  117.31    7.57
   3 -21   1   31.52    4.48
  -3 -21  -1   32.20    3.80
  -3 -21  -2   17.56    2.63
   3 -21   2   14.44    3.05
   3 -21   3  155.12   10.70
   3 -21   4   33.84    4.96
   3 -21   5    8.94    2.55
   3 -21   6   71.54    7.04
   3 -21   7   52.47    6.12
   3 -21   8    0.91    1.42
   3 -21   9   27.92    4.63
  -3 -22   9    1.04    0.91
  -3 -22   8  108.09    8.21
  -3 -22   7    0.89    0.90
  -3 -22   6   73.46    6.60
  -3 -22   5   14.83    2.86
  -3 -22   4    9.64    2.37
  -3 -22   3    4.31    1.66
   3 -22  -3    0.46    0.82
  -3 -22   2  295.55   14.02
   3 -22  -2  245.42   13.84
  -3 -22   1   11.94    2.52
   3 -22  -1    8.18    2.05
   3 -22   0    4.30    2.02
  -3 -22   0    4.51    1.47
  -3 -22  -1   35.33    4.11
   3 -22   1   33.90    4.70
  -3 -22  -2   89.69    6.53
   3 -22   2   79.34    7.46
   3 -22   3    5.01    1.94
   3 -22   4  208.92   13.16
   3 -22   5    6.30    2.11
   3 -22   6   28.73    4.60
   3 -22   7    3.98    1.69
   3 -22   8   73.37    7.49
  -3 -23   8   17.02    3.18
  -3 -23   7   36.01    4.64
  -3 -23   6   61.06    6.20
  -3 -23   5   -0.13    0.68
  -3 -23   4  123.75    8.94
  -3 -23   3   13.73    2.82
   3 -23  -3   14.39    3.12
  -3 -23   2    1.73    1.32
   3 -23  -2    0.10    0.93
   3 -23  -1   26.42    4.20
  -3 -23   1   27.13    3.82
  -3 -23   0  199.61   10.86
   3 -23   0  179.83   11.71
  -3 -23  -1    8.80    2.16
   3 -23   1    9.31    2.56
  -3 -23  -2   54.94    5.27
   3 -23   2   64.14    6.74
   3 -23   3   22.03    4.07
   3 -23   4   61.49    6.89
   3 -23   5    2.78    1.46
   3 -23   6   87.78    8.40
   3 -23   7    8.73    2.47
   3 -23   8    0.41    0.88
  -3 -24   8   49.08    5.68
  -3 -24   7    1.52    1.13
  -3 -24   6   32.08    4.53
  -3 -24   5  124.58    9.10
  -3 -24   4   13.88    3.01
  -3 -24   3   87.11    7.51
   3 -24  -3   61.61    6.73
  -3 -24   2   54.49    5.68
   3 -24  -2   49.24    5.84
   3 -24  -1   88.69    8.10
  -3 -24   1  103.22    7.73
   3 -24   0    1.59    1.50
  -3 -24   0    0.51    0.96
   3 -24   1  145.60   10.62
  -3 -24  -1  156.78    9.55
  -3 -24  -2  106.15    7.62
   3 -24   2  106.41    9.00
   3 -24   3    1.29    1.19
   3 -24   4   14.45    3.29
   3 -24   5  153.51   11.59
   3 -24   6    0.34    1.21
   3 -24   7   12.42    3.40
  -3 -25   7   98.97    8.44
  -3 -25   6   -2.78    1.42
  -3 -25   5   19.22    3.61
  -3 -25   4    1.39    1.11
  -3 -25   3  198.50   11.89
   3 -25  -3  160.63   11.46
   3 -25  -2    2.32    1.38
  -3 -25   2    2.34    1.36
   3 -25  -1   75.86    7.46
  -3 -25   1   75.80    6.70
   3 -25   0    2.63    1.45
  -3 -25   0    1.99    1.19
  -3 -25  -1    8.04    2.13
   3 -25   1    7.66    2.56
   3 -25   2    2.54    1.93
  -3 -25  -2   -0.53    0.76
   3 -25   3  248.66   14.99
   3 -25   4   -3.01    1.72
   3 -25   5    3.08    1.89
   3 -25   6   -0.07    1.55
  -3 -26   6   50.63    6.00
  -3 -26   5   78.46    7.54
  -3 -26   4   24.91    4.23
  -3 -26   3   18.18    3.53
   3 -26  -3    8.43    2.62
   3 -26  -2   56.87    6.55
  -3 -26   2   71.72    6.80
   3 -26  -1   22.90    4.16
  -3 -26   1   22.98    3.69
   3 -26   0    8.27    2.48
  -3 -26   0    6.46    2.10
   3 -26   1  163.69   11.66
  -3 -26  -1  160.90   10.16
  -3 -26  -2  109.45    8.07
   3 -26   2  100.10    9.07
   3 -26   3    0.21    0.78
   3 -26   4   34.35    5.32
   3 -26   5   33.00    5.45
   3 -26   6    4.10    2.37
  -3 -27   5    1.72    1.09
  -3 -27   4  187.77   12.32
  -3 -27   3   26.95    4.28
   3 -27  -3   22.75    4.21
   3 -27  -2    7.82    2.53
  -3 -27   2   10.86    2.79
   3 -27  -1   12.90    3.14
  -3 -27   1   17.76    3.33
  -3 -27   0  186.16   11.46
   3 -27   0  178.03   12.53
   3 -27   1    2.07    1.17
  -3 -27  -1    2.50    1.29
   3 -27   2   70.37    7.59
   3 -27   3   16.21    3.77
   3 -27   4   48.04    6.51
   3 -27   5    0.78    1.11
  -3 -28   4   40.92    5.68
  -3 -28   3    8.07    2.51
   3 -28  -3    7.34    2.79
   3 -28  -2   99.23    9.23
  -3 -28   2  114.20    9.00
   3 -28  -1    2.69    1.84
  -3 -28   1    2.66    1.35
  -3 -28   0   18.41    3.42
   3 -28   0   11.74    3.10
   3 -28   1   35.30    5.37
   3 -28   2  126.27   10.51
   3 -28   3    4.42    2.04
   3 -28   4   51.12    6.81
  -3 -29   3  111.83    9.21
   3 -29  -3   92.43    9.11
   3 -29  -2   -0.41    0.90
  -3 -29   2    1.12    1.03
  -3 -29   1   70.10    7.00
   3 -29  -1   63.09    7.35
   3 -29   0   49.57    6.49
   3 -29   1    9.68    2.86
   3 -29   2    8.75    2.84
  -4   0  13   -0.49    1.04
  -4   0  12   40.63    4.58
  -4   0  11   -0.18    0.84
   4   0 -10    8.58    1.48
   4   0  -9    0.23    0.41
   4   0  -8  347.23   12.40
   4   0  -7    0.13    0.40
   4   0  -6   17.42    1.97
   4   0  -5   -0.25    0.49
   4   0  -4  131.02    5.95
   4   0  -3    0.04    0.41
   4   0  -2 1507.98   40.73
   4   0  -1   -0.45    0.56
  -4   0   1    0.48    0.24
   4   0   0   46.56    3.00
  -4   0   0   41.12    2.07
  -4   0  -1    0.38    0.15
   4   0   1   -0.32    0.41
   4   0   1    0.48    0.19
   4   0   2  245.39    8.94
  -4   0  -2  265.92    7.39
   4   0   2  239.10    7.86
  -4   0  -3   -0.06    0.59
   4   0   3    0.38    0.20
  -4   0  -4  116.21    6.89
   4   0   4  116.17    4.78
  -4   0  -5    0.46    0.58
   4   0   5   -1.34    0.48
   4   0   6  155.08    6.55
  -4   0  -6  151.53    8.79
  -4   0  -7   -0.46    0.77
   4   0   7    0.10    0.44
   4   0   8  122.20    6.38
  -4   0  -8  135.54    9.14
  -4   0  -9   -2.79    1.44
   4   0   9   -0.15    0.52
  -4   0 -10   19.46    3.58
   4   0  10   19.35    2.62
   4   0  11    1.14    0.75
  -4   0 -11   -0.13    0.86
  -4   0 -12   41.70    5.71
  -4  -1  13   22.88    3.49
  -4   1  13   17.88    3.21
  -4  -1  12   13.44    2.51
  -4   1  12   15.14    2.82
  -4  -1  11    0.03    0.88
   4   1 -10   65.55    4.44
   4  -1 -10   80.46    4.90
  -4  -1  10   68.22    5.41
   4   1  -9   37.47    3.15
   4  -1  -9   36.12    3.10
   4   1  -8    1.61    0.76
   4  -1  -8    1.07    0.66
   4   1  -7  119.69    5.86
   4  -1  -7  109.66    5.70
   4   1  -6  218.44    8.55
   4  -1  -6  208.70    8.47
   4   1  -5    1.47    0.70
   4  -1  -5    1.53    0.64
   4   1  -4  215.42    8.36
   4  -1  -4  215.58    8.35
   4   1  -3  157.14    6.78
   4  -1  -3  178.17    7.01
   4   1  -2   19.28    1.96
   4  -1  -2   20.67    2.01
  -4   1   1   11.97    1.25
   4   1  -1   10.79    1.42
   4  -1  -1    9.47    1.34
  -4  -1   1   10.45    0.95
   4   1   0  795.00   19.95
   4  -1   0  754.07   19.76
   4   1   1  109.80    5.07
   4  -1   1   96.03    4.78
  -4   1  -1  113.34    3.91
   4  -1   1  111.27    4.07
  -4   1  -2   14.61    2.06
   4   1   2   11.99    0.97
   4  -1   2   12.78    1.52
   4  -1   2   13.44    1.30
  -4   1  -2   13.31    1.04
   4  -1   3  163.08    6.08
  -4   1  -3  161.72    8.11
   4   1   3  162.08    5.48
   4   1   4  188.77    6.54
   4  -1   4  182.59    6.88
  -4  -1  -4  190.54    9.28
  -4   1  -4  182.66    9.09
  -4  -1  -5   10.57    2.09
  -4   1  -5   10.91    2.07
   4   1   5   10.88    1.27
   4  -1   5   10.30    1.33
   4  -1   6  120.98    5.68
   4   1   6  117.43    5.41
  -4   1  -6  112.72    7.57
  -4  -1  -6  116.55    7.49
  -4  -1  -7   24.01    3.39
   4  -1   7   20.33    2.19
  -4   1  -7   22.98    3.48
   4   1   7   21.29    2.20
  -4   1  -8   29.46    4.19
   4  -1   8   25.47    2.67
   4   1   8   29.49    2.80
  -4  -1  -8   30.79    4.11
  -4   1  -9   11.36    2.49
   4  -1   9   12.78    2.03
  -4  -1  -9   14.52    3.06
   4   1   9   10.58    1.74
   4  -1  10   88.25    6.02
   4   1  10   98.89    6.13
  -4  -1 -10  110.67    8.85
  -4   1 -10   87.18    7.82
   4   1  11   15.90    2.51
  -4  -1 -11   15.80    3.20
   4  -1  11   13.07    2.26
  -4   1 -11   18.91    3.67
  -4   1 -12    0.63    1.51
  -4  -1 -12   -2.18    1.47
  -4  -2  13    0.38    0.63
  -4   2  13    0.28    0.61
  -4  -2  12    4.92    1.54
   4  -2 -11   60.46    4.39
  -4  -2  11   61.56    5.33
   4   2 -10   15.99    1.96
   4  -2 -10   13.41    2.01
  -4  -2  10   13.02    2.47
   4   2  -9  119.68    6.04
   4  -2  -9  113.48    6.12
  -4  -2   9  125.29    7.15
   4   2  -8    9.55    1.48
   4  -2  -8    7.85    1.39
   4   2  -7  110.28    5.60
   4  -2  -7  109.88    5.71
   4   2  -6   25.29    2.37
   4  -2  -6   24.71    2.42
   4   2  -5  289.67   10.74
   4  -2  -5  320.97   11.06
   4   2  -4   30.27    2.54
   4  -2  -4   28.56    2.44
   4   2  -3   46.18    3.17
   4  -2  -3   46.93    3.16
   4   2  -2   41.86    2.91
   4  -2  -2   38.22    2.79
   4   2  -1  828.91   23.75
  -4  -2   1  842.63   21.86
   4  -2  -1  803.26   23.61
  -4   2   0    0.71    0.55
   4   2   0    0.26    0.48
   4  -2   0    0.20    0.34
  -4   2   0    0.79    0.36
   4  -2   0    0.60    0.32
   4  -2   1  428.44   13.28
  -4   2  -1  405.83   12.08
  -4   2  -1  411.75   14.40
   4  -2   1  427.72   12.42
   4  -2   2   68.12    3.69
   4  -2   2   71.44    3.70
  -4   2  -2   72.61    4.77
  -4   2  -3   79.14    5.31
   4   2   3   83.34    3.20
   4  -2   3   84.28    4.14
   4  -2   3   80.80    4.06
  -4   2  -4    0.30    0.52
   4   2   4    0.78    0.28
   4  -2   4    0.59    0.29
   4   2   5  450.93   13.42
   4  -2   5  425.40   14.08
  -4   2  -5  433.70   16.99
  -4  -2  -5  465.47   17.19
  -4   2  -6    1.06    0.94
  -4  -2  -6    0.23    0.55
   4   2   6    0.94    0.42
   4  -2   6    0.67    0.43
  -4   2  -7   -0.75    1.23
  -4  -2  -7   -0.11    0.82
   4   2   7    0.29    0.27
   4  -2   7   -1.18    0.58
  -4   2  -8   19.62    3.39
  -4  -2  -8   18.54    3.19
   4   2   8   16.07    2.02
   4  -2   8   15.04    2.07
   4  -2   9   95.51    5.96
  -4   2  -9  106.86    8.34
   4   2   9  100.60    5.82
  -4  -2  -9  116.95    8.62
   4   2  10    0.32    0.52
   4  -2  10    1.86    0.75
  -4   2 -10    1.66    0.91
   4  -2  11   47.75    4.45
  -4   2 -11   51.86    6.20
  -4  -2 -11   48.49    5.93
   4  -2  12    2.69    1.36
  -4   2 -12    3.54    1.45
  -4  -2 -12    3.07    1.66
  -4  -3  13   35.74    4.38
  -4  -3  12    3.06    1.27
   4  -3 -11   24.32    2.70
  -4  -3  11   20.00    2.98
   4   3 -10   19.96    2.23
   4  -3 -10   17.29    2.23
  -4  -3  10   19.06    2.71
   4   3  -9   64.93    4.20
   4  -3  -9   65.12    4.47
  -4  -3   9   66.13    5.05
   4   3  -8    1.30    0.76
   4  -3  -8    0.85    0.48
  -4  -3   8    1.53    0.61
   4   3  -7  280.01   10.55
   4  -3  -7  292.11   10.98
  -4  -3   7  298.36   11.33
   4   3  -6   34.88    2.77
   4  -3  -6   32.64    2.80
  -4  -3   6   31.77    2.75
  -4   3   6   23.98    1.55
   4   3  -5   32.02    2.65
   4  -3  -5   31.19    2.73
  -4  -3   5   35.03    2.74
   4   3  -4    8.64    1.35
   4  -3  -4    7.99    1.34
   4   3  -3  480.85   14.70
   4  -3  -3  482.01   14.81
  -4   3   2   10.78    1.38
  -4  -3   2   12.17    1.04
   4   3  -2    9.30    1.40
   4  -3  -2    9.30    1.36
   4   3  -1  315.59   10.64
  -4  -3   1  304.57    8.39
   4  -3  -1  301.80   10.43
  -4   3   1  285.01   10.65
   4   3   0   79.82    4.27
   4  -3   0   83.32    4.20
   4  -3   0   77.56    3.70
  -4   3   0   79.32    4.65
   4  -3   1  243.57    8.73
  -4   3  -1  243.24    9.73
   4  -3   1  242.39    8.37
  -4   3  -2    3.75    1.04
   4  -3   2    3.47    0.78
   4  -3   2    3.45    0.83
   4   3   3  325.65    9.07
   4  -3   3  309.71   10.46
   4  -3   3  318.11   10.85
  -4   3  -3  313.93   12.66
   4   3   4   71.54    3.09
  -4   3  -4   64.41    5.11
   4  -3   4   65.59    3.84
  -4   3  -5    7.29    1.62
   4   3   5    5.86    0.89
   4  -3   5    7.53    1.28
  -4   3  -6    0.42    0.64
  -4  -3  -6    1.38    0.90
   4   3   6    1.63    0.57
   4  -3   6    1.65    0.75
   4  -3   7  191.15    8.39
   4   3   7  191.84    7.82
  -4   3  -7  204.79   11.37
  -4  -3  -7  195.08   10.50
  -4   3  -8    6.16    2.09
  -4  -3  -8    3.20    1.37
   4  -3   8    4.02    1.07
   4   3   8    2.81    0.86
  -4   3  -9   25.00    4.00
  -4  -3  -9   18.87    3.42
   4  -3   9   19.51    2.57
   4   3   9   19.88    2.40
  -4  -3 -10   35.14    4.95
   4  -3  10   31.24    3.44
   4   3  10   33.52    3.32
  -4   3 -10   26.93    4.20
  -4  -3 -11    8.55    2.54
   4  -3  11    8.96    1.85
  -4   3 -11    7.85    2.37
  -4  -3 -12   -1.76    1.35
   4  -3  12   -0.24    0.56
  -4  -4  13    1.28    0.90
  -4  -4  12   51.51    5.06
  -4  -4  11   29.93    3.58
   4  -4 -11   34.59    3.35
  -4  -4  10    1.09    0.79
   4   4 -10    0.25    0.52
   4  -4 -10   -0.45    0.64
  -4  -4   9    7.70    1.72
   4   4  -9    8.46    1.42
   4  -4  -9    8.45    1.54
   4   4  -8  153.81    6.93
  -4  -4   8  153.49    7.69
   4  -4  -8  154.74    7.43
   4   4  -7    6.53    1.16
   4  -4  -7    5.60    1.21
  -4  -4   7    7.03    1.38
   4   4  -6   37.30    2.91
   4  -4  -6   38.51    3.14
  -4  -4   6   33.32    2.92
   4   4  -5  120.17    5.67
   4  -4  -5  116.38    5.86
  -4  -4   5  117.18    5.50
  -4   4   5  121.10    4.31
   4   4  -4  182.01    7.49
  -4  -4   4  179.93    6.89
   4  -4  -4  178.43    7.60
  -4   4   4  198.17    6.54
  -4   4   3    2.55    0.59
  -4  -4   3    1.76    0.47
   4   4  -3    1.56    0.57
   4  -4  -3    2.18    0.75
  -4  -4   2  330.55    9.91
   4  -4  -2  342.11   11.59
  -4   4   2  355.36   11.36
   4   4  -2  353.53   11.73
   4   4  -1  151.64    6.54
  -4  -4   1  155.41    4.72
   4  -4  -1  152.26    6.42
  -4   4   1  152.81    6.60
   4  -4   0    2.79    0.70
  -4   4   0    3.84    1.00
   4  -4   0    3.30    0.80
   4  -4   1  174.90    6.88
  -4   4  -1  178.99    8.06
   4  -4   1  180.55    6.99
   4  -4   2  298.55   10.91
   4  -4   2  322.78   10.46
  -4   4  -2  301.90   12.10
   4  -4   3  114.80    5.00
   4   4   3  109.24    3.70
   4  -4   3  117.67    5.56
  -4   4  -3  111.68    6.71
  -4   4  -4   16.12    2.59
   4  -4   4   15.67    1.62
   4  -4   4   16.65    1.91
   4   4   4   17.69    1.32
  -4   4  -5   52.49    4.98
   4   4   5   51.41    2.84
   4  -4   5   51.45    3.53
  -4  -4  -6   68.01    5.65
  -4   4  -6   69.51    5.97
   4  -4   6   70.41    4.39
   4   4   6   65.71    3.64
   4  -4   7   32.86    3.13
   4   4   7   32.92    2.69
  -4   4  -7   39.30    4.58
  -4  -4  -7   41.64    4.43
   4  -4   8  106.51    6.24
  -4  -4  -8  113.85    8.01
  -4   4  -8  118.33    8.55
   4   4   8  110.11    5.78
   4  -4   9   51.58    4.32
  -4   4  -9   60.73    6.24
   4   4   9   48.52    3.90
  -4  -4  -9   50.79    5.57
  -4  -4 -10   -1.05    1.06
   4  -4  10    0.44    0.65
  -4   4 -10   -0.92    1.01
   4   4  10    0.15    0.64
  -4  -4 -11    3.30    1.89
   4  -4  11    2.94    1.13
  -4   4 -11    0.75    1.05
  -4  -4 -12   14.98    3.40
   4  -4  12   11.44    2.33
  -4   4 -12   11.93    3.22
  -4  -5  13   -0.66    0.93
  -4  -5  12    8.54    2.08
   4  -5 -11    0.09    0.60
  -4  -5  11   -0.79    0.76
  -4  -5  10  138.37    7.99
   4  -5 -10  160.08    7.84
   4   5  -9    3.93    1.00
   4  -5  -9    4.10    1.13
  -4  -5   9    5.85    1.45
  -4  -5   8    5.83    1.32
   4   5  -8    7.32    1.33
   4  -5  -8    7.33    1.46
  -4  -5   7    0.44    0.44
   4   5  -7    0.78    0.67
   4  -5  -7    0.77    0.38
  -4  -5   6  291.85   10.98
   4   5  -6  312.42   11.00
   4  -5  -6  312.91   11.55
   4   5  -5    0.00    0.39
   4  -5  -5    0.30    0.60
  -4  -5   5    0.02    0.33
  -4   5   5    0.02    0.22
   4   5  -4  136.28    6.02
   4  -5  -4  141.34    6.35
  -4  -5   4  135.27    5.42
  -4   5   3    5.61    0.98
  -4  -5   3    6.39    0.88
   4   5  -3    4.83    0.92
   4  -5  -3    5.59    1.07
   4  -5  -2  108.05    5.28
  -4  -5   2  108.89    4.09
  -4   5   2  109.42    5.13
  -4   5   1   10.29    1.49
   4  -5  -1    8.77    1.29
   4  -5  -1    7.42    1.19
  -4  -5   1    9.39    0.79
   4  -5   0  998.32   27.89
   4  -5   0 1009.96   27.98
  -4   5   0  980.39   28.98
  -4   5  -1    2.10    0.88
   4  -5   1    1.20    0.54
   4  -5   1    1.21    0.53
  -4   5  -2    3.55    1.20
   4  -5   2    4.48    0.91
   4  -5   2    4.79    1.15
  -4   5  -3    1.44    0.90
   4  -5   3    0.78    0.52
   4   5   3    0.50    0.19
   4   5   3    0.85    0.25
   4  -5   3    0.47    0.38
   4   5   4  479.39   13.35
   4  -5   4  463.48   14.22
   4  -5   4  469.24   15.51
  -4   5  -4  461.57   17.95
  -4   5  -5    1.01    0.90
   4   5   5    1.68    0.48
   4  -5   5    2.04    0.76
   4   5   6  251.38    8.87
   4  -5   6  237.96    9.90
  -4   5  -6  253.70   12.54
  -4   5  -7    0.54    1.00
  -4  -5  -7    1.28    0.88
   4   5   7    0.37    0.27
   4  -5   7    0.41    0.51
   4   5   8   64.87    4.20
  -4   5  -8   57.77    5.90
  -4  -5  -8   66.61    5.88
   4  -5   8   61.16    4.63
  -4  -5  -9    0.91    1.01
   4   5   9    0.36    0.37
   4  -5   9   -0.23    0.45
  -4   5  -9   -0.42    1.09
   4  -5  10   54.32    4.81
  -4   5 -10   70.97    7.13
  -4  -5 -10   68.96    6.76
  -4  -5 -11    0.59    0.96
   4  -5  11    0.56    0.75
   4  -5  12    4.92    1.51
  -4  -5 -12    6.75    2.33
  -4   5 -12    9.04    2.73
  -4  -6  13    1.78    1.06
  -4  -6  12   24.17    3.36
   4  -6 -11   49.68    4.24
  -4  -6  11   44.32    4.41
  -4  -6  10    8.44    1.85
   4  -6 -10    9.25    1.81
   4   6  -9    5.50    1.11
   4  -6  -9    5.07    1.21
  -4  -6   9    4.96    1.25
   4   6  -8  176.18    7.63
   4  -6  -8  176.47    8.39
  -4  -6   8  171.66    8.24
   4   6  -7    1.68    0.75
   4  -6  -7    2.71    0.91
  -4  -6   7    0.72    0.54
  -4  -6   6   69.43    4.28
   4  -6  -6   74.56    4.83
   4   6  -6   77.31    4.44
   4   6  -5  164.32    7.10
  -4   6   5  164.14    5.29
   4  -6  -5  160.10    7.50
  -4  -6   5  166.98    6.84
   4  -6  -4  329.11   11.63
  -4  -6   4  306.76   10.32
  -4   6   4  314.98    9.87
   4  -6  -3   17.97    2.19
  -4  -6   3   20.33    1.67
  -4   6   3   20.68    1.91
  -4  -6   2  119.03    4.49
   4  -6  -2  114.10    5.64
  -4   6   2  123.58    5.70
   4  -6  -1   75.42    4.29
  -4  -6   1   90.57    3.29
   4  -6  -1   74.83    4.32
  -4   6   1   71.17    4.53
  -4   6   0   16.14    2.17
   4  -6   0   18.16    1.88
   4  -6   0   15.24    1.81
   4  -6   1  200.45    7.61
  -4   6  -1  206.84    9.31
   4  -6   1  195.45    8.23
   4  -6   2  595.88   19.76
   4  -6   2  634.89   18.41
  -4   6  -2  647.82   21.29
   4  -6   3   91.53    4.35
   4  -6   3   88.62    5.20
   4   6   3   94.56    3.25
  -4   6  -3   83.58    5.96
   4   6   3   84.58    3.36
  -4   6  -4   10.85    2.25
   4   6   4    6.89    0.83
   4  -6   4   11.00    1.71
   4  -6   4    9.61    1.27
   4  -6   5  108.25    4.67
   4   6   5  118.78    4.78
   4  -6   5   97.28    5.68
  -4   6  -5   94.78    6.98
   4   6   6  105.22    4.91
   4  -6   6  100.11    5.75
  -4   6  -6   95.25    7.21
  -4  -6  -7    2.87    1.36
  -4   6  -7    1.80    0.95
   4  -6   7    3.43    1.00
   4   6   7    3.00    0.80
   4   6   8   53.41    3.77
  -4   6  -8   48.16    5.39
   4  -6   8   46.50    4.08
  -4  -6  -8   51.77    5.29
   4   6   9   66.04    4.54
  -4   6  -9   62.48    6.55
  -4  -6  -9   64.02    6.18
   4  -6   9   63.14    5.03
  -4  -6 -10    3.48    1.69
   4  -6  10    3.23    1.22
  -4   6 -10    3.91    1.59
  -4  -6 -11    3.08    1.96
   4  -6  11    2.93    1.14
  -4   6 -11    1.58    1.24
  -4   6 -12   48.32    6.40
   4  -6  12   35.93    4.20
  -4  -7  13   32.53    4.06
  -4  -7  12    5.22    1.66
   4  -7 -11   54.80    4.55
  -4  -7  11   45.62    4.48
  -4  -7  10   -0.06    0.67
   4  -7 -10   -0.37    0.70
   4  -7  -9   95.19    6.09
  -4  -7   9   94.88    6.04
  -4  -7   8   -0.04    0.52
   4  -7  -8    0.17    0.48
   4  -7  -7  156.63    7.67
  -4  -7   7  143.87    7.08
   4  -7  -6   48.73    3.85
  -4  -7   6   43.01    3.29
   4  -7  -5   21.52    2.45
  -4  -7   5   17.99    1.90
   4  -7  -4   11.08    1.73
  -4   7   4   11.08    1.20
  -4  -7   4   10.75    1.35
  -4  -7   3  490.87   14.66
   4  -7  -3  506.80   16.26
  -4   7   3  495.65   15.20
   4  -7  -2   12.98    1.71
  -4   7   2   14.78    1.73
  -4  -7   2   13.65    1.29
   4  -7  -1  303.48   10.80
  -4  -7   1  300.22    9.22
   4  -7  -1  306.54   11.14
  -4   7   1  308.28   11.23
   4  -7   0   23.31    2.16
   4  -7   0   21.11    2.26
  -4  -7   0   24.53    1.35
  -4   7   0   24.39    2.63
   4  -7   1  169.72    6.82
  -4   7  -1  166.64    8.16
   4  -7   1  163.38    7.54
  -4   7  -2    2.22    0.93
   4   7   2    1.94    0.33
   4  -7   2    3.17    1.03
   4  -7   2    2.39    0.63
   4  -7   3  164.97    6.36
   4  -7   3  152.29    7.51
   4   7   3  155.15    5.40
  -4   7  -3  160.48    8.59
  -4   7  -4   19.99    2.90
   4  -7   4   19.87    1.76
   4  -7   4   16.87    2.20
   4  -7   5    3.57    1.18
   4  -7   5    1.56    0.45
  -4   7  -5    2.42    1.23
  -4   7  -6    1.75    1.08
   4  -7   6    1.37    0.79
   4   7   7  296.27   10.68
   4  -7   7  287.49   11.86
  -4   7  -7  291.71   14.47
  -4  -7  -8    1.16    0.99
   4   7   8    2.86    0.88
   4  -7   8    4.27    1.40
  -4   7  -8    4.55    1.91
  -4  -7  -9   23.56    3.69
  -4   7  -9   25.48    4.18
   4  -7   9   22.07    2.98
  -4  -7 -10   14.80    2.91
   4  -7  10   12.15    2.28
  -4   7 -10   13.88    3.35
   4  -7  11    9.94    2.10
  -4  -7 -11   13.54    3.15
  -4   7 -11   14.71    3.51
   4  -7  12    0.03    0.74
  -4   7 -12   -0.35    0.99
  -4  -8  13   -0.13    0.84
  -4  -8  12    9.51    2.13
   4  -8 -11   38.37    3.89
  -4  -8  11   32.85    3.84
  -4  -8  10   11.07    2.02
   4  -8 -10   14.68    2.32
   4  -8  -9   59.82    4.75
  -4  -8   9   50.01    4.29
  -4  -8   8   12.87    1.95
   4  -8  -8   13.25    2.02
   4  -8  -7  125.96    6.80
  -4  -8   7  113.56    6.15
   4  -8  -6   28.03    2.95
  -4  -8   6   28.94    2.67
   4  -8  -5  352.52   12.95
  -4  -8   5  338.67   11.78
  -4  -8   4   41.68    2.84
   4  -8  -4   46.35    3.59
  -4   8   4   41.78    2.59
  -4  -8   3   33.28    2.35
   4  -8  -3   32.47    2.95
  -4   8   3   32.72    2.51
  -4  -8   2    2.85    0.65
   4  -8  -2    3.03    0.93
  -4   8   2    1.45    0.51
   4  -8  -1  306.16   11.05
  -4  -8   1  312.25    9.75
   4  -8  -1  303.26   11.51
  -4   8   1  302.84   11.37
  -4   8   0    4.15    1.12
   4  -8   0    4.58    1.11
  -4  -8   0    5.26    0.70
   4  -8   0    3.12    0.81
   4   8   0    2.29    0.40
   4  -8   1  254.76    8.47
  -4   8  -1  242.03    9.95
   4  -8   1  236.63    9.49
   4  -8   2   68.14    4.82
   4  -8   2   68.60    3.76
   4   8   2   59.82    2.59
  -4   8  -2   66.76    5.04
   4   8   3   78.70    3.56
   4  -8   3   78.73    4.05
   4  -8   3   83.05    5.35
  -4   8  -3   82.28    5.93
   4  -8   4    0.17    0.33
   4  -8   4    0.05    0.37
  -4   8  -4   -0.29    0.70
   4  -8   5  419.87   12.99
   4  -8   5  434.90   15.64
  -4   8  -5  431.87   17.52
   4  -8   6    4.18    1.21
  -4   8  -6    1.99    1.28
   4  -8   7    3.75    1.28
  -4   8  -7    3.87    1.71
  -4  -8  -8   30.19    4.08
   4  -8   8   22.67    2.95
  -4   8  -8   22.24    3.75
  -4  -8  -9  102.64    7.91
  -4   8  -9   97.22    8.37
   4  -8   9   94.94    6.52
  -4  -8 -10    5.28    1.84
   4  -8  10    6.11    1.70
  -4   8 -10    6.92    2.15
  -4  -8 -11   46.49    5.72
   4  -8  11   43.02    4.58
  -4   8 -11   50.35    6.37
  -4   8 -12    1.52    1.47
   4  -8  12   -0.94    0.82
   4  -9 -12   14.67    2.46
  -4  -9  12   10.94    2.42
   4  -9 -11    0.97    0.86
  -4  -9  11    0.99    0.66
   4  -9 -10   64.09    5.09
  -4  -9  10   59.22    4.95
  -4  -9   9   26.16    3.06
   4  -9  -9   23.98    3.00
  -4  -9   8   -0.12    0.44
   4  -9  -8    0.47    0.62
   4  -9  -7   81.93    5.46
  -4  -9   7   73.72    4.82
  -4  -9   6   78.88    4.79
   4  -9  -6   90.39    5.61
  -4  -9   5   32.03    2.70
   4  -9  -5   30.75    3.10
  -4  -9   4  102.01    5.00
   4  -9  -4  103.22    5.89
   4  -9  -3  134.82    6.78
  -4   9   3  140.25    6.08
  -4  -9   3  134.53    5.75
   4  -9  -2   96.77    5.44
  -4  -9   2  109.35    4.71
   4  -9  -2   96.88    5.70
  -4   9   2   99.45    5.30
  -4  -9   1   26.05    2.02
   4  -9  -1   22.76    2.32
  -4   9   1   25.45    2.64
   4  -9  -1   22.33    2.52
   4  -9   0  276.61    9.96
   4   9   0  257.50    7.87
  -4   9   0  267.13   10.87
   4  -9   0  269.91   10.84
  -4  -9   0  260.84    8.42
   4   9   1   83.99    3.35
  -4   9  -1  102.41    6.14
   4  -9   1   99.09    4.97
   4  -9   1  105.93    6.04
  -4   9  -2   18.81    2.65
   4  -9   2   17.20    1.78
   4   9   2   13.23    1.16
   4  -9   2   16.57    2.38
   4  -9   3  105.93    6.46
   4  -9   3  114.42    5.11
  -4   9  -3  106.53    7.02
   4  -9   4  255.39    8.85
   4  -9   4  257.68   11.19
  -4   9  -4  250.88   12.15
   4  -9   5   19.00    2.57
   4  -9   5   17.82    1.67
  -4   9  -5   17.11    2.89
   4  -9   6   83.69    5.78
  -4   9  -6   94.10    7.35
   4  -9   7   34.32    3.62
  -4   9  -7   44.28    5.08
  -4   9  -8   21.52    3.75
   4  -9   8   19.76    2.85
  -4  -9  -9   14.45    2.93
   4  -9   9   11.36    2.16
  -4   9  -9   14.97    3.05
  -4  -9 -10   83.49    7.35
  -4   9 -10   93.10    8.60
   4  -9  10   75.97    6.18
  -4  -9 -11   22.67    3.91
   4  -9  11   25.09    3.62
  -4   9 -11   22.24    4.43
  -4   9 -12   -0.55    1.06
   4  -9  12    0.57    1.16
   4 -10 -12   43.30    4.37
  -4 -10  12   43.80    4.73
  -4 -10  11    2.35    1.00
   4 -10 -11    1.07    0.66
   4 -10 -10   -0.15    0.62
  -4 -10  10   -0.38    0.61
   4 -10  -9    0.76    0.54
  -4 -10   9    0.47    0.66
  -4 -10   8  197.04    9.45
   4 -10  -8  236.10   10.56
  -4 -10   7    2.66    0.91
   4 -10  -7    3.29    1.06
  -4 -10   6   21.39    2.38
   4 -10  -6   19.46    2.58
  -4 -10   5    0.09    0.30
   4 -10  -5   -0.55    1.00
  -4 -10   4  155.55    6.63
   4 -10  -4  140.55    7.43
  -4  10   3    1.25    0.62
  -4 -10   3    1.20    0.55
   4 -10  -3    1.35    0.82
   4 -10  -2  522.87   16.99
  -4 -10   2  505.54   15.56
   4 -10  -2  514.00   17.51
  -4  10   2  486.83   16.49
   4 -10  -1    3.20    1.01
   4 -10  -1    3.15    0.89
  -4 -10   1    4.12    0.85
  -4  10   1    3.12    0.97
   4 -10   0   72.86    4.40
   4 -10   0   66.32    4.85
  -4  10   0   68.56    4.84
  -4 -10   0   72.93    3.59
   4 -10   1    7.83    1.67
   4 -10   1    7.64    1.37
  -4 -10  -1   11.67    1.12
  -4  10  -1    9.31    1.85
   4 -10   2  281.20   12.13
   4 -10   2  280.18    9.97
  -4  10  -2  273.64   12.15
   4 -10   3    5.51    0.98
   4 -10   3    7.36    1.65
  -4  10  -3    6.99    1.72
   4 -10   4  181.43    6.98
   4 -10   4  189.56    9.34
  -4  10  -4  171.81    9.81
   4 -10   5    1.53    0.71
   4 -10   5    1.52    0.48
  -4  10  -5    1.07    0.73
   4 -10   6  185.53    9.40
  -4  10  -6  186.06   10.98
  -4  10  -7    0.78    0.73
   4 -10   7    2.27    0.89
   4 -10   8   80.25    6.03
  -4  10  -8   84.13    7.58
  -4 -10  -9    1.53    1.26
   4 -10   9   -0.12    0.53
  -4  10  -9    1.44    1.46
  -4 -10 -10    1.24    1.07
   4 -10  10   -0.99    0.79
  -4  10 -10    0.60    1.32
  -4 -10 -11    0.46    0.85
   4 -10  11   -0.74    0.74
  -4  10 -11   -0.58    1.15
  -4 -11  12   12.01    2.35
   4 -11 -12   16.99    2.90
  -4 -11  11   16.08    2.71
   4 -11 -11   20.80    3.14
  -4 -11  10   38.17    4.01
   4 -11 -10   42.20    4.24
  -4 -11   9   17.40    2.55
   4 -11  -9   17.30    2.64
  -4 -11   8    2.04    0.94
   4 -11  -8    0.57    0.81
  -4 -11   7   52.99    4.12
   4 -11  -7   50.51    4.52
  -4 -11   6  142.05    6.91
   4 -11  -6  126.87    7.59
  -4 -11   5    0.81    0.48
   4 -11  -5    0.37    0.60
   4 -11  -4   91.27    5.78
  -4 -11   4   84.27    4.74
   4 -11  -3  179.97    8.50
  -4 -11   3  178.19    7.34
   4 -11  -2   53.23    4.02
  -4 -11   2   54.51    3.51
  -4  11   2   54.07    3.92
   4 -11  -2   49.27    4.22
  -4 -11   1   25.08    2.31
   4 -11  -1   22.16    2.46
  -4  11   1   21.94    2.55
   4 -11  -1   21.14    2.68
   4 -11   0  192.23    8.08
  -4  11   0  177.64    8.70
   4 -11   0  179.29    8.94
  -4 -11   0  182.96    7.03
   4 -11   1   71.98    4.35
  -4  11  -1   71.39    5.31
  -4 -11  -1   80.02    3.72
   4 -11   1   70.14    5.33
  -4  11  -2   16.25    2.55
   4 -11   2   14.52    2.43
   4 -11   2   11.02    1.51
   4 -11   3  116.05    7.38
   4 -11   3  122.91    5.53
  -4  11  -3  118.96    7.66
   4 -11   4  220.96    8.08
   4 -11   4  214.86   10.52
  -4  11  -4  215.62   11.34
   4 -11   5    8.56    1.90
   4 -11   5    8.61    1.17
  -4  11  -5    8.82    2.24
   4 -11   6   58.39    5.07
  -4  11  -6   69.46    6.36
  -4  11  -7   38.68    4.94
   4 -11   7   36.77    3.99
  -4  11  -8   12.77    2.82
   4 -11   8   14.60    2.59
  -4 -11  -9   14.16    2.92
   4 -11   9   14.16    2.58
  -4  11  -9   14.05    3.32
   4 -11  10   78.68    6.44
  -4  11 -10   86.05    8.38
  -4 -11 -10   78.89    7.31
   4 -11  11   28.62    3.92
  -4  11 -11   31.32    5.30
  -4 -12  12    5.52    1.74
   4 -12 -12   -0.17    1.04
  -4 -12  11   33.80    3.95
   4 -12 -11   39.69    4.37
  -4 -12  10    2.96    1.03
   4 -12 -10    2.88    1.12
  -4 -12   9   57.75    4.83
   4 -12  -9   64.27    5.36
  -4 -12   8    0.13    0.76
   4 -12  -8   -0.05    0.99
  -4 -12   7   65.82    4.76
   4 -12  -7   65.88    5.32
   4 -12  -6    1.83    0.61
  -4 -12   6    2.09    0.81
   4 -12  -5  180.02    9.31
  -4 -12   5  185.81    8.19
   4 -12  -4   15.08    2.29
  -4 -12   4   15.17    1.95
   4 -12  -3   45.61    4.14
  -4 -12   3   58.06    3.83
   4 -12  -2    7.99    1.61
  -4 -12   2   10.53    1.58
   4 -12  -2    9.15    1.91
  -4 -12   1  473.16   15.15
   4 -12  -1  444.92   15.60
  -4  12   1  424.08   15.82
   4 -12  -1  434.13   16.52
   4 -12   0    3.52    1.26
  -4 -12   0    4.53    0.92
   4 -12   0    3.27    0.89
  -4  12   0    4.14    1.21
   4 -12   1   94.20    5.25
  -4  12  -1   93.69    6.35
  -4 -12  -1  106.57    4.72
   4 -12   1   92.12    6.38
   4 -12   2   12.48    2.30
   4 -12   2   12.64    1.69
  -4  12  -2   11.39    2.26
   4 -12   3   33.41    3.85
   4 -12   3   32.28    2.62
  -4  12  -3   30.89    3.81
   4 -12   4    5.83    1.02
   4 -12   4    3.37    1.14
  -4  12  -4    7.94    2.13
   4 -12   5  465.83   14.21
   4 -12   5  470.13   18.20
  -4  12  -5  444.74   18.99
  -4  12  -6    0.10    0.84
   4 -12   6    1.68    0.95
   4 -12   7    1.46    1.04
  -4  12  -7    1.58    0.84
   4 -12   8   20.38    3.07
  -4  12  -8   25.09    4.23
   4 -12   9   89.22    6.93
  -4  12  -9  104.40    9.09
  -4 -12 -10    1.58    1.13
   4 -12  10    0.42    0.49
  -4  12 -10    1.49    1.27
   4 -12  11   39.57    4.71
  -4  12 -11   49.52    6.68
  -4 -13  12    0.15    1.00
   4 -13 -12   -0.93    0.87
  -4 -13  11   15.96    2.73
   4 -13 -11   17.95    2.93
  -4 -13  10   -0.57    0.66
   4 -13 -10   -0.23    0.97
  -4 -13   9   72.72    5.58
   4 -13  -9   78.75    6.24
  -4 -13   8    3.54    1.12
   4 -13  -8    3.82    1.28
  -4 -13   7  119.54    6.90
   4 -13  -7  141.43    8.36
   4 -13  -6   60.60    5.11
  -4 -13   6   47.08    3.90
  -4 -13   5   10.24    1.75
   4 -13  -5    8.47    1.89
  -4 -13   4   19.85    2.29
   4 -13  -4   20.38    2.80
   4 -13  -3  438.63   15.89
  -4 -13   3  395.31   14.16
  -4 -13   2   17.68    2.13
   4 -13  -2   15.86    2.50
  -4 -13   1   34.27    3.05
   4 -13  -1   25.26    3.00
   4 -13  -1   28.60    3.38
   4 -13   0    6.15    1.58
  -4 -13   0    9.41    1.39
   4 -13   0    6.45    1.41
  -4  13   0    5.77    1.39
   4 -13   1  228.82    9.28
  -4 -13  -1  231.50    8.44
  -4  13  -1  209.19   10.59
   4 -13   1  205.70   10.58
   4 -13   2    2.28    0.92
   4 -13   2    2.54    0.81
  -4  13  -2    2.52    0.68
   4 -13   3  298.68   13.73
   4 -13   3  275.61   10.36
  -4  13  -3  291.91   13.51
   4 -13   4  101.74    7.10
   4 -13   4  108.75    5.20
  -4  13  -4  106.48    7.76
   4 -13   5    5.71    1.77
  -4  13  -5    6.31    1.66
  -4  13  -6    2.98    1.48
   4 -13   6    0.48    0.53
   4 -13   7  186.10   10.31
  -4  13  -7  174.30   11.47
   4 -13   8    2.38    1.13
  -4  13  -8   -0.38    0.86
   4 -13   9   17.79    3.06
  -4  13  -9   15.45    3.55
  -4 -13 -10   29.30    4.66
   4 -13  10   27.22    3.85
  -4  13 -10   33.07    5.37
   4 -13  11   24.07    3.79
   4 -14 -11   47.55    4.99
  -4 -14  11   37.41    4.31
  -4 -14  10    2.85    1.25
   4 -14 -10    1.42    1.25
   4 -14  -9    2.46    1.06
  -4 -14   9    1.27    0.78
   4 -14  -8  106.87    7.36
  -4 -14   8   94.82    6.37
   4 -14  -7    0.32    0.99
  -4 -14   7    0.22    0.63
   4 -14  -6   36.31    4.43
  -4 -14   6   32.57    3.25
  -4 -14   5  106.73    6.09
  -4 -14   4  113.82    6.27
  -4 -14   3   55.22    4.10
  -4 -14   2  268.71   10.69
   4 -14  -2  253.38   12.00
  -4 -14   1   72.41    4.75
   4 -14  -1   68.75    4.97
   4 -14  -1   58.69    5.09
   4 -14   0   20.55    2.62
   4 -14   0   23.57    3.26
  -4 -14   0   24.30    2.41
  -4  14  -1   89.38    6.49
   4 -14   1   88.45    5.32
  -4 -14  -1   95.33    4.90
   4 -14   1   90.28    6.67
   4 -14   2  194.09   10.53
   4 -14   2  196.19    8.28
  -4  14  -2  175.67   10.02
   4 -14   3   31.09    3.98
   4 -14   3   33.07    2.79
  -4  14  -3   27.17    3.71
   4 -14   4   28.22    3.76
   4 -14   4   26.74    2.39
  -4  14  -4   28.35    3.92
   4 -14   5   75.52    6.24
  -4  14  -5   75.28    6.73
   4 -14   6   59.24    5.63
  -4  14  -6   69.93    6.75
  -4  14  -7   -1.32    1.09
   4 -14   7    0.63    0.61
   4 -14   8   61.27    5.86
  -4  14  -8   69.36    7.24
   4 -14   9   29.88    4.14
  -4  14  -9   34.46    5.30
  -4 -14 -10   -0.96    1.04
   4 -14  10    1.22    0.96
   4 -14  11   10.56    2.54
   4 -15 -11   -0.38    1.54
  -4 -15  11    0.61    0.65
   4 -15 -10  104.80    7.61
  -4 -15  10   81.90    6.45
   4 -15  -9   -0.39    1.20
  -4 -15   9    1.06    0.91
  -4 -15   8    1.54    0.92
   4 -15  -8    3.63    1.45
  -4 -15   7   12.77    2.20
   4 -15  -7    6.01    2.13
  -4 -15   6  189.21    9.09
  -4 -15   5    2.40    0.92
  -4 -15   4  222.30    9.86
   4 -15  -3    4.74    1.44
  -4 -15   3    6.40    1.44
  -4 -15   2   99.37    5.98
   4 -15  -2   95.02    6.83
   4 -15  -1    0.04    0.83
  -4 -15   1    0.60    0.60
  -4 -15   0  383.62   13.07
   4 -15   0  381.00   15.47
   4 -15   1    8.34    2.05
  -4 -15  -1   12.98    1.74
   4 -15   1    7.01    1.60
   4 -15   2    2.59    1.13
   4 -15   2    2.21    0.71
   4 -15   3   11.12    2.38
   4 -15   3    8.98    1.48
  -4  15  -3    9.18    2.26
  -4  15  -4  307.79   15.09
   4 -15   4  306.65   14.75
   4 -15   4  318.27   11.21
   4 -15   5    3.90    1.43
  -4  15  -5    3.84    1.48
   4 -15   6  181.29   10.66
  -4  15  -6  169.29   11.26
  -4  15  -7    3.08    1.58
   4 -15   7    2.12    1.14
   4 -15   8   37.30    4.56
  -4  15  -8   37.25    5.40
   4 -15   9   -0.71    0.92
   4 -15  10   65.33    6.40
   4 -16 -11   19.21    3.36
  -4 -16  11   20.49    3.27
   4 -16 -10    9.12    2.27
  -4 -16  10    6.37    1.81
  -4 -16   9   20.82    3.07
   4 -16  -9   19.96    3.47
  -4 -16   8   83.77    6.14
   4 -16  -8   96.01    7.36
  -4 -16   7    2.94    0.94
  -4 -16   6   47.87    4.28
  -4 -16   5  113.09    6.78
  -4 -16   4  193.78    9.31
  -4 -16   3   11.06    2.09
   4 -16  -3    8.00    2.02
  -4 -16   2  184.11    8.89
   4 -16  -2  144.52    9.08
  -4 -16   1  108.27    6.41
   4 -16  -1   97.05    7.11
   4 -16   0    1.32    0.98
  -4 -16   0    1.13    0.52
   4 -16   1  125.62    6.92
   4 -16   1  123.41    8.29
  -4 -16  -1  122.91    6.33
   4 -16   2  182.31   10.64
   4 -16   2  173.92    8.33
   4 -16   3   76.75    6.70
   4 -16   3   74.95    4.70
   4 -16   4    6.37    2.03
   4 -16   4    5.13    1.14
   4 -16   5   45.33    5.00
   4 -16   6   61.39    5.98
   4 -16   7    1.05    0.95
   4 -16   8  104.57    8.20
   4 -16   9   42.86    5.20
   4 -16  10    0.85    0.88
  -4 -17  11   11.60    2.56
   4 -17 -11   15.15    3.04
  -4 -17  10    4.09    1.54
   4 -17 -10    9.52    2.44
   4 -17  -9   35.19    4.91
  -4 -17   9   44.31    4.56
  -4 -17   8    2.91    1.28
  -4 -17   7  149.34    8.43
  -4 -17   6   21.56    2.92
  -4 -17   5    1.43    0.80
  -4 -17   4    6.58    1.67
  -4 -17   3  417.01   15.75
   4 -17  -3  389.48   16.93
  -4 -17   2   22.19    2.99
   4 -17  -2   15.72    2.80
  -4 -17   1   61.14    4.78
   4 -17  -1   54.49    5.37
   4 -17   0   24.09    3.59
  -4 -17   0   28.49    2.98
  -4 -17  -1  120.37    6.46
   4 -17   1  119.58    6.92
   4 -17   1  107.79    7.93
   4 -17   2   12.38    2.59
   4 -17   2    6.83    1.60
  -4 -17  -2   13.27    1.87
   4 -17   3  132.56    9.20
   4 -17   3  122.43    6.47
   4 -17   4   20.17    2.27
   4 -17   4   20.84    3.57
   4 -17   5    0.65    1.00
   4 -17   6   -1.75    1.12
   4 -17   7  141.99    9.84
   4 -17   8    0.31    1.15
   4 -17   9    7.59    2.39
   4 -17  10   10.01    2.66
  -4 -18  10    1.20    0.88
   4 -18 -10   -1.02    1.82
   4 -18  -9   46.99    5.42
  -4 -18   9   45.46    4.78
  -4 -18   8    6.05    1.65
  -4 -18   7   26.96    3.38
  -4 -18   6   22.31    3.01
  -4 -18   5  260.98   11.99
  -4 -18   4   33.66    3.72
  -4 -18   3    0.72    0.57
   4 -18  -3    2.34    1.19
  -4 -18   2    4.87    1.56
   4 -18  -2    3.71    1.39
  -4 -18   1  334.38   13.43
   4 -18  -1  287.44   14.41
   4 -18   0    6.57    2.01
  -4 -18   0    6.71    1.53
   4 -18   1  152.81    9.76
  -4 -18  -1  148.81    7.64
   4 -18   2   69.99    6.50
   4 -18   2   55.75    4.52
  -4 -18  -2   65.78    4.60
   4 -18   3   48.04    5.43
   4 -18   3   41.32    3.67
   4 -18   4    1.42    1.31
   4 -18   5  190.33   11.80
   4 -18   6   -0.02    0.73
   4 -18   7    1.91    1.28
   4 -18   8    8.79    2.31
   4 -18   9   54.06    6.15
  -4 -19  10   43.28    4.87
   4 -19 -10   62.68    6.37
  -4 -19   9    8.74    2.12
  -4 -19   8    5.10    1.64
  -4 -19   7   56.61    5.22
  -4 -19   6   68.87    5.73
  -4 -19   5    0.19    0.49
  -4 -19   4   89.78    6.55
  -4 -19   3  101.61    6.97
   4 -19  -3   82.98    7.04
  -4 -19   2   61.28    5.35
   4 -19  -2   49.92    5.38
   4 -19  -1    7.30    2.03
  -4 -19   1    8.93    1.94
   4 -19   0  244.84   13.13
  -4 -19   0  258.78   11.33
  -4 -19  -1   19.68    2.58
   4 -19   1   13.91    2.88
  -4 -19  -2    3.86    1.25
   4 -19   2    2.55    1.33
   4 -19   2    3.62    1.21
   4 -19   3   79.96    7.24
   4 -19   3   72.25    5.09
   4 -19   4  107.56    8.73
   4 -19   5    4.24    1.83
   4 -19   6   90.67    7.91
   4 -19   7   10.99    2.62
   4 -19   8   17.87    3.58
   4 -19   9   18.49    3.68
  -4 -20   9    1.07    0.95
  -4 -20   8  148.33    9.37
  -4 -20   7    0.48    0.96
  -4 -20   6   28.25    3.74
  -4 -20   5    0.11    0.48
  -4 -20   4   94.24    6.88
  -4 -20   3   19.31    3.05
   4 -20  -3   12.51    2.79
  -4 -20   2  439.73   17.31
   4 -20  -2  377.02   17.74
   4 -20  -1   -0.19    0.99
  -4 -20   1    0.38    0.57
   4 -20   0   21.67    3.68
  -4 -20   0   25.75    3.16
  -4 -20  -1    5.31    1.47
   4 -20   1    2.25    1.10
   4 -20   2  127.49    9.39
   4 -20   3   10.89    2.86
   4 -20   3    6.11    1.54
   4 -20   4   57.72    6.42
   4 -20   5   -0.73    1.74
   4 -20   6   69.97    7.25
   4 -20   7   -0.83    1.02
   4 -20   8   86.88    8.04
  -4 -21   9    8.51    2.24
  -4 -21   8    1.80    1.05
  -4 -21   7   45.63    4.97
  -4 -21   6   84.11    6.77
  -4 -21   5    0.89    1.02
  -4 -21   4   78.57    6.38
  -4 -21   3   72.50    6.29
   4 -21  -3   61.90    6.35
  -4 -21   2   83.04    6.47
   4 -21  -2   60.91    6.31
   4 -21  -1    9.33    2.37
  -4 -21   1   15.03    2.58
   4 -21   0  117.84    8.95
  -4 -21   0  130.23    7.80
   4 -21   1    4.89    1.82
   4 -21   2   22.31    3.81
   4 -21   3   37.19    5.06
   4 -21   3   26.14    3.39
   4 -21   4  105.24    9.01
   4 -21   5    7.02    2.23
   4 -21   6   17.48    3.59
   4 -21   7   24.15    4.22
   4 -21   8    3.88    1.64
  -4 -22   8    0.62    0.99
  -4 -22   7   46.36    5.12
  -4 -22   6    2.62    1.21
  -4 -22   5  138.36    9.08
  -4 -22   4    8.63    2.13
  -4 -22   3   58.68    5.69
   4 -22  -3   47.66    5.69
  -4 -22   2    3.27    1.29
   4 -22  -2    2.55    1.51
   4 -22  -1  201.96   12.43
  -4 -22   1  219.82   11.19
   4 -22   0    3.03    1.49
  -4 -22   0    3.78    1.38
   4 -22   1   62.96    6.60
   4 -22   2   14.97    3.20
   4 -22   3   16.55    3.54
   4 -22   3   12.30    2.22
   4 -22   4    8.24    2.59
   4 -22   5  220.76   13.98
   4 -22   6   -4.66    2.03
   4 -22   7    1.72    1.73
  -4 -23   8    4.52    1.69
  -4 -23   7   73.63    6.75
  -4 -23   6   19.38    3.30
  -4 -23   5    2.95    1.18
  -4 -23   4    1.40    0.65
  -4 -23   3  294.83   14.27
   4 -23  -3  239.84   14.19
  -4 -23   2   18.05    3.09
   4 -23  -2   17.96    3.57
   4 -23  -1   35.57    4.95
  -4 -23   1   37.77    4.34
   4 -23   0   53.64    6.11
   4 -23   1  102.07    8.62
   4 -23   2    2.68    1.69
   4 -23   3  144.30   10.81
   4 -23   4   30.20    4.75
   4 -23   5    0.01    0.70
   4 -23   6    1.10    1.29
   4 -23   7  112.54   10.11
  -4 -24   7    0.67    0.90
  -4 -24   6   13.25    2.88
  -4 -24   5   64.11    6.32
  -4 -24   4   73.82    6.93
  -4 -24   3    2.17    1.43
   4 -24  -3    0.22    1.05
   4 -24  -2   73.46    7.43
  -4 -24   2  106.73    7.80
   4 -24  -1   13.12    3.04
   4 -24   0    6.00    2.03
   4 -24   1   53.09    6.26
   4 -24   2   94.55    8.57
   4 -24   3   13.93    3.34
   4 -24   4   28.94    4.73
   4 -24   5   12.28    3.14
   4 -24   6   47.86    6.51
  -4 -25   6   99.95    8.19
  -4 -25   5   -0.65    0.92
  -4 -25   4  100.89    8.34
  -4 -25   3    3.09    1.28
   4 -25  -3   -1.35    1.15
   4 -25  -2   25.15    4.26
   4 -25  -1    0.61    0.86
   4 -25   0  177.58   12.20
   4 -25   1    5.00    1.87
   4 -25   2    0.29    0.84
   4 -25   3   -0.40    0.84
   4 -25   4   96.64    9.11
   4 -25   5   -0.03    0.82
  -4 -26   5   67.02    6.97
   4 -26  -3    1.51    1.53
   4 -26  -2   29.61    4.79
   4 -26  -1   25.37    4.33
   4 -26   0   -1.32    1.21
   4 -26   1   46.37    6.12
   4 -26   2  141.64   11.02
   4 -26   3   16.52    3.53
   4 -26   4    9.27    2.92
   4 -27  -3  140.85   11.05
   4 -27  -2   -0.68    1.21
   4 -27  -1   49.60    6.37
   4 -27   0    1.79    0.99
   4 -27   1   93.19    8.93
   4 -27   2    2.01    1.38
   4 -27   3   79.13    8.27
   4 -28  -2   -0.96    1.52
   4 -28  -1  124.35   10.50
   4 -28   0   -0.60    1.30
   4 -28   1   92.87    8.99
  -5   0  13    5.68    1.72
  -5   0  12    3.93    1.46
   5   0 -11   45.37    3.96
  -5   0  11   46.86    4.73
   5   0 -10    1.09    0.72
   5   0  -9   50.04    4.07
   5   0  -8   -0.65    0.56
   5   0  -7  222.84    9.51
   5   0  -6   -0.07    0.52
   5   0  -5  142.21    6.95
   5   0  -4   -0.19    0.41
   5   0  -3    2.53    0.83
   5   0  -2   -0.15    0.40
   5   0  -1  344.41   11.98
  -5   0   1  324.25   10.36
  -5   0   0    0.11    0.16
   5   0   0    0.49    0.39
   5   0   1   16.27    1.99
  -5   0  -1   24.23    1.16
   5   0   2    0.21    0.16
   5   0   2   -0.67    0.55
   5   0   3  119.42    4.89
  -5   0  -3  125.81    7.49
   5   0   4    0.40    0.30
  -5   0  -4    1.54    0.94
   5   0   5  191.54    7.40
  -5   0  -5  208.90   10.74
  -5   0  -6   -0.11    0.90
   5   0   6    0.28    0.28
  -5   0  -7   17.19    3.04
   5   0   7   12.89    1.73
  -5   0  -8    0.41    0.91
  -5   0  -9  180.98   12.28
  -5   0 -10   -0.88    1.09
  -5   0 -11    5.57    2.33
  -5  -1  13   19.57    3.26
  -5   1  13   19.38    3.30
  -5   1  12   22.39    3.40
  -5  -1  12   19.16    3.06
   5  -1 -11    2.33    0.93
  -5  -1  11   -0.64    0.73
   5   1 -10   49.07    4.01
   5  -1 -10   45.09    3.92
  -5  -1  10   39.95    4.19
   5   1  -9   82.74    5.37
   5  -1  -9   83.74    5.42
   5   1  -8    5.97    1.32
   5  -1  -8    7.50    1.53
   5   1  -7   72.38    4.78
   5  -1  -7   72.52    4.77
   5   1  -6  177.23    8.14
   5  -1  -6  183.51    8.21
   5   1  -5   27.74    2.75
   5  -1  -5   31.02    2.89
   5   1  -4   80.05    4.84
   5  -1  -4   83.10    4.91
   5   1  -3  299.49   10.92
   5  -1  -3  266.39   10.54
   5   1  -2  147.31    6.75
   5  -1  -2  135.30    6.59
   5   1  -1    9.60    1.52
   5  -1  -1    9.41    1.51
  -5  -1   1   11.45    1.12
   5   1   0   39.01    3.07
   5  -1   0   40.74    3.11
  -5   1   0   42.75    2.33
  -5  -1   0   35.22    1.57
   5   1   1  129.14    6.34
   5  -1   1  137.87    6.37
   5  -1   1  137.08    4.76
  -5   1  -1  145.15    4.73
  -5   1  -2    1.19    1.02
   5  -1   2    0.68    0.28
   5  -1   2   -0.16    0.55
  -5   1  -2    0.55    0.22
   5   1   3  164.51    5.78
   5  -1   3  166.61    6.51
  -5   1  -3  185.46    9.35
   5  -1   4  448.21   13.98
   5   1   4  439.64   13.23
  -5   1  -4  465.73   17.55
  -5  -1  -4  438.07   17.36
   5   1   5   75.45    3.85
   5  -1   5   71.79    4.05
  -5   1  -5   82.56    6.36
  -5  -1  -5   74.12    6.07
  -5   1  -6    2.16    1.22
  -5  -1  -6    0.39    0.72
   5  -1   6    0.96    0.56
   5   1   6    0.69    0.44
  -5   1  -7   94.52    7.59
  -5  -1  -7   77.98    6.79
   5  -1   7   85.27    4.95
  -5   1  -8   24.48    4.00
  -5  -1  -8   19.74    3.48
  -5   1  -9   -0.86    1.11
  -5  -1  -9   -2.32    1.45
  -5   1 -10   78.91    7.84
  -5  -1 -10   81.88    8.20
  -5   1 -11   54.90    6.79
  -5  -1 -11   64.94    7.36
  -5  -2  13   -1.84    1.07
  -5   2  13   -1.31    0.97
  -5  -2  12    9.46    2.27
   5  -2 -11   14.73    2.21
  -5  -2  11   12.34    2.42
  -5  -2  10   19.60    2.87
   5   2 -10   17.21    2.37
   5  -2 -10   12.87    1.98
  -5  -2   9    1.74    0.94
   5   2  -9    1.49    0.47
   5  -2  -9    2.34    0.81
   5   2  -8  220.75    9.40
   5  -2  -8  203.43    9.26
  -5  -2   8  207.54    9.67
   5   2  -7    9.50    1.69
   5  -2  -7   14.27    1.99
   5   2  -6    2.54    0.86
   5  -2  -6    3.67    1.07
   5   2  -5   67.13    4.44
   5  -2  -5   62.20    4.31
   5   2  -4  353.70   13.76
   5  -2  -4  502.65   15.04
   5   2  -3    9.62    1.54
   5  -2  -3   12.46    1.78
   5   2  -2   91.04    5.03
   5  -2  -2   86.01    4.94
   5   2  -1   34.51    2.91
   5  -2  -1   33.70    2.84
  -5  -2   1   31.56    1.54
  -5  -2   1   36.19    1.91
   5   2   0  158.10    7.08
   5  -2   0  144.28    6.74
  -5   2   0  159.25    7.68
   5  -2   1   40.45    3.15
   5  -2   1   42.37    2.42
  -5   2  -1   47.34    2.43
  -5   2  -1   40.76    3.87
   5  -2   2  299.93   10.72
  -5   2  -2  286.96   12.21
   5  -2   2  297.69    9.65
   5  -2   3   22.74    2.26
   5   2   3   21.04    1.37
   5  -2   3   21.22    1.99
  -5   2  -3   22.34    2.97
   5   2   4    2.72    0.54
  -5   2  -4    2.36    1.06
   5  -2   4    2.28    0.80
   5  -2   5   32.87    2.75
  -5   2  -5   35.62    4.17
   5   2   5   36.68    2.39
  -5  -2  -5   39.09    4.29
   5  -2   6  273.61   10.31
  -5   2  -6  289.54   13.96
  -5  -2  -6  262.58   13.16
  -5   2  -7   -0.02    0.97
  -5  -2  -7    0.11    0.68
   5  -2   7    0.09    0.43
  -5   2  -8   25.38    4.23
  -5  -2  -8   27.35    4.14
   5  -2   8   24.75    2.73
  -5   2  -9   16.03    3.41
  -5  -2  -9    7.22    2.31
  -5  -2 -10   26.94    4.68
  -5   2 -10   25.64    4.45
  -5  -2 -11    1.22    0.83
  -5   2 -11    0.60    1.05
  -5  -3  13    3.02    1.32
  -5  -3  12   37.12    4.29
  -5  -3  11   -0.06    0.70
   5  -3 -11   -1.18    0.79
   5   3 -10   71.32    4.78
   5  -3 -10   66.24    4.90
  -5  -3  10   57.26    4.96
   5   3  -9   29.61    3.00
   5  -3  -9   25.64    2.89
  -5  -3   9   27.23    3.10
  -5  -3   8   19.21    2.51
   5   3  -8   13.85    2.00
   5  -3  -8   14.34    2.18
   5   3  -7   13.11    1.94
   5  -3  -7   11.35    1.85
  -5  -3   7   12.04    1.84
   5   3  -6  271.92   10.89
   5  -3  -6  266.26   10.98
  -5   3   5   -0.27    0.39
   5   3  -5    0.40    0.63
  -5  -3   5   -0.08    0.30
   5  -3  -5    0.52    0.63
   5   3  -4   29.83    2.75
   5  -3  -4   27.28    2.74
  -5  -3   4   28.16    2.21
  -5   3   4   26.37    2.28
   5   3  -3   13.68    1.78
  -5  -3   3   12.96    1.32
   5  -3  -3   13.20    1.83
  -5   3   3   14.15    1.73
   5   3  -2  195.29    8.37
  -5  -3   2  209.50    6.52
   5  -3  -2  194.40    8.35
  -5   3   2  202.54    8.41
   5   3  -1   21.54    2.31
   5  -3  -1   20.18    2.23
  -5  -3   1   22.64    1.15
  -5  -3   1   21.56    1.31
  -5   3   1   21.80    2.47
   5  -3   0  271.71   10.16
  -5   3   0  265.47   10.98
   5  -3   1   42.90    3.22
   5  -3   1   44.15    2.70
  -5   3  -1   45.35    3.95
   5  -3   2   28.42    2.51
  -5   3  -2   24.52    3.01
   5  -3   2   27.51    2.23
   5  -3   3   56.06    3.66
   5  -3   3   57.35    3.74
  -5   3  -3   67.26    5.24
   5  -3   4  254.62    9.61
   5   3   4  248.64    7.73
  -5   3  -4  243.58   11.86
  -5   3  -5   11.40    2.40
   5  -3   5   13.28    1.72
  -5  -3  -5   12.85    2.61
  -5  -3  -6   61.75    5.75
   5  -3   6   56.04    3.91
  -5   3  -6   63.59    6.05
  -5   3  -7    1.21    1.09
  -5  -3  -7    0.74    0.73
   5  -3   7    0.91    0.62
  -5   3  -8  115.16    9.02
   5  -3   8  100.88    6.05
  -5  -3  -8  113.46    8.59
  -5   3  -9    0.42    1.11
  -5  -3  -9   -0.52    0.73
  -5   3 -10   55.24    6.57
  -5  -3 -10   50.01    6.30
  -5  -3 -11    5.75    2.24
  -5   3 -11    3.34    1.77
  -5  -4  12    8.90    2.10
  -5  -4  11   43.06    4.45
   5  -4 -11   49.32    4.29
  -5  -4  10   14.87    2.40
   5   4 -10   14.61    2.07
   5  -4 -10   14.26    2.26
  -5  -4   9    7.83    1.60
   5   4  -9    9.93    1.70
   5  -4  -9   10.77    1.93
   5   4  -8   78.47    4.98
  -5  -4   8   80.23    5.20
   5  -4  -8   73.98    5.11
   5   4  -7  124.49    6.55
   5  -4  -7  131.73    7.02
  -5  -4   7  138.96    6.83
   5   4  -6    7.66    1.44
   5  -4  -6   11.91    1.93
  -5  -4   6   10.25    1.56
   5   4  -5  190.09    8.36
  -5  -4   5  188.30    7.64
   5  -4  -5  186.37    8.45
  -5   4   5  205.95    7.15
   5   4  -4  183.07    7.86
  -5  -4   4  168.58    6.62
   5  -4  -4  170.29    7.80
  -5   4   4  172.10    6.83
  -5  -4   3   22.89    1.73
   5   4  -3   22.19    2.38
   5  -4  -3   24.36    2.47
  -5   4   3   23.52    2.23
   5   4  -2   19.35    2.23
   5  -4  -2   19.00    2.20
  -5  -4   2   23.22    1.48
  -5   4   2   24.99    2.48
  -5  -4   1  220.52    6.46
   5  -4  -1  231.40    9.09
  -5  -4   1  238.95    6.71
  -5   4   1  242.68    9.68
  -5   4   0   15.92    2.22
   5  -4   0   13.24    1.79
   5  -4   0   13.28    1.48
   5  -4   1   52.16    3.61
   5  -4   1   52.98    3.24
  -5   4  -1   53.65    4.30
   5  -4   2  205.64    8.20
  -5   4  -2  185.64    9.43
   5  -4   2  197.80    7.88
   5  -4   3  199.01    8.03
   5  -4   3  202.66    8.49
  -5   4  -3  210.24   10.39
  -5   4  -4    2.36    1.25
   5  -4   4    1.97    0.75
   5  -4   4    2.27    0.79
   5  -4   5  186.02    8.15
  -5   4  -5  185.63   10.73
   5  -4   6   97.84    5.69
  -5   4  -6  115.38    8.49
  -5  -4  -6  109.79    7.84
  -5   4  -7   10.15    2.51
  -5  -4  -7    7.05    2.10
   5  -4   7    8.22    1.51
  -5   4  -8   24.63    3.96
  -5  -4  -8   21.21    3.54
   5  -4   8   19.56    2.64
  -5   4  -9   78.21    7.55
   5  -4   9   66.45    5.07
  -5  -4  -9   67.14    6.75
  -5  -4 -10    0.10    1.23
  -5   4 -10    4.10    1.67
  -5  -4 -11    7.20    2.54
  -5   4 -11   10.77    2.81
  -5  -5  12    2.15    1.09
   5  -5 -11    3.24    1.26
  -5  -5  11   -0.44    0.92
   5   5 -10   -0.34    0.66
   5  -5 -10    0.18    0.54
  -5  -5  10   -0.67    0.75
  -5  -5   9  103.42    6.46
   5   5  -9  123.12    6.48
   5  -5  -9  112.66    6.71
   5   5  -8   -0.06    0.66
   5  -5  -8   -0.42    0.47
  -5  -5   8   -0.10    0.44
  -5  -5   7  107.11    5.83
   5   5  -7  109.66    6.00
   5  -5  -7  107.41    6.31
   5   5  -6    0.69    0.56
   5  -5  -6    1.25    0.65
  -5  -5   6    0.99    0.55
  -5  -5   5  234.95    8.75
   5   5  -5  226.51    9.49
   5  -5  -5  223.37    9.70
  -5   5   5  244.26    8.27
  -5   5   4    0.53    0.33
   5   5  -4    0.81    0.60
  -5  -5   4    0.34    0.31
   5  -5  -4    0.98    0.75
   5   5  -3  235.57    9.51
   5  -5  -3  228.90    9.49
  -5  -5   3  232.09    7.81
  -5   5   3  241.05    9.02
  -5   5   2    6.40    1.23
  -5  -5   2    9.04    0.90
   5  -5  -2    7.06    1.35
  -5   5   1    0.70    0.57
  -5  -5   1    0.77    0.20
   5  -5  -1    0.62    0.56
  -5  -5   1    0.77    0.21
  -5   5   0    4.91    1.21
   5  -5   0    4.66    1.06
   5  -5   0    5.03    0.99
   5  -5   1  569.69   18.00
  -5   5  -1  561.25   19.65
   5  -5   1  591.13   17.79
  -5   5  -2   -0.21    0.70
   5  -5   2    0.17    0.28
   5  -5   2    0.10    0.46
   5  -5   3   35.39    3.25
   5  -5   3   39.08    2.98
  -5   5  -4    7.07    1.83
   5  -5   4    5.33    1.11
   5  -5   4    6.41    1.32
   5  -5   5  103.65    5.90
  -5   5  -5  117.35    8.27
  -5   5  -6    5.43    1.80
   5  -5   6    5.60    1.33
  -5  -5  -7  263.14   13.45
   5  -5   7  238.67   10.55
  -5   5  -7  265.44   13.99
  -5  -5  -8    6.02    2.02
   5  -5   8    2.97    1.04
  -5   5  -8    2.91    1.44
  -5  -5  -9    4.78    2.00
   5  -5   9    2.26    1.09
  -5   5  -9    4.15    1.87
  -5  -5 -10    0.87    0.95
  -5   5 -10    0.26    0.97
  -5  -5 -11   33.65    5.19
  -5   5 -11   24.18    4.46
  -5  -6  12   17.62    2.92
   5  -6 -11   83.26    5.99
  -5  -6  11   80.80    6.14
   5   6 -10   20.57    2.49
  -5  -6  10   16.95    2.58
   5  -6 -10   19.70    2.66
   5   6  -9    4.81    1.17
  -5  -6   9    4.06    1.21
   5  -6  -9    7.71    1.77
   5   6  -8   28.34    2.86
   5  -6  -8   24.02    2.93
  -5  -6   8   24.43    2.74
   5   6  -7  131.53    6.87
   5  -6  -7  144.83    7.50
  -5  -6   7  143.74    6.96
   5   6  -6    3.65    1.07
  -5  -6   6    6.03    1.12
   5  -6  -6    4.93    1.31
   5   6  -5  195.27    8.74
   5  -6  -5  219.12    9.38
  -5  -6   5  199.62    7.97
  -5   6   5  218.60    7.48
   5   6  -4  250.94   10.02
   5  -6  -4  239.77   10.07
  -5  -6   4  247.28    8.67
  -5   6   4  259.96    9.27
   5  -6  -3   40.84    3.47
  -5  -6   3   49.35    2.74
  -5   6   3   50.22    3.55
  -5  -6   2   45.74    2.34
   5  -6  -2   40.58    3.36
  -5   6   2   49.07    3.63
   5  -6  -1  275.98   10.65
  -5  -6   1  284.21    8.23
  -5   6   1  301.58   11.57
   5  -6   0   26.40    2.53
   5  -6   0   25.07    2.37
  -5   6   0   29.47    3.11
   5  -6   1   49.50    3.47
  -5   6  -1   51.66    4.43
   5  -6   1   45.73    3.42
   5  -6   2  202.05    8.26
   5  -6   2  198.73    8.66
  -5   6  -2  224.98   10.74
   5  -6   3  233.64   10.02
   5  -6   3  233.84    9.00
  -5   6  -3  227.09   11.62
  -5   6  -4    4.75    1.64
   5  -6   4    5.02    1.04
   5  -6   4    5.11    1.21
  -5   6  -5  203.28   11.56
   5  -6   5  225.37    8.44
   5  -6   5  220.81    9.72
   5  -6   6   99.48    6.10
  -5   6  -6  104.18    8.01
  -5   6  -7    1.79    1.35
  -5  -6  -7    0.88    0.90
   5  -6   7    1.47    0.70
  -5  -6  -8   12.25    2.77
   5  -6   8   11.35    2.00
  -5   6  -8    7.72    2.40
   5  -6   9   52.59    4.67
  -5   6  -9   52.62    6.29
  -5  -6  -9   53.25    5.90
  -5  -6 -10    7.70    2.34
  -5   6 -10    4.78    2.11
  -5  -6 -11    5.81    2.21
  -5   6 -11    3.45    1.13
  -5  -7  12   27.20    3.59
   5  -7 -12   23.77    3.09
  -5  -7  11    1.05    0.68
   5  -7 -11    0.42    1.00
   5  -7 -10   45.04    4.23
  -5  -7  10   38.06    3.93
  -5  -7   9   16.34    2.39
   5  -7  -9   19.53    2.68
  -5  -7   8    7.47    1.51
   5  -7  -8    7.20    1.68
  -5  -7   7    5.60    1.26
   5  -7  -7    6.15    1.55
   5  -7  -6  267.67   11.11
  -5  -7   6  257.57   10.01
   5  -7  -5   44.76    3.79
  -5  -7   5   45.13    3.16
  -5  -7   4    4.29    0.84
   5  -7  -4    5.57    1.28
  -5   7   4    5.05    1.01
  -5  -7   3  124.08    5.10
   5  -7  -3  121.52    6.44
  -5   7   3  136.40    6.30
   5  -7  -2  127.13    6.60
  -5   7   2  140.27    6.92
  -5  -7   2  142.44    5.14
  -5   7   1    1.26    0.77
   5  -7  -1    0.60    0.43
   5  -7  -1    0.62    0.69
  -5  -7   1    0.45    0.20
   5  -7   0  420.54   14.51
   5  -7   0  454.04   14.88
  -5   7   0  430.48   16.06
  -5   7  -1    6.64    1.67
   5  -7   1    7.26    1.35
   5  -7   1    7.29    1.34
   5  -7   2   30.52    3.01
   5  -7   2   26.05    2.47
  -5   7  -2   31.71    3.63
   5  -7   3   61.59    4.73
   5  -7   3   65.16    3.96
  -5   7  -3   62.39    5.43
   5  -7   4  194.75    7.70
   5  -7   4  175.23    8.64
  -5   7  -4  186.04   10.41
   5  -7   5   77.38    4.19
   5  -7   5   60.26    4.79
  -5   7  -5   75.00    6.43
   5  -7   6   34.85    3.58
  -5   7  -6   43.07    5.02
   5  -7   7   11.37    2.05
  -5   7  -7   14.98    3.09
   5  -7   8   81.25    5.94
  -5   7  -8  104.39    8.66
  -5  -7  -8  102.86    8.20
  -5  -7  -9    9.60    2.68
   5  -7   9   11.43    2.19
  -5   7  -9   13.39    3.24
  -5  -7 -10   24.04    4.22
   5  -7  10   15.50    2.61
  -5   7 -10   14.79    3.48
  -5  -7 -11   10.37    2.96
  -5   7 -11    9.44    2.96
  -5  -8  12    7.13    1.81
   5  -8 -12    8.64    1.95
  -5  -8  11   20.33    2.95
   5  -8 -11   26.24    3.35
  -5  -8  10   23.50    3.06
   5  -8 -10   29.56    3.44
  -5  -8   9    2.00    1.04
   5  -8  -9    2.91    1.20
   5  -8  -8  151.26    8.19
  -5  -8   8  144.56    7.48
  -5  -8   7   -0.04    0.37
   5  -8  -7    1.59    0.90
   5  -8  -6    0.16    0.57
  -5  -8   6    0.27    0.47
   5  -8  -5  115.72    6.61
  -5  -8   5  117.33    5.62
  -5  -8   4  208.35    7.79
   5  -8  -4  208.78    9.29
  -5   8   4  203.93    8.00
   5  -8  -3    6.72    1.41
  -5  -8   3   10.09    1.24
  -5   8   3    9.15    1.44
   5  -8  -2  187.48    8.39
  -5  -8   2  192.21    6.69
  -5   8   2  195.13    8.53
  -5  -8   1   58.47    2.79
   5  -8  -1   59.43    4.07
  -5   8   1   62.00    4.50
   5  -8  -1   56.84    4.07
   5  -8   0  196.71    8.42
  -5   8   0  200.32    9.48
   5  -8   0  207.74    8.84
   5  -8   1   36.32    3.02
  -5   8  -1   38.68    3.85
   5  -8   1   40.21    3.44
   5  -8   2  353.71   13.58
   5  -8   2  357.65   12.35
  -5   8  -2  353.41   14.77
   5  -8   3   38.43    3.80
   5  -8   3   47.28    3.31
  -5   8  -3   40.15    4.39
  -5   8  -4    0.13    0.65
   5  -8   4    0.05    0.39
   5  -8   4    1.06    0.72
   5  -8   5   49.04    3.22
   5  -8   5   43.47    4.08
  -5   8  -5   45.75    5.09
   5  -8   6  160.29    8.55
  -5   8  -6  166.81   10.51
   5  -8   7    1.06    0.80
  -5   8  -7    0.56    0.82
   5  -8   8   41.14    4.20
  -5   8  -8   56.09    6.26
  -5  -8  -8   51.22    5.80
  -5  -8  -9    9.29    2.50
   5  -8   9    7.08    1.77
  -5   8  -9    8.49    2.46
  -5  -8 -10   25.60    4.27
   5  -8  10   27.86    3.62
  -5   8 -10   32.10    5.02
  -5  -8 -11    2.56    1.68
  -5   8 -11    3.42    1.90
   5  -9 -12   15.95    2.69
  -5  -9  12   14.20    2.66
   5  -9 -11    2.66    1.40
  -5  -9  11    0.43    0.64
   5  -9 -10   41.81    4.29
  -5  -9  10   39.33    4.00
   5  -9  -9   56.63    4.95
  -5  -9   9   53.87    4.52
   5  -9  -8   21.24    2.99
  -5  -9   8   18.36    2.50
   5  -9  -7   59.75    5.00
  -5  -9   7   56.86    4.18
  -5  -9   6   96.87    5.41
   5  -9  -6  105.07    6.43
  -5  -9   5  115.35    5.66
   5  -9  -5  116.87    6.73
  -5  -9   4   76.76    4.15
   5  -9  -4   70.08    5.05
  -5   9   4   75.22    4.21
   5  -9  -3  400.22   14.45
  -5   9   3  398.37   13.63
  -5  -9   3  389.33   12.49
   5  -9  -2  104.20    5.95
  -5  -9   2  108.69    4.71
  -5   9   2  106.28    5.96
  -5  -9   1    1.81    0.52
   5  -9  -1    2.30    0.96
   5  -9  -1    2.13    0.98
  -5   9   1    0.61    0.60
   5  -9   0   53.90    3.88
  -5  -9   0   58.38    2.13
  -5   9   0   55.92    4.57
   5  -9   0   52.50    4.14
   5  -9   1  311.54   11.40
   5  -9   1  311.58   12.34
  -5   9  -1  303.40   13.10
   5  -9   2    1.48    0.66
   5  -9   2    1.45    0.68
  -5   9  -2    1.78    0.96
   5  -9   3   79.12    5.73
   5  -9   3   80.66    4.54
  -5   9  -3   83.12    6.39
   5  -9   4  257.03    9.46
   5  -9   4  240.46   11.29
  -5   9  -4  241.05   12.47
   5  -9   5  183.60    7.29
   5  -9   5  168.16    9.08
  -5   9  -5  171.91   10.51
   5  -9   6    6.37    1.67
  -5   9  -6    7.04    2.04
   5  -9   7  160.58    8.91
  -5   9  -7  162.02   10.83
  -5  -9  -8    2.58    1.25
   5  -9   8    4.55    1.45
  -5   9  -8    3.71    1.70
  -5  -9  -9   -0.43    0.90
  -5   9  -9   -2.86    1.63
   5  -9  10   35.93    4.28
  -5  -9 -10   48.58    5.91
  -5   9 -10   50.70    6.45
  -5  -9 -11   27.87    4.86
  -5   9 -11   34.67    5.58
   5 -10 -12    1.79    0.72
  -5 -10  12    0.56    0.66
   5 -10 -11   82.84    6.34
  -5 -10  11   70.50    5.87
   5 -10 -10    2.53    1.42
  -5 -10  10    1.42    0.89
   5 -10  -9   11.38    2.17
  -5 -10   9   14.34    2.31
   5 -10  -8    0.19    0.58
  -5 -10   8   -0.13    0.74
  -5 -10   7  124.39    6.69
   5 -10  -7  128.47    7.52
  -5 -10   6   10.32    1.64
   5 -10  -6    7.92    1.74
  -5 -10   5  159.68    7.17
   5 -10  -5  170.37    8.57
   5 -10  -4    2.37    1.01
  -5 -10   4    2.32    0.69
  -5  10   4    2.85    0.78
  -5 -10   3    9.26    1.26
   5 -10  -3    8.49    1.67
  -5  10   3    9.34    1.61
   5 -10  -2    2.04    0.92
  -5  10   2    2.24    0.82
  -5 -10   2    2.84    0.71
  -5 -10   1  520.61   15.09
   5 -10  -1  475.55   16.68
   5 -10  -1  493.87   17.45
  -5  10   1  488.41   17.44
   5 -10   0   -0.13    0.58
   5 -10   0    1.29    0.59
  -5  10   0    1.13    0.88
  -5 -10   0    1.48    0.33
   5 -10   1   19.36    2.26
   5 -10   1   22.95    2.83
  -5  10  -1   22.54    3.00
   5 -10   2    0.24    0.71
   5 -10   2    0.73    0.56
  -5  10  -2    1.27    0.77
   5 -10   3  217.78   10.71
   5 -10   3  226.90    8.83
  -5  10  -3  213.97   11.30
   5 -10   4    0.48    0.45
   5 -10   4   -0.23    0.77
  -5  10  -4    0.09    0.79
   5 -10   5  242.25    9.11
   5 -10   5  230.49   11.24
  -5  10  -5  251.08   13.08
   5 -10   6    1.60    1.01
  -5  10  -6    0.72    1.21
   5 -10   7    9.11    2.21
  -5  10  -7    5.25    1.84
   5 -10   8    1.01    0.83
  -5  10  -8    1.92    1.58
   5 -10   9   76.37    6.36
  -5  10  -9   86.68    8.29
  -5 -10  -9   93.25    8.20
  -5 -10 -10    2.86    1.67
   5 -10  10    0.71    0.77
  -5  10 -10    2.26    1.56
  -5 -10 -11    6.61    1.98
  -5  10 -11    3.25    1.96
  -5 -11  12    6.84    1.86
   5 -11 -12    7.90    2.10
  -5 -11  11    0.09    0.47
   5 -11 -11    1.35    1.09
  -5 -11  10   26.87    3.36
   5 -11 -10   31.64    3.87
  -5 -11   9   71.41    5.37
   5 -11  -9   76.06    6.05
  -5 -11   8   10.11    1.89
   5 -11  -8    8.78    2.05
  -5 -11   7   24.04    2.71
   5 -11  -7   22.33    3.04
  -5 -11   6   74.25    4.83
   5 -11  -6   89.66    6.04
   5 -11  -5   19.36    2.71
  -5 -11   5   22.27    2.34
   5 -11  -4   69.33    5.08
  -5 -11   4   64.03    4.02
   5 -11  -3  377.61   14.18
  -5 -11   3  370.48   12.40
  -5  11   3  355.62   13.18
   5 -11  -2   81.45    5.46
  -5 -11   2  101.35    4.92
  -5  11   2   97.52    5.79
   5 -11  -2   86.84    5.85
  -5 -11   1    0.12    0.33
   5 -11  -1    0.39    0.50
  -5  11   1    0.08    0.43
   5 -11  -1   -0.32    0.41
  -5  11   0   41.73    4.06
   5 -11   0   45.31    3.67
   5 -11   0   44.91    4.15
   5 -11   1  242.47    9.81
  -5  11  -1  241.82   11.53
   5 -11   1  249.72   11.15
   5 -11   2    1.01    0.84
   5 -11   2    1.33    0.54
  -5  11  -2    2.08    0.99
   5 -11   3  145.00    8.51
   5 -11   3  143.36    6.57
  -5  11  -3  132.04    8.61
   5 -11   4  222.91   11.42
   5 -11   4  235.34    9.00
  -5  11  -4  234.09   12.38
   5 -11   5   60.72    5.32
  -5  11  -5   71.21    6.56
   5 -11   6   20.04    3.03
  -5  11  -6   20.08    3.49
   5 -11   7   80.97    6.45
  -5  11  -7   90.48    7.99
   5 -11   8    3.43    1.28
  -5  11  -8    2.27    1.04
   5 -11   9   -0.17    0.53
  -5 -11  -9    3.79    1.72
  -5  11  -9    2.29    1.88
  -5 -11 -10   17.26    3.49
   5 -11  10   21.01    3.45
  -5  11 -10   24.51    4.76
  -5 -12  11    6.44    1.61
   5 -12 -11   11.61    2.36
  -5 -12  10   14.87    2.49
   5 -12 -10   12.99    2.55
  -5 -12   9    2.78    1.05
   5 -12  -9   -2.19    1.12
  -5 -12   8  138.53    7.61
   5 -12  -8  144.55    8.59
  -5 -12   7    0.97    0.42
   5 -12  -7    2.01    1.08
   5 -12  -6    2.50    0.84
  -5 -12   6    1.52    0.65
   5 -12  -5   26.42    3.24
  -5 -12   5   24.45    2.54
   5 -12  -4  220.65   10.32
  -5 -12   4  216.12    8.80
  -5 -12   3    0.47    0.33
   5 -12  -3    1.06    0.95
  -5  12   3    0.33    0.61
  -5 -12   2  181.54    7.51
   5 -12  -2  180.91    8.65
   5 -12  -2  166.79    8.90
  -5  12   2  161.40    8.25
  -5 -12   1   47.38    3.17
   5 -12  -1   39.07    3.54
  -5  12   1   44.25    4.02
   5 -12  -1   46.72    4.24
   5 -12   0  223.15    9.47
  -5  12   0  215.00   10.41
   5 -12   0  204.68   10.21
   5 -12   1    3.12    1.15
   5 -12   1    4.04    1.06
  -5  12  -1    5.41    1.51
   5 -12   2  314.70   11.73
  -5  12  -2  318.98   14.27
   5 -12   2  316.02   13.80
   5 -12   3   18.52    2.13
   5 -12   3   18.37    2.89
  -5  12  -3   19.70    3.16
   5 -12   4   -0.20    0.45
   5 -12   4   -0.30    0.96
  -5  12  -4    0.86    0.68
   5 -12   5   24.90    3.44
  -5  12  -5   24.90    3.93
   5 -12   6  151.07    9.24
  -5  12  -6  140.45   10.01
   5 -12   7   -0.28    0.65
  -5  12  -7   -0.29    1.04
   5 -12   8   34.48    4.27
  -5  12  -8   39.75    5.47
   5 -12   9    5.74    1.79
  -5  12  -9    5.49    2.17
  -5 -12 -10   29.19    4.77
   5 -12  10   24.99    3.83
  -5  12 -10   35.24    5.55
  -5 -13  11    2.79    0.97
   5 -13 -11    5.96    1.91
  -5 -13  10   47.07    4.60
   5 -13 -10   50.39    5.06
  -5 -13   9    6.65    1.69
   5 -13  -9   11.72    2.41
  -5 -13   8   22.74    2.90
   5 -13  -8   18.41    3.03
   5 -13  -7   -0.52    0.72
  -5 -13   7    0.21    0.43
   5 -13  -6  228.40   11.08
  -5 -13   6  222.46    9.72
   5 -13  -5   23.43    3.14
  -5 -13   5   29.25    2.85
   5 -13  -4   55.11    4.71
  -5 -13   4   56.48    4.00
   5 -13  -3  168.06    8.75
  -5 -13   3  173.29    7.74
  -5 -13   2  229.28    9.07
   5 -13  -2  206.38    9.83
  -5  13   2  229.79   10.24
   5 -13  -2  210.40   10.54
  -5 -13   1    3.08    0.85
   5 -13  -1    1.52    0.86
  -5  13   1    3.26    1.23
   5 -13  -1    1.67    1.01
   5 -13   0  258.09   10.92
  -5  13   0  259.15   12.03
   5 -13   0  284.16   12.50
   5 -13   1    9.56    2.06
   5 -13   1    9.58    1.60
  -5  13  -1    8.76    2.01
   5 -13   2   29.57    2.88
  -5  13  -2   28.13    3.71
   5 -13   2   35.75    4.05
   5 -13   3   23.87    2.42
   5 -13   3   21.88    3.26
  -5  13  -3   23.01    3.52
   5 -13   4  318.22   14.92
   5 -13   4  322.75   11.57
  -5  13  -4  310.06   15.21
   5 -13   5   35.89    4.29
  -5  13  -5   44.11    5.21
   5 -13   6   38.49    4.51
  -5  13  -6   46.28    5.54
   5 -13   7    9.66    2.30
  -5  13  -7   11.40    2.97
   5 -13   8   61.78    5.92
  -5  13  -8   69.39    7.38
   5 -13   9    2.71    1.29
  -5  13  -9    1.10    0.93
   5 -13  10   35.63    4.66
  -5 -13 -10   44.99    5.88
  -5  13 -10   41.73    6.18
  -5 -14  11   36.74    4.29
   5 -14 -11   46.42    5.23
  -5 -14  10   31.51    3.79
   5 -14 -10   34.20    4.16
   5 -14  -9    7.91    1.94
  -5 -14   9    7.97    1.78
   5 -14  -8   15.61    2.61
  -5 -14   8    9.73    1.98
   5 -14  -7  107.27    7.32
  -5 -14   7   93.34    6.09
  -5 -14   6    3.57    1.15
   5 -14  -6    3.09    1.30
   5 -14  -5  108.91    7.13
  -5 -14   5  104.83    6.04
   5 -14  -4  174.53    9.29
  -5 -14   4  180.91    8.28
   5 -14  -3   32.07    3.55
  -5 -14   3   38.10    3.33
  -5 -14   2   80.09    4.92
   5 -14  -2   65.38    5.11
   5 -14  -2   71.73    5.73
   5 -14  -1  196.83    9.29
  -5  14   1  200.61    9.94
   5 -14  -1  183.03    9.93
   5 -14   0   30.90    3.17
  -5  14   0   34.21    3.88
   5 -14   0   30.57    3.70
   5 -14   1   35.74    3.38
  -5  14  -1   38.92    4.29
   5 -14   1   32.06    3.88
   5 -14   2  130.92    6.68
  -5  14  -2  123.35    8.34
   5 -14   2  114.44    7.89
   5 -14   3  101.00    7.44
   5 -14   3   95.64    5.45
  -5  14  -3  112.18    8.07
   5 -14   4    2.04    1.30
   5 -14   4    1.74    0.94
  -5  14  -4    2.35    1.24
   5 -14   5   85.52    7.08
  -5  14  -5   82.85    7.43
   5 -14   6   71.99    6.40
  -5  14  -6   80.03    7.59
   5 -14   7    4.42    1.60
  -5  14  -7    2.99    1.43
   5 -14   8   28.96    4.15
  -5  14  -8   36.21    5.44
   5 -14   9   46.46    5.40
  -5  14  -9   58.91    7.24
   5 -14  10    1.43    1.25
  -5  14 -10    4.85    2.11
   5 -15 -10    2.66    1.19
  -5 -15  10    2.15    1.19
   5 -15  -9   80.18    6.64
  -5 -15   9   73.71    5.81
  -5 -15   8    0.96    0.69
   5 -15  -8   -0.30    0.90
   5 -15  -7   68.86    5.90
  -5 -15   7   68.92    5.20
  -5 -15   6    0.66    0.53
   5 -15  -6   -2.01    1.09
   5 -15  -5   76.33    6.06
  -5 -15   5   70.48    4.97
  -5 -15   4    3.28    0.93
   5 -15  -4    5.59    1.73
  -5 -15   3  151.96    7.61
   5 -15  -3  135.31    8.05
  -5 -15   2    0.99    0.36
   5 -15  -2    0.06    0.67
   5 -15  -2    0.13    0.99
   5 -15  -1    2.71    1.42
   5 -15  -1    1.11    0.69
   5 -15   0   -0.06    0.74
   5 -15   0    1.45    0.73
  -5  15   0    0.30    0.72
   5 -15   1  349.13   13.80
  -5  15  -1  385.37   16.22
   5 -15   1  383.75   16.16
   5 -15   2   -0.01    0.69
   5 -15   2    0.21    0.43
  -5  15  -2   -0.52    0.82
   5 -15   3   32.02    4.16
   5 -15   3   29.82    2.89
  -5  15  -3   29.46    3.99
   5 -15   4   -0.26    0.69
   5 -15   4    0.23    0.32
  -5  15  -4    0.30    0.91
   5 -15   5   11.24    2.67
  -5  15  -5    9.31    2.38
   5 -15   6    1.94    1.04
  -5  15  -6    0.52    1.13
   5 -15   7  109.67    8.42
  -5  15  -7  126.43   10.04
   5 -15   8    1.12    0.97
  -5  15  -8    1.80    1.41
  -5  15  -9    4.11    1.78
   5 -15   9    2.04    1.27
   5 -16 -10   10.25    2.50
  -5 -16  10    5.88    1.70
  -5 -16   9    0.61    0.67
   5 -16  -9    0.50    0.76
   5 -16  -8   39.54    4.65
  -5 -16   8   41.97    4.19
   5 -16  -7   65.48    5.93
  -5 -16   7   58.37    4.86
  -5 -16   6   -0.05    0.41
   5 -16  -6    0.47    1.04
   5 -16  -5  137.90    8.58
  -5 -16   5  145.75    7.79
   5 -16  -4  188.72   10.18
  -5 -16   4  202.62    9.44
   5 -16  -3    8.24    1.84
  -5 -16   3   10.33    1.86
   5 -16  -2   49.74    4.57
   5 -16  -2   45.56    4.76
   5 -16  -1  213.34   10.07
   5 -16  -1  191.51   10.74
   5 -16   0   21.84    3.30
   5 -16   0   23.99    3.03
   5 -16   1   25.67    2.99
  -5  16  -1   31.29    4.00
   5 -16   1   29.75    3.95
   5 -16   2  107.23    6.20
  -5  16  -2  107.44    8.01
   5 -16   2  104.86    7.83
   5 -16   3  113.91    8.27
   5 -16   3  104.99    5.95
  -5  16  -3  107.49    8.31
   5 -16   4    2.06    1.20
  -5  16  -4    2.06    1.28
   5 -16   5   74.37    6.92
  -5  16  -5   78.75    7.49
   5 -16   6   56.30    6.02
  -5  16  -6   72.27    7.33
   5 -16   7    1.40    1.02
  -5  16  -7    0.39    0.92
  -5  16  -8   14.25    3.59
   5 -16   8   12.37    2.85
   5 -16   9   64.35    6.70
  -5  16  -9   63.51    7.60
   5 -17 -10   38.78    4.77
  -5 -17  10   35.95    4.26
  -5 -17   9   16.25    2.75
   5 -17  -9   20.41    3.45
  -5 -17   8    3.12    1.01
   5 -17  -8    4.28    1.58
  -5 -17   7   -0.06    0.71
   5 -17  -7    1.87    1.30
   5 -17  -6  206.49   11.77
  -5 -17   6  238.66   10.94
  -5 -17   5    4.63    1.37
   5 -17  -5    3.50    1.44
   5 -17  -4    3.68    1.59
  -5 -17   4    3.32    1.16
  -5 -17   3   29.86    3.25
   5 -17  -3   21.19    3.23
   5 -17  -2  138.96    8.18
   5 -17  -2  132.75    8.84
   5 -17  -1    0.36    0.66
   5 -17  -1    0.59    0.58
   5 -17   0  268.60   11.67
   5 -17   0  251.13   13.04
   5 -17   1   16.99    3.03
   5 -17   1   18.49    2.49
   5 -17   2   26.05    2.99
   5 -17   2   35.73    4.50
   5 -17   3    7.65    2.06
   5 -17   3    5.69    1.45
   5 -17   4  112.82    8.71
  -5  17  -4  105.77    8.68
   5 -17   5    4.75    1.77
  -5  17  -5    3.79    1.99
   5 -17   6   27.00    4.26
  -5  17  -6   33.48    5.06
   5 -17   7    5.92    2.00
   5 -17   8   82.82    7.61
   5 -17   9    2.34    1.59
  -5 -18   9   -0.52    0.70
   5 -18  -9    2.93    1.48
   5 -18  -8   96.50    7.89
  -5 -18   8  101.56    7.04
  -5 -18   7    1.50    0.74
   5 -18  -7    1.97    1.19
  -5 -18   6    1.21    0.81
   5 -18  -6   -0.18    1.26
   5 -18  -5   36.56    4.58
  -5 -18   5   48.27    4.45
  -5 -18   4  128.45    7.63
   5 -18  -4  110.27    7.90
   5 -18  -3   -0.29    0.77
   5 -18  -2   50.75    4.85
   5 -18  -2   55.42    5.61
   5 -18  -1   17.98    3.04
   5 -18  -1   19.23    2.85
   5 -18   0   74.69    5.59
   5 -18   0   67.54    6.31
   5 -18   1   13.12    2.77
   5 -18   1   11.23    2.06
   5 -18   2  131.73    7.52
   5 -18   2  161.32   10.16
   5 -18   3   13.89    2.87
   5 -18   3   16.07    2.22
   5 -18   4    0.15    0.63
   5 -18   5   20.38    3.67
   5 -18   6   71.70    7.21
   5 -18   7   -0.77    0.93
   5 -18   8   32.08    4.81
   5 -19  -9   68.29    6.55
  -5 -19   9   59.50    5.58
  -5 -19   8   11.88    2.41
   5 -19  -8   15.19    2.93
   5 -19  -7   58.01    5.92
  -5 -19   7   58.44    5.29
  -5 -19   6   31.11    3.77
   5 -19  -6   27.14    3.97
   5 -19  -5    8.80    2.28
  -5 -19   5   11.62    2.25
   5 -19  -4   30.10    4.12
   5 -19  -3   93.06    7.01
   5 -19  -2   42.69    4.73
   5 -19  -2   50.69    5.50
   5 -19  -1    1.66    1.11
   5 -19  -1    1.06    1.39
   5 -19   0   10.56    2.57
   5 -19   0    8.52    1.90
   5 -19   1  193.11    9.68
   5 -19   1  193.20   11.56
   5 -19   2    0.48    0.93
   5 -19   2    1.27    0.62
   5 -19   3   23.11    3.90
   5 -19   3   15.41    2.33
   5 -19   4   67.03    6.88
   5 -19   5   18.37    3.67
   5 -19   6    4.28    1.87
   5 -19   7   80.30    7.86
   5 -19   8    0.43    0.85
  -5 -20   8    1.30    1.20
   5 -20  -8    0.82    1.24
   5 -20  -7  102.36    8.32
  -5 -20   7  103.55    7.49
   5 -20  -6    3.34    1.65
  -5 -20   6    3.31    1.30
   5 -20  -5  100.54    7.95
   5 -20  -4   12.60    2.55
   5 -20  -3    2.36    1.91
   5 -20  -3    0.85    1.17
   5 -20  -2    1.29    1.42
   5 -20  -2    1.27    1.12
   5 -20  -1  188.08   10.71
   5 -20  -1  203.49   11.91
   5 -20   0    0.83    0.85
   5 -20   0    1.80    1.36
   5 -20   1   17.83    3.40
   5 -20   1   17.56    2.61
   5 -20   2    1.24    0.75
   5 -20   2    1.19    0.76
   5 -20   3  111.96    6.80
   5 -20   3  119.13    9.26
   5 -20   4    4.20    1.86
   5 -20   5  116.88    9.59
   5 -20   6   13.26    3.17
   5 -20   7    4.21    1.89
  -5 -21   8    4.09    1.19
   5 -21  -8    3.76    1.85
  -5 -21   7    9.67    2.16
   5 -21  -7    7.56    2.01
   5 -21  -6   56.12    5.98
   5 -21  -5   18.77    3.67
   5 -21  -4    7.85    3.10
   5 -21  -3  232.82   12.55
   5 -21  -3  191.77   12.08
   5 -21  -2   88.97    6.98
   5 -21  -2   75.57    7.15
   5 -21  -1   -0.14    0.70
   5 -21  -1    0.25    0.64
   5 -21   0   79.12    6.30
   5 -21   0   86.01    7.64
   5 -21   1   67.10    5.47
   5 -21   1   79.76    7.34
   5 -21   2    1.56    1.36
   5 -21   2    0.78    0.79
   5 -21   3   50.98    6.09
   5 -21   4   95.36    8.51
   5 -21   5   27.08    4.48
   5 -21   6    3.45    1.62
   5 -21   7   72.58    7.81
   5 -22  -7    1.94    0.80
   5 -22  -6    0.52    1.23
   5 -22  -5    7.45    2.26
   5 -22  -4   83.44    7.35
   5 -22  -3    4.32    1.80
   5 -22  -3    6.15    2.05
   5 -22  -2   52.94    5.74
   5 -22  -2   47.93    5.78
   5 -22  -1    6.22    2.07
   5 -22  -1    3.78    1.21
   5 -22   0   87.03    6.92
   5 -22   0   95.18    8.20
   5 -22   1    1.53    1.54
   5 -22   1    0.37    1.04
   5 -22   2  122.24    7.67
   5 -22   2  140.71   10.25
   5 -22   3    6.03    2.06
   5 -22   4    2.06    1.43
   5 -22   5    2.26    1.47
   5 -22   6   79.72    8.25
   5 -23  -7    7.36    2.29
   5 -23  -6   52.25    6.33
   5 -23  -5    4.57    1.73
   5 -23  -4   31.25    4.61
   5 -23  -3   40.49    4.79
   5 -23  -3   30.65    4.73
   5 -23  -2   45.27    5.22
   5 -23  -2   48.03    5.90
   5 -23  -1    2.74    1.50
   5 -23  -1    3.72    2.02
   5 -23   0   86.34    6.85
   5 -23   0   88.78    8.09
   5 -23   1   15.49    3.33
   5 -23   1   13.64    2.55
   5 -23   2    6.24    2.09
   5 -23   2    4.78    1.23
   5 -23   3   19.81    3.89
   5 -23   4   98.99    9.22
   5 -23   5   32.70    5.15
   5 -24  -6    0.82    0.95
   5 -24  -5   51.65    6.47
   5 -24  -3   -0.11    1.23
   5 -24  -3    4.11    1.97
   5 -24  -2   31.55    4.14
   5 -24  -2   25.88    4.39
   5 -24  -1  139.58    9.62
   5 -24  -1  141.39   10.53
   5 -24   0    6.66    2.31
   5 -24   0    7.44    2.09
   5 -24   1    7.52    2.34
   5 -24   1    3.60    1.79
   5 -24   2   43.71    4.54
   5 -24   2   46.40    6.01
   5 -24   3   73.10    7.63
   5 -24   4   -0.61    1.24
   5 -24   5   59.25    7.14
   5 -25  -3  105.07    9.18
   5 -25  -2    0.16    1.51
   5 -25  -2   -0.78    1.39
   5 -25  -1    2.73    0.85
   5 -25  -1    5.49    2.03
   5 -25   0   -0.23    1.19
   5 -25   0    0.33    0.93
   5 -25   1  155.09    9.59
   5 -25   1  164.12   11.79
   5 -25   2   -0.03    1.36
   5 -25   3   26.13    4.49
   5 -25   4    5.44    2.18
   5 -26  -3   12.29    3.19
   5 -26  -2   14.28    3.27
   5 -26  -1   32.68    4.63
   5 -26  -1   45.56    5.99
   5 -26   0   40.20    5.58
   5 -26   0   23.26    4.03
   5 -26   1   19.60    4.05
   5 -26   1    8.55    2.31
   5 -26   2   53.65    6.72
  -6   0  12    3.37    1.45
   6   0 -11    0.21    0.92
  -6   0  11    0.20    0.76
   6   0 -10   54.42    4.71
   6   0  -9    0.07    0.72
   6   0  -8   40.52    3.90
   6   0  -7   -0.57    0.75
   6   0  -6   68.74    4.96
   6   0  -5   -0.36    0.87
   6   0  -4  590.66   19.66
   6   0  -3    0.78    0.58
   6   0  -2    2.51    1.08
   6   0  -1    0.46    0.52
   6   0   0  354.23   13.10
   6   0   1    0.04    0.49
  -6   0  -2  327.12   14.27
  -6   0  -3    0.72    0.79
  -6   0  -4   99.51    7.35
  -6   0  -5   -0.17    0.90
  -6   0  -6  228.13   12.78
  -6   0  -7    0.10    0.99
  -6   0  -8    7.65    2.24
  -6   0  -9    1.16    1.71
  -6   0 -10  122.56   10.68
  -6  -1  12   27.84    3.72
  -6   1  12   29.12    4.05
  -6  -1  11    1.95    1.05
   6   1 -11    0.71    0.90
   6  -1 -11    2.77    1.13
  -6  -1  10   21.88    3.08
   6   1 -10   22.21    2.93
   6  -1 -10   22.81    2.97
   6   1  -9   73.31    5.34
   6  -1  -9   73.59    5.48
  -6  -1   9   60.49    5.42
   6   1  -8   49.40    4.21
   6  -1  -8   42.87    4.03
   6   1  -7   -0.17    0.51
   6  -1  -7    0.21    0.62
   6   1  -6   40.28    3.75
   6  -1  -6   45.31    3.98
   6   1  -5   14.28    2.16
   6  -1  -5   15.48    2.28
   6   1  -4    1.63    0.86
   6  -1  -4    0.99    0.68
   6   1  -3  120.46    6.60
   6  -1  -3  129.12    6.86
   6   1  -2  363.64   13.34
   6  -1  -2  352.04   13.36
   6   1  -1  121.40    6.51
   6  -1  -1  127.83    6.69
   6  -1   0   17.97    2.28
   6   1   0   17.08    2.23
   6   1   1  100.70    5.93
   6  -1   1  123.92    6.33
  -6   1  -1  111.29    7.16
   6  -1   2   96.85    5.58
  -6   1  -2   90.98    6.61
  -6   1  -3   52.02    5.03
  -6  -1  -3   58.05    5.43
  -6   1  -4  189.16   10.70
  -6  -1  -4  205.24   11.14
  -6   1  -5   67.91    6.17
  -6  -1  -5   72.86    6.45
  -6   1  -6    2.79    1.60
  -6  -1  -6    1.02    1.09
  -6   1  -7   10.78    2.68
  -6  -1  -7    8.33    2.50
  -6   1  -8  115.19    9.60
  -6  -1  -8   88.67    8.32
  -6   1  -9    3.68    2.44
  -6  -1  -9    1.15    1.44
  -6   1 -10   15.56    3.84
  -6  -1 -10   14.57    4.07
  -6  -2  12   -0.63    0.79
   6  -2 -11   47.87    4.48
  -6  -2  11   47.44    4.74
  -6  -2  10   12.80    2.28
   6   2 -10   13.43    2.16
   6  -2 -10   11.75    2.13
   6   2  -9    1.69    0.87
   6  -2  -9    1.82    0.93
  -6  -2   9    2.58    1.03
  -6  -2   8    5.75    1.35
   6   2  -8    4.77    1.41
   6  -2  -8    3.97    1.26
   6   2  -7  231.61   10.41
   6  -2  -7  250.97   10.85
  -6  -2   7  232.86    9.98
   6   2  -6    1.95    0.95
   6  -2  -6    3.40    1.04
   6   2  -5  167.57    8.22
   6  -2  -5  169.39    8.32
   6   2  -4   19.15    2.40
   6  -2  -4   18.92    2.42
   6   2  -3  175.35    8.23
   6  -2  -3  178.47    8.41
   6   2  -2    0.34    0.78
   6  -2  -2    0.26    0.64
  -6  -2   2    1.12    0.39
   6   2  -1  218.92    9.52
   6  -2  -1  228.45    9.67
  -6   2   1  224.47   10.18
   6   2   0   50.42    3.98
   6  -2   0   57.04    4.15
  -6   2   0   63.41    4.93
  -6   2  -1    6.65    1.71
   6  -2   1    8.07    1.52
  -6   2  -2   22.02    3.12
   6  -2   2   18.32    2.27
   6  -2   3  594.87   19.39
  -6   2  -3  623.68   22.30
  -6   2  -4   -0.47    0.72
  -6  -2  -4   -0.65    1.05
  -6   2  -5  130.30    9.05
  -6  -2  -5  147.53    9.49
  -6   2  -6   41.22    5.03
  -6  -2  -6   40.30    4.89
  -6  -2  -7   30.98    4.50
  -6   2  -7   44.54    5.65
  -6   2  -8    2.20    2.06
  -6  -2  -8   -0.60    1.00
  -6  -2  -9  125.83   10.33
  -6   2  -9  130.08   10.59
  -6   2 -10    1.33    1.28
  -6  -2 -10   -1.40    1.50
  -6  -3  12    0.01    0.82
  -6  -3  11   19.28    2.95
   6  -3 -11   23.72    3.11
  -6  -3  10    7.02    1.82
   6   3 -10    8.44    1.75
   6  -3 -10    4.11    1.27
   6   3  -9  119.43    6.84
   6  -3  -9   98.10    6.54
  -6  -3   9  110.74    6.78
   6   3  -8   10.44    1.91
   6  -3  -8    8.55    1.72
  -6  -3   8    7.88    1.62
  -6  -3   7   15.69    2.20
   6   3  -7   17.52    2.40
   6  -3  -7   18.11    2.50
  -6  -3   6    0.81    0.46
   6   3  -6    1.46    0.89
   6  -3  -6    1.58    0.83
   6   3  -5  264.03   11.11
   6  -3  -5  269.78   11.33
  -6  -3   5  291.43   10.19
  -6   3   5  264.97   10.01
  -6   3   4    0.29    0.38
   6   3  -4    0.59    0.55
   6  -3  -4    0.33    0.56
  -6  -3   4    0.15    0.29
   6   3  -3  166.94    8.08
  -6  -3   3  170.34    6.20
   6  -3  -3  168.39    8.18
  -6   3   3  180.32    8.05
   6   3  -2   55.39    4.19
   6  -3  -2   49.61    4.00
  -6   3   2   51.45    4.20
  -6  -3   2   58.14    2.55
   6   3  -1   90.87    5.54
   6  -3  -1   91.55    5.56
  -6   3   1   97.30    6.01
  -6   3   0    1.49    0.81
   6  -3   0    0.58    0.40
   6  -3   1  478.51   16.24
  -6   3  -1  471.85   17.67
   6  -3   2   -0.01    0.19
  -6   3  -2    0.06    0.92
   6  -3   2    1.31    0.65
  -6   3  -3   26.77    3.57
   6  -3   3   21.90    2.50
  -6   3  -4   14.40    2.76
  -6   3  -5  265.87   13.65
  -6  -3  -5  247.58   13.14
  -6   3  -6    1.18    0.75
  -6  -3  -6   -0.70    1.04
  -6   3  -7  105.74    9.18
  -6  -3  -7  125.90    9.25
  -6   3  -8    5.27    2.05
  -6  -3  -8    4.34    1.51
  -6   3  -9   22.86    4.34
  -6  -3  -9   14.78    3.46
  -6   3 -10    4.83    2.09
  -6  -3 -10    4.39    1.57
  -6  -4  12   -0.19    0.90
   6  -4 -11   20.68    2.98
  -6  -4  11   17.55    2.81
  -6  -4  10   56.14    4.81
   6   4 -10   56.21    4.58
   6  -4 -10   52.24    4.68
  -6  -4   9    3.80    1.24
   6   4  -9    5.04    1.40
   6  -4  -9    3.17    1.23
   6   4  -8   39.25    3.70
  -6  -4   8   37.16    3.50
   6  -4  -8   38.40    3.77
  -6  -4   7   18.30    2.24
   6   4  -7   18.31    2.47
   6  -4  -7   17.71    2.48
   6   4  -6   43.40    3.89
  -6  -4   6   39.92    3.13
   6  -4  -6   38.11    3.70
  -6  -4   5    1.76    0.66
   6   4  -5    3.80    1.06
   6  -4  -5    3.69    1.28
  -6  -4   4  220.20    7.96
   6   4  -4  224.44    9.80
   6  -4  -4  218.94    9.71
  -6   4   4  227.03    9.02
   6   4  -3   51.63    4.08
   6  -4  -3   48.90    4.04
  -6  -4   3   56.08    2.86
  -6   4   3   55.70    3.98
  -6   4   2   15.91    2.19
   6   4  -2   13.42    1.99
   6  -4  -2   14.30    2.10
   6  -4  -1   84.48    5.29
  -6   4   1   88.83    5.72
   6  -4   0  272.26   10.96
  -6   4   0  274.15   11.82
  -6   4  -1    1.42    1.10
   6  -4   1    1.84    0.85
   6  -4   1    1.54    0.55
   6  -4   2   75.62    4.82
   6  -4   2   83.35    4.31
  -6   4  -2   77.30    6.05
  -6   4  -3   11.34    2.21
   6  -4   3    9.49    1.49
   6  -4   3   10.84    1.76
  -6   4  -4   23.46    3.64
   6  -4   4   25.65    2.63
  -6   4  -5    5.98    2.13
  -6   4  -6   83.48    7.94
  -6  -4  -6  137.50    9.40
  -6   4  -7   56.57    6.38
  -6  -4  -7   47.67    5.63
  -6   4  -8    3.18    2.09
  -6  -4  -8    2.32    1.48
  -6   4  -9   10.75    3.04
  -6  -4  -9   15.87    3.51
  -6  -4 -10   33.49    5.47
  -6   4 -10   31.79    5.28
   6  -5 -12   66.56    5.55
  -6  -5  12   65.62    5.78
   6  -5 -11   -0.25    1.01
  -6  -5  11    0.53    0.78
   6   5 -10   12.65    2.15
   6  -5 -10    8.30    1.88
  -6  -5  10    8.37    1.86
   6   5  -9   -0.24    0.75
   6  -5  -9    0.06    0.71
  -6  -5   9    0.78    0.58
  -6  -5   8   66.71    4.76
   6   5  -8   65.09    4.86
   6  -5  -8   64.79    5.16
   6   5  -7    7.68    1.65
   6  -5  -7    5.15    1.44
  -6  -5   7    6.64    1.39
   6   5  -6  421.53   15.56
   6  -5  -6  443.50   16.04
  -6  -5   6  417.36   14.24
   6   5  -5    3.71    1.08
   6  -5  -5    2.88    0.80
  -6  -5   5    2.76    0.68
  -6   5   4    9.57    1.56
   6   5  -4    9.23    1.76
   6  -5  -4   10.69    1.90
  -6  -5   4   12.26    1.40
  -6   5   3    1.14    0.72
   6   5  -3   -0.48    0.72
   6  -5  -3    0.43    0.52
  -6  -5   3    0.30    0.23
   6  -5  -2  271.38   10.98
  -6   5   2  263.81   10.96
  -6   5   1    2.29    0.92
   6  -5  -1    1.07    0.69
   6  -5   0  143.34    7.25
  -6   5   0  148.45    8.13
  -6   5  -1    4.71    1.24
   6  -5   1    4.48    1.11
   6  -5   1    3.15    0.74
   6  -5   2  238.19    9.84
  -6   5  -2  230.39   11.59
   6  -5   2  237.56    9.11
  -6   5  -3    5.11    1.65
   6  -5   3    2.29    0.83
   6  -5   3    4.99    1.23
   6  -5   4  223.32    9.38
  -6   5  -4  235.40   12.60
  -6   5  -5    0.62    1.06
  -6   5  -6    0.55    1.11
  -6  -5  -6    2.78    1.64
  -6   5  -7    2.60    1.28
  -6  -5  -7    3.46    1.66
  -6   5  -8  179.85   12.30
  -6  -5  -8  188.38   12.15
  -6  -5  -9   -0.38    0.99
  -6   5  -9    2.94    1.65
  -6  -5 -10   20.26    4.08
  -6   5 -10   15.08    3.62
  -6  -6  11   20.35    3.02
   6  -6 -11   27.55    3.48
   6   6 -10   59.26    4.74
   6  -6 -10   59.90    5.13
  -6  -6  10   57.98    4.90
   6   6  -9   -0.33    0.71
  -6  -6   9    0.70    0.82
   6  -6  -9   -0.98    0.73
   6   6  -8   96.72    6.08
   6  -6  -8   95.92    6.43
  -6  -6   8   88.72    5.62
   6   6  -7   47.63    4.09
   6  -6  -7   43.09    4.09
  -6  -6   7   50.04    3.78
  -6  -6   6    3.66    1.01
   6   6  -6    3.75    1.20
   6  -6  -6    0.99    1.11
   6   6  -5   23.49    2.83
   6  -6  -5   26.78    3.07
  -6  -6   5   22.53    2.15
   6  -6  -4  196.65    9.16
  -6  -6   4  186.36    7.17
  -6   6   4  201.78    8.52
  -6  -6   3   30.12    2.03
   6  -6  -3   30.51    3.14
  -6   6   3   30.47    3.04
  -6   6   2    2.01    0.92
   6  -6  -2    1.21    0.69
   6  -6  -1  221.66    9.08
  -6   6   1  155.93    8.63
   6  -6   0  210.71    9.19
   6  -6   0  206.32    8.34
  -6   6   0  209.88   10.20
   6  -6   1    7.56    1.35
  -6   6  -1    7.65    1.91
   6  -6   1    9.22    1.69
   6  -6   2  239.62    9.80
  -6   6  -2  244.71   12.06
   6  -6   2  222.14    9.34
  -6   6  -3   28.77    3.89
   6  -6   3   22.04    2.44
   6  -6   3   22.14    2.53
  -6   6  -4    5.27    1.97
   6  -6   4    5.06    1.26
   6  -6   4    5.99    1.39
  -6   6  -5   31.79    4.42
  -6   6  -6  172.06   11.25
  -6   6  -7   35.40    4.96
  -6  -6  -7   43.11    5.39
  -6  -6  -8    1.49    1.42
  -6   6  -8    3.40    1.69
  -6  -6  -9   13.50    3.42
  -6   6  -9   12.63    3.29
  -6  -6 -10   14.48    3.51
  -6   6 -10   13.31    3.32
  -6  -7  11   15.34    2.62
   6  -7 -11   15.41    2.72
  -6  -7  10    7.60    1.82
   6  -7 -10    9.48    2.00
   6  -7  -9   82.86    6.06
  -6  -7   9   76.20    5.44
  -6  -7   8   14.06    2.10
   6  -7  -8   12.99    2.31
  -6  -7   7   15.64    2.07
   6  -7  -7   20.62    2.87
  -6  -7   6    0.44    0.38
   6  -7  -6   -0.23    0.92
   6  -7  -5  309.64   12.75
  -6  -7   5  308.37   10.88
  -6   7   4    2.07    0.65
  -6  -7   4    1.50    0.40
   6  -7  -4    2.10    1.01
   6  -7  -3  156.92    8.00
  -6   7   3  162.95    7.92
   6  -7  -2   27.46    2.95
  -6   7   2   28.56    3.19
   6  -7  -1   40.49    3.52
  -6   7   1   28.05    3.35
  -6   7   0    2.09    1.22
   6  -7   0    1.34    0.72
   6  -7   0    2.52    0.81
   6  -7   1  536.57   17.87
   6  -7   1  545.31   17.63
  -6   7  -1  503.65   20.01
  -6   7  -2    1.50    1.21
   6  -7   2    0.20    0.63
   6  -7   2    0.61    0.67
   6  -7   3    0.18    0.34
   6  -7   3    0.03    0.54
  -6   7  -4   18.66    3.28
   6  -7   4   15.45    2.01
   6  -7   4   16.94    2.46
   6  -7   5  123.98    6.29
   6  -7   5  124.65    7.34
  -6   7  -5  127.87    9.21
  -6   7  -6    0.63    0.81
  -6   7  -7  143.71   10.70
  -6  -7  -7  170.37   11.29
  -6  -7  -8    0.89    1.45
  -6   7  -8    0.78    0.91
  -6  -7  -9   20.53    3.93
  -6   7  -9   22.98    4.45
  -6  -7 -10    4.21    1.97
  -6   7 -10    5.02    2.36
   6  -8 -11   68.98    5.83
  -6  -8  11   51.33    4.91
  -6  -8  10    7.76    1.87
   6  -8 -10    7.96    1.70
  -6  -8   9    1.73    0.86
   6  -8  -9   -0.37    0.90
   6  -8  -8   14.86    2.64
  -6  -8   8   16.11    2.29
   6  -8  -7  130.40    7.75
  -6  -8   7  124.12    6.56
   6  -8  -6    0.31    0.83
  -6  -8   6    0.11    0.36
  -6  -8   5   32.10    2.66
   6  -8  -5   37.37    3.77
  -6  -8   4   24.63    2.11
   6  -8  -4   23.52    2.92
  -6   8   4   27.50    2.68
   6  -8  -3  174.71    8.71
  -6   8   3  190.33    8.59
  -6   8   2    9.41    1.85
   6  -8  -2    6.37    1.46
   6  -8  -1  269.44   11.14
  -6   8   1  279.27   12.10
   6  -8   0   74.61    4.93
   6  -8   0   72.82    4.81
  -6   8   0   85.06    6.10
  -6   8  -1    0.95    1.05
   6  -8   1    0.20    0.57
   6  -8   1    0.26    0.48
  -6   8  -2    9.60    2.30
   6  -8   2    6.01    1.34
   6  -8   2    6.95    1.42
   6  -8   3  187.50    9.04
   6  -8   3  178.02    8.19
  -6   8  -3  187.36   10.75
  -6   8  -4   -0.90    1.33
   6  -8   4    1.05    0.83
   6  -8   4    1.12    0.73
  -6   8  -5   20.87    3.49
   6  -8   5   21.95    2.38
   6  -8   5   23.03    2.99
  -6   8  -6   30.88    4.68
  -6   8  -7   40.93    5.37
  -6  -8  -8    0.27    1.11
  -6   8  -8    1.22    0.91
  -6   8  -9   69.74    7.73
  -6  -8  -9   66.72    7.21
  -6  -8 -10    1.99    1.90
  -6   8 -10   -2.27    1.64
   6  -9 -11    0.48    0.91
  -6  -9  11    0.15    0.62
   6  -9 -10   19.84    3.21
  -6  -9  10   18.42    2.78
   6  -9  -9   47.61    4.69
  -6  -9   9   49.48    4.30
   6  -9  -8   32.26    3.76
  -6  -9   8   32.41    3.27
   6  -9  -7    2.05    1.29
  -6  -9   7   -0.18    0.53
  -6  -9   6  196.41    8.41
   6  -9  -6  205.60   10.07
  -6  -9   5   13.60    1.72
   6  -9  -5   14.66    2.36
   6  -9  -4    2.01    0.95
   6  -9  -3   81.09    5.52
  -6   9   3   79.47    5.14
   6  -9  -2  253.75   10.70
  -6   9   2  227.41   10.41
   6  -9  -1   39.75    3.68
  -6   9   1   41.36    4.01
   6  -9   0   51.29    4.12
   6  -9   0   57.67    4.32
  -6   9   0   48.54    4.58
   6  -9   1   53.57    4.06
  -6   9  -1   60.74    5.31
   6  -9   1   57.38    4.40
   6  -9   2   89.89    5.44
  -6   9  -2   87.87    6.81
   6  -9   2   89.26    5.83
   6  -9   3   37.35    3.26
  -6   9  -3   36.27    4.44
   6  -9   3   30.18    3.40
   6  -9   4  143.85    8.41
   6  -9   4  147.15    7.12
  -6   9  -4  154.05    9.93
   6  -9   5   45.64    4.54
  -6   9  -5   45.71    5.37
   6  -9   6    0.36    0.78
  -6   9  -6   -0.37    0.97
  -6   9  -7   10.34    2.65
  -6   9  -8   70.06    7.50
  -6  -9  -8   84.08    7.95
  -6  -9  -9    1.94    1.53
  -6   9  -9    0.06    1.00
  -6  -9 -10   11.68    3.17
  -6   9 -10   11.08    3.11
   6 -10 -11   -3.44    1.42
  -6 -10  11   -2.69    1.18
   6 -10 -10   85.53    6.61
  -6 -10  10   77.11    5.91
   6 -10  -9    1.54    1.04
  -6 -10   9    0.45    0.45
  -6 -10   8  140.90    7.57
   6 -10  -8  147.90    8.75
  -6 -10   7    1.31    0.70
   6 -10  -7    0.35    0.60
  -6 -10   6   19.64    2.30
   6 -10  -6   19.05    2.74
   6 -10  -5    1.20    0.74
  -6 -10   5    3.09    0.89
   6 -10  -4  430.21   16.29
   6 -10  -3    0.17    0.85
  -6  10   3   -0.22    0.74
   6 -10  -2   24.12    2.96
  -6  10   2   27.51    3.09
   6 -10  -1    0.23    0.54
   6 -10  -1    0.75    0.65
  -6  10   1   -0.25    0.60
   6 -10   0  329.90   12.85
   6 -10   0  340.87   13.33
  -6  10   0  329.98   14.19
   6 -10   1   -0.48    0.61
   6 -10   1    0.05    0.53
  -6  10  -1    1.09    0.77
  -6  10  -2  362.24   16.40
   6 -10   2  375.35   15.02
   6 -10   3    8.46    1.89
   6 -10   3    6.85    1.33
  -6  10  -3    7.54    2.03
   6 -10   4   48.80    4.74
   6 -10   4   51.80    3.85
  -6  10  -4   52.18    5.60
   6 -10   5    1.26    0.79
  -6  10  -5    1.73    1.10
   6 -10   6  154.59    9.11
  -6  10  -6  163.17   11.17
  -6  10  -7    9.60    2.69
  -6  10  -8   19.41    4.01
  -6 -10  -9    1.80    1.41
  -6  10  -9   -0.05    0.82
  -6 -11  11    1.08    0.81
   6 -11 -11   -0.32    0.73
  -6 -11  10   19.28    2.80
   6 -11 -10   23.83    3.42
  -6 -11   9   46.60    4.26
   6 -11  -9   46.42    4.76
  -6 -11   8   21.82    2.70
   6 -11  -8   26.89    3.58
  -6 -11   7    1.30    0.67
   6 -11  -7    1.41    1.18
  -6 -11   6   85.00    5.15
   6 -11  -6   87.12    6.27
   6 -11  -5   25.77    3.29
   6 -11  -4    1.10    1.01
   6 -11  -3  100.14    6.44
  -6  11   3  103.60    6.19
   6 -11  -2  239.77   10.54
  -6  11   2  220.13   10.36
   6 -11  -1   28.57    3.17
   6 -11  -1   27.27    3.15
  -6  11   1   28.64    3.41
   6 -11   0   23.23    2.73
   6 -11   0   21.51    2.80
  -6  11   0   24.91    3.34
   6 -11   1   68.44    4.75
  -6  11  -1   67.62    5.80
   6 -11   1   63.02    5.08
   6 -11   2   23.57    2.67
   6 -11   2   24.25    3.11
  -6  11  -2   28.90    3.95
   6 -11   3    2.53    1.11
   6 -11   3    3.31    1.07
  -6  11  -3    4.36    1.73
   6 -11   4  120.67    7.98
   6 -11   4  129.11    6.62
  -6  11  -4  128.93    9.20
   6 -11   5   61.61    5.70
  -6  11  -5   60.29    6.35
   6 -11   6    2.29    0.98
  -6  11  -6    3.83    1.86
  -6  11  -7   20.72    3.85
  -6  11  -8   38.01    5.61
  -6 -11  -9    6.23    2.62
  -6  11  -9    6.39    2.80
  -6 -12  10    3.61    1.31
   6 -12 -10    5.59    1.82
  -6 -12   9   -0.30    0.41
   6 -12  -9    0.07    1.06
  -6 -12   8    0.79    0.49
   6 -12  -8    0.66    0.92
  -6 -12   7  182.85    8.62
   6 -12  -7  165.13    9.57
   6 -12  -6    1.36    1.02
   6 -12  -5   70.61    5.63
   6 -12  -4    9.78    1.79
   6 -12  -3   92.13    6.25
  -6  12   3   98.77    6.10
   6 -12  -2    4.18    1.36
  -6  12   2    4.02    1.19
   6 -12  -1  253.94   10.96
   6 -12  -1  251.74   11.50
  -6  12   1  234.96   11.32
   6 -12   0   12.44    2.30
   6 -12   0   15.30    2.26
  -6  12   0   11.70    2.20
   6 -12   1    3.29    1.26
   6 -12   1    1.66    0.91
  -6  12  -1    2.60    1.32
   6 -12   2    0.05    0.47
   6 -12   2   -0.10    0.50
  -6  12  -2   -0.56    0.99
  -6  12  -3  250.39   13.65
   6 -12   3  258.60   12.68
   6 -12   4    0.91    0.88
   6 -12   4   -0.16    0.38
  -6  12  -4    2.14    1.44
   6 -12   5   27.91    3.93
  -6  12  -5   32.42    4.62
   6 -12   6    7.42    2.13
  -6  12  -6    7.59    2.21
   6 -12   7   16.10    3.02
  -6  12  -7   24.83    4.27
  -6  12  -8    1.67    0.88
  -6  12  -9   76.64    8.37
  -6 -12  -9   85.75    8.57
  -6 -13  10    6.37    1.76
   6 -13 -10    9.91    2.36
  -6 -13   9  112.29    7.13
   6 -13  -9  111.86    7.99
   6 -13  -8    8.50    2.11
  -6 -13   8    8.63    1.77
   6 -13  -7   31.27    4.00
  -6 -13   7   29.71    3.17
   6 -13  -6    2.10    1.19
   6 -13  -5  170.46    9.53
   6 -13  -4    0.04    0.65
   6 -13  -3  155.41    8.73
   6 -13  -2   25.27    3.17
  -6  13   2   33.57    3.62
   6 -13  -1   18.23    2.64
   6 -13  -1   17.72    2.83
  -6  13   1   21.35    3.04
   6 -13   0    0.51    0.74
   6 -13   0    0.09    0.58
  -6  13   0    1.83    1.20
   6 -13   1  350.64   13.65
  -6  13  -1  361.27   15.90
   6 -13   1  365.20   15.24
   6 -13   2    1.24    0.63
   6 -13   2    3.00    1.15
  -6  13  -2    3.43    1.61
   6 -13   3   18.60    2.41
   6 -13   3   15.34    2.80
  -6  13  -3   23.07    3.61
   6 -13   4   26.36    2.72
   6 -13   4   19.19    3.18
  -6  13  -4   26.30    4.13
   6 -13   5  106.01    8.00
  -6  13  -5  100.75    8.54
   6 -13   6    8.15    2.26
  -6  13  -6    7.68    2.16
   6 -13   7   62.12    6.02
  -6  13  -7   63.11    7.17
  -6  13  -8    2.17    1.72
  -6  13  -9   10.00    3.02
  -6 -14  10   40.94    4.38
   6 -14 -10   50.87    5.44
   6 -14  -9    1.44    1.45
  -6 -14   9    0.42    0.51
   6 -14  -8   42.03    4.81
   6 -14  -7   54.35    5.53
   6 -14  -6   32.86    4.04
   6 -14  -5   36.64    4.11
   6 -14  -4  115.40    7.57
   6 -14  -3   19.51    2.88
   6 -14  -2   18.60    2.84
  -6  14   2   19.38    2.84
   6 -14  -1   73.70    5.51
  -6  14   1   74.09    5.87
   6 -14  -1   73.01    5.92
   6 -14   0  137.27    7.63
  -6  14   0  128.57    8.39
   6 -14   0  143.80    8.56
   6 -14   1    0.91    0.81
   6 -14   1    0.96    0.98
  -6  14  -1    0.16    1.00
   6 -14   2   98.92    6.16
  -6  14  -2  115.19    8.30
   6 -14   2  112.76    7.71
   6 -14   3   51.25    4.08
  -6  14  -3   53.18    5.70
   6 -14   3   52.21    5.22
   6 -14   4   24.62    3.72
  -6  14  -4   19.54    3.67
   6 -14   5   29.03    4.13
  -6  14  -5   32.05    4.71
   6 -14   6   84.56    7.46
  -6  14  -6   94.51    8.57
   6 -14   7   14.68    2.90
  -6  14  -7   21.02    4.04
  -6  14  -8   -4.15    2.04
   6 -15 -10   10.44    2.44
   6 -15  -9    2.49    1.64
   6 -15  -8   58.12    5.69
   6 -15  -7    0.53    1.05
   6 -15  -6  155.50    9.41
   6 -15  -5    1.79    1.01
   6 -15  -4   21.64    3.22
   6 -15  -3    2.75    1.03
   6 -15  -2  148.20    8.54
   6 -15  -2  152.71    9.12
   6 -15  -1    0.21    0.69
  -6  15   1   -0.07    0.96
   6 -15  -1    0.23    0.50
   6 -15   0  131.43    7.57
  -6  15   0  131.28    8.55
   6 -15   0  128.44    8.36
   6 -15   1    2.95    1.14
   6 -15   1    2.42    1.03
  -6  15  -1    2.26    0.98
   6 -15   2  152.84    7.81
  -6  15  -2  140.62    9.60
   6 -15   2  138.76    9.02
   6 -15   3   -0.84    0.83
   6 -15   3    2.42    0.96
  -6  15  -3    0.78    1.08
   6 -15   4   90.26    7.41
  -6  15  -4   89.89    7.96
   6 -15   5    4.93    1.73
  -6  15  -5    5.46    2.27
   6 -15   6   -2.34    1.32
  -6  15  -6   -0.06    0.96
   6 -15   7    0.79    0.91
  -6  15  -7   -2.28    1.55
  -6  15  -8  110.74   10.14
   6 -16  -9    0.02    0.95
   6 -16  -8   25.10    3.82
   6 -16  -7   42.49    4.89
   6 -16  -6   32.20    4.16
   6 -16  -5   19.49    3.11
   6 -16  -4   56.29    5.27
   6 -16  -3   10.04    2.18
   6 -16  -2    2.62    1.29
   6 -16  -2    2.50    1.18
   6 -16  -1   50.85    4.57
   6 -16  -1   49.80    5.09
   6 -16   0  122.56    7.35
  -6  16   0  120.28    8.28
   6 -16   0  117.49    8.21
   6 -16   1    2.64    1.28
   6 -16   1    1.52    1.17
  -6  16  -1    0.29    0.96
   6 -16   2   67.55    5.09
  -6  16  -2   70.12    6.52
   6 -16   2   67.33    6.15
   6 -16   3   53.11    4.22
  -6  16  -3   47.30    5.58
   6 -16   3   53.52    5.58
   6 -16   4    6.62    2.09
  -6  16  -4    5.84    1.75
   6 -16   5   24.59    4.03
  -6  16  -5   19.17    3.81
   6 -16   6   53.97    6.14
  -6  16  -6   67.05    7.41
   6 -16   7   36.08    4.97
  -6  16  -7   35.26    5.49
   6 -16   8    1.83    1.45
  -6  16  -8    0.75    1.26
   6 -17  -9   92.40    7.73
   6 -17  -8    6.65    2.01
   6 -17  -7   10.84    2.48
   6 -17  -6    5.15    1.71
   6 -17  -5  143.81    9.10
   6 -17  -4    0.31    0.75
   6 -17  -3   61.23    5.51
   6 -17  -2   11.08    2.28
   6 -17  -2   13.80    2.85
   6 -17  -1   10.36    2.13
   6 -17  -1   10.52    2.39
   6 -17   0    2.92    1.41
   6 -17   0    2.36    1.07
   6 -17   1  437.81   16.52
  -6  17  -1  428.85   18.89
   6 -17   1  437.26   18.77
   6 -17   2    4.32    1.61
   6 -17   2    3.67    1.11
  -6  17  -2    2.49    1.25
   6 -17   3    6.26    1.90
   6 -17   3    3.33    1.07
  -6  17  -3    2.63    1.25
   6 -17   4   13.40    2.97
  -6  17  -4   21.28    3.72
   6 -17   5   75.80    7.27
  -6  17  -5   84.45    8.14
   6 -17   6    1.74    1.09
  -6  17  -6    0.36    1.03
   6 -17   7   83.54    8.03
  -6  17  -7   87.06    8.78
   6 -18  -8    3.57    1.59
   6 -18  -7  142.54    9.62
   6 -18  -6    0.28    0.86
   6 -18  -5   19.64    3.30
   6 -18  -4   14.54    2.73
   6 -18  -3   52.11    5.10
   6 -18  -2    0.14    0.62
   6 -18  -2    1.20    0.64
   6 -18  -1  127.65    8.03
   6 -18  -1  145.31    9.56
   6 -18   0   18.35    3.33
   6 -18   0   17.00    2.76
   6 -18   1    1.73    1.31
   6 -18   1    0.05    0.52
   6 -18   2    0.95    1.04
   6 -18   2    1.69    0.86
  -6  18  -3  184.20   12.11
   6 -18   3  188.84   11.61
   6 -18   4    1.58    1.09
  -6  18  -4    1.09    1.66
   6 -18   5   38.52    5.23
  -6  18  -5   44.43    6.10
   6 -18   6   33.56    5.00
  -6  18  -6   33.38    5.36
   6 -18   7   36.99    5.47
  -6  18  -7   39.09    6.03
   6 -19  -8   28.63    4.31
   6 -19  -7    7.57    2.17
   6 -19  -6   72.36    6.68
   6 -19  -5   12.77    2.70
   6 -19  -4   -0.41    0.87
   6 -19  -3   20.10    3.22
   6 -19  -2   92.39    6.96
   6 -19  -2   87.94    7.46
   6 -19  -1   16.69    2.75
   6 -19  -1   12.90    2.73
   6 -19   0   41.55    4.50
   6 -19   0   41.11    5.05
   6 -19   1   24.62    3.95
   6 -19   1   19.80    3.06
   6 -19   2   77.35    5.70
   6 -19   2   74.24    6.97
   6 -19   3    4.44    1.83
   6 -19   4   74.45    7.35
   6 -19   5   28.30    4.56
   6 -19   6    2.24    1.44
   6 -20  -7   -3.99    1.69
   6 -20  -6   27.22    4.07
   6 -20  -5   10.33    2.43
   6 -20  -4  178.29   10.64
   6 -20  -3    0.29    0.84
   6 -20  -2   11.53    2.46
   6 -20  -2   13.08    2.96
   6 -20  -1   -3.07    1.31
   6 -20  -1    1.50    0.98
   6 -20   0  183.01   10.13
   6 -20   0  191.70   11.76
   6 -20   1    0.54    0.83
   6 -20   1    0.49    0.60
   6 -20   2  153.34    8.65
   6 -20   2  162.70   10.87
   6 -20   3   -1.25    1.10
   6 -20   4   40.32    5.32
   6 -20   5    2.97    1.59
   6 -20   6  116.35    9.79
   6 -21  -7    1.81    0.85
   6 -21  -6   39.66    5.04
   6 -21  -5   25.27    3.99
   6 -21  -4    0.30    0.79
   6 -21  -3   37.62    4.62
   6 -21  -2   92.39    7.23
   6 -21  -2  104.19    8.50
   6 -21  -1   34.53    4.16
   6 -21  -1   25.55    4.15
   6 -21   0   15.75    3.31
   6 -21   0   15.23    2.59
   6 -21   1   55.42    5.08
   6 -21   1   57.33    6.37
   6 -21   2   26.78    4.26
   6 -21   2   26.52    3.50
   6 -21   3   13.06    3.09
   6 -21   4  128.04   10.06
   6 -21   5   55.77    6.62
   6 -22  -6    1.31    1.48
   6 -22  -5   25.28    3.98
   6 -22  -4    8.22    2.34
   6 -22  -3   60.28    6.00
   6 -22  -2   -0.38    1.12
   6 -22  -2    0.41    1.34
   6 -22  -1  117.62    8.12
   6 -22  -1  103.93    8.79
   6 -22   0    4.91    1.88
   6 -22   0    3.69    1.22
   6 -22   1    2.36    1.37
   6 -22   1    0.74    1.17
   6 -22   2    8.74    2.44
   6 -22   2    5.73    1.96
   6 -22   3  170.84   11.83
   6 -22   4    2.52    1.45
   6 -23  -5   81.55    7.37
   6 -23  -4    4.85    1.86
   6 -23  -3   87.41    7.40
   6 -23  -2   23.25    3.59
   6 -23  -2   19.19    3.70
   6 -23  -1   22.04    3.56
   6 -23  -1   17.08    3.41
   6 -23   0    0.31    0.88
   6 -23   0    0.23    0.60
   6 -23   1  128.95    8.59
   6 -23   1  150.92   10.93
   6 -23   2    2.67    1.49
   6 -23   3   -0.07    0.73
   6 -24  -4  123.14    9.22
   6 -24  -3   23.80    3.97
   6 -24  -2    7.15    2.11
   6 -24  -2    3.29    1.56
   6 -24  -1   35.76    4.48
   6 -24  -1   44.90    5.85
   6 -24   0   64.88    6.02
   6 -24   0   82.34    7.96
   6 -24   1   -2.57    1.48
   6 -24   1    0.31    0.65
   6 -24   2   83.64    8.25
   6 -25  -1    1.70    1.36
   6 -25  -1    3.00    1.65
   6 -25   0   41.28    5.70
   6 -25   0   41.65    4.84
   7   0 -11   42.53    4.41
  -7   0  11   32.43    4.14
   7   0 -10   -2.33    1.15
  -7   0  10   -0.84    0.55
   7   0  -9   74.52    5.87
   7   0  -8    0.84    0.98
   7   0  -7   86.30    6.21
   7   0  -6    0.11    0.55
   7   0  -5    8.72    1.94
   7   0  -4    0.52    0.93
   7   0  -3  452.60   16.69
   7   0  -2    0.14    0.61
   7   0  -1  209.82    9.80
   7   0   0    0.87    0.74
   7   0   1   71.28    5.20
  -7   0  -1   76.48    6.34
  -7   0  -2    0.52    1.11
  -7   0  -3  387.72   17.16
  -7   0  -4   -0.47    1.06
  -7   0  -5    0.14    0.96
  -7   0  -6    0.48    0.93
  -7   0  -7   37.97    5.32
  -7   0  -8   -1.42    1.32
  -7   0  -9   83.01    9.04
   7   1 -11   35.01    3.97
  -7   1  11   32.63    4.05
   7  -1 -11   29.71    3.79
  -7  -1  11   27.15    3.70
  -7  -1  10    1.46    0.81
   7   1 -10    1.94    0.92
   7   1  -9   64.38    5.42
   7  -1  -9   66.97    5.51
  -7  -1   9   65.72    5.40
   7   1  -8   52.21    4.73
   7  -1  -8   44.66    4.43
  -7  -1   8   51.04    4.27
   7   1  -7   11.84    2.26
   7  -1  -7   12.19    2.27
   7   1  -6   20.51    2.87
   7  -1  -6   17.64    2.59
   7   1  -5  185.89    9.25
   7  -1  -5  177.19    9.23
   7   1  -4   24.09    3.05
   7  -1  -4   28.76    3.42
   7   1  -3   68.83    5.14
   7  -1  -3   72.99    5.37
   7   1  -2  193.54    9.35
   7  -1  -2  197.38    9.47
   7   1  -1  199.05    9.33
   7  -1  -1  174.42    8.85
  -7   1   0    7.07    1.97
   7   1   0    6.06    1.48
   7  -1   0    6.31    1.42
   7  -1   1  211.60    9.86
  -7   1  -1  221.65   11.53
   7  -1   2   94.66    5.95
  -7   1  -2   90.99    7.09
  -7  -1  -2   87.95    7.10
  -7   1  -3   20.06    3.36
  -7  -1  -3   22.97    3.71
  -7   1  -4   62.83    6.20
  -7  -1  -4   63.70    6.28
  -7   1  -5  148.84   10.29
  -7  -1  -5  152.26   10.31
  -7   1  -6   10.66    2.74
  -7  -1  -6    8.94    2.52
  -7   1  -7   15.75    3.57
  -7  -1  -7   10.67    2.76
  -7   1  -8   47.73    6.50
  -7  -1  -8   47.54    6.36
  -7   1  -9   45.63    6.72
  -7  -1  -9   35.21    6.00
  -7  -2  11    1.52    0.96
   7   2 -11   -0.28    0.52
   7  -2 -11    1.15    0.84
   7   2 -10   82.23    6.13
   7  -2 -10   79.30    6.22
  -7  -2  10   80.46    6.05
   7   2  -9    5.39    1.55
   7  -2  -9    1.25    0.91
  -7  -2   9    3.98    1.43
  -7  -2   8   15.76    2.32
   7   2  -8   16.38    2.59
   7  -2  -8   18.99    2.89
   7   2  -7   25.80    3.21
   7  -2  -7   25.99    3.30
  -7  -2   7   26.43    2.90
   7   2  -6   52.46    4.56
   7  -2  -6   54.97    4.80
   7   2  -5    0.83    0.73
   7  -2  -5    0.56    0.58
   7   2  -4  294.87   12.50
   7  -2  -4  296.02   12.66
  -7   2   4  307.55   12.26
   7   2  -3   38.54    3.72
   7  -2  -3   34.83    3.69
  -7   2   3   41.24    3.85
  -7   2   2    1.41    0.88
   7   2  -2    1.30    0.96
   7  -2  -2    0.56    0.79
   7   2  -1   30.47    3.30
   7  -2  -1   30.15    3.38
  -7   2   1   31.33    3.59
   7   2   0  236.17   10.64
   7  -2   0  246.76   10.66
  -7   2   0  234.93   11.64
   7  -2   1   32.26    3.43
  -7   2  -1   43.02    4.60
   7  -2   2   78.16    5.37
  -7   2  -2   85.38    6.70
  -7   2  -3   21.74    3.50
  -7  -2  -3   26.56    3.92
  -7   2  -4  148.62    9.95
  -7  -2  -4  146.30    9.93
  -7   2  -5    4.20    1.68
  -7  -2  -5    2.42    1.32
  -7   2  -6   94.82    8.47
  -7  -2  -6   91.89    8.21
  -7   2  -7   30.34    4.93
  -7  -2  -7   24.36    4.18
  -7   2  -8    2.36    1.73
  -7  -2  -8    0.35    1.29
  -7   2  -9   -5.52    2.37
  -7  -2  -9    1.41    1.20
   7  -3 -11   -0.35    0.61
  -7  -3  11    3.73    1.33
  -7  -3  10    0.63    0.64
   7   3 -10   -0.27    0.65
   7  -3 -10   -0.48    1.05
  -7  -3   9   21.39    2.78
   7   3  -9   16.85    2.64
   7  -3  -9   17.97    2.83
   7   3  -8   83.23    6.04
  -7  -3   8   91.42    5.75
   7  -3  -8   86.93    6.38
   7   3  -7   25.81    3.23
  -7  -3   7   26.19    2.75
   7  -3  -7   20.93    2.98
   7   3  -6   66.06    5.15
   7  -3  -6   60.39    5.12
   7   3  -5   20.83    2.80
   7  -3  -5   21.40    2.90
   7   3  -4   69.62    5.28
   7  -3  -4   68.13    5.29
  -7   3   4   69.58    4.87
   7   3  -3   21.41    2.82
   7  -3  -3   22.54    2.89
  -7   3   3   23.28    2.81
   7   3  -2  350.09   13.91
   7  -3  -2  350.53   13.93
  -7   3   2  347.00   14.14
  -7   3   1   14.58    2.50
   7   3  -1   16.16    2.43
   7  -3  -1   19.27    2.67
  -7   3   0   20.29    3.09
   7  -3   0   19.59    2.68
  -7   3  -1    6.49    1.78
   7  -3   1    5.86    1.42
   7  -3   2  271.99   11.29
  -7   3  -2  247.50   12.76
  -7   3  -3    9.44    2.31
   7  -3   3   10.03    1.92
  -7   3  -4   51.65    5.66
  -7  -3  -4   45.10    5.29
  -7   3  -5   30.57    4.50
  -7  -3  -5   30.57    4.50
  -7   3  -6   36.12    5.28
  -7  -3  -6   29.60    4.57
  -7   3  -7    1.80    1.58
  -7  -3  -7    7.19    2.52
  -7   3  -8  103.50    9.87
  -7  -3  -8  112.90    9.76
  -7   3  -9   17.23    4.09
  -7  -3  -9   11.72    3.23
   7  -4 -11   13.09    2.39
  -7  -4  11   13.94    2.49
  -7  -4  10   35.04    3.79
   7   4 -10   32.19    3.73
   7  -4 -10   33.72    3.98
   7   4  -9   22.78    3.11
   7  -4  -9   19.06    2.92
  -7  -4   9   23.80    2.92
   7   4  -8    3.37    1.19
   7  -4  -8    3.83    1.15
  -7  -4   8    2.20    0.81
   7   4  -7  123.11    7.50
   7  -4  -7  136.05    8.05
   7   4  -6   70.92    5.42
   7  -4  -6   78.16    5.78
   7   4  -5    0.92    0.63
   7  -4  -5   -0.54    0.77
   7   4  -4   54.12    4.66
   7  -4  -4   63.81    5.05
  -7   4   4   65.29    4.62
   7   4  -3  142.94    7.95
   7  -4  -3  137.89    7.95
  -7   4   3  163.67    8.14
  -7   4   2   -0.36    0.78
   7  -4  -2    0.95    0.84
   7  -4  -1  145.01    7.82
  -7   4   1  138.91    8.11
   7  -4   0  284.26   11.99
  -7   4   0  278.45   12.84
   7  -4   1   67.47    5.00
  -7   4  -1   68.92    5.87
  -7   4  -2    1.40    0.59
   7  -4   2    1.26    0.79
   7  -4   3  150.18    7.81
  -7   4  -3  154.09    9.91
  -7   4  -4   12.72    2.89
  -7   4  -5    7.61    2.45
  -7  -4  -5   11.38    2.78
  -7   4  -6   73.81    7.74
  -7  -4  -6   94.69    8.33
  -7   4  -7   92.52    8.91
  -7  -4  -7   91.46    8.35
  -7   4  -8   20.33    4.12
  -7  -4  -8   27.34    4.83
  -7   4  -9   24.97    4.86
  -7  -4  -9   23.94    4.74
   7  -5 -11   31.50    4.01
  -7  -5  11   38.68    4.15
   7   5 -10    1.97    0.98
  -7  -5  10    0.62    0.66
   7  -5 -10    2.70    1.01
   7   5  -9   66.51    5.37
   7  -5  -9   61.01    5.47
  -7  -5   9   71.64    5.21
   7   5  -8    2.56    1.14
   7  -5  -8    0.25    0.83
   7   5  -7    0.02    0.89
   7  -5  -7    0.52    0.63
   7   5  -6    1.66    0.92
   7  -5  -6    1.76    0.95
   7   5  -5  172.78    9.04
   7  -5  -5  173.28    9.12
  -7   5   4    0.01    0.48
   7   5  -4   -0.32    0.69
   7  -5  -4   -1.68    0.90
   7  -5  -3   39.15    3.90
  -7   5   3   41.81    3.82
  -7   5   2    0.32    0.49
   7  -5  -2    0.68    0.55
   7  -5  -1  104.53    6.51
  -7   5   1   97.50    6.67
  -7   5   0    1.09    1.06
   7  -5   0    1.05    1.07
   7  -5   1  325.49   13.11
  -7   5  -1  331.52   14.89
  -7   5  -2    2.07    1.02
   7  -5   2    3.82    1.28
  -7   5  -3    1.47    0.89
   7  -5   3    1.95    0.74
  -7   5  -4    1.59    1.32
   7  -5   4    2.96    1.12
  -7   5  -5  115.92    9.49
  -7   5  -6    1.88    1.62
  -7  -5  -6    1.08    1.41
  -7   5  -7   29.33    5.00
  -7  -5  -7   29.49    4.74
  -7   5  -8    1.38    1.40
  -7  -5  -8    0.28    1.27
  -7  -5  -9   34.36    5.45
  -7   5  -9   24.40    4.61
   7  -6 -10   27.22    3.65
   7  -6  -9   14.98    2.56
   7   6  -8   20.32    2.89
   7  -6  -8   19.45    3.03
   7   6  -7   89.75    6.19
   7  -6  -7   76.44    6.02
   7  -6  -6   73.97    5.68
   7  -6  -5   -0.10    0.52
   7  -6  -4   39.42    3.94
   7  -6  -3  103.46    6.65
  -7   6   3  112.09    6.69
  -7   6   2    0.24    0.68
   7  -6  -2    0.05    0.76
   7  -6  -1  138.99    7.75
  -7   6   1  141.59    8.44
   7  -6   0  156.19    8.31
  -7   6   0  164.84    9.45
   7  -6   1   60.95    4.76
  -7   6  -1   68.19    5.97
  -7   6  -2    6.51    2.08
   7  -6   2    5.19    1.31
   7  -6   3   82.34    5.48
  -7   6  -3   91.57    7.73
  -7   6  -4   22.29    3.90
   7  -6   4   20.71    2.69
  -7   6  -5    0.27    0.76
  -7   6  -6  109.60    9.29
  -7  -6  -6  109.70    9.23
  -7   6  -7  100.60    9.18
  -7  -6  -7  105.86    9.21
  -7   6  -8   10.77    2.98
  -7  -6  -8    7.35    2.61
  -7  -6  -9   27.12    4.96
  -7   6  -9   29.35    5.21
   7  -7 -10    0.43    0.72
   7  -7  -9    4.90    1.56
   7  -7  -8   88.26    6.58
   7  -7  -7    2.66    1.30
   7  -7  -6   82.49    6.14
   7  -7  -5   15.68    2.48
   7  -7  -4   73.62    5.59
  -7   7   3    5.66    1.49
   7  -7  -3    6.86    1.59
   7  -7  -2  195.87    9.36
  -7   7   2  158.60    9.06
  -7   7   1    9.12    2.08
   7  -7  -1   10.52    2.04
  -7   7   0    1.88    1.50
   7  -7   0    1.77    0.90
  -7   7  -1   11.68    2.53
   7  -7   1   18.07    2.52
   7  -7   2  206.89    9.66
  -7   7  -2  208.89   11.98
  -7   7  -3   -0.57    1.35
   7  -7   3   -0.20    0.56
   7  -7   4   58.66    4.52
  -7   7  -4   69.16    6.78
  -7   7  -5   22.59    3.98
  -7   7  -6   39.10    5.51
  -7   7  -7    1.05    0.80
  -7  -7  -7   -0.12    2.04
  -7   7  -8  103.08    9.57
  -7  -7  -8  104.23    9.48
  -7  -7  -9   14.21    3.79
  -7   7  -9    5.91    2.36
   7  -8 -10   98.36    7.33
   7  -8  -9    0.76    0.85
   7  -8  -8   12.89    2.36
   7  -8  -7   55.45    5.13
   7  -8  -6   82.49    6.23
   7  -8  -5    2.01    1.22
   7  -8  -4  119.80    7.37
  -7   8   3   13.14    2.19
   7  -8  -3    8.42    1.78
  -7   8   2   14.37    2.38
   7  -8  -2   13.00    2.25
  -7   8   1   27.30    3.55
   7  -8  -1   25.28    3.04
   7  -8   0  278.89   12.17
  -7   8   0  309.64   14.06
   7  -8   1   40.00    3.84
  -7   8  -1   37.14    4.57
   7  -8   2   58.88    4.64
  -7   8  -2   55.34    5.73
  -7   8  -3   11.54    2.65
   7  -8   3    8.27    1.69
   7  -8   4   84.77    5.54
  -7   8  -4   94.92    8.05
  -7   8  -5    4.62    1.93
  -7   8  -6   82.54    7.98
  -7  -8  -7   45.58    6.03
  -7   8  -7   39.07    5.53
  -7  -8  -8    2.32    1.49
  -7   8  -8    5.24    2.54
   7  -9 -10   -0.51    1.20
   7  -9  -9   49.96    5.05
   7  -9  -8   76.36    6.22
   7  -9  -7   -0.44    0.71
   7  -9  -6   13.48    2.55
   7  -9  -5  160.32    9.00
   7  -9  -4   18.27    2.70
   7  -9  -3   29.99    3.52
  -7   9   3   36.70    3.64
   7  -9  -2  109.73    6.86
  -7   9   2  108.70    7.03
   7  -9  -1   83.70    5.82
  -7   9   1   93.59    6.69
  -7   9   0    2.63    1.34
   7  -9   0    3.51    1.17
   7  -9   1  149.67    8.11
  -7   9  -1  165.78    9.94
   7  -9   2  101.90    6.30
  -7   9  -2   91.60    7.47
  -7   9  -3   -0.55    1.20
   7  -9   3    0.02    0.49
  -7   9  -4   35.43    4.79
   7  -9   4   34.38    3.33
  -7   9  -5  130.60   10.04
  -7   9  -6    5.81    2.19
  -7   9  -7   12.02    3.14
  -7  -9  -8   35.81    5.51
  -7   9  -8   42.86    6.13
   7 -10 -10   -3.40    1.43
   7 -10  -9   14.46    2.70
   7 -10  -8    2.17    1.72
   7 -10  -7   93.65    6.93
   7 -10  -6    1.77    0.82
   7 -10  -5   -0.10    0.99
   7 -10  -4    0.14    0.68
   7 -10  -3  313.24   13.47
   7 -10  -2    1.92    1.14
  -7  10   2    2.06    1.08
   7 -10  -1   56.46    4.76
  -7  10   1   62.06    5.40
   7 -10   0    5.60    1.52
   7 -10   0    3.89    1.22
  -7  10   0    3.66    1.33
   7 -10   1   10.36    1.93
  -7  10  -1   10.58    2.23
   7 -10   2    1.80    0.87
  -7  10  -2    2.09    0.93
   7 -10   3  199.06    9.36
  -7  10  -3  186.62   11.60
   7 -10   4    1.27    0.81
  -7  10  -4    0.80    1.29
  -7  10  -5    6.50    2.19
  -7  10  -6    0.76    1.06
  -7  10  -7   82.67    8.42
  -7 -10  -8    0.58    1.16
  -7  10  -8    0.15    1.25
   7 -11  -9   47.61    5.12
   7 -11  -8   97.03    7.31
   7 -11  -7   17.31    2.87
   7 -11  -6   18.23    2.96
   7 -11  -5  118.06    7.76
   7 -11  -4   15.32    2.64
   7 -11  -3   22.53    3.13
   7 -11  -2  114.18    7.19
  -7  11   2  111.25    7.26
   7 -11  -1   82.14    5.92
  -7  11   1   95.69    6.85
   7 -11   0    6.54    1.74
   7 -11   0    8.11    1.76
  -7  11   0    7.33    2.02
   7 -11   1   60.47    4.87
   7 -11   1   58.24    4.85
  -7  11  -1   67.93    6.12
   7 -11   2   90.21    6.00
  -7  11  -2   96.44    7.68
   7 -11   3   12.80    2.14
  -7  11  -3   11.68    2.80
  -7  11  -4   20.88    3.77
  -7  11  -5  106.94    9.07
  -7  11  -6   26.44    4.62
  -7  11  -7   11.05    3.12
  -7 -11  -8   51.16    6.74
  -7  11  -8   40.46    6.15
   7 -12  -9   12.86    2.59
   7 -12  -8   27.74    3.97
   7 -12  -7   30.54    4.00
   7 -12  -6   37.01    4.22
   7 -12  -5    1.40    0.62
   7 -12  -4  166.82    9.44
   7 -12  -3   18.61    2.87
   7 -12  -2   18.20    2.81
  -7  12   2   22.25    3.11
   7 -12  -1    8.10    1.86
  -7  12   1   10.65    2.32
   7 -12   0  132.47    7.56
   7 -12   0  116.66    7.33
  -7  12   0  126.42    8.46
   7 -12   1   24.69    3.11
   7 -12   1   21.09    2.83
  -7  12  -1   27.14    3.88
   7 -12   2   88.69    5.96
  -7  12  -2   83.40    7.29
   7 -12   3    9.13    1.74
  -7  12  -3   10.99    2.79
  -7  12  -4  119.83    9.41
  -7  12  -5    5.01    1.94
  -7  12  -6   64.76    7.22
  -7  12  -7   18.86    3.90
  -7  12  -8    1.33    1.48
   7 -13  -9   25.94    3.78
   7 -13  -8   56.85    5.69
   7 -13  -7    6.60    1.84
   7 -13  -6   56.40    5.44
   7 -13  -5    1.69    0.96
   7 -13  -4   56.69    5.26
   7 -13  -3   23.57    3.42
   7 -13  -2  171.31    9.49
  -7  13   2  190.96    9.97
   7 -13  -1   12.55    2.38
  -7  13   1   15.63    2.75
   7 -13   0    3.31    1.32
   7 -13   0    2.09    0.97
  -7  13   0    1.28    0.57
   7 -13   1   22.75    3.13
   7 -13   1   22.89    2.98
  -7  13  -1   26.05    3.88
   7 -13   2  120.57    7.12
  -7  13  -2  106.98    8.39
   7 -13   2  115.51    7.71
   7 -13   3    1.66    0.87
  -7  13  -3    3.06    1.52
  -7  13  -4   58.44    6.47
  -7  13  -5   21.53    4.06
  -7  13  -6   42.60    5.88
  -7  13  -7    2.13    1.48
   7 -14  -9    8.57    2.23
   7 -14  -8    9.31    2.46
   7 -14  -7   71.61    6.36
   7 -14  -6   57.91    5.60
   7 -14  -5    1.56    1.10
   7 -14  -4   22.69    3.34
   7 -14  -3  128.59    8.10
   7 -14  -2    0.80    0.79
   7 -14  -1   37.24    4.06
   7 -14  -1   35.31    4.05
  -7  14   1   38.64    4.43
   7 -14   0   75.80    5.69
  -7  14   0   73.71    6.45
   7 -14   0   70.17    5.86
   7 -14   1   37.04    3.90
  -7  14  -1   42.04    4.96
   7 -14   1   36.31    4.14
   7 -14   2    2.32    1.28
   7 -14   2    1.18    0.53
  -7  14  -2    0.50    0.81
   7 -14   3  156.31    8.26
  -7  14  -3  140.72   10.24
  -7  14  -4   13.93    3.15
  -7  14  -5    1.56    1.38
  -7  14  -6   56.45    6.94
  -7  14  -7   66.48    7.75
   7 -15  -8    7.06    2.08
   7 -15  -7   -0.55    0.88
   7 -15  -6    1.13    0.68
   7 -15  -5  153.09    9.50
   7 -15  -4    1.60    1.23
   7 -15  -3   10.73    2.30
   7 -15  -2    0.22    0.64
   7 -15  -1   82.85    6.26
   7 -15  -1   93.13    6.94
  -7  15   1   86.33    6.83
   7 -15   0    3.21    1.38
  -7  15   0    1.71    0.92
   7 -15   0    3.86    1.33
   7 -15   1  145.21    8.28
  -7  15  -1  153.46   10.05
   7 -15   1  141.10    8.98
   7 -15   2    9.36    2.23
   7 -15   2   10.09    1.99
  -7  15  -2    9.32    2.55
   7 -15   3    4.82    1.79
   7 -15   3    6.42    1.55
  -7  15  -3    7.91    2.74
  -7  15  -4   -0.01    0.97
  -7  15  -5  145.60   11.08
  -7  15  -6    3.04    2.03
  -7  15  -7   13.36    3.50
   7 -16  -8   20.61    3.56
   7 -16  -7  124.51    8.87
   7 -16  -6   21.32    3.57
   7 -16  -5   -0.43    0.78
   7 -16  -4   39.75    4.56
   7 -16  -3   67.85    5.87
   7 -16  -2    0.18    0.84
   7 -16  -1   75.71    5.93
   7 -16  -1   75.97    6.43
  -7  16   1   75.77    6.52
   7 -16   0  128.75    7.96
  -7  16   0  145.56    9.58
   7 -16   0  131.69    8.79
   7 -16   1   60.38    5.12
  -7  16  -1   59.39    6.13
   7 -16   1   55.79    5.51
   7 -16   2    6.96    2.13
   7 -16   2    7.63    1.83
  -7  16  -2    9.53    2.43
  -7  16  -3  101.10    8.58
   7 -16   3   87.90    7.25
  -7  16  -4   18.57    3.75
  -7  16  -5    8.07    2.69
  -7  16  -6   52.10    6.79
   7 -17  -7    3.22    1.56
   7 -17  -6   67.62    6.44
   7 -17  -5    8.33    2.28
   7 -17  -4   72.52    6.41
   7 -17  -3    1.60    0.86
   7 -17  -2  178.65   10.10
   7 -17  -1    5.81    1.67
   7 -17  -1    4.56    1.86
   7 -17   0   17.26    2.79
  -7  17   0   14.58    2.90
   7 -17   0   13.50    2.80
   7 -17   1   15.48    2.97
   7 -17   1   16.50    2.70
  -7  17  -1   22.19    3.76
   7 -17   2   85.67    6.13
  -7  17  -2   95.85    8.27
   7 -17   2   81.76    7.16
   7 -17   3   -1.04    0.86
  -7  17  -3   -0.97    1.78
  -7  17  -4   68.26    7.34
  -7  17  -5    7.70    2.65
  -7  17  -6   41.04    6.24
   7 -18  -7   30.53    4.74
   7 -18  -6   85.58    7.42
   7 -18  -5    2.63    1.22
   7 -18  -4  122.86    8.74
   7 -18  -3    9.81    2.29
   7 -18  -2    2.91    1.53
   7 -18  -1   15.72    2.71
   7 -18  -1   10.01    2.42
   7 -18   0  107.98    7.41
   7 -18   0  114.31    8.50
   7 -18   1   60.52    5.23
  -7  18  -1   61.86    6.54
   7 -18   1   57.49    5.89
   7 -18   2   20.14    3.52
   7 -18   2   22.39    3.04
  -7  18  -2   20.50    3.87
   7 -18   3    6.89    2.05
  -7  18  -3    6.03    2.19
  -7  18  -4   73.55    7.79
  -7  18  -5    0.62    1.22
   7 -19  -6    5.95    2.47
   7 -19  -5  109.45    8.62
   7 -19  -4    7.79    2.25
   7 -19  -3   23.30    3.76
   7 -19  -2   80.08    6.66
   7 -19  -1   75.06    6.21
   7 -19  -1   81.72    7.23
   7 -19   0    1.63    1.27
   7 -19   0    0.39    0.86
   7 -19   1   88.18    6.57
   7 -19   1   99.58    8.06
   7 -19   2   37.03    4.94
   7 -19   2   53.32    4.83
   7 -19   3    3.53    1.62
  -7  19  -3    3.28    1.69
   7 -19   4   24.14    4.06
  -7  19  -4   26.92    4.71
   7 -20  -5    6.53    2.10
   7 -20  -4    0.99    1.33
   7 -20  -3  209.87   12.09
   7 -20  -2   -0.94    0.70
   7 -20  -1   57.27    5.51
   7 -20  -1   54.38    6.00
   7 -20   0    2.02    1.09
   7 -20   0    1.83    1.13
   7 -20   1    8.01    2.33
   7 -20   1   10.49    2.24
   7 -20   2    1.37    1.16
   7 -20   3  121.81    9.51
   7 -20   4   -2.57    1.37
   7 -21  -4   20.10    3.70
   7 -21  -3   21.83    3.54
   7 -21  -2   66.39    6.22
   7 -21  -1   55.60    5.55
   7 -21  -1   51.38    5.96
   7 -21   0    0.22    1.04
   7 -21   0   -0.52    0.79
   7 -21   1   56.45    5.33
   7 -21   1   67.68    6.80
   7 -21   2   39.85    5.22
   7 -21   3    0.88    0.89
   7 -22  -3   14.52    3.30
   7 -22  -2   13.41    2.89
   7 -22  -1    9.46    2.38
   7 -22  -1   10.31    2.67
   7 -22   0   65.59    5.90
   7 -22   0   60.73    6.70
   7 -22   1    2.35    1.39
   7 -22   1    0.22    0.92
   8   0  -9    1.38    1.48
   8   0  -8    2.44    1.43
   8   0  -7   -0.88    0.81
   8   0  -6  136.71    8.42
   8   0  -5    0.08    0.66
   8   0  -4  113.75    7.37
   8   0  -3    0.63    0.75
   8   0  -2  114.59    7.35
  -8   0   1   -0.62    1.12
   8   0  -1   -0.38    0.85
   8   0   0  115.07    7.31
  -8   0   0  120.40    8.45
  -8   0  -1   -0.56    0.76
  -8   0  -2    0.29    1.28
  -8   0  -3    0.22    0.86
  -8   0  -4  291.60   15.58
  -8   0  -5   -1.21    1.58
  -8   0  -6   45.32    6.16
  -8   0  -7   -2.90    1.81
  -8   0  -8   31.31    5.70
   8   1  -9   17.47    2.99
   8  -1  -9   23.89    3.46
   8   1  -8  110.40    7.58
   8  -1  -8  114.73    7.81
   8   1  -7   13.04    2.55
   8  -1  -7   14.41    2.51
   8   1  -6   15.00    2.62
   8  -1  -6   16.72    2.85
   8   1  -5   47.23    4.68
   8  -1  -5   50.84    4.81
   8   1  -4  106.47    7.24
   8  -1  -4  122.98    7.71
  -8   1   4  124.12    7.58
  -8   1   3    0.35    0.79
   8   1  -3    0.24    0.63
   8  -1  -3    0.45    1.21
   8   1  -2   84.79    6.30
   8  -1  -2   92.58    6.46
  -8   1   1   24.43    3.48
   8   1  -1   25.16    3.23
   8  -1  -1   25.04    3.21
  -8   1   0    2.46    1.36
   8   1   0    2.21    0.93
   8  -1   0    2.05    0.95
   8  -1   1   34.34    3.75
  -8   1  -1   36.96    4.57
  -8  -1  -1   42.66    5.06
  -8   1  -2  143.31    9.76
  -8  -1  -2  147.62   10.05
  -8   1  -3   70.92    6.82
  -8  -1  -3   56.03    6.12
  -8   1  -4    1.99    1.49
  -8  -1  -4    1.05    1.25
  -8   1  -5   27.94    4.60
  -8  -1  -5   31.74    4.82
  -8   1  -6   46.54    6.17
  -8  -1  -6   36.35    5.48
  -8   1  -7    5.64    2.31
  -8  -1  -7    4.27    1.84
  -8  -1  -8   44.33    6.66
  -8   1  -8   64.17    8.04
   8   2  -9   80.24    6.39
   8  -2  -9   80.41    6.64
   8   2  -8    2.86    1.59
   8  -2  -8    0.87    1.05
   8   2  -7   77.36    6.15
   8  -2  -7   82.88    6.49
   8   2  -6   34.51    4.00
   8  -2  -6   36.09    4.13
   8   2  -5   12.27    2.32
   8  -2  -5   13.55    2.57
   8   2  -4    0.77    0.79
   8  -2  -4    1.39    0.97
   8   2  -3  244.74   11.62
   8  -2  -3  239.13   11.53
  -8   2   3  236.57   11.53
  -8   2   2   -0.08    0.87
   8   2  -2    0.55    0.61
   8  -2  -2   -0.26    0.78
  -8   2   1   18.05    2.96
   8   2  -1   17.00    2.69
   8  -2  -1   14.61    2.55
   8  -2   0   30.19    3.49
  -8   2   0   37.38    4.48
   8  -2   1   83.45    6.07
  -8   2  -1   99.42    7.66
  -8   2  -2    2.88    1.55
  -8  -2  -2    3.01    1.77
   8  -2   2    1.66    1.13
  -8   2  -3  143.22   10.10
  -8  -2  -3  142.60   10.22
  -8   2  -4    2.04    1.20
  -8  -2  -4   -0.74    1.34
  -8   2  -5   24.70    4.39
  -8  -2  -5   27.63    4.59
  -8   2  -6    6.66    2.57
  -8  -2  -6    5.88    2.22
  -8   2  -7   73.83    8.42
  -8  -2  -7   69.46    7.86
   8   3  -9   25.34    3.56
   8  -3  -9   26.99    3.82
   8   3  -8   10.77    2.30
   8  -3  -8   10.67    2.35
   8   3  -7   50.37    4.91
   8  -3  -7   56.31    5.25
   8   3  -6   -0.02    0.56
   8  -3  -6   -0.16    0.63
   8   3  -5  202.41   10.44
   8  -3  -5  187.45   10.24
   8   3  -4   10.63    2.15
   8  -3  -4    8.78    2.00
  -8   3   3   -1.92    0.96
   8   3  -3    0.61    1.11
   8  -3  -3    0.69    1.00
   8   3  -2   28.76    3.55
   8  -3  -2   30.06    3.61
  -8   3   2   30.05    3.64
   8  -3  -1  188.63    9.80
  -8   3   1  195.05   10.61
  -8   3   0    5.76    1.83
   8  -3   0    4.18    1.23
   8  -3   1   52.14    4.70
  -8   3  -1   58.06    5.76
  -8   3  -2   25.88    3.89
   8  -3   2   24.76    3.19
  -8   3  -3   49.39    5.72
  -8  -3  -3   50.27    6.01
  -8   3  -4   -2.02    1.31
  -8  -3  -4    1.64    1.29
  -8   3  -5  182.39   12.39
  -8  -3  -5  151.70   11.27
  -8   3  -6    5.89    2.37
  -8  -3  -6   12.42    3.13
  -8   3  -7    3.82    1.96
  -8  -3  -7    1.35    1.72
   8   4  -9   10.00    2.30
   8  -4  -9   11.39    2.59
   8   4  -8    0.59    1.09
   8  -4  -8   -0.52    1.14
   8   4  -7   56.46    5.20
   8  -4  -7   53.88    5.24
   8   4  -6   99.49    7.05
   8  -4  -6  107.48    7.49
   8   4  -5   34.16    4.00
   8  -4  -5   39.49    4.33
   8   4  -4   20.43    3.07
   8  -4  -4   23.05    3.31
   8  -4  -3   47.91    4.71
  -8   4   3   46.23    4.43
  -8   4   2   24.92    3.35
   8  -4  -2   20.05    3.03
   8  -4  -1   48.20    4.61
  -8   4   1   51.90    5.07
   8  -4   0  168.13    9.14
  -8   4   0  182.80   10.50
   8  -4   1  114.78    7.13
  -8   4  -1  109.48    8.22
  -8   4  -2   -2.54    1.32
   8  -4   2    0.11    0.50
  -8   4  -3   18.98    3.56
   8  -4   3   18.91    2.71
  -8   4  -4  138.59   10.49
  -8  -4  -4  139.00   10.48
  -8   4  -5   -1.27    1.27
  -8  -4  -5    1.94    1.71
  -8   4  -6   26.72    4.81
  -8  -4  -6   37.72    5.54
  -8   4  -7   57.06    7.16
  -8  -4  -7   53.06    6.78
   8   5  -9    1.15    1.11
   8  -5  -9    0.23    1.31
   8   5  -8  133.76    8.42
   8  -5  -8  130.70    8.73
   8   5  -7    2.60    1.39
   8  -5  -7   -0.94    0.88
   8   5  -6   10.10    2.18
   8  -5  -6   12.04    2.49
   8  -5  -5    0.24    0.75
   8  -5  -4  124.33    7.97
  -8   5   3    1.15    0.92
   8  -5  -3    0.50    0.67
   8  -5  -2  164.99    9.26
  -8   5   2  167.61    9.51
  -8   5   1   -0.60    0.77
   8  -5  -1    1.09    1.04
   8  -5   0   39.43    4.17
  -8   5   0   40.76    4.66
  -8   5  -1   -0.20    0.82
   8  -5   1    1.71    1.10
   8  -5   2  230.92   11.02
  -8   5  -2  247.75   13.55
  -8   5  -3    4.30    2.11
   8  -5   3    1.94    0.49
  -8   5  -4   45.13    5.92
  -8   5  -5    0.06    1.14
  -8  -5  -5   -1.21    1.29
  -8   5  -6  144.58   11.60
  -8  -5  -6  153.74   11.57
  -8   5  -7    3.27    1.97
  -8  -5  -7   -0.36    1.34
   8  -6  -9    6.36    1.82
   8  -6  -8    1.44    1.26
   8  -6  -7   39.85    4.59
   8  -6  -6  132.13    8.53
   8  -6  -5   21.95    3.26
   8  -6  -4   32.57    3.97
   8  -6  -3   37.04    4.16
  -8   6   2   16.99    2.94
   8  -6  -2   22.08    3.12
   8  -6  -1   29.35    3.54
  -8   6   1   30.73    4.07
   8  -6   0  154.10    8.81
  -8   6   0  179.32   10.59
   8  -6   1   74.81    5.71
  -8   6  -1   79.90    7.14
  -8   6  -2    0.40    0.89
   8  -6   2   -0.20    0.75
  -8   6  -3   29.34    4.73
   8  -6   3   24.62    3.13
  -8   6  -4   92.85    8.64
  -8   6  -5    8.53    2.70
  -8  -6  -5    4.21    2.09
  -8   6  -6   61.29    7.32
  -8  -6  -6   59.51    7.08
  -8   6  -7   42.82    6.26
  -8  -6  -7   50.94    6.68
   8  -7  -9   21.96    3.49
   8  -7  -8   13.15    2.73
   8  -7  -7   71.74    6.18
   8  -7  -6    0.93    1.11
   8  -7  -5  118.93    7.94
   8  -7  -4    7.80    1.85
   8  -7  -3    0.62    0.85
  -8   7   2    6.43    1.83
   8  -7  -2    8.41    1.99
   8  -7  -1  228.24   10.54
  -8   7   1  126.93    9.22
  -8   7   0   -1.06    0.76
   8  -7   0    1.51    1.21
   8  -7   1   55.91    4.95
  -8   7  -1   56.75    6.12
   8  -7   2   32.33    3.68
  -8   7  -2   42.35    5.42
   8  -7   3   60.15    5.00
  -8   7  -3   70.69    7.15
  -8   7  -4    2.26    1.86
   8  -7   4   -2.94    1.12
  -8   7  -5  192.63   13.04
  -8   7  -6    3.19    2.23
  -8  -7  -6    1.92    1.51
  -8   7  -7    6.63    3.09
  -8  -7  -7    5.40    2.18
   8  -8  -9   72.58    6.42
   8  -8  -8    0.56    0.94
   8  -8  -7   82.75    6.70
   8  -8  -6   23.60    3.36
   8  -8  -5    9.79    2.21
   8  -8  -4    0.80    0.83
   8  -8  -3  230.39   11.54
  -8   8   2    1.41    0.93
   8  -8  -2    0.37    0.55
  -8   8   1   12.95    2.62
   8  -8  -1    9.91    2.10
  -8   8   0   26.71    3.95
   8  -8   0   25.32    3.26
   8  -8   1  182.85    9.61
  -8   8  -1  168.90   10.99
  -8   8  -2    0.24    1.32
   8  -8   2    0.64    0.75
   8  -8   3  161.19    8.73
  -8   8  -3  167.96   11.39
  -8   8  -4    9.31    2.66
  -8   8  -5   18.48    4.09
  -8   8  -6    5.33    2.10
  -8  -8  -6    0.77    1.75
  -8   8  -7  115.31   10.43
  -8  -8  -7  128.17   10.97
   8  -9  -8   60.51    5.80
   8  -9  -7   16.57    3.02
   8  -9  -6    4.16    1.68
   8  -9  -5   54.05    5.19
   8  -9  -4   79.25    6.31
   8  -9  -3    2.50    1.32
   8  -9  -2   65.08    5.63
  -8   9   2   79.98    6.32
   8  -9  -1   38.06    4.09
  -8   9   1   40.42    4.59
  -8   9   0   24.62    3.76
   8  -9   0   17.97    2.85
  -8   9  -1   29.85    4.21
   8  -9   1   25.24    3.28
   8  -9   2  157.31    8.83
  -8   9  -2  166.87   11.01
   8  -9   3   35.33    3.81
  -8   9  -3   44.65    5.58
  -8   9  -4    3.80    1.44
  -8   9  -5   51.91    6.52
  -8   9  -6   54.63    7.01
   8 -10  -8    9.69    2.65
   8 -10  -7    0.56    1.06
   8 -10  -6  114.26    8.04
   8 -10  -5   -0.37    0.97
   8 -10  -4   89.97    6.77
   8 -10  -3    2.05    1.13
   8 -10  -2  128.65    8.14
   8 -10  -1    0.13    0.80
  -8  10   1    1.00    0.76
   8 -10   0   98.71    6.88
  -8  10   0  104.89    7.95
   8 -10   1    0.87    0.53
  -8  10  -1    0.57    0.94
   8 -10   2    0.91    1.01
  -8  10  -2    2.47    1.45
   8 -10   3    0.29    0.54
  -8  10  -3    0.52    0.95
  -8  10  -4  250.33   14.88
  -8  10  -5    0.03    1.75
  -8  10  -6   28.68    4.99
   8 -11  -8   63.58    6.04
   8 -11  -7    9.88    2.24
   8 -11  -6    5.32    1.77
   8 -11  -5   60.91    5.68
   8 -11  -4  111.64    7.79
   8 -11  -3    2.18    1.39
   8 -11  -2  121.27    7.86
   8 -11  -1   41.35    4.43
  -8  11   1   50.12    5.21
   8 -11   0   11.72    2.29
  -8  11   0   12.43    2.57
   8 -11   1   31.81    3.80
  -8  11  -1   34.55    4.67
   8 -11   2  124.28    7.77
  -8  11  -2  138.21    9.96
   8 -11   3   41.11    4.14
  -8  11  -3   37.66    5.24
  -8  11  -4    8.74    2.59
  -8  11  -5   34.23    5.34
  -8  11  -6   58.00    7.17
   8 -12  -7   43.79    4.97
   8 -12  -6   16.92    3.10
   8 -12  -5    7.30    1.83
   8 -12  -4    0.04    0.99
   8 -12  -3  264.47   12.88
   8 -12  -2    5.02    1.63
   8 -12  -1    2.66    1.31
  -8  12   1    4.57    1.64
   8 -12   0   22.94    3.26
  -8  12   0   29.10    4.13
   8 -12   1  108.34    7.34
  -8  12  -1  129.45    9.29
   8 -12   2    1.51    0.89
  -8  12  -2    1.71    1.24
   8 -12   3  150.35    8.59
  -8  12  -3  152.98   11.00
  -8  12  -4    5.15    2.44
  -8  12  -5   22.98    4.20
  -8  12  -6    5.92    1.99
   8 -13  -7   37.12    4.72
   8 -13  -6    7.67    2.07
   8 -13  -5  121.12    8.42
   8 -13  -4   21.54    3.33
   8 -13  -3    0.49    1.15
   8 -13  -2    5.17    1.72
   8 -13  -1  174.88    9.83
  -8  13   1  170.65   10.40
   8 -13   0    1.93    1.12
  -8  13   0   -1.34    1.04
   8 -13   1   40.76    4.32
  -8  13  -1   39.25    5.07
   8 -13   2   38.53    4.13
  -8  13  -2   36.81    5.06
  -8  13  -3   53.13    6.26
  -8  13  -4   -1.92    1.44
  -8  13  -5  149.38   11.60
   8 -14  -7   21.23    3.41
   8 -14  -6   61.89    6.06
   8 -14  -5   14.06    2.64
   8 -14  -4   34.80    4.34
   8 -14  -3   42.71    4.65
   8 -14  -2   56.98    5.45
   8 -14  -1   13.36    2.52
   8 -14   0   96.62    6.99
  -8  14   0  101.43    8.09
   8 -14   1   27.78    3.56
  -8  14  -1   34.58    4.73
   8 -14   2   -1.04    0.53
  -8  14  -2   -3.54    1.67
  -8  14  -3   15.19    3.39
  -8  14  -4  101.84    9.25
  -8  14  -5   -0.76    1.52
   8 -15  -6   16.36    3.14
   8 -15  -5    5.14    1.78
   8 -15  -4   99.94    7.59
   8 -15  -3    2.86    1.16
   8 -15  -2  162.12    9.72
   8 -15  -1   -0.59    0.70
   8 -15   0   36.60    4.23
  -8  15   0   45.84    5.26
   8 -15   1    1.23    0.93
  -8  15  -1    2.06    1.27
   8 -15   2  158.35    9.14
  -8  15  -2  163.46   11.27
  -8  15  -3    1.91    1.46
  -8  15  -4   28.14    4.80
   8 -16  -5    4.92    1.61
   8 -16  -4   39.26    4.67
   8 -16  -3   63.23    5.92
   8 -16  -2   26.55    3.71
   8 -16  -1   14.69    2.80
   8 -16   0   99.09    7.24
  -8  16   0  109.79    8.58
   8 -16   1   36.56    4.10
  -8  16  -1   41.45    5.31
   8 -16   2    2.02    1.10
  -8  16  -2    2.56    1.63
  -8  16  -3   19.70    3.89
  -8  16  -4   59.69    7.18
   8 -17  -5  104.39    8.21
   8 -17  -4    2.08    1.48
   8 -17  -3   -3.30    1.47
   8 -17  -2    6.90    2.04
   8 -17  -1  133.82    8.84
   8 -17   0    2.06    1.05
   8 -17   1   19.00    3.02
  -8  17  -1   24.38    4.15
   8 -17   2    2.66    1.05
  -8  17  -2    2.23    1.55
  -8  17  -3   40.84    5.79
   8 -18  -4    0.85    1.13
   8 -18  -3  177.96   10.81
   8 -18  -2    4.56    1.75
   8 -18  -1    9.82    2.35
   8 -18   0   30.05    3.86
   8 -18   1   54.82    5.35
  -8  18  -1   76.50    7.51
  -8  18  -2    2.93    1.22
   8 -19  -2   69.20    6.35
   8 -19  -1   31.90    4.18
   8 -19   0   11.56    2.47
   9   0  -7   17.65    3.14
   9   0  -6   -0.40    1.08
   9   0  -5   56.68    5.40
   9   0  -4    2.50    1.54
   9   0  -3  107.64    7.65
  -9   0   3  110.68    7.98
  -9   0   2   -0.51    1.35
   9   0  -2   -1.25    1.28
  -9   0   1   10.38    2.56
   9   0  -1   11.50    2.53
  -9   0   0    1.21    1.40
  -9   0  -1  139.15    9.97
  -9   0  -2    1.41    1.69
  -9   0  -3   34.77    5.09
  -9   0  -4   -1.30    1.22
  -9   0  -5   79.00    8.29
   9   1  -7   40.35    4.71
   9  -1  -7   42.38    4.77
   9   1  -6    2.39    1.28
   9  -1  -6    5.12    1.96
   9   1  -5   50.92    5.20
   9  -1  -5   47.19    4.95
   9   1  -4   60.96    5.73
   9  -1  -4   77.58    6.33
   9   1  -3   52.43    5.24
   9  -1  -3   52.48    5.22
  -9   1   3   57.25    5.64
  -9   1   2   -0.16    1.00
   9   1  -2    1.66    1.18
   9  -1  -2   -0.18    0.97
   9  -1  -1   76.72    6.28
  -9   1   1   83.52    7.11
  -9  -1   1   91.62    7.59
  -9   1   0   20.71    3.48
  -9  -1   0   21.38    3.80
   9  -1   0   21.59    3.20
  -9   1  -1    3.08    1.71
  -9  -1  -1    2.35    1.61
  -9   1  -2   89.08    8.06
  -9  -1  -2   93.30    8.26
  -9   1  -3   93.89    8.48
  -9  -1  -3   95.11    8.60
  -9   1  -4   -2.09    1.78
  -9  -1  -4    3.80    2.21
  -9   1  -5   47.28    6.46
  -9  -1  -5   50.44    6.59
   9   2  -7    7.20    2.00
   9  -2  -7    9.10    2.29
   9   2  -6  134.15    8.87
   9  -2  -6  133.81    8.89
   9   2  -5    6.62    2.04
   9  -2  -5    7.01    2.03
   9   2  -4    0.95    0.82
   9  -2  -4    1.11    1.11
   9   2  -3    2.89    1.45
   9  -2  -3    2.63    1.22
   9  -2  -2  160.37    9.58
  -9   2   2  180.10   10.44
  -9   2   1    1.88    1.45
   9  -2  -1    3.39    1.40
   9  -2   0   58.90    5.50
  -9   2   0   75.77    6.88
  -9  -2   0   68.17    6.77
  -9   2  -1    9.08    2.43
  -9  -2  -1    7.36    2.34
   9  -2   1    6.90    1.84
  -9   2  -2   25.24    4.28
  -9  -2  -2   27.26    4.49
  -9   2  -3    8.43    2.53
  -9  -2  -3    8.18    2.51
  -9   2  -4  201.01   13.49
  -9  -2  -4  187.13   12.88
  -9   2  -5    5.64    2.35
  -9  -2  -5    5.37    2.23
   9   3  -7    2.53    1.26
   9  -3  -7    3.10    1.35
   9   3  -6    8.08    2.00
   9  -3  -6    5.06    2.10
   9   3  -5   10.62    2.37
   9  -3  -5   13.02    2.71
   9   3  -4  126.20    8.41
   9  -3  -4  125.00    8.43
   9  -3  -3   19.69    3.13
  -9   3   2   29.47    4.01
   9  -3  -2   28.26    3.73
  -9   3   1   35.58    4.56
   9  -3  -1   28.71    3.79
   9  -3   0   97.36    7.10
  -9   3   0   95.19    7.86
  -9   3  -1    6.67    2.00
   9  -3   1    8.06    1.92
  -9   3  -2  119.52    9.51
  -9  -3  -2  124.77    9.90
  -9   3  -3   21.67    4.00
  -9  -3  -3   28.22    4.70
  -9   3  -4    3.57    2.10
  -9  -3  -4   -0.75    1.33
  -9   3  -5   -2.27    1.63
  -9  -3  -5   -0.33    0.99
   9   4  -7   32.23    4.32
   9  -4  -7   28.41    4.17
   9   4  -6   53.28    5.41
   9  -4  -6   58.58    5.78
   9  -4  -5   37.01    4.48
   9  -4  -4    1.43    1.25
   9  -4  -3  108.43    7.77
   9  -4  -2   40.35    4.51
  -9   4   2   43.30    4.86
  -9   4   1    7.59    2.32
   9  -4  -1    9.07    2.27
  -9   4   0   29.96    4.31
   9  -4   0   30.02    3.85
   9  -4   1  138.35    8.65
  -9   4  -1  145.46   10.29
  -9   4  -2    5.03    2.15
   9  -4   2    3.73    1.47
  -9   4  -3   34.30    5.16
  -9  -4  -3   37.98    5.51
  -9  -4  -4   50.39    6.50
  -9   4  -4   55.68    6.96
  -9   4  -5   43.80    6.52
  -9  -4  -5   56.97    7.07
   9  -5  -7  124.88    8.85
   9  -5  -6    3.80    1.78
   9  -5  -5   77.35    6.68
   9  -5  -4    0.20    1.00
   9  -5  -3   15.99    2.90
  -9   5   2   -0.48    1.41
   9  -5  -2    0.97    0.90
   9  -5  -1  238.42   12.15
  -9   5   1  263.93   13.70
  -9   5   0    0.93    1.19
   9  -5   0   -0.56    1.03
  -9   5  -1    0.37    1.61
   9  -5   1   -0.35    1.44
  -9   5  -2    1.04    1.62
   9  -5   2    1.57    1.22
  -9   5  -3  100.97    9.30
  -9  -5  -3  115.73    9.82
  -9   5  -4    2.69    1.66
  -9  -5  -4   -0.55    1.13
  -9   5  -5  140.94   11.68
  -9  -5  -5  123.71   10.81
   9  -6  -7   28.39    4.06
   9  -6  -6   78.64    6.85
   9  -6  -5   43.05    4.89
   9  -6  -4    5.00    1.68
   9  -6  -3   71.52    6.26
   9  -6  -2   61.68    5.73
  -9   6   1    2.17    1.40
   9  -6  -1    4.10    1.58
  -9   6   0   39.57    5.09
   9  -6   0   35.66    4.23
   9  -6   1  136.03    8.57
  -9   6  -1  144.75   10.52
  -9   6  -2   14.78    3.69
   9  -6   2   11.11    2.31
   9  -6   3   47.20    4.76
  -9   6  -3   55.72    6.92
  -9   6  -4   61.06    7.50
  -9  -6  -4   75.08    8.07
  -9   6  -5   42.43    6.37
  -9  -6  -5   43.05    6.35
   9  -7  -7    4.38    1.54
   9  -7  -6    6.03    1.91
   9  -7  -5   15.92    3.14
   9  -7  -4  162.99   10.03
   9  -7  -3    3.26    1.75
   9  -7  -2   74.05    6.34
  -9   7   1    6.43    2.15
   9  -7  -1    8.18    2.09
   9  -7   0  129.36    8.35
  -9   7   0  115.26    9.28
  -9   7  -1    2.03    1.56
   9  -7   1    4.87    1.60
   9  -7   2   85.82    6.59
  -9   7  -2   92.58    8.64
  -9   7  -3   17.58    3.84
   9  -7   3   15.14    2.62
  -9   7  -4    2.12    1.51
   9  -8  -6   98.20    7.84
   9  -8  -5    5.43    1.90
   9  -8  -4    8.58    2.19
   9  -8  -3    4.81    1.81
   9  -8  -2  132.54    8.80
  -9   8   1    5.74    1.90
   9  -8  -1    3.14    1.60
   9  -8   0   76.23    6.42
  -9   8   0   96.57    8.10
  -9   8  -1   27.05    4.38
   9  -8   1   23.74    3.38
  -9   8  -2   26.50    4.45
   9  -8   2   25.83    3.51
  -9   8  -3    7.15    2.12
   9  -8   3    4.15    1.50
  -9   8  -4  124.46   10.57
   9  -9  -6    1.30    1.40
   9  -9  -5   82.37    7.08
   9  -9  -4   51.42    5.45
   9  -9  -3   22.81    3.74
   9  -9  -2    6.14    1.97
   9  -9  -1  108.06    7.81
  -9   9   1  115.29    8.63
  -9   9   0   19.05    3.53
   9  -9   0   13.06    2.65
  -9   9  -1    3.55    1.95
   9  -9   1    2.00    1.35
   9  -9   2   80.53    6.35
  -9   9  -2   84.18    8.07
   9  -9   3   71.97    5.95
  -9   9  -3   87.43    8.48
  -9   9  -4    4.78    1.99
   9 -10  -6   -0.96    1.22
   9 -10  -5   69.43    6.45
   9 -10  -4    0.72    1.24
   9 -10  -3  179.61   10.69
   9 -10  -2   -0.15    0.68
   9 -10  -1    2.10    1.19
   9 -10   0    1.94    1.13
  -9  10   0    0.07    0.66
   9 -10   1  143.36    9.07
  -9  10  -1  162.87   11.09
   9 -10   2    0.63    0.92
  -9  10  -2    2.20    1.44
  -9  10  -3   34.43    5.33
  -9  10  -4   -1.95    1.51
   9 -11  -5   47.87    5.32
   9 -11  -4   82.53    7.03
   9 -11  -3   30.14    4.23
   9 -11  -2    6.52    2.00
   9 -11  -1   87.92    7.06
   9 -11   0   18.16    3.17
  -9  11   0   22.67    3.89
   9 -11   1   11.04    2.39
  -9  11  -1    7.86    2.40
   9 -11   2   62.13    5.64
  -9  11  -2   72.12    7.35
  -9  11  -3   86.67    8.40
   9 -12  -5    3.35    1.38
   9 -12  -4   10.88    2.65
   9 -12  -3   11.85    2.54
   9 -12  -2  130.99    8.92
   9 -12  -1   -0.17    1.14
   9 -12   0   85.82    6.96
  -9  12   0   86.43    7.79
   9 -12   1   10.50    2.35
  -9  12  -1   14.09    3.13
   9 -12   2   21.77    3.36
  -9  12  -2   20.75    4.13
   9 -13  -4  105.06    8.10
   9 -13  -3    6.51    2.12
   9 -13  -2   31.12    4.18
   9 -13  -1    1.86    1.23
   9 -13   0   58.76    5.66
   9 -13   1    7.00    1.91
  -9  13  -1    3.75    1.81
   9 -13   2   99.05    7.43
  -9  13  -2  121.71    9.94
   9 -14  -3  161.36   10.22
   9 -14  -2   33.21    4.37
   9 -14  -1    2.62    1.32
   9 -14   0   35.50    4.46
   9 -14   1   87.67    7.05
  -9  14  -1   84.13    7.89
  10   0  -4    4.66    1.83
  10   0  -3    0.95    0.97
  10   0  -2  216.16   12.06
 -10   0   2  218.20   12.74
 -10   0   1   -0.85    1.47
 -10   0   0   39.71    5.34
 -10   0  -1    1.63    1.52
  10   1  -4  109.81    8.30
  10  -1  -4  109.35    8.28
  10   1  -3   57.11    5.89
  10  -1  -3   59.28    5.98
 -10  -1   2   -0.76    1.43
  10  -1  -2    2.27    1.45
 -10   1   1   35.46    4.83
 -10  -1   1   37.22    5.26
  10  -1  -1   37.67    4.64
 -10   1   0   99.33    8.62
 -10  -1   0  106.56    9.03
 -10   1  -1   -0.27    0.90
 -10  -1  -1    0.79    1.13
  10  -2  -4    2.10    1.75
  10  -2  -3   61.50    6.00
 -10  -2   2   16.48    3.45
  10  -2  -2   13.75    2.99
 -10  -2   1   45.60    5.79
  10  -2  -1   46.10    5.25
 -10   2   1   50.82    5.84
 -10   2   0    3.89    1.79
 -10  -2   0    0.93    1.32
 -10   2  -1  201.09   13.23
 -10  -2  -1  197.27   13.13
  10  -3  -3   85.05    7.17
  10  -3  -2    1.17    1.42
  10  -3  -1  153.66    9.93
 -10   3   1  157.17   10.86
 -10  -3   1  155.64   11.19
 -10   3   0    5.28    2.18
 -10  -3   0    6.09    2.33
  10  -3   0    6.32    1.84
 -10   3  -1   12.22    3.20
 -10  -3  -1   17.46    3.70
  10  -4  -3   31.95    4.28
  10  -4  -2  123.72    8.74
 -10   4   1   32.17    4.71
  10  -4  -1   30.26    4.18
 -10   4   0    8.20    2.76
  10  -4   0   10.19    2.66
 -10   4  -1   34.60    5.12
 -10  -4  -1   41.90    5.88
  10  -4   1   32.87    4.25
  10  -5  -3   -0.12    1.22
  10  -5  -2    4.09    2.10
  10  -5  -1    0.80    1.18
  10  -5   0  220.71   12.15
 -10   5   0  219.52   13.84
  10  -6  -2  128.71    9.01
  10  -6  -1   22.53    3.60
 -10   6   0    8.93    2.84
  10  -6   0   13.51    2.97
   0   0   0    0.00    0.00
;
_shelx_hkl_checksum               99123
_olex2_computing_structure_refinement_long 'ShelXL (Sheldrick, 2008)'
_olex2_computing_structure_solution_long 'ShelXS (Sheldrick, 2008)'
