# Supplementary material for: Influencing the properties of dysprosium single-molecule magnets with phosphorus donor ligands
Source: Nat Commun. 2015 Jul 1;6:7492. doi: 10.1038/ncomms8492 (PMC4507012; doi:10.1038/ncomms8492)
Supplement: Supplementary Data 2 — cif file for 2-Dy.toluene [file ncomms8492-s3.cif]

data_2
_audit_creation_date              2014-05-14
_audit_creation_method
;
Olex2 1.2
(compiled 2014.03.20 svn.r2914 for OlexSys, GUI svn.r4816)
;
_shelxl_version_number            2013-2
_publ_contact_author_address      ?
_publ_contact_author_email        ?
_publ_contact_author_name         ''
_publ_contact_author_phone        ?
_publ_section_references
;
Dolomanov, O.V., Bourhis, L.J., Gildea, R.J, Howard, J.A.K. & Puschmann, H.
 (2009), J. Appl. Cryst. 42, 339-341.
;
_chemical_name_common             ?
_chemical_name_systematic
;
 ?
;
_chemical_formula_moiety          'C63 H75 Dy3 P3, C7 H8'
_chemical_formula_sum             'C70 H83 Dy3 P3'
_chemical_formula_weight          1504.77
_chemical_absolute_configuration  ?
_chemical_melting_point           ?
_chemical_oxdiff_formula          'Dy3P3C80H128'
loop_
  _atom_type_symbol
  _atom_type_description
  _atom_type_scat_dispersion_real
  _atom_type_scat_dispersion_imag
  _atom_type_scat_source
 'C' 'C' 0.0033 0.0016 'International Tables Vol C Tables 4.2.6.8 and 6.1.1.4'
 'H' 'H' 0.0000 0.0000 'International Tables Vol C Tables 4.2.6.8 and 6.1.1.4'
 'Dy' 'Dy' -0.1892 4.4098
 'International Tables Vol C Tables 4.2.6.8 and 6.1.1.4'
 'P' 'P' 0.1023 0.0942 'International Tables Vol C Tables 4.2.6.8 and 6.1.1.4'

_shelx_space_group_comment
;
The symmetry employed for this shelxl refinement is uniquely defined
by the following loop, which should always be used as a source of
symmetry information in preference to the above space-group names.
They are only intended as comments.
;
_space_group_crystal_system       'monoclinic'
_space_group_IT_number            9
_space_group_name_H-M_alt         'C 1 c 1'
_space_group_name_Hall            'C -2yc'
loop_
  _space_group_symop_operation_xyz
 'x, y, z'
 'x, -y, z+1/2'
 'x+1/2, y+1/2, z'
 'x+1/2, -y+1/2, z+1/2'

_symmetry_space_group_name_H-M_alt 'C 1 c 1'
_cell_length_a                    14.8907(6)
_cell_length_b                    18.6253(8)
_cell_length_c                    23.5996(9)
_cell_angle_alpha                 90.0
_cell_angle_beta                  103.258(4)
_cell_angle_gamma                 90.0
_cell_volume                      6370.8(4)
_cell_formula_units_Z             4
_cell_measurement_reflns_used     8304
_cell_measurement_temperature     150.06(14)
_cell_measurement_theta_max       26.4460
_cell_measurement_theta_min       3.4330
_cell_oxdiff_angle_alpha          90.007(4)
_cell_oxdiff_angle_beta           103.211(4)
_cell_oxdiff_angle_gamma          89.937(4)
_cell_oxdiff_length_a             14.8882(6)
_cell_oxdiff_length_b             18.6343(9)
_cell_oxdiff_length_c             23.5878(10)
_cell_oxdiff_measurement_reflns_used 8305
_cell_oxdiff_volume               6370.8(5)
_shelx_estimated_absorpt_T_max    ?
_shelx_estimated_absorpt_T_min    ?
_exptl_absorpt_coefficient_mu     3.594
_exptl_absorpt_correction_T_max   1.00000
_exptl_absorpt_correction_T_min   0.49085
_exptl_absorpt_correction_type    'multi-scan'
_exptl_absorpt_process_details
;
CrysAlisPro, Agilent Technologies,
Version 1.171.36.32 (release 02-08-2013 CrysAlis171 .NET)
(compiled Aug  2 2013,16:46:58)
Empirical absorption correction using spherical harmonics,
 implemented in SCALE3 ABSPACK scaling algorithm.
;
_exptl_crystal_colour             ''
_exptl_crystal_density_diffrn     1.568
_exptl_crystal_density_meas       ?
_exptl_crystal_density_method     ?
_exptl_crystal_description        ''
_exptl_crystal_F_000              2984
_exptl_crystal_size_max           0.2
_exptl_crystal_size_mid           0.1
_exptl_crystal_size_min           0.05
_exptl_special_details
;
 ?
;
_exptl_transmission_factor_max    ?
_exptl_transmission_factor_min    ?
_diffrn_reflns_av_R_equivalents   0.0798
_diffrn_reflns_av_unetI/netI      0.1132
_diffrn_reflns_Laue_measured_fraction_full 0.998
_diffrn_reflns_Laue_measured_fraction_max 0.998
_diffrn_reflns_limit_h_max        19
_diffrn_reflns_limit_h_min        -19
_diffrn_reflns_limit_k_max        25
_diffrn_reflns_limit_k_min        -23
_diffrn_reflns_limit_l_max        28
_diffrn_reflns_limit_l_min        -31
_diffrn_reflns_number             25068
_diffrn_reflns_point_group_measured_fraction_full 0.740
_diffrn_reflns_point_group_measured_fraction_max 0.737
_diffrn_reflns_theta_full         26.000
_diffrn_reflns_theta_max          26.363
_diffrn_reflns_theta_min          3.444
_diffrn_ambient_temperature       150.06(14)
_diffrn_detector_area_resol_mean  8.0714
_diffrn_measured_fraction_theta_full 0.998
_diffrn_measured_fraction_theta_max 0.998
_diffrn_measurement_details
;
#__ type_ start__ end____ width___ exp.time_
  1 omega  -94.00  -34.00   1.0000    1.0000
omega____ theta____ kappa____ phi______ frames
    -      -20.7892  178.0000  -60.0000 60

#__ type_ start__ end____ width___ exp.time_
  2 omega   -7.00   66.00   1.0000    1.0000
omega____ theta____ kappa____ phi______ frames
    -       21.3360  -99.0000 -120.0000 73

#__ type_ start__ end____ width___ exp.time_
  3 omega   -1.00   52.00   1.0000    1.0000
omega____ theta____ kappa____ phi______ frames
    -       21.3360  -77.0000  120.0000 53

#__ type_ start__ end____ width___ exp.time_
  4 omega   35.00   64.00   1.0000    1.0000
omega____ theta____ kappa____ phi______ frames
    -       21.3360  -99.0000   30.0000 29

#__ type_ start__ end____ width___ exp.time_
  5 omega  -32.00   95.00   1.0000    1.0000
omega____ theta____ kappa____ phi______ frames
    -       21.3360   19.0000  120.0000 127

#__ type_ start__ end____ width___ exp.time_
  6 omega  -48.00   44.00   1.0000    1.0000
omega____ theta____ kappa____ phi______ frames
    -       21.3360  -57.0000  -60.0000 92
;
_diffrn_measurement_device_type   'SuperNova, Single source at offset, Eos'
_diffrn_measurement_method        '\w scans'
_diffrn_orient_matrix_UB_11       -0.0034034000
_diffrn_orient_matrix_UB_12       0.0374309000
_diffrn_orient_matrix_UB_13       0.0045719000
_diffrn_orient_matrix_UB_21       0.0486100000
_diffrn_orient_matrix_UB_22       0.0019656000
_diffrn_orient_matrix_UB_23       0.0100980000
_diffrn_orient_matrix_UB_31       0.0045020000
_diffrn_orient_matrix_UB_32       0.0066284000
_diffrn_orient_matrix_UB_33       -0.0288312000
_diffrn_radiation_monochromator   'mirror'
_diffrn_radiation_type            MoK\a
_diffrn_radiation_wavelength      0.71073
_diffrn_source                    'SuperNova (Mo) X-ray Source'
_reflns_Friedel_coverage          0.475
_reflns_Friedel_fraction_full     0.483
_reflns_Friedel_fraction_max      0.475
_reflns_number_gt                 8511
_reflns_number_total              9579
_reflns_odcompleteness_completeness 99.78
_reflns_odcompleteness_iscentric  1
_reflns_odcompleteness_theta      26.32
_reflns_special_details
;
 Reflections were merged by SHELXL according to the crystal
 class for the calculation of statistics and refinement.
 
 _reflns_Friedel_fraction is defined as the number of unique
 Friedel pairs measured divided by the number that would be
 possible theoretically, ignoring centric projections and
 systematic absences.
;
_reflns_threshold_expression      'I > 2\s(I)'
_computing_cell_refinement
;
CrysAlisPro, Agilent Technologies,
Version 1.171.36.32 (release 02-08-2013 CrysAlis171 .NET)
(compiled Aug  2 2013,16:46:58)
;
_computing_data_collection
;
CrysAlisPro, Agilent Technologies,
Version 1.171.36.32 (release 02-08-2013 CrysAlis171 .NET)
(compiled Aug  2 2013,16:46:58)
;
_computing_data_reduction
;
CrysAlisPro, Agilent Technologies,
Version 1.171.36.32 (release 02-08-2013 CrysAlis171 .NET)
(compiled Aug  2 2013,16:46:58)
;
_computing_molecular_graphics     'Olex2 (Dolomanov et al., 2009)'
_computing_publication_material   'Olex2 (Dolomanov et al., 2009)'
_computing_structure_refinement   'ShelXL (Sheldrick, 2008)'
_computing_structure_solution     'XS (Sheldrick, 2008)'
_refine_diff_density_max          3.386
_refine_diff_density_min          -1.054
_refine_diff_density_rms          0.188
_refine_ls_abs_structure_details
;
 Flack x determined using 2335 quotients [(I+)-(I-)]/[(I+)+(I-)]
 (Parsons and Flack (2004), Acta Cryst. A60, s61).
;
_refine_ls_abs_structure_Flack    -0.002(16)
_refine_ls_extinction_coef        .
_refine_ls_extinction_method      none
_refine_ls_goodness_of_fit_ref    1.063
_refine_ls_hydrogen_treatment     constr
_refine_ls_matrix_type            full
_refine_ls_number_parameters      701
_refine_ls_number_reflns          9579
_refine_ls_number_restraints      131
_refine_ls_R_factor_all           0.0660
_refine_ls_R_factor_gt            0.0570
_refine_ls_restrained_S_all       1.067
_refine_ls_shift/su_max           0.000
_refine_ls_shift/su_mean          0.000
_refine_ls_structure_factor_coef  Fsqd
_refine_ls_weighting_details
;
 w=1/[\s^2^(Fo^2^)+(0.0572P)^2^+6.6100P]
 where P=(Fo^2^+2Fc^2^)/3
;
_refine_ls_weighting_scheme       calc
_refine_ls_wR_factor_gt           0.1221
_refine_ls_wR_factor_ref          0.1307
_refine_special_details
;
 ?
;
_olex2_refinement_description
;
1. Others
 Fixed Uiso: H22(0.037) H33(0.046) H28(0.037) H34(0.041) H21(0.056) H2(0.04)
 H16(0.04) H26(0.04) H14(0.034) H4(0.042) H27(0.04) H1(0.047) H19(0.045)
 H3(0.036) H25(0.044) H13(0.038) H15(0.038) H31(0.046) H50(0.046) H48(0.055)
 H52A(0.072) H52B(0.072) H52C(0.072) H41(0.069) H10(0.048) H57(0.063) H9(0.048)
 H32(0.049) H20(0.058) H8(0.056) H7(0.068) H54A(0.083) H54B(0.083) H54C(0.083)
 H53A(0.122) H53B(0.122) H53C(0.122) H39(0.07) H61A(0.128) H61B(0.128)
 H61C(0.128) H63A(0.156) H63B(0.156) H63C(0.156) H43A(0.124) H43B(0.124)
 H43C(0.124) H65(0.118) H64(0.109) H67(0.125) H66(0.106) H30A(0.077)
 H30B(0.077) H30C(0.077) H6A(0.082) H6B(0.082) H6C(0.082) H36A(0.104)
 H36B(0.104) H36C(0.104) H45A(0.123) H45B(0.123) H45C(0.123) H59(0.083)
 H44A(0.123) H44B(0.123) H44C(0.123) H24A(0.075) H24B(0.075) H24C(0.075)
 H12A(0.097) H12B(0.097) H12C(0.097) H18A(0.094) H18B(0.094) H18C(0.094)
 H70A(0.16) H70B(0.16) H70C(0.16) H68(0.116) H62A(0.184) H62B(0.184) H62C(0.184)
 Fixed X: H22(-0.0197) H33(-0.2448) H28(-0.5285) H34(-0.2794) H21(-0.0745) H2(-
 0.4676) H16(-0.4565) H26(-0.5411) H14(-0.3259) H4(-0.3681) H27(-0.4986) H1(-
 0.3897) H19(-0.1863) H3(-0.4536) H25(-0.6083) H13(-0.31) H15(-0.4115) H31(-
 0.5154) H50(-0.047) H48(-0.2458) H52A(-0.3709) H52B(-0.373) H52C(-0.4204)
 H41(0.1546) H10(-0.1381) H57(-0.0832) H9(-0.0481) H32(-0.3899) H20(-0.174) H8(-
 0.0947) H7(-0.219) H54A(-0.1497) H54B(-0.1231) H54C(-0.052) H53A(-0.0187)
 H53B(-0.0871) H53C(-0.1045) H39(0.0646) H61A(-0.1032) H61B(-0.041) H61C(-
 0.1135) H63A(-0.4124) H63B(-0.451) H63C(-0.448) H43A(-0.1338) H43B(-0.0849)
 H43C(-0.1608) H65(0.0655) H64(0.2048) H67(0.1932) H66(0.0654) H30A(-0.6283)
 H30B(-0.6915) H30C(-0.5946) H6A(-0.2569) H6B(-0.3536) H6C(-0.2975) H36A(-
 0.5307) H36B(-0.4596) H36C(-0.4417) H45A(-0.0562) H45B(0.0411) H45C(0.0324)
 H59(-0.3279) H44A(0.25) H44B(0.2251) H44C(0.2587) H24A(-0.1472) H24B(-0.0539)
 H24C(-0.0549) H12A(-0.3272) H12B(-0.2472) H12C(-0.2992) H18A(-0.341) H18B(-
 0.4462) H18C(-0.4114) H70A(0.363) H70B(0.4185) H70C(0.3849) H68(0.3337) H62A(-
 0.1039) H62B(-0.2037) H62C(-0.1602)
 Fixed Y: H22(-0.5833) H33(-0.4384) H28(-0.379) H34(-0.5686) H21(-0.6485) H2(-
 0.2632) H16(-0.6162) H26(-0.5917) H14(-0.5351) H4(-0.3987) H27(-0.4989) H1(-
 0.1906) H19(-0.7432) H3(-0.3922) H25(-0.5365) H13(-0.6677) H15(-0.5019) H31(-
 0.4619) H50(-0.6609) H48(-0.8057) H52A(-0.8052) H52B(-0.7536) H52C(-0.7306)
 H41(-0.435) H10(-0.2351) H57(-0.2641) H9(-0.2984) H32(-0.3724) H20(-0.7484)
 H8(-0.248) H7(-0.1624) H54A(-0.5229) H54B(-0.5487) H54C(-0.556) H53A(-0.7754)
 H53B(-0.8393) H53C(-0.7855) H39(-0.4287) H61A(-0.3993) H61B(-0.334) H61C(-
 0.3648) H63A(-0.244) H63B(-0.2118) H63C(-0.2952) H43A(-0.4747) H43B(-0.4069)
 H43C(-0.3977) H65(-0.428) H64(-0.433) H67(-0.5033) H66(-0.4557) H30A(-0.3985)
 H30B(-0.3725) H30C(-0.3371) H6A(-0.2396) H6B(-0.2366) H6C(-0.3085) H36A(-
 0.6034) H36B(-0.6273) H36C(-0.6458) H45A(-0.4477) H45B(-0.4126) H45C(-0.4959)
 H59(-0.1748) H44A(-0.3828) H44B(-0.4397) H44C(-0.4649) H24A(-0.6241) H24B(-
 0.6666) H24C(-0.5858) H12A(-0.1211) H12B(-0.0862) H12C(-0.1537) H18A(-0.7764)
 H18B(-0.7689) H18C(-0.7564) H70A(-0.4484) H70B(-0.4481) H70C(-0.5209) H68(-
 0.5032) H62A(-0.1847) H62B(-0.1708) H62C(-0.118)
 Fixed Z: H22(-0.3035) H33(-0.068) H28(-0.2672) H34(-0.0684) H21(-0.2244) H2(-
 0.3227) H16(-0.3345) H26(-0.2465) H14(-0.4514) H4(-0.4271) H27(-0.3094) H1(-
 0.3852) H19(-0.3763) H3(-0.3482) H25(-0.1735) H13(-0.453) H15(-0.3783) H31(-
 0.0723) H50(-0.0588) H48(-0.0959) H52A(-0.1709) H52B(-0.2236) H52C(-0.1736)
 H41(-0.263) H10(-0.2016) H57(-0.0367) H9(-0.2614) H32(-0.0682) H20(-0.2732)
 H8(-0.3622) H7(-0.3642) H54A(-0.1162) H54B(-0.1734) H54C(-0.1134) H53A(-
 0.0132) H53B(-0.0333) H53C(0.0141) H39(-0.4335) H61A(-0.0988) H61B(-0.1072)
 H61C(-0.1606) H63A(-0.2027) H63B(-0.1517) H63C(-0.1599) H43A(-0.46) H43B(-
 0.4785) H43C(-0.4428) H65(-0.0038) H64(0.0638) H67(-0.1223) H66(-0.1023) H30A(-
 0.138) H30B(-0.1969) H30C(-0.1735) H6A(-0.4551) H6B(-0.4987) H6C(-0.4898)
 H36A(-0.0915) H36B(-0.0349) H36C(-0.0962) H45A(-0.2259) H45B(-0.2034) H45C(-
 0.2124) H59(-0.0642) H44A(-0.3451) H44B(-0.3952) H44C(-0.3304) H24A(-0.4477)
 H24B(-0.4355) H24C(-0.4173) H12A(-0.2898) H12B(-0.243) H12C(-0.227) H18A(-
 0.3771) H18B(-0.4065) H18C(-0.3393) H70A(0.0882) H70B(0.0392) H70C(0.0605)
 H68(-0.059) H62A(0.0309) H62B(0.0396) H62C(0.0017)
;
_atom_sites_solution_hydrogens    geom
_atom_sites_solution_primary      direct
_atom_sites_solution_secondary    ?
loop_
  _atom_site_label
  _atom_site_type_symbol
  _atom_site_fract_x
  _atom_site_fract_y
  _atom_site_fract_z
  _atom_site_U_iso_or_equiv
  _atom_site_adp_type
  _atom_site_occupancy
  _atom_site_site_symmetry_order
  _atom_site_calc_flag
  _atom_site_refinement_flags_posn
  _atom_site_refinement_flags_adp
  _atom_site_refinement_flags_occupancy
  _atom_site_disorder_assembly
  _atom_site_disorder_group
 Dy1 Dy -0.26226(4) -0.30925(4) -0.31386(3) 0.02672(18) Uani 1 1 d . . . . .
 Dy2 Dy -0.24051(4) -0.59758(4) -0.32619(3) 0.02597(18) Uani 1 1 d . . . . .
 Dy3 Dy -0.40896(4) -0.48038(4) -0.17334(3) 0.02710(18) Uani 1 1 d . . . . .
 P1 P -0.1769(4) -0.4478(3) -0.3273(3) 0.0557(15) Uani 1 1 d . . . . .
 P2 P -0.3023(4) -0.5932(3) -0.2164(2) 0.0520(15) Uani 1 1 d . . . . .
 P3 P -0.3018(4) -0.3608(3) -0.2045(2) 0.0598(17) Uani 1 1 d . . . . .
 C22 C -0.0605(11) -0.6218(9) -0.3086(7) 0.031(4) Uani 1 1 d . . . . .
 H22 H -0.0197 -0.5833 -0.3035 0.037 Uiso 1 1 calc R . . . .
 C33 C -0.3021(13) -0.4588(12) -0.0689(7) 0.038(5) Uani 1 1 d . . . . .
 H33 H -0.2448 -0.4384 -0.0680 0.046 Uiso 1 1 calc R . . . .
 C28 C -0.5428(11) -0.4237(9) -0.2539(7) 0.031(4) Uani 1 1 d . . . . .
 H28 H -0.5285 -0.3790 -0.2672 0.037 Uiso 1 1 calc R . . . .
 C34 C -0.3222(13) -0.5319(10) -0.0700(7) 0.034(4) Uani 1 1 d . . . . .
 H34 H -0.2794 -0.5686 -0.0684 0.041 Uiso 1 1 calc R . . . .
 C21 C -0.0895(14) -0.6588(12) -0.2640(9) 0.047(5) Uani 1 1 d . U . . .
 H21 H -0.0745 -0.6485 -0.2244 0.056 Uiso 1 1 calc R . . . .
 C2 C -0.4384(11) -0.2809(10) -0.3506(7) 0.033(4) Uani 1 1 d . . . . .
 H2 H -0.4676 -0.2632 -0.3227 0.040 Uiso 1 1 calc R . . . .
 C42 C 0.0169(14) -0.4412(9) -0.2896(8) 0.043(5) Uani 1 1 d . . . . .
 C17 C -0.3829(12) -0.6720(9) -0.3874(8) 0.037(4) Uani 1 1 d . . . . .
 C16 C -0.4216(11) -0.6130(10) -0.3624(7) 0.033(4) Uani 1 1 d . . . . .
 H16 H -0.4565 -0.6162 -0.3345 0.040 Uiso 1 1 calc R . . . .
 C26 C -0.5486(12) -0.5426(9) -0.2425(7) 0.033(4) Uani 1 1 d . . . . .
 H26 H -0.5411 -0.5917 -0.2465 0.040 Uiso 1 1 calc R . . . .
 C14 C -0.3490(12) -0.5670(9) -0.4280(6) 0.029(4) Uani 1 1 d . . . . .
 H14 H -0.3259 -0.5351 -0.4514 0.034 Uiso 1 1 calc R . . . .
 C4 C -0.3821(12) -0.3569(10) -0.4094(7) 0.035(4) Uani 1 1 d . . . . .
 H4 H -0.3681 -0.3987 -0.4271 0.042 Uiso 1 1 calc R . . . .
 C27 C -0.5234(12) -0.4913(10) -0.2772(7) 0.034(4) Uani 1 1 d . . . . .
 H27 H -0.4986 -0.4989 -0.3094 0.040 Uiso 1 1 calc R . . . .
 C1 C -0.3944(13) -0.2404(9) -0.3858(7) 0.039(4) Uani 1 1 d . . . . .
 H1 H -0.3897 -0.1906 -0.3852 0.047 Uiso 1 1 calc R . . . .
 C19 C -0.1530(11) -0.7112(9) -0.3491(8) 0.038(4) Uani 1 1 d . . . . .
 H19 H -0.1863 -0.7432 -0.3763 0.045 Uiso 1 1 calc R . . . .
 C3 C -0.4306(10) -0.3533(9) -0.3651(7) 0.030(4) Uani 1 1 d . . . . .
 H3 H -0.4536 -0.3922 -0.3482 0.036 Uiso 1 1 calc R . . . .
 C25 C -0.5861(12) -0.5117(11) -0.2017(7) 0.037(4) Uani 1 1 d . . . . .
 H25 H -0.6083 -0.5365 -0.1735 0.044 Uiso 1 1 calc R . . . .
 C55 C -0.2634(12) -0.3003(9) -0.1423(7) 0.033(4) Uani 1 1 d . . . . .
 C13 C -0.3398(12) -0.6421(9) -0.4289(6) 0.031(4) Uani 1 1 d . . . . .
 H13 H -0.3100 -0.6677 -0.4530 0.038 Uiso 1 1 calc R . . . .
 C29 C -0.5868(10) -0.4351(10) -0.2081(7) 0.028(4) Uani 1 1 d . . . . .
 C15 C -0.3971(12) -0.5483(9) -0.3877(7) 0.031(4) Uani 1 1 d . . . . .
 H15 H -0.4115 -0.5019 -0.3783 0.038 Uiso 1 1 calc R . . . .
 C23 C -0.1030(12) -0.6526(10) -0.3619(7) 0.037(4) Uani 1 1 d . . . . .
 C37 C -0.0561(12) -0.4385(8) -0.3367(8) 0.038(4) Uani 1 1 d . . . . .
 C38 C -0.0380(15) -0.4319(10) -0.3926(8) 0.047(5) Uani 1 1 d . . . . .
 C31 C -0.4541(13) -0.4722(10) -0.0720(6) 0.038(4) Uani 1 1 d . . . . .
 H31 H -0.5154 -0.4619 -0.0723 0.046 Uiso 1 1 calc R . . . .
 C50 C -0.1042(12) -0.6756(10) -0.0807(7) 0.038(4) Uani 1 1 d . . . . .
 H50 H -0.0470 -0.6609 -0.0588 0.046 Uiso 1 1 calc R . . . .
 C56 C -0.1728(13) -0.3041(9) -0.1071(7) 0.037(4) Uani 1 1 d . . . . .
 C48 C -0.2220(15) -0.7613(10) -0.1029(9) 0.046(5) Uani 1 1 d . . . . .
 H48 H -0.2458 -0.8057 -0.0959 0.055 Uiso 1 1 calc R . . . .
 C46 C -0.2394(13) -0.6536(10) -0.1585(7) 0.040(5) Uani 1 1 d . . . . .
 C11 C -0.2055(13) -0.1805(9) -0.2771(10) 0.049(5) Uani 1 1 d . . . . .
 C51 C -0.1533(12) -0.6317(8) -0.1247(7) 0.031(4) Uani 1 1 d . . . . .
 C52 C -0.3692(12) -0.7559(11) -0.1825(8) 0.048(4) Uani 1 1 d . U . . .
 H52A H -0.3709 -0.8052 -0.1709 0.072 Uiso 1 1 calc GR . . . .
 H52B H -0.3730 -0.7536 -0.2236 0.072 Uiso 1 1 calc GR . . . .
 H52C H -0.4204 -0.7306 -0.1736 0.072 Uiso 1 1 calc GR . . . .
 C41 C 0.1069(16) -0.4354(11) -0.2962(10) 0.058(6) Uani 1 1 d . . . . .
 H41 H 0.1546 -0.4350 -0.2630 0.069 Uiso 1 1 calc R . . . .
 C10 C -0.1434(14) -0.2284(10) -0.2413(7) 0.040(5) Uani 1 1 d . . . . .
 H10 H -0.1381 -0.2351 -0.2016 0.048 Uiso 1 1 calc R . . . .
 C49 C -0.1407(15) -0.7418(10) -0.0693(8) 0.045(5) Uani 1 1 d . . . . .
 C57 C -0.1435(15) -0.2612(11) -0.0586(8) 0.052(5) Uani 1 1 d . U . . .
 H57 H -0.0832 -0.2641 -0.0367 0.063 Uiso 1 1 calc R . . . .
 C47 C -0.2737(12) -0.7195(10) -0.1478(8) 0.041(4) Uani 1 1 d . . . . .
 C9 C -0.0924(13) -0.2631(10) -0.2742(8) 0.040(5) Uani 1 1 d . . . . .
 H9 H -0.0481 -0.2984 -0.2614 0.048 Uiso 1 1 calc R . . . .
 C5 C -0.3579(12) -0.2865(11) -0.4227(8) 0.039(4) Uani 1 1 d . . . . .
 C32 C -0.3835(13) -0.4220(10) -0.0694(7) 0.041(4) Uani 1 1 d . . . . .
 H32 H -0.3899 -0.3724 -0.0682 0.049 Uiso 1 1 calc R . . . .
 C35 C -0.4159(13) -0.5417(9) -0.0740(7) 0.037(4) Uani 1 1 d . . . . .
 C20 C -0.1457(14) -0.7142(10) -0.2920(9) 0.048(5) Uani 1 1 d . . . . .
 H20 H -0.1740 -0.7484 -0.2732 0.058 Uiso 1 1 calc R . . . .
 C40 C 0.1289(16) -0.4302(12) -0.3494(13) 0.068(7) Uani 1 1 d . . . . .
 C8 C -0.1194(12) -0.2356(11) -0.3308(8) 0.046(5) Uani 1 1 d . U . . .
 H8 H -0.0947 -0.2480 -0.3622 0.056 Uiso 1 1 calc R . . . .
 C7 C -0.1880(14) -0.1874(11) -0.3314(9) 0.057(6) Uani 1 1 d . . . . .
 H7 H -0.2190 -0.1624 -0.3642 0.068 Uiso 1 1 calc R . . . .
 C54 C -0.1162(16) -0.5582(10) -0.1327(9) 0.055(5) Uani 1 1 d . U . . .
 H54A H -0.1497 -0.5229 -0.1162 0.083 Uiso 1 1 calc GR . . . .
 H54B H -0.1231 -0.5487 -0.1734 0.083 Uiso 1 1 calc GR . . . .
 H54C H -0.0520 -0.5560 -0.1134 0.083 Uiso 1 1 calc GR . . . .
 C53 C -0.0821(19) -0.7901(14) -0.0208(9) 0.081(8) Uani 1 1 d . U . . .
 H53A H -0.0187 -0.7754 -0.0132 0.122 Uiso 1 1 calc GR . . . .
 H53B H -0.0871 -0.8393 -0.0333 0.122 Uiso 1 1 calc GR . . . .
 H53C H -0.1045 -0.7855 0.0141 0.122 Uiso 1 1 calc GR . . . .
 C39 C 0.0530(17) -0.4301(11) -0.3965(11) 0.059(6) Uani 1 1 d . . . . .
 H39 H 0.0646 -0.4287 -0.4335 0.070 Uiso 1 1 calc R . . . .
 C60 C -0.3254(15) -0.2528(13) -0.1256(9) 0.059(6) Uani 1 1 d . . . . .
 C61 C -0.1011(18) -0.3552(14) -0.1196(12) 0.085(8) Uani 1 1 d . U . . .
 H61A H -0.1032 -0.3993 -0.0988 0.128 Uiso 1 1 calc GR . . . .
 H61B H -0.0410 -0.3340 -0.1072 0.128 Uiso 1 1 calc GR . . . .
 H61C H -0.1135 -0.3648 -0.1606 0.128 Uiso 1 1 calc GR . . . .
 C63 C -0.417(2) -0.2508(18) -0.1631(13) 0.104(10) Uani 1 1 d . U . . .
 H63A H -0.4124 -0.2440 -0.2027 0.156 Uiso 1 1 calc GR . . . .
 H63B H -0.4510 -0.2118 -0.1517 0.156 Uiso 1 1 calc GR . . . .
 H63C H -0.4480 -0.2952 -0.1599 0.156 Uiso 1 1 calc GR . . . .
 C43 C -0.1110(17) -0.4274(12) -0.4486(10) 0.083(8) Uani 1 1 d . U . . .
 H43A H -0.1338 -0.4747 -0.4600 0.124 Uiso 1 1 calc GR . . . .
 H43B H -0.0849 -0.4069 -0.4785 0.124 Uiso 1 1 calc GR . . . .
 H43C H -0.1608 -0.3977 -0.4428 0.124 Uiso 1 1 calc GR . . . .
 C65 C 0.119(2) -0.4418(16) -0.0146(13) 0.098(11) Uani 1 1 d . . . . .
 H65 H 0.0655 -0.4280 -0.0038 0.118 Uiso 1 1 calc R . . . .
 C64 C 0.203(2) -0.4449(14) 0.0252(13) 0.090(9) Uani 1 1 d . . . . .
 H64 H 0.2048 -0.4330 0.0638 0.109 Uiso 1 1 calc R . . . .
 C67 C 0.197(2) -0.486(2) -0.0850(13) 0.104(11) Uani 1 1 d . . . . .
 H67 H 0.1932 -0.5033 -0.1223 0.125 Uiso 1 1 calc R . . . .
 C66 C 0.1187(19) -0.4606(17) -0.0730(13) 0.088(9) Uani 1 1 d . . . . .
 H66 H 0.0654 -0.4557 -0.1023 0.106 Uiso 1 1 calc R . . . .
 C30 C -0.6290(13) -0.3811(12) -0.1763(8) 0.051(5) Uani 1 1 d . U . . .
 H30A H -0.6283 -0.3985 -0.1380 0.077 Uiso 1 1 calc GR . . . .
 H30B H -0.6915 -0.3725 -0.1969 0.077 Uiso 1 1 calc GR . . . .
 H30C H -0.5946 -0.3371 -0.1735 0.077 Uiso 1 1 calc GR . . . .
 C6 C -0.3124(15) -0.2660(12) -0.4709(8) 0.054(5) Uani 1 1 d . U . . .
 H6A H -0.2569 -0.2396 -0.4551 0.082 Uiso 1 1 calc GR . . . .
 H6B H -0.3536 -0.2366 -0.4987 0.082 Uiso 1 1 calc GR . . . .
 H6C H -0.2975 -0.3085 -0.4898 0.082 Uiso 1 1 calc GR . . . .
 C36 C -0.4665(16) -0.6107(13) -0.0742(10) 0.069(6) Uani 1 1 d . U . . .
 H36A H -0.5307 -0.6034 -0.0915 0.104 Uiso 1 1 calc GR . . . .
 H36B H -0.4596 -0.6273 -0.0349 0.104 Uiso 1 1 calc GR . . . .
 H36C H -0.4417 -0.6458 -0.0962 0.104 Uiso 1 1 calc GR . . . .
 C45 C 0.008(2) -0.4502(13) -0.2271(10) 0.082(8) Uani 1 1 d . U . . .
 H45A H -0.0562 -0.4477 -0.2259 0.123 Uiso 1 1 calc GR . . . .
 H45B H 0.0411 -0.4126 -0.2034 0.123 Uiso 1 1 calc GR . . . .
 H45C H 0.0324 -0.4959 -0.2124 0.123 Uiso 1 1 calc GR . . . .
 C58 C -0.206(2) -0.2138(13) -0.0432(10) 0.070(6) Uani 1 1 d . U . . .
 C59 C -0.2890(19) -0.2088(13) -0.0748(11) 0.069(6) Uani 1 1 d . U . . .
 H59 H -0.3279 -0.1748 -0.0642 0.083 Uiso 1 1 calc R . . . .
 C44 C 0.2237(16) -0.4293(15) -0.3555(13) 0.082(8) Uani 1 1 d . U . . .
 H44A H 0.2500 -0.3828 -0.3451 0.123 Uiso 1 1 calc GR . . . .
 H44B H 0.2251 -0.4397 -0.3952 0.123 Uiso 1 1 calc GR . . . .
 H44C H 0.2587 -0.4649 -0.3304 0.123 Uiso 1 1 calc GR . . . .
 C24 C -0.0884(14) -0.6302(11) -0.4210(8) 0.050(5) Uani 1 1 d . U . . .
 H24A H -0.1472 -0.6241 -0.4477 0.075 Uiso 1 1 calc GR . . . .
 H24B H -0.0539 -0.6666 -0.4355 0.075 Uiso 1 1 calc GR . . . .
 H24C H -0.0549 -0.5858 -0.4173 0.075 Uiso 1 1 calc GR . . . .
 C12 C -0.2766(14) -0.1305(11) -0.2573(11) 0.065(6) Uani 1 1 d . U . . .
 H12A H -0.3272 -0.1211 -0.2898 0.097 Uiso 1 1 calc GR . . . .
 H12B H -0.2472 -0.0862 -0.2430 0.097 Uiso 1 1 calc GR . . . .
 H12C H -0.2992 -0.1537 -0.2270 0.097 Uiso 1 1 calc GR . . . .
 C18 C -0.3966(17) -0.7506(11) -0.3766(10) 0.063(6) Uani 1 1 d . U . . .
 H18A H -0.3410 -0.7764 -0.3771 0.094 Uiso 1 1 calc GR . . . .
 H18B H -0.4462 -0.7689 -0.4065 0.094 Uiso 1 1 calc GR . . . .
 H18C H -0.4114 -0.7564 -0.3393 0.094 Uiso 1 1 calc GR . . . .
 C69 C 0.2853(19) -0.4654(12) 0.0097(13) 0.077(8) Uani 1 1 d . . . . .
 C70 C 0.370(2) -0.4712(17) 0.0529(14) 0.106(10) Uani 1 1 d . U . . .
 H70A H 0.3630 -0.4484 0.0882 0.160 Uiso 1 1 calc GR . . . .
 H70B H 0.4185 -0.4481 0.0392 0.160 Uiso 1 1 calc GR . . . .
 H70C H 0.3849 -0.5209 0.0605 0.160 Uiso 1 1 calc GR . . . .
 C68 C 0.281(2) -0.4878(19) -0.0473(12) 0.097(10) Uani 1 1 d . . . . .
 H68 H 0.3337 -0.5032 -0.0590 0.116 Uiso 1 1 calc R . . . .
 C62 C -0.164(3) -0.1673(17) 0.0128(12) 0.123(11) Uani 1 1 d . U . . .
 H62A H -0.1039 -0.1847 0.0309 0.184 Uiso 1 1 calc GR . . . .
 H62B H -0.2037 -0.1708 0.0396 0.184 Uiso 1 1 calc GR . . . .
 H62C H -0.1602 -0.1180 0.0017 0.184 Uiso 1 1 calc GR . . . .

loop_
  _atom_site_aniso_label
  _atom_site_aniso_U_11
  _atom_site_aniso_U_22
  _atom_site_aniso_U_33
  _atom_site_aniso_U_23
  _atom_site_aniso_U_13
  _atom_site_aniso_U_12
 Dy1 0.0245(4) 0.0217(4) 0.0339(4) 0.0031(3) 0.0065(3) -0.0001(3)
 Dy2 0.0270(4) 0.0227(4) 0.0280(4) 0.0004(3) 0.0061(3) 0.0050(3)
 Dy3 0.0284(4) 0.0288(4) 0.0249(4) -0.0002(3) 0.0076(3) 0.0023(3)
 P1 0.033(3) 0.024(2) 0.116(5) 0.001(3) 0.031(3) 0.005(2)
 P2 0.072(4) 0.054(3) 0.032(2) 0.012(2) 0.017(2) 0.038(3)
 P3 0.069(4) 0.078(4) 0.034(3) -0.010(3) 0.017(2) -0.050(3)
 C22 0.021(9) 0.030(9) 0.039(9) -0.010(7) 0.000(7) 0.009(7)
 C33 0.027(10) 0.073(14) 0.017(8) -0.001(8) 0.008(7) -0.010(9)
 C28 0.030(9) 0.024(8) 0.037(9) -0.007(7) 0.004(7) -0.009(7)
 C34 0.045(11) 0.037(10) 0.017(8) 0.007(7) 0.002(7) 0.005(9)
 C21 0.041(9) 0.046(9) 0.049(9) 0.000(7) 0.001(7) 0.030(8)
 C2 0.017(8) 0.039(10) 0.042(10) -0.008(8) 0.004(7) 0.004(7)
 C42 0.059(14) 0.025(9) 0.043(10) -0.001(7) 0.008(9) 0.009(9)
 C17 0.032(10) 0.026(9) 0.046(10) -0.004(7) -0.007(8) 0.001(8)
 C16 0.022(9) 0.046(11) 0.029(9) -0.002(7) 0.001(6) 0.003(8)
 C26 0.032(10) 0.025(9) 0.036(9) 0.006(7) -0.003(7) -0.006(7)
 C14 0.032(9) 0.024(8) 0.027(8) 0.001(7) 0.003(7) 0.010(7)
 C4 0.043(11) 0.031(9) 0.027(8) -0.004(7) 0.000(7) -0.011(8)
 C27 0.028(9) 0.044(10) 0.024(8) -0.006(7) -0.003(7) 0.003(8)
 C1 0.050(12) 0.023(9) 0.038(9) 0.011(7) -0.002(8) 0.013(8)
 C19 0.022(9) 0.029(9) 0.061(12) -0.004(8) 0.009(8) 0.006(7)
 C3 0.017(8) 0.033(9) 0.035(9) 0.008(7) -0.006(6) -0.008(7)
 C25 0.025(9) 0.055(12) 0.031(9) 0.004(8) 0.008(7) -0.001(8)
 C55 0.043(11) 0.031(9) 0.027(8) -0.005(7) 0.013(7) -0.012(8)
 C13 0.035(10) 0.030(9) 0.024(8) -0.008(7) -0.004(7) 0.004(8)
 C29 0.010(7) 0.041(10) 0.037(9) 0.002(7) 0.010(6) 0.002(7)
 C15 0.030(9) 0.028(9) 0.033(9) -0.009(7) 0.003(7) 0.000(7)
 C23 0.037(10) 0.042(10) 0.034(9) -0.001(8) 0.010(7) 0.012(8)
 C37 0.030(10) 0.011(8) 0.072(13) 0.001(8) 0.012(9) 0.004(7)
 C38 0.073(15) 0.033(10) 0.034(10) 0.007(8) 0.010(9) -0.005(10)
 C31 0.043(11) 0.053(11) 0.017(8) 0.006(7) 0.007(7) 0.015(9)
 C50 0.033(10) 0.054(12) 0.031(9) -0.007(8) 0.015(7) 0.017(9)
 C56 0.052(11) 0.021(8) 0.038(9) 0.010(7) 0.006(8) -0.001(8)
 C48 0.058(14) 0.031(10) 0.058(12) 0.002(9) 0.034(11) 0.004(10)
 C46 0.051(12) 0.047(11) 0.027(8) 0.002(8) 0.019(8) 0.026(10)
 C11 0.039(11) 0.018(9) 0.086(15) -0.011(9) 0.010(10) -0.004(8)
 C51 0.044(11) 0.022(8) 0.033(9) 0.007(6) 0.018(8) 0.008(7)
 C52 0.043(9) 0.056(10) 0.050(9) -0.001(8) 0.021(7) 0.025(8)
 C41 0.053(14) 0.036(11) 0.078(16) -0.003(10) 0.002(11) -0.006(10)
 C10 0.049(12) 0.040(11) 0.029(9) 0.007(8) 0.005(8) -0.011(9)
 C49 0.058(13) 0.039(11) 0.042(10) 0.020(8) 0.023(9) 0.030(10)
 C57 0.060(10) 0.050(9) 0.039(8) 0.018(7) -0.005(7) -0.015(8)
 C47 0.034(9) 0.037(10) 0.057(10) -0.004(8) 0.018(7) 0.016(7)
 C9 0.029(10) 0.025(9) 0.063(13) -0.002(8) 0.001(9) -0.012(8)
 C5 0.026(10) 0.042(11) 0.042(10) 0.003(8) -0.006(7) -0.009(8)
 C32 0.054(12) 0.043(11) 0.031(9) -0.005(8) 0.021(8) -0.006(9)
 C35 0.052(12) 0.036(10) 0.026(8) 0.002(7) 0.014(8) -0.006(9)
 C20 0.048(12) 0.036(10) 0.067(13) 0.018(9) 0.026(10) 0.013(9)
 C40 0.045(14) 0.049(13) 0.12(2) -0.014(14) 0.048(15) -0.026(12)
 C8 0.033(8) 0.051(9) 0.059(9) -0.003(7) 0.019(7) -0.018(7)
 C7 0.045(12) 0.050(13) 0.064(13) 0.033(10) -0.009(10) -0.022(10)
 C54 0.068(13) 0.038(10) 0.070(12) -0.010(9) 0.037(11) -0.013(10)
 C53 0.122(18) 0.068(14) 0.050(11) 0.038(10) 0.013(11) 0.043(13)
 C39 0.074(17) 0.039(12) 0.082(16) -0.017(11) 0.056(14) -0.022(12)
 C60 0.053(13) 0.071(15) 0.055(12) 0.039(11) 0.018(10) 0.030(12)
 C61 0.076(15) 0.069(15) 0.127(17) 0.025(13) 0.053(14) 0.010(12)
 C63 0.088(16) 0.118(19) 0.114(17) 0.060(15) 0.039(14) 0.019(15)
 C43 0.084(15) 0.027(10) 0.102(15) 0.009(10) -0.052(12) -0.019(11)
 C65 0.11(3) 0.08(2) 0.08(2) -0.013(16) -0.023(17) 0.03(2)
 C64 0.10(2) 0.063(18) 0.086(19) -0.018(14) -0.016(16) 0.037(17)
 C67 0.08(2) 0.16(3) 0.068(19) 0.04(2) 0.007(16) 0.01(2)
 C66 0.046(16) 0.10(2) 0.10(2) 0.029(18) -0.007(14) 0.017(15)
 C30 0.044(11) 0.068(12) 0.045(10) 0.001(9) 0.018(8) 0.029(10)
 C6 0.063(12) 0.053(12) 0.049(10) 0.016(9) 0.017(9) -0.017(10)
 C36 0.069(14) 0.059(13) 0.077(13) 0.026(11) 0.014(11) -0.003(12)
 C45 0.133(19) 0.052(13) 0.059(13) -0.005(10) 0.019(13) 0.007(13)
 C58 0.102(12) 0.047(10) 0.061(10) -0.002(8) 0.019(9) -0.006(10)
 C59 0.094(12) 0.054(10) 0.072(10) 0.003(8) 0.044(9) 0.013(9)
 C44 0.053(13) 0.064(14) 0.134(18) -0.004(14) 0.029(13) -0.021(12)
 C24 0.058(12) 0.045(10) 0.050(10) 0.012(8) 0.022(9) 0.021(9)
 C12 0.037(11) 0.040(11) 0.122(16) -0.009(11) 0.029(11) -0.007(9)
 C18 0.083(14) 0.033(10) 0.072(12) 0.008(9) 0.015(11) -0.016(11)
 C69 0.073(18) 0.028(12) 0.12(2) 0.011(12) -0.001(16) -0.010(12)
 C70 0.094(18) 0.085(17) 0.121(19) 0.017(15) -0.014(15) -0.031(15)
 C68 0.09(2) 0.14(3) 0.069(18) 0.017(19) 0.029(16) -0.02(2)
 C62 0.20(2) 0.072(17) 0.091(17) -0.016(14) 0.028(17) -0.012(18)

_geom_special_details
;
 All esds (except the esd in the dihedral angle between two l.s. planes)
 are estimated using the full covariance matrix.  The cell esds are taken
 into account individually in the estimation of esds in distances, angles
 and torsion angles; correlations between esds in cell parameters are only
 used when they are defined by crystal symmetry.  An approximate (isotropic)
 treatment of cell esds is used for estimating esds involving l.s. planes.
;
loop_
  _geom_bond_atom_site_label_1
  _geom_bond_atom_site_label_2
  _geom_bond_distance
  _geom_bond_site_symmetry_2
  _geom_bond_publ_flag
 Dy1 P1 2.928(5) . ?
 Dy1 P3 2.938(5) . ?
 Dy1 C2 2.621(16) . ?
 Dy1 C4 2.685(16) . ?
 Dy1 C1 2.621(16) . ?
 Dy1 C3 2.651(15) . ?
 Dy1 C11 2.624(17) . ?
 Dy1 C10 2.636(18) . ?
 Dy1 C9 2.633(18) . ?
 Dy1 C5 2.670(17) . ?
 Dy1 C8 2.639(17) . ?
 Dy1 C7 2.599(18) . ?
 Dy2 P1 2.948(5) . ?
 Dy2 P2 2.943(5) . ?
 Dy2 C22 2.657(16) . ?
 Dy2 C21 2.645(19) . ?
 Dy2 C17 2.665(17) . ?
 Dy2 C16 2.651(17) . ?
 Dy2 C14 2.633(15) . ?
 Dy2 C19 2.607(16) . ?
 Dy2 C13 2.665(15) . ?
 Dy2 C15 2.615(17) . ?
 Dy2 C23 2.598(16) . ?
 Dy2 C20 2.616(18) . ?
 Dy3 P2 2.953(5) . ?
 Dy3 P3 2.931(5) . ?
 Dy3 C33 2.641(17) . ?
 Dy3 C28 2.640(17) . ?
 Dy3 C34 2.663(16) . ?
 Dy3 C26 2.604(17) . ?
 Dy3 C27 2.653(16) . ?
 Dy3 C25 2.635(18) . ?
 Dy3 C29 2.722(15) . ?
 Dy3 C31 2.635(15) . ?
 Dy3 C32 2.631(16) . ?
 Dy3 C35 2.633(15) . ?
 P1 C37 1.870(18) . ?
 P2 C46 1.852(17) . ?
 P3 C55 1.835(16) . ?
 C22 H22 0.9300 . ?
 C22 C21 1.41(3) . ?
 C22 C23 1.40(2) . ?
 C33 H33 0.9300 . ?
 C33 C34 1.39(3) . ?
 C33 C32 1.39(3) . ?
 C28 H28 0.9300 . ?
 C28 C27 1.43(2) . ?
 C28 C29 1.40(2) . ?
 C34 H34 0.9300 . ?
 C34 C35 1.39(3) . ?
 C21 H21 0.9300 . ?
 C21 C20 1.40(3) . ?
 C2 H2 0.9300 . ?
 C2 C1 1.39(2) . ?
 C2 C3 1.40(2) . ?
 C42 C37 1.37(3) . ?
 C42 C41 1.39(3) . ?
 C42 C45 1.52(3) . ?
 C17 C16 1.43(2) . ?
 C17 C13 1.40(2) . ?
 C17 C18 1.51(3) . ?
 C16 H16 0.9300 . ?
 C16 C15 1.43(2) . ?
 C26 H26 0.9300 . ?
 C26 C27 1.37(2) . ?
 C26 C25 1.35(2) . ?
 C14 H14 0.9300 . ?
 C14 C13 1.41(2) . ?
 C14 C15 1.36(2) . ?
 C4 H4 0.9300 . ?
 C4 C3 1.40(2) . ?
 C4 C5 1.41(3) . ?
 C27 H27 0.9300 . ?
 C1 H1 0.9300 . ?
 C1 C5 1.42(3) . ?
 C19 H19 0.9300 . ?
 C19 C23 1.39(2) . ?
 C19 C20 1.33(2) . ?
 C3 H3 0.9300 . ?
 C25 H25 0.9300 . ?
 C25 C29 1.43(3) . ?
 C55 C56 1.42(2) . ?
 C55 C60 1.40(3) . ?
 C13 H13 0.9300 . ?
 C29 C30 1.48(2) . ?
 C15 H15 0.9300 . ?
 C23 C24 1.52(2) . ?
 C37 C38 1.41(2) . ?
 C38 C39 1.38(3) . ?
 C38 C43 1.51(3) . ?
 C31 H31 0.9300 . ?
 C31 C32 1.40(3) . ?
 C31 C35 1.42(2) . ?
 C50 H50 0.9300 . ?
 C50 C51 1.39(2) . ?
 C50 C49 1.40(3) . ?
 C56 C57 1.38(3) . ?
 C56 C61 1.51(3) . ?
 C48 H48 0.9300 . ?
 C48 C49 1.34(3) . ?
 C48 C47 1.39(3) . ?
 C46 C51 1.41(2) . ?
 C46 C47 1.38(3) . ?
 C11 C10 1.42(3) . ?
 C11 C7 1.37(3) . ?
 C11 C12 1.56(3) . ?
 C51 C54 1.51(2) . ?
 C52 H52A 0.9600 . ?
 C52 H52B 0.9600 . ?
 C52 H52C 0.9600 . ?
 C52 C47 1.62(3) . ?
 C41 H41 0.9300 . ?
 C41 C40 1.37(3) . ?
 C10 H10 0.9300 . ?
 C10 C9 1.37(3) . ?
 C49 C53 1.56(2) . ?
 C57 H57 0.9300 . ?
 C57 C58 1.39(3) . ?
 C9 H9 0.9300 . ?
 C9 C8 1.40(3) . ?
 C5 C6 1.50(2) . ?
 C32 H32 0.9300 . ?
 C35 C36 1.49(3) . ?
 C20 H20 0.9300 . ?
 C40 C39 1.39(3) . ?
 C40 C44 1.45(3) . ?
 C8 H8 0.9300 . ?
 C8 C7 1.36(3) . ?
 C7 H7 0.9300 . ?
 C54 H54A 0.9600 . ?
 C54 H54B 0.9600 . ?
 C54 H54C 0.9600 . ?
 C53 H53A 0.9600 . ?
 C53 H53B 0.9600 . ?
 C53 H53C 0.9600 . ?
 C39 H39 0.9300 . ?
 C60 C63 1.45(4) . ?
 C60 C59 1.45(3) . ?
 C61 H61A 0.9600 . ?
 C61 H61B 0.9600 . ?
 C61 H61C 0.9600 . ?
 C63 H63A 0.9600 . ?
 C63 H63B 0.9600 . ?
 C63 H63C 0.9600 . ?
 C43 H43A 0.9600 . ?
 C43 H43B 0.9600 . ?
 C43 H43C 0.9600 . ?
 C65 H65 0.9300 . ?
 C65 C64 1.38(4) . ?
 C65 C66 1.42(4) . ?
 C64 H64 0.9300 . ?
 C64 C69 1.42(4) . ?
 C67 H67 0.9300 . ?
 C67 C66 1.35(4) . ?
 C67 C68 1.36(4) . ?
 C66 H66 0.9300 . ?
 C30 H30A 0.9600 . ?
 C30 H30B 0.9600 . ?
 C30 H30C 0.9600 . ?
 C6 H6A 0.9600 . ?
 C6 H6B 0.9600 . ?
 C6 H6C 0.9600 . ?
 C36 H36A 0.9600 . ?
 C36 H36B 0.9600 . ?
 C36 H36C 0.9600 . ?
 C45 H45A 0.9600 . ?
 C45 H45B 0.9600 . ?
 C45 H45C 0.9600 . ?
 C58 C59 1.30(3) . ?
 C58 C62 1.58(3) . ?
 C59 H59 0.9300 . ?
 C44 H44A 0.9600 . ?
 C44 H44B 0.9600 . ?
 C44 H44C 0.9600 . ?
 C24 H24A 0.9600 . ?
 C24 H24B 0.9600 . ?
 C24 H24C 0.9600 . ?
 C12 H12A 0.9600 . ?
 C12 H12B 0.9600 . ?
 C12 H12C 0.9600 . ?
 C18 H18A 0.9600 . ?
 C18 H18B 0.9600 . ?
 C18 H18C 0.9600 . ?
 C69 C70 1.43(4) . ?
 C69 C68 1.40(4) . ?
 C70 H70A 0.9600 . ?
 C70 H70B 0.9600 . ?
 C70 H70C 0.9600 . ?
 C68 H68 0.9300 . ?
 C62 H62A 0.9600 . ?
 C62 H62B 0.9600 . ?
 C62 H62C 0.9600 . ?

loop_
  _geom_angle_atom_site_label_1
  _geom_angle_atom_site_label_2
  _geom_angle_atom_site_label_3
  _geom_angle
  _geom_angle_site_symmetry_1
  _geom_angle_site_symmetry_3
  _geom_angle_publ_flag
 P1 Dy1 P3 89.24(19) . . ?
 C2 Dy1 P1 124.6(4) . . ?
 C2 Dy1 P3 88.3(4) . . ?
 C2 Dy1 C4 50.7(5) . . ?
 C2 Dy1 C1 30.8(5) . . ?
 C2 Dy1 C3 30.8(5) . . ?
 C2 Dy1 C11 98.5(6) . . ?
 C2 Dy1 C10 124.9(6) . . ?
 C2 Dy1 C9 149.2(6) . . ?
 C2 Dy1 C5 51.4(6) . . ?
 C2 Dy1 C8 128.7(6) . . ?
 C4 Dy1 P1 80.7(4) . . ?
 C4 Dy1 P3 113.7(4) . . ?
 C1 Dy1 P1 129.9(4) . . ?
 C1 Dy1 P3 117.2(4) . . ?
 C1 Dy1 C4 50.4(6) . . ?
 C1 Dy1 C3 50.6(5) . . ?
 C1 Dy1 C11 84.5(6) . . ?
 C1 Dy1 C10 115.7(6) . . ?
 C1 Dy1 C9 126.0(6) . . ?
 C1 Dy1 C5 31.1(6) . . ?
 C1 Dy1 C8 99.2(6) . . ?
 C3 Dy1 P1 93.8(4) . . ?
 C3 Dy1 P3 86.6(4) . . ?
 C3 Dy1 C4 30.5(5) . . ?
 C3 Dy1 C5 50.9(5) . . ?
 C11 Dy1 P1 136.7(4) . . ?
 C11 Dy1 P3 97.0(5) . . ?
 C11 Dy1 C4 133.0(6) . . ?
 C11 Dy1 C3 129.2(6) . . ?
 C11 Dy1 C10 31.2(6) . . ?
 C11 Dy1 C9 51.2(6) . . ?
 C11 Dy1 C5 103.5(6) . . ?
 C11 Dy1 C8 50.6(6) . . ?
 C10 Dy1 P1 109.3(5) . . ?
 C10 Dy1 P3 81.7(4) . . ?
 C10 Dy1 C4 162.3(5) . . ?
 C10 Dy1 C3 153.8(6) . . ?
 C10 Dy1 C5 131.7(6) . . ?
 C10 Dy1 C8 49.9(6) . . ?
 C9 Dy1 P1 85.4(4) . . ?
 C9 Dy1 P3 99.4(4) . . ?
 C9 Dy1 C4 143.7(6) . . ?
 C9 Dy1 C3 173.9(6) . . ?
 C9 Dy1 C10 30.1(6) . . ?
 C9 Dy1 C5 123.2(6) . . ?
 C9 Dy1 C8 30.8(6) . . ?
 C5 Dy1 P1 100.6(5) . . ?
 C5 Dy1 P3 136.6(4) . . ?
 C5 Dy1 C4 30.6(5) . . ?
 C8 Dy1 P1 93.3(5) . . ?
 C8 Dy1 P3 129.4(4) . . ?
 C8 Dy1 C4 116.6(5) . . ?
 C8 Dy1 C3 143.4(5) . . ?
 C8 Dy1 C5 92.5(6) . . ?
 C7 Dy1 P1 122.8(6) . . ?
 C7 Dy1 P3 127.1(5) . . ?
 C7 Dy1 C2 101.6(6) . . ?
 C7 Dy1 C4 112.3(6) . . ?
 C7 Dy1 C1 75.7(6) . . ?
 C7 Dy1 C3 126.1(6) . . ?
 C7 Dy1 C11 30.5(6) . . ?
 C7 Dy1 C10 50.0(6) . . ?
 C7 Dy1 C9 50.4(6) . . ?
 C7 Dy1 C5 82.0(6) . . ?
 C7 Dy1 C8 30.0(6) . . ?
 P2 Dy2 P1 98.52(17) . . ?
 C22 Dy2 P1 81.2(4) . . ?
 C22 Dy2 P2 112.1(4) . . ?
 C22 Dy2 C17 130.2(5) . . ?
 C22 Dy2 C13 114.7(5) . . ?
 C21 Dy2 P1 100.3(5) . . ?
 C21 Dy2 P2 85.5(5) . . ?
 C21 Dy2 C22 30.8(6) . . ?
 C21 Dy2 C17 123.1(6) . . ?
 C21 Dy2 C16 143.6(7) . . ?
 C21 Dy2 C13 126.5(6) . . ?
 C17 Dy2 P1 134.8(4) . . ?
 C17 Dy2 P2 96.9(4) . . ?
 C17 Dy2 C13 30.5(5) . . ?
 C16 Dy2 P1 113.9(4) . . ?
 C16 Dy2 P2 77.6(4) . . ?
 C16 Dy2 C22 161.4(5) . . ?
 C16 Dy2 C17 31.2(5) . . ?
 C16 Dy2 C13 50.4(5) . . ?
 C14 Dy2 P1 85.3(4) . . ?
 C14 Dy2 P2 123.2(4) . . ?
 C14 Dy2 C22 124.4(5) . . ?
 C14 Dy2 C21 149.9(5) . . ?
 C14 Dy2 C17 51.1(5) . . ?
 C14 Dy2 C16 50.4(5) . . ?
 C14 Dy2 C13 30.8(5) . . ?
 C19 Dy2 P1 126.1(4) . . ?
 C19 Dy2 P2 118.5(4) . . ?
 C19 Dy2 C22 50.2(5) . . ?
 C19 Dy2 C21 50.5(6) . . ?
 C19 Dy2 C17 80.7(5) . . ?
 C19 Dy2 C16 111.4(5) . . ?
 C19 Dy2 C14 102.6(5) . . ?
 C19 Dy2 C13 76.0(5) . . ?
 C19 Dy2 C15 126.5(5) . . ?
 C19 Dy2 C20 29.5(5) . . ?
 C13 Dy2 P1 113.5(4) . . ?
 C13 Dy2 P2 126.1(4) . . ?
 C15 Dy2 P1 84.9(4) . . ?
 C15 Dy2 P2 93.4(4) . . ?
 C15 Dy2 C22 152.4(5) . . ?
 C15 Dy2 C21 174.8(7) . . ?
 C15 Dy2 C17 52.0(5) . . ?
 C15 Dy2 C16 31.5(5) . . ?
 C15 Dy2 C14 30.1(5) . . ?
 C15 Dy2 C13 50.7(5) . . ?
 C15 Dy2 C20 144.3(6) . . ?
 C23 Dy2 P1 95.2(4) . . ?
 C23 Dy2 P2 136.6(4) . . ?
 C23 Dy2 C22 30.8(5) . . ?
 C23 Dy2 C21 51.5(6) . . ?
 C23 Dy2 C17 102.0(6) . . ?
 C23 Dy2 C16 132.2(5) . . ?
 C23 Dy2 C14 98.8(5) . . ?
 C23 Dy2 C19 31.1(5) . . ?
 C23 Dy2 C13 84.0(5) . . ?
 C23 Dy2 C15 128.9(5) . . ?
 C23 Dy2 C20 50.4(6) . . ?
 C20 Dy2 P1 129.5(5) . . ?
 C20 Dy2 P2 90.4(4) . . ?
 C20 Dy2 C22 49.9(6) . . ?
 C20 Dy2 C21 30.8(6) . . ?
 C20 Dy2 C17 92.4(6) . . ?
 C20 Dy2 C16 116.5(6) . . ?
 C20 Dy2 C14 129.5(6) . . ?
 C20 Dy2 C13 99.8(6) . . ?
 P3 Dy3 P2 95.05(18) . . ?
 C33 Dy3 P2 100.0(5) . . ?
 C33 Dy3 P3 82.6(4) . . ?
 C33 Dy3 C34 30.5(6) . . ?
 C33 Dy3 C27 175.0(6) . . ?
 C33 Dy3 C29 124.8(5) . . ?
 C28 Dy3 P2 114.4(4) . . ?
 C28 Dy3 P3 83.1(4) . . ?
 C28 Dy3 C33 143.7(6) . . ?
 C28 Dy3 C34 158.7(5) . . ?
 C28 Dy3 C27 31.3(5) . . ?
 C28 Dy3 C29 30.3(5) . . ?
 C34 Dy3 P2 82.7(4) . . ?
 C34 Dy3 P3 109.0(4) . . ?
 C34 Dy3 C29 128.5(5) . . ?
 C26 Dy3 P2 83.3(4) . . ?
 C26 Dy3 P3 125.7(4) . . ?
 C26 Dy3 C33 151.3(5) . . ?
 C26 Dy3 C28 50.5(5) . . ?
 C26 Dy3 C34 124.3(5) . . ?
 C26 Dy3 C27 30.1(5) . . ?
 C26 Dy3 C25 29.8(5) . . ?
 C26 Dy3 C29 50.7(5) . . ?
 C26 Dy3 C31 105.2(6) . . ?
 C26 Dy3 C32 133.8(6) . . ?
 C26 Dy3 C35 100.2(5) . . ?
 C27 Dy3 P2 84.8(4) . . ?
 C27 Dy3 P3 95.6(4) . . ?
 C27 Dy3 C34 153.2(6) . . ?
 C27 Dy3 C29 51.0(5) . . ?
 C25 Dy3 P2 110.0(4) . . ?
 C25 Dy3 P3 132.5(4) . . ?
 C25 Dy3 C33 128.7(5) . . ?
 C25 Dy3 C28 50.1(5) . . ?
 C25 Dy3 C34 113.6(6) . . ?
 C25 Dy3 C27 49.8(5) . . ?
 C25 Dy3 C29 31.0(6) . . ?
 C29 Dy3 P2 132.9(4) . . ?
 C29 Dy3 P3 103.7(4) . . ?
 C31 Dy3 P2 128.6(4) . . ?
 C31 Dy3 P3 116.8(4) . . ?
 C31 Dy3 C33 50.8(5) . . ?
 C31 Dy3 C28 108.9(5) . . ?
 C31 Dy3 C34 50.2(5) . . ?
 C31 Dy3 C27 126.8(5) . . ?
 C31 Dy3 C25 78.1(6) . . ?
 C31 Dy3 C29 79.7(5) . . ?
 C32 Dy3 P2 129.9(4) . . ?
 C32 Dy3 P3 87.1(4) . . ?
 C32 Dy3 C33 30.6(6) . . ?
 C32 Dy3 C28 115.5(5) . . ?
 C32 Dy3 C34 50.1(6) . . ?
 C32 Dy3 C27 144.9(6) . . ?
 C32 Dy3 C25 104.5(6) . . ?
 C32 Dy3 C29 94.3(5) . . ?
 C32 Dy3 C31 30.8(5) . . ?
 C32 Dy3 C35 51.3(5) . . ?
 C35 Dy3 P2 97.6(4) . . ?
 C35 Dy3 P3 133.5(4) . . ?
 C35 Dy3 C33 51.2(6) . . ?
 C35 Dy3 C28 129.7(6) . . ?
 C35 Dy3 C34 30.4(6) . . ?
 C35 Dy3 C27 129.9(6) . . ?
 C35 Dy3 C25 83.6(6) . . ?
 C35 Dy3 C29 99.7(5) . . ?
 C35 Dy3 C31 31.3(5) . . ?
 Dy1 P1 Dy2 133.22(18) . . ?
 C37 P1 Dy1 112.6(5) . . ?
 C37 P1 Dy2 114.2(5) . . ?
 Dy2 P2 Dy3 128.65(17) . . ?
 C46 P2 Dy2 115.2(5) . . ?
 C46 P2 Dy3 113.5(5) . . ?
 Dy3 P3 Dy1 134.35(18) . . ?
 C55 P3 Dy1 114.5(5) . . ?
 C55 P3 Dy3 110.7(5) . . ?
 Dy2 C22 H22 119.7 . . ?
 C21 C22 Dy2 74.2(10) . . ?
 C21 C22 H22 125.7 . . ?
 C23 C22 Dy2 72.3(9) . . ?
 C23 C22 H22 125.7 . . ?
 C23 C22 C21 108.7(17) . . ?
 Dy3 C33 H33 115.9 . . ?
 C34 C33 Dy3 75.7(10) . . ?
 C34 C33 H33 126.3 . . ?
 C32 C33 Dy3 74.3(10) . . ?
 C32 C33 H33 126.3 . . ?
 C32 C33 C34 107.3(16) . . ?
 Dy3 C28 H28 114.0 . . ?
 C27 C28 Dy3 74.8(10) . . ?
 C27 C28 H28 125.3 . . ?
 C29 C28 Dy3 78.0(9) . . ?
 C29 C28 H28 125.3 . . ?
 C29 C28 C27 109.5(15) . . ?
 Dy3 C34 H34 119.1 . . ?
 C33 C34 Dy3 73.9(9) . . ?
 C33 C34 H34 125.1 . . ?
 C35 C34 Dy3 73.6(10) . . ?
 C35 C34 C33 109.8(17) . . ?
 C35 C34 H34 125.1 . . ?
 Dy2 C21 H21 116.5 . . ?
 C22 C21 Dy2 75.0(10) . . ?
 C22 C21 H21 127.4 . . ?
 C20 C21 Dy2 73.5(11) . . ?
 C20 C21 C22 105.2(17) . . ?
 C20 C21 H21 127.4 . . ?
 Dy1 C2 H2 115.6 . . ?
 C1 C2 Dy1 74.6(10) . . ?
 C1 C2 H2 126.3 . . ?
 C1 C2 C3 107.5(15) . . ?
 C3 C2 Dy1 75.8(9) . . ?
 C3 C2 H2 126.3 . . ?
 C37 C42 C41 120.9(18) . . ?
 C37 C42 C45 124(2) . . ?
 C41 C42 C45 115(2) . . ?
 C16 C17 Dy2 73.9(10) . . ?
 C16 C17 C18 126.3(18) . . ?
 C13 C17 Dy2 74.8(10) . . ?
 C13 C17 C16 106.0(15) . . ?
 C13 C17 C18 127.2(17) . . ?
 C18 C17 Dy2 122.4(13) . . ?
 Dy2 C16 H16 118.2 . . ?
 C17 C16 Dy2 74.9(10) . . ?
 C17 C16 H16 126.0 . . ?
 C15 C16 Dy2 72.9(10) . . ?
 C15 C16 C17 108.0(15) . . ?
 C15 C16 H16 126.0 . . ?
 Dy3 C26 H26 113.8 . . ?
 C27 C26 Dy3 76.9(10) . . ?
 C27 C26 H26 124.9 . . ?
 C25 C26 Dy3 76.4(10) . . ?
 C25 C26 H26 124.9 . . ?
 C25 C26 C27 110.2(17) . . ?
 Dy2 C14 H14 116.5 . . ?
 C13 C14 Dy2 75.9(9) . . ?
 C13 C14 H14 125.3 . . ?
 C15 C14 Dy2 74.2(9) . . ?
 C15 C14 H14 125.3 . . ?
 C15 C14 C13 109.5(15) . . ?
 Dy1 C4 H4 118.7 . . ?
 C3 C4 Dy1 73.4(9) . . ?
 C3 C4 H4 125.6 . . ?
 C3 C4 C5 108.8(17) . . ?
 C5 C4 Dy1 74.1(10) . . ?
 C5 C4 H4 125.6 . . ?
 Dy3 C27 H27 118.4 . . ?
 C28 C27 Dy3 73.8(9) . . ?
 C28 C27 H27 126.9 . . ?
 C26 C27 Dy3 73.0(10) . . ?
 C26 C27 C28 106.2(15) . . ?
 C26 C27 H27 126.9 . . ?
 Dy1 C1 H1 115.8 . . ?
 C2 C1 Dy1 74.6(10) . . ?
 C2 C1 H1 125.2 . . ?
 C2 C1 C5 109.7(16) . . ?
 C5 C1 Dy1 76.4(10) . . ?
 C5 C1 H1 125.2 . . ?
 Dy2 C19 H19 116.8 . . ?
 C23 C19 Dy2 74.1(10) . . ?
 C23 C19 H19 125.4 . . ?
 C20 C19 Dy2 75.6(10) . . ?
 C20 C19 H19 125.4 . . ?
 C20 C19 C23 109.3(17) . . ?
 Dy1 C3 H3 116.7 . . ?
 C2 C3 Dy1 73.4(9) . . ?
 C2 C3 C4 108.2(15) . . ?
 C2 C3 H3 125.9 . . ?
 C4 C3 Dy1 76.1(9) . . ?
 C4 C3 H3 125.9 . . ?
 Dy3 C25 H25 115.3 . . ?
 C26 C25 Dy3 73.8(10) . . ?
 C26 C25 H25 124.9 . . ?
 C26 C25 C29 110.1(15) . . ?
 C29 C25 Dy3 77.8(10) . . ?
 C29 C25 H25 124.9 . . ?
 C56 C55 P3 121.2(14) . . ?
 C60 C55 P3 120.6(15) . . ?
 C60 C55 C56 118.0(17) . . ?
 Dy2 C13 H13 118.2 . . ?
 C17 C13 Dy2 74.7(9) . . ?
 C17 C13 C14 108.8(14) . . ?
 C17 C13 H13 125.6 . . ?
 C14 C13 Dy2 73.3(9) . . ?
 C14 C13 H13 125.6 . . ?
 C28 C29 Dy3 71.6(9) . . ?
 C28 C29 C25 103.8(14) . . ?
 C28 C29 C30 128.0(17) . . ?
 C25 C29 Dy3 71.2(9) . . ?
 C25 C29 C30 128.2(15) . . ?
 C30 C29 Dy3 123.8(12) . . ?
 Dy2 C15 H15 114.8 . . ?
 C16 C15 Dy2 75.7(10) . . ?
 C16 C15 H15 126.2 . . ?
 C14 C15 Dy2 75.7(10) . . ?
 C14 C15 C16 107.6(15) . . ?
 C14 C15 H15 126.2 . . ?
 C22 C23 Dy2 76.9(9) . . ?
 C22 C23 C24 125.8(18) . . ?
 C19 C23 Dy2 74.8(9) . . ?
 C19 C23 C22 106.3(15) . . ?
 C19 C23 C24 127.7(17) . . ?
 C24 C23 Dy2 118.7(11) . . ?
 C42 C37 P1 120.5(15) . . ?
 C42 C37 C38 118.5(17) . . ?
 C38 C37 P1 120.9(15) . . ?
 C37 C38 C43 125(2) . . ?
 C39 C38 C37 117.7(19) . . ?
 C39 C38 C43 118(2) . . ?
 Dy3 C31 H31 117.3 . . ?
 C32 C31 Dy3 74.4(9) . . ?
 C32 C31 H31 126.0 . . ?
 C32 C31 C35 107.9(16) . . ?
 C35 C31 Dy3 74.3(9) . . ?
 C35 C31 H31 126.0 . . ?
 C51 C50 H50 120.0 . . ?
 C51 C50 C49 120.0(17) . . ?
 C49 C50 H50 120.0 . . ?
 C55 C56 C61 122.6(19) . . ?
 C57 C56 C55 122.3(18) . . ?
 C57 C56 C61 115(2) . . ?
 C49 C48 H48 117.7 . . ?
 C49 C48 C47 124.5(18) . . ?
 C47 C48 H48 117.7 . . ?
 C51 C46 P2 119.0(14) . . ?
 C47 C46 P2 122.1(15) . . ?
 C47 C46 C51 119.0(16) . . ?
 C10 C11 Dy1 74.8(10) . . ?
 C10 C11 C12 126(2) . . ?
 C7 C11 Dy1 73.8(11) . . ?
 C7 C11 C10 105.1(17) . . ?
 C7 C11 C12 129(2) . . ?
 C12 C11 Dy1 117.1(12) . . ?
 C50 C51 C46 120.6(16) . . ?
 C50 C51 C54 118.8(17) . . ?
 C46 C51 C54 120.4(16) . . ?
 H52A C52 H52B 109.5 . . ?
 H52A C52 H52C 109.5 . . ?
 H52B C52 H52C 109.5 . . ?
 C47 C52 H52A 109.5 . . ?
 C47 C52 H52B 109.5 . . ?
 C47 C52 H52C 109.5 . . ?
 C42 C41 H41 118.4 . . ?
 C40 C41 C42 123(2) . . ?
 C40 C41 H41 118.4 . . ?
 Dy1 C10 H10 117.8 . . ?
 C11 C10 Dy1 73.9(10) . . ?
 C11 C10 H10 125.3 . . ?
 C9 C10 Dy1 74.8(11) . . ?
 C9 C10 C11 109.4(17) . . ?
 C9 C10 H10 125.3 . . ?
 C50 C49 C53 118(2) . . ?
 C48 C49 C50 117.7(17) . . ?
 C48 C49 C53 124(2) . . ?
 C56 C57 H57 120.6 . . ?
 C56 C57 C58 119(2) . . ?
 C58 C57 H57 120.6 . . ?
 C48 C47 C52 114.8(17) . . ?
 C46 C47 C48 118.2(18) . . ?
 C46 C47 C52 127.0(17) . . ?
 Dy1 C9 H9 115.9 . . ?
 C10 C9 Dy1 75.1(11) . . ?
 C10 C9 H9 126.5 . . ?
 C10 C9 C8 107.0(18) . . ?
 C8 C9 Dy1 74.8(10) . . ?
 C8 C9 H9 126.5 . . ?
 C4 C5 Dy1 75.3(10) . . ?
 C4 C5 C1 105.9(16) . . ?
 C4 C5 C6 125.9(18) . . ?
 C1 C5 Dy1 72.6(10) . . ?
 C1 C5 C6 127.9(18) . . ?
 C6 C5 Dy1 122.4(12) . . ?
 Dy3 C32 H32 116.4 . . ?
 C33 C32 Dy3 75.1(10) . . ?
 C33 C32 C31 108.5(17) . . ?
 C33 C32 H32 125.8 . . ?
 C31 C32 Dy3 74.7(9) . . ?
 C31 C32 H32 125.8 . . ?
 C34 C35 Dy3 76.0(9) . . ?
 C34 C35 C31 106.4(16) . . ?
 C34 C35 C36 127.9(18) . . ?
 C31 C35 Dy3 74.4(9) . . ?
 C31 C35 C36 125.5(19) . . ?
 C36 C35 Dy3 119.7(12) . . ?
 Dy2 C20 H20 116.4 . . ?
 C21 C20 Dy2 75.8(11) . . ?
 C21 C20 H20 124.8 . . ?
 C19 C20 Dy2 74.9(11) . . ?
 C19 C20 C21 110.5(18) . . ?
 C19 C20 H20 124.8 . . ?
 C41 C40 C39 114.2(19) . . ?
 C41 C40 C44 122(3) . . ?
 C39 C40 C44 123(2) . . ?
 Dy1 C8 H8 118.1 . . ?
 C9 C8 Dy1 74.3(10) . . ?
 C9 C8 H8 126.2 . . ?
 C7 C8 Dy1 73.4(10) . . ?
 C7 C8 C9 107.6(18) . . ?
 C7 C8 H8 126.2 . . ?
 Dy1 C7 H7 114.9 . . ?
 C11 C7 Dy1 75.8(10) . . ?
 C11 C7 H7 124.6 . . ?
 C8 C7 Dy1 76.6(11) . . ?
 C8 C7 C11 110.9(17) . . ?
 C8 C7 H7 124.6 . . ?
 C51 C54 H54A 109.5 . . ?
 C51 C54 H54B 109.5 . . ?
 C51 C54 H54C 109.5 . . ?
 H54A C54 H54B 109.5 . . ?
 H54A C54 H54C 109.5 . . ?
 H54B C54 H54C 109.5 . . ?
 C49 C53 H53A 109.5 . . ?
 C49 C53 H53B 109.5 . . ?
 C49 C53 H53C 109.5 . . ?
 H53A C53 H53B 109.5 . . ?
 H53A C53 H53C 109.5 . . ?
 H53B C53 H53C 109.5 . . ?
 C38 C39 C40 125.3(19) . . ?
 C38 C39 H39 117.3 . . ?
 C40 C39 H39 117.3 . . ?
 C55 C60 C63 116(2) . . ?
 C55 C60 C59 116.4(19) . . ?
 C63 C60 C59 128(2) . . ?
 C56 C61 H61A 109.5 . . ?
 C56 C61 H61B 109.5 . . ?
 C56 C61 H61C 109.5 . . ?
 H61A C61 H61B 109.5 . . ?
 H61A C61 H61C 109.5 . . ?
 H61B C61 H61C 109.5 . . ?
 C60 C63 H63A 109.5 . . ?
 C60 C63 H63B 109.5 . . ?
 C60 C63 H63C 109.5 . . ?
 H63A C63 H63B 109.5 . . ?
 H63A C63 H63C 109.5 . . ?
 H63B C63 H63C 109.5 . . ?
 C38 C43 H43A 109.5 . . ?
 C38 C43 H43B 109.5 . . ?
 C38 C43 H43C 109.5 . . ?
 H43A C43 H43B 109.5 . . ?
 H43A C43 H43C 109.5 . . ?
 H43B C43 H43C 109.5 . . ?
 C64 C65 H65 121.5 . . ?
 C64 C65 C66 117(3) . . ?
 C66 C65 H65 121.5 . . ?
 C65 C64 H64 118.8 . . ?
 C65 C64 C69 122(3) . . ?
 C69 C64 H64 118.8 . . ?
 C66 C67 H67 117.0 . . ?
 C66 C67 C68 126(3) . . ?
 C68 C67 H67 117.0 . . ?
 C65 C66 H66 120.7 . . ?
 C67 C66 C65 119(3) . . ?
 C67 C66 H66 120.7 . . ?
 C29 C30 H30A 109.5 . . ?
 C29 C30 H30B 109.5 . . ?
 C29 C30 H30C 109.5 . . ?
 H30A C30 H30B 109.5 . . ?
 H30A C30 H30C 109.5 . . ?
 H30B C30 H30C 109.5 . . ?
 C5 C6 H6A 109.5 . . ?
 C5 C6 H6B 109.5 . . ?
 C5 C6 H6C 109.5 . . ?
 H6A C6 H6B 109.5 . . ?
 H6A C6 H6C 109.5 . . ?
 H6B C6 H6C 109.5 . . ?
 C35 C36 H36A 109.5 . . ?
 C35 C36 H36B 109.5 . . ?
 C35 C36 H36C 109.5 . . ?
 H36A C36 H36B 109.5 . . ?
 H36A C36 H36C 109.5 . . ?
 H36B C36 H36C 109.5 . . ?
 C42 C45 H45A 109.5 . . ?
 C42 C45 H45B 109.5 . . ?
 C42 C45 H45C 109.5 . . ?
 H45A C45 H45B 109.5 . . ?
 H45A C45 H45C 109.5 . . ?
 H45B C45 H45C 109.5 . . ?
 C57 C58 C62 114(2) . . ?
 C59 C58 C57 120(2) . . ?
 C59 C58 C62 125(3) . . ?
 C60 C59 H59 117.9 . . ?
 C58 C59 C60 124(2) . . ?
 C58 C59 H59 117.9 . . ?
 C40 C44 H44A 109.5 . . ?
 C40 C44 H44B 109.5 . . ?
 C40 C44 H44C 109.5 . . ?
 H44A C44 H44B 109.5 . . ?
 H44A C44 H44C 109.5 . . ?
 H44B C44 H44C 109.5 . . ?
 C23 C24 H24A 109.5 . . ?
 C23 C24 H24B 109.5 . . ?
 C23 C24 H24C 109.5 . . ?
 H24A C24 H24B 109.5 . . ?
 H24A C24 H24C 109.5 . . ?
 H24B C24 H24C 109.5 . . ?
 C11 C12 H12A 109.5 . . ?
 C11 C12 H12B 109.5 . . ?
 C11 C12 H12C 109.5 . . ?
 H12A C12 H12B 109.5 . . ?
 H12A C12 H12C 109.5 . . ?
 H12B C12 H12C 109.5 . . ?
 C17 C18 H18A 109.5 . . ?
 C17 C18 H18B 109.5 . . ?
 C17 C18 H18C 109.5 . . ?
 H18A C18 H18B 109.5 . . ?
 H18A C18 H18C 109.5 . . ?
 H18B C18 H18C 109.5 . . ?
 C64 C69 C70 121(3) . . ?
 C68 C69 C64 119(3) . . ?
 C68 C69 C70 120(3) . . ?
 C69 C70 H70A 109.5 . . ?
 C69 C70 H70B 109.5 . . ?
 C69 C70 H70C 109.5 . . ?
 H70A C70 H70B 109.5 . . ?
 H70A C70 H70C 109.5 . . ?
 H70B C70 H70C 109.5 . . ?
 C67 C68 C69 117(3) . . ?
 C67 C68 H68 121.7 . . ?
 C69 C68 H68 121.7 . . ?
 C58 C62 H62A 109.5 . . ?
 C58 C62 H62B 109.5 . . ?
 C58 C62 H62C 109.5 . . ?
 H62A C62 H62B 109.5 . . ?
 H62A C62 H62C 109.5 . . ?
 H62B C62 H62C 109.5 . . ?

loop_
  _geom_torsion_atom_site_label_1
  _geom_torsion_atom_site_label_2
  _geom_torsion_atom_site_label_3
  _geom_torsion_atom_site_label_4
  _geom_torsion
  _geom_torsion_site_symmetry_1
  _geom_torsion_site_symmetry_2
  _geom_torsion_site_symmetry_3
  _geom_torsion_site_symmetry_4
  _geom_torsion_publ_flag
 Dy1 P1 C37 C42 92.4(13) . . . . ?
 Dy1 P1 C37 C38 -90.6(14) . . . . ?
 Dy1 P3 C55 C56 -87.1(14) . . . . ?
 Dy1 P3 C55 C60 97.9(14) . . . . ?
 Dy1 C2 C1 C5 69.0(13) . . . . ?
 Dy1 C2 C3 C4 -68.8(11) . . . . ?
 Dy1 C4 C3 C2 66.9(11) . . . . ?
 Dy1 C4 C5 C1 -66.6(12) . . . . ?
 Dy1 C4 C5 C6 119.6(18) . . . . ?
 Dy1 C1 C5 C4 68.6(12) . . . . ?
 Dy1 C1 C5 C6 -117.8(18) . . . . ?
 Dy1 C11 C10 C9 67.0(13) . . . . ?
 Dy1 C11 C7 C8 -69.3(14) . . . . ?
 Dy1 C10 C9 C8 68.6(12) . . . . ?
 Dy1 C9 C8 C7 66.4(13) . . . . ?
 Dy1 C8 C7 C11 68.8(14) . . . . ?
 Dy2 P1 C37 C42 -86.2(14) . . . . ?
 Dy2 P1 C37 C38 90.8(14) . . . . ?
 Dy2 P2 C46 C51 80.7(13) . . . . ?
 Dy2 P2 C46 C47 -98.6(13) . . . . ?
 Dy2 C22 C21 C20 67.8(12) . . . . ?
 Dy2 C22 C23 C19 -69.6(11) . . . . ?
 Dy2 C22 C23 C24 116.1(17) . . . . ?
 Dy2 C21 C20 C19 67.5(13) . . . . ?
 Dy2 C17 C16 C15 65.9(12) . . . . ?
 Dy2 C17 C13 C14 -66.0(11) . . . . ?
 Dy2 C16 C15 C14 69.6(12) . . . . ?
 Dy2 C14 C13 C17 66.9(12) . . . . ?
 Dy2 C14 C15 C16 -69.6(12) . . . . ?
 Dy2 C19 C23 C22 71.1(11) . . . . ?
 Dy2 C19 C23 C24 -114.7(18) . . . . ?
 Dy2 C19 C20 C21 -68.1(13) . . . . ?
 Dy3 P2 C46 C51 -82.7(12) . . . . ?
 Dy3 P2 C46 C47 98.1(13) . . . . ?
 Dy3 P3 C55 C56 99.6(13) . . . . ?
 Dy3 P3 C55 C60 -75.5(15) . . . . ?
 Dy3 C33 C34 C35 -65.4(11) . . . . ?
 Dy3 C33 C32 C31 67.9(11) . . . . ?
 Dy3 C28 C27 C26 66.3(12) . . . . ?
 Dy3 C28 C29 C25 -64.4(11) . . . . ?
 Dy3 C28 C29 C30 119.0(18) . . . . ?
 Dy3 C34 C35 C31 -68.8(11) . . . . ?
 Dy3 C34 C35 C36 116.9(18) . . . . ?
 Dy3 C26 C27 C28 -66.9(12) . . . . ?
 Dy3 C26 C25 C29 70.1(12) . . . . ?
 Dy3 C25 C29 C28 64.8(10) . . . . ?
 Dy3 C25 C29 C30 -118.6(18) . . . . ?
 Dy3 C31 C32 C33 -68.2(11) . . . . ?
 Dy3 C31 C35 C34 69.9(11) . . . . ?
 Dy3 C31 C35 C36 -115.6(18) . . . . ?
 P1 C37 C38 C39 -175.7(15) . . . . ?
 P1 C37 C38 C43 4(3) . . . . ?
 P2 C46 C51 C50 179.8(11) . . . . ?
 P2 C46 C51 C54 4(2) . . . . ?
 P2 C46 C47 C48 -179.5(12) . . . . ?
 P2 C46 C47 C52 1(2) . . . . ?
 P3 C55 C56 C57 -177.2(13) . . . . ?
 P3 C55 C56 C61 3(2) . . . . ?
 P3 C55 C60 C63 -5(3) . . . . ?
 P3 C55 C60 C59 178.2(14) . . . . ?
 C22 C21 C20 Dy2 -68.9(12) . . . . ?
 C22 C21 C20 C19 -1(2) . . . . ?
 C33 C34 C35 Dy3 65.6(11) . . . . ?
 C33 C34 C35 C31 -3.2(18) . . . . ?
 C33 C34 C35 C36 -177.5(17) . . . . ?
 C34 C33 C32 Dy3 -69.1(11) . . . . ?
 C34 C33 C32 C31 -1.2(18) . . . . ?
 C21 C22 C23 Dy2 65.8(12) . . . . ?
 C21 C22 C23 C19 -3.9(19) . . . . ?
 C21 C22 C23 C24 -178.1(16) . . . . ?
 C2 C1 C5 Dy1 -67.9(12) . . . . ?
 C2 C1 C5 C4 1(2) . . . . ?
 C2 C1 C5 C6 174.3(17) . . . . ?
 C42 C37 C38 C39 1(3) . . . . ?
 C42 C37 C38 C43 -179.3(18) . . . . ?
 C42 C41 C40 C39 1(3) . . . . ?
 C42 C41 C40 C44 -175(2) . . . . ?
 C17 C16 C15 Dy2 -67.2(12) . . . . ?
 C17 C16 C15 C14 2(2) . . . . ?
 C16 C17 C13 Dy2 67.8(11) . . . . ?
 C16 C17 C13 C14 1.9(18) . . . . ?
 C26 C25 C29 Dy3 -67.5(13) . . . . ?
 C26 C25 C29 C28 -2.7(19) . . . . ?
 C26 C25 C29 C30 173.9(17) . . . . ?
 C27 C28 C29 Dy3 69.0(12) . . . . ?
 C27 C28 C29 C25 4.5(18) . . . . ?
 C27 C28 C29 C30 -172.1(17) . . . . ?
 C27 C26 C25 Dy3 -70.3(13) . . . . ?
 C27 C26 C25 C29 0(2) . . . . ?
 C1 C2 C3 Dy1 68.5(12) . . . . ?
 C1 C2 C3 C4 -0.3(19) . . . . ?
 C3 C2 C1 Dy1 -69.3(12) . . . . ?
 C3 C2 C1 C5 0(2) . . . . ?
 C3 C4 C5 Dy1 65.8(11) . . . . ?
 C3 C4 C5 C1 -0.9(19) . . . . ?
 C3 C4 C5 C6 -174.6(17) . . . . ?
 C25 C26 C27 Dy3 69.9(13) . . . . ?
 C25 C26 C27 C28 3(2) . . . . ?
 C55 C56 C57 C58 1(3) . . . . ?
 C55 C60 C59 C58 -4(3) . . . . ?
 C13 C17 C16 Dy2 -68.4(11) . . . . ?
 C13 C17 C16 C15 -2.6(19) . . . . ?
 C13 C14 C15 Dy2 68.4(12) . . . . ?
 C13 C14 C15 C16 -1.2(19) . . . . ?
 C29 C28 C27 Dy3 -71.1(12) . . . . ?
 C29 C28 C27 C26 -4.8(19) . . . . ?
 C15 C14 C13 Dy2 -67.3(12) . . . . ?
 C15 C14 C13 C17 -0.4(19) . . . . ?
 C23 C22 C21 Dy2 -64.6(12) . . . . ?
 C23 C22 C21 C20 3.2(19) . . . . ?
 C23 C19 C20 Dy2 67.1(12) . . . . ?
 C23 C19 C20 C21 -1(2) . . . . ?
 C37 C42 C41 C40 -3(3) . . . . ?
 C37 C38 C39 C40 -4(3) . . . . ?
 C56 C55 C60 C63 179.7(18) . . . . ?
 C56 C55 C60 C59 3(3) . . . . ?
 C56 C57 C58 C59 -2(3) . . . . ?
 C56 C57 C58 C62 -180(2) . . . . ?
 C11 C10 C9 Dy1 -66.4(13) . . . . ?
 C11 C10 C9 C8 2(2) . . . . ?
 C51 C50 C49 C48 2(2) . . . . ?
 C51 C50 C49 C53 178.4(16) . . . . ?
 C51 C46 C47 C48 1(2) . . . . ?
 C51 C46 C47 C52 -178.1(14) . . . . ?
 C41 C42 C37 P1 179.1(15) . . . . ?
 C41 C42 C37 C38 2(3) . . . . ?
 C41 C40 C39 C38 3(3) . . . . ?
 C10 C11 C7 Dy1 68.9(12) . . . . ?
 C10 C11 C7 C8 0(2) . . . . ?
 C10 C9 C8 Dy1 -68.8(13) . . . . ?
 C10 C9 C8 C7 -2(2) . . . . ?
 C49 C50 C51 C46 -1(2) . . . . ?
 C49 C50 C51 C54 174.9(15) . . . . ?
 C49 C48 C47 C46 0(3) . . . . ?
 C49 C48 C47 C52 179.2(16) . . . . ?
 C57 C58 C59 C60 3(4) . . . . ?
 C47 C48 C49 C50 -1(3) . . . . ?
 C47 C48 C49 C53 -177.8(18) . . . . ?
 C47 C46 C51 C50 -1(2) . . . . ?
 C47 C46 C51 C54 -176.3(15) . . . . ?
 C9 C8 C7 Dy1 -67.0(13) . . . . ?
 C9 C8 C7 C11 2(2) . . . . ?
 C5 C4 C3 Dy1 -66.2(12) . . . . ?
 C5 C4 C3 C2 0.7(19) . . . . ?
 C32 C33 C34 Dy3 68.1(11) . . . . ?
 C32 C33 C34 C35 2.8(18) . . . . ?
 C32 C31 C35 Dy3 -67.4(11) . . . . ?
 C32 C31 C35 C34 2.5(17) . . . . ?
 C32 C31 C35 C36 176.9(17) . . . . ?
 C35 C31 C32 Dy3 67.3(11) . . . . ?
 C35 C31 C32 C33 -0.8(18) . . . . ?
 C20 C19 C23 Dy2 -68.1(13) . . . . ?
 C20 C19 C23 C22 3.0(19) . . . . ?
 C20 C19 C23 C24 177.1(17) . . . . ?
 C7 C11 C10 Dy1 -68.1(12) . . . . ?
 C7 C11 C10 C9 -1(2) . . . . ?
 C60 C55 C56 C57 -2(3) . . . . ?
 C60 C55 C56 C61 177.8(18) . . . . ?
 C61 C56 C57 C58 -178.5(19) . . . . ?
 C63 C60 C59 C58 -180(2) . . . . ?
 C43 C38 C39 C40 177(2) . . . . ?
 C65 C64 C69 C70 -177(3) . . . . ?
 C65 C64 C69 C68 -4(4) . . . . ?
 C64 C65 C66 C67 5(5) . . . . ?
 C64 C69 C68 C67 2(4) . . . . ?
 C66 C65 C64 C69 0(5) . . . . ?
 C66 C67 C68 C69 4(5) . . . . ?
 C45 C42 C37 P1 -1(2) . . . . ?
 C45 C42 C37 C38 -178.4(18) . . . . ?
 C45 C42 C41 C40 177(2) . . . . ?
 C44 C40 C39 C38 179(2) . . . . ?
 C12 C11 C10 Dy1 112.7(18) . . . . ?
 C12 C11 C10 C9 179.8(17) . . . . ?
 C12 C11 C7 Dy1 -112.0(19) . . . . ?
 C12 C11 C7 C8 178.6(17) . . . . ?
 C18 C17 C16 Dy2 118.6(19) . . . . ?
 C18 C17 C16 C15 -175.5(18) . . . . ?
 C18 C17 C13 Dy2 -119.3(19) . . . . ?
 C18 C17 C13 C14 174.7(18) . . . . ?
 C70 C69 C68 C67 175(3) . . . . ?
 C68 C67 C66 C65 -8(6) . . . . ?
 C62 C58 C59 C60 -179(2) . . . . ?

_shelx_res_file
;
TITL aral127
CELL 0.71073 14.895335 18.630747 23.605928 90 103.2597 90
ZERR 4 0.000621 0.000788 0.00093 0 0.004 0
LATT -7
SYMM +X,-Y,0.5+Z

SFAC C H Dy P
UNIT 280 332 12 12
RIGU C47 C52
ISOR 0.01 0.02 C21 C63 C62 C44 C43 C52 C53 C54 C30 C12 C6 C24 C18 C36 C61 =
 C45 C70 C59 C58 C57 C8

L.S. 16 0 0
PLAN  20
MORE -1
BOND $H
CONF
fmap 2 53
acta 52
MERG 2
REM <HKL>//nask.man.ac.uk/home$/Desktop/LnP%20XTAL%20-%20Complete/Dy3P3%20-%20
REM Copy%20(2)/test.hkl</HKL>

WGHT    0.057200    6.610000
FVAR       0.03620
DY1   3   -0.262262   -0.309246   -0.313862    11.00000    0.02449    0.02166 =
         0.03388    0.00312    0.00647   -0.00014
DY2   3   -0.240511   -0.597579   -0.326189    11.00000    0.02704    0.02271 =
         0.02803    0.00041    0.00606    0.00505
DY3   3   -0.408957   -0.480380   -0.173339    11.00000    0.02836    0.02879 =
         0.02489   -0.00017    0.00761    0.00235
P1    4   -0.176861   -0.447849   -0.327323    11.00000    0.03290    0.02446 =
         0.11625    0.00144    0.03062    0.00512
P2    4   -0.302335   -0.593235   -0.216442    11.00000    0.07248    0.05421 =
         0.03174    0.01243    0.01715    0.03761
P3    4   -0.301779   -0.360780   -0.204465    11.00000    0.06942    0.07830 =
         0.03392   -0.00999    0.01678   -0.04977
C22   1   -0.060481   -0.621830   -0.308626    11.00000    0.02110    0.03040 =
         0.03878   -0.01020    0.00044    0.00863
AFIX  43
H22   2   -0.019699   -0.583311   -0.303451    11.00000   -1.20000
AFIX   0
C33   1   -0.302068   -0.458793   -0.068901    11.00000    0.02668    0.07306 =
         0.01719   -0.00147    0.00839   -0.00967
AFIX  43
H33   2   -0.244780   -0.438378   -0.067992    11.00000   -1.20000
AFIX   0
C28   1   -0.542811   -0.423686   -0.253933    11.00000    0.03015    0.02354 =
         0.03665   -0.00746    0.00392   -0.00913
AFIX  43
H28   2   -0.528511   -0.379047   -0.267152    11.00000   -1.20000
AFIX   0
C34   1   -0.322212   -0.531908   -0.070034    11.00000    0.04534    0.03733 =
         0.01705    0.00663    0.00169    0.00501
AFIX  43
H34   2   -0.279370   -0.568606   -0.068407    11.00000   -1.20000
AFIX   0
C21   1   -0.089530   -0.658778   -0.264002    11.00000    0.04089    0.04638 =
         0.04852    0.00036    0.00095    0.02950
AFIX  43
H21   2   -0.074531   -0.648488   -0.224397    11.00000   -1.20000
AFIX   0
C2    1   -0.438382   -0.280917   -0.350645    11.00000    0.01652    0.03943 =
         0.04175   -0.00844    0.00427    0.00395
AFIX  43
H2    2   -0.467595   -0.263237   -0.322694    11.00000   -1.20000
AFIX   0
C42   1    0.016922   -0.441228   -0.289605    11.00000    0.05853    0.02494 =
         0.04303   -0.00055    0.00766    0.00886
C17   1   -0.382882   -0.671969   -0.387402    11.00000    0.03190    0.02615 =
         0.04649   -0.00387   -0.00655    0.00087
C16   1   -0.421570   -0.612999   -0.362368    11.00000    0.02161    0.04639 =
         0.02908   -0.00234    0.00111    0.00256
AFIX  43
H16   2   -0.456526   -0.616178   -0.334489    11.00000   -1.20000
AFIX   0
C26   1   -0.548646   -0.542574   -0.242504    11.00000    0.03209    0.02527 =
         0.03631    0.00590   -0.00298   -0.00590
AFIX  43
H26   2   -0.541077   -0.591726   -0.246474    11.00000   -1.20000
AFIX   0
C14   1   -0.349017   -0.567043   -0.428002    11.00000    0.03234    0.02420 =
         0.02748    0.00056    0.00312    0.00975
AFIX  43
H14   2   -0.325853   -0.535094   -0.451368    11.00000   -1.20000
AFIX   0
C4    1   -0.382073   -0.356872   -0.409393    11.00000    0.04268    0.03114 =
         0.02657   -0.00358   -0.00035   -0.01122
AFIX  43
H4    2   -0.368096   -0.398676   -0.427115    11.00000   -1.20000
AFIX   0
C27   1   -0.523396   -0.491325   -0.277166    11.00000    0.02839    0.04374 =
         0.02405   -0.00557   -0.00323    0.00296
AFIX  43
H27   2   -0.498562   -0.498880   -0.309403    11.00000   -1.20000
AFIX   0
C1    1   -0.394425   -0.240404   -0.385778    11.00000    0.04963    0.02296 =
         0.03832    0.01066   -0.00244    0.01340
AFIX  43
H1    2   -0.389693   -0.190623   -0.385160    11.00000   -1.20000
AFIX   0
C19   1   -0.153019   -0.711180   -0.349116    11.00000    0.02237    0.02941 =
         0.06093   -0.00407    0.00934    0.00551
AFIX  43
H19   2   -0.186271   -0.743151   -0.376253    11.00000   -1.20000
AFIX   0
C3    1   -0.430579   -0.353263   -0.365086    11.00000    0.01668    0.03286 =
         0.03527    0.00767   -0.00617   -0.00770
AFIX  43
H3    2   -0.453604   -0.392175   -0.348196    11.00000   -1.20000
AFIX   0
C25   1   -0.586125   -0.511702   -0.201698    11.00000    0.02505    0.05490 =
         0.03088    0.00400    0.00759   -0.00082
AFIX  43
H25   2   -0.608303   -0.536452   -0.173523    11.00000   -1.20000
AFIX   0
C55   1   -0.263440   -0.300310   -0.142259    11.00000    0.04266    0.03133 =
         0.02749   -0.00524    0.01292   -0.01152
C13   1   -0.339772   -0.642087   -0.428862    11.00000    0.03491    0.02969 =
         0.02410   -0.00822   -0.00367    0.00433
AFIX  43
H13   2   -0.309966   -0.667732   -0.452962    11.00000   -1.20000
AFIX   0
C29   1   -0.586824   -0.435098   -0.208058    11.00000    0.00960    0.04100 =
         0.03688    0.00225    0.01039    0.00175
C15   1   -0.397114   -0.548347   -0.387686    11.00000    0.03048    0.02847 =
         0.03285   -0.00884    0.00258   -0.00039
AFIX  43
H15   2   -0.411452   -0.501901   -0.378324    11.00000   -1.20000
AFIX   0
C23   1   -0.103027   -0.652583   -0.361948    11.00000    0.03669    0.04191 =
         0.03443   -0.00110    0.00956    0.01190
C37   1   -0.056081   -0.438507   -0.336698    11.00000    0.02961    0.01142 =
         0.07199    0.00106    0.01205    0.00389
C38   1   -0.037994   -0.431914   -0.392644    11.00000    0.07296    0.03301 =
         0.03356    0.00706    0.01021   -0.00536
C31   1   -0.454143   -0.472209   -0.071972    11.00000    0.04334    0.05326 =
         0.01749    0.00633    0.00740    0.01458
AFIX  43
H31   2   -0.515355   -0.461880   -0.072329    11.00000   -1.20000
AFIX   0
C50   1   -0.104181   -0.675595   -0.080704    11.00000    0.03264    0.05448 =
         0.03116   -0.00724    0.01468    0.01709
AFIX  43
H50   2   -0.047030   -0.660893   -0.058816    11.00000   -1.20000
AFIX   0
C56   1   -0.172765   -0.304081   -0.107105    11.00000    0.05180    0.02070 =
         0.03780    0.01036    0.00621   -0.00139
C48   1   -0.222018   -0.761269   -0.102927    11.00000    0.05847    0.03086 =
         0.05783    0.00197    0.03368    0.00365
AFIX  43
H48   2   -0.245765   -0.805695   -0.095877    11.00000   -1.20000
AFIX   0
C46   1   -0.239399   -0.653613   -0.158472    11.00000    0.05117    0.04661 =
         0.02728    0.00225    0.01857    0.02648
C11   1   -0.205544   -0.180504   -0.277068    11.00000    0.03923    0.01839 =
         0.08637   -0.01053    0.00982   -0.00429
C51   1   -0.153314   -0.631734   -0.124714    11.00000    0.04358    0.02150 =
         0.03291    0.00707    0.01771    0.00818
C52   1   -0.369227   -0.755939   -0.182484    11.00000    0.04260    0.05580 =
         0.05037   -0.00090    0.02072    0.02533
AFIX 137
H52A  2   -0.370887   -0.805210   -0.170866    11.00000   -1.50000
H52B  2   -0.373038   -0.753568   -0.223592    11.00000   -1.50000
H52C  2   -0.420408   -0.730624   -0.173563    11.00000   -1.50000
AFIX   0
C41   1    0.106932   -0.435386   -0.296233    11.00000    0.05304    0.03594 =
         0.07771   -0.00306    0.00222   -0.00645
AFIX  43
H41   2    0.154630   -0.434988   -0.262988    11.00000   -1.20000
AFIX   0
C10   1   -0.143415   -0.228365   -0.241298    11.00000    0.04950    0.04013 =
         0.02889    0.00702    0.00487   -0.01131
AFIX  43
H10   2   -0.138141   -0.235113   -0.201634    11.00000   -1.20000
AFIX   0
C49   1   -0.140678   -0.741805   -0.069347    11.00000    0.05781    0.03901 =
         0.04238    0.02014    0.02259    0.03035
C57   1   -0.143504   -0.261195   -0.058611    11.00000    0.05954    0.04992 =
         0.03922    0.01787   -0.00486   -0.01523
AFIX  43
H57   2   -0.083164   -0.264051   -0.036701    11.00000   -1.20000
AFIX   0
C47   1   -0.273725   -0.719547   -0.147806    11.00000    0.03443    0.03705 =
         0.05660   -0.00391    0.01809    0.01577
C9    1   -0.092378   -0.263114   -0.274203    11.00000    0.02902    0.02506 =
         0.06265   -0.00245    0.00144   -0.01208
AFIX  43
H9    2   -0.048143   -0.298351   -0.261431    11.00000   -1.20000
AFIX   0
C5    1   -0.357943   -0.286549   -0.422666    11.00000    0.02603    0.04210 =
         0.04226    0.00328   -0.00585   -0.00869
C32   1   -0.383497   -0.422012   -0.069384    11.00000    0.05365    0.04312 =
         0.03073   -0.00496    0.02062   -0.00582
AFIX  43
H32   2   -0.389890   -0.372415   -0.068188    11.00000   -1.20000
AFIX   0
C35   1   -0.415902   -0.541739   -0.073958    11.00000    0.05174    0.03578 =
         0.02596    0.00203    0.01428   -0.00577
C20   1   -0.145690   -0.714184   -0.291954    11.00000    0.04773    0.03587 =
         0.06683    0.01828    0.02558    0.01339
AFIX  43
H20   2   -0.174006   -0.748396   -0.273237    11.00000   -1.20000
AFIX   0
C40   1    0.128855   -0.430176   -0.349428    11.00000    0.04508    0.04944 =
         0.12275   -0.01443    0.04824   -0.02561
C8    1   -0.119364   -0.235568   -0.330781    11.00000    0.03318    0.05094 =
         0.05896   -0.00294    0.01879   -0.01820
AFIX  43
H8    2   -0.094726   -0.248014   -0.362239    11.00000   -1.20000
AFIX   0
C7    1   -0.188017   -0.187399   -0.331385    11.00000    0.04542    0.05021 =
         0.06432    0.03329   -0.00935   -0.02207
AFIX  43
H7    2   -0.218976   -0.162449   -0.364199    11.00000   -1.20000
AFIX   0
C54   1   -0.116153   -0.558171   -0.132672    11.00000    0.06800    0.03760 =
         0.07037   -0.00969    0.03662   -0.01348
AFIX 137
H54A  2   -0.149654   -0.522853   -0.116224    11.00000   -1.50000
H54B  2   -0.123104   -0.548741   -0.173430    11.00000   -1.50000
H54C  2   -0.052012   -0.556023   -0.113434    11.00000   -1.50000
AFIX   0
C53   1   -0.082137   -0.790138   -0.020773    11.00000    0.12203    0.06848 =
         0.04954    0.03785    0.01324    0.04262
AFIX 137
H53A  2   -0.018728   -0.775430   -0.013160    11.00000   -1.50000
H53B  2   -0.087136   -0.839283   -0.033330    11.00000   -1.50000
H53C  2   -0.104476   -0.785483    0.014100    11.00000   -1.50000
AFIX   0
C39   1    0.052994   -0.430107   -0.396471    11.00000    0.07419    0.03862 =
         0.08163   -0.01670    0.05634   -0.02195
AFIX  43
H39   2    0.064565   -0.428729   -0.433531    11.00000   -1.20000
AFIX   0
C60   1   -0.325400   -0.252836   -0.125611    11.00000    0.05344    0.07079 =
         0.05463    0.03896    0.01811    0.03041
C61   1   -0.101108   -0.355197   -0.119573    11.00000    0.07558    0.06850 =
         0.12667    0.02496    0.05328    0.00993
AFIX 137
H61A  2   -0.103190   -0.399267   -0.098839    11.00000   -1.50000
H61B  2   -0.041030   -0.334033   -0.107222    11.00000   -1.50000
H61C  2   -0.113514   -0.364813   -0.160588    11.00000   -1.50000
AFIX   0
C63   1   -0.416900   -0.250784   -0.163118    11.00000    0.08782    0.11787 =
         0.11393    0.06023    0.03940    0.01872
AFIX 137
H63A  2   -0.412422   -0.244020   -0.202692    11.00000   -1.50000
H63B  2   -0.451005   -0.211783   -0.151695    11.00000   -1.50000
H63C  2   -0.448040   -0.295185   -0.159877    11.00000   -1.50000
AFIX   0
C43   1   -0.111000   -0.427403   -0.448562    11.00000    0.08439    0.02683 =
         0.10167    0.00884   -0.05195   -0.01874
AFIX 137
H43A  2   -0.133789   -0.474659   -0.460042    11.00000   -1.50000
H43B  2   -0.084864   -0.406941   -0.478475    11.00000   -1.50000
H43C  2   -0.160829   -0.397737   -0.442770    11.00000   -1.50000
AFIX   0

C65   1    0.119139   -0.441815   -0.014618    11.00000    0.11397    0.08175 =
         0.07775   -0.01259   -0.02319    0.02785
AFIX  43
H65   2    0.065462   -0.428021   -0.003766    11.00000   -1.20000
AFIX   0
C64   1    0.202684   -0.444900    0.025240    11.00000    0.10403    0.06260 =
         0.08621   -0.01801   -0.01647    0.03718
AFIX  43
H64   2    0.204828   -0.433049    0.063798    11.00000   -1.20000
AFIX   0
C67   1    0.197018   -0.485763   -0.084993    11.00000    0.07867    0.15947 =
         0.06835    0.04280    0.00678    0.01412
AFIX  43
H67   2    0.193247   -0.503343   -0.122338    11.00000   -1.20000
AFIX   0
C66   1    0.118653   -0.460644   -0.073021    11.00000    0.04642    0.10234 =
         0.10405    0.02872   -0.00663    0.01749
AFIX  43
H66   2    0.065379   -0.455724   -0.102328    11.00000   -1.20000
AFIX   0

C30   1   -0.628996   -0.381080   -0.176333    11.00000    0.04407    0.06775 =
         0.04493    0.00147    0.01790    0.02913
AFIX 137
H30A  2   -0.628272   -0.398531   -0.137967    11.00000   -1.50000
H30B  2   -0.691530   -0.372474   -0.196901    11.00000   -1.50000
H30C  2   -0.594580   -0.337145   -0.173524    11.00000   -1.50000
AFIX   0
C6    1   -0.312362   -0.265952   -0.470940    11.00000    0.06339    0.05307 =
         0.04870    0.01581    0.01703   -0.01710
AFIX 137
H6A   2   -0.256909   -0.239585   -0.455113    11.00000   -1.50000
H6B   2   -0.353620   -0.236612   -0.498719    11.00000   -1.50000
H6C   2   -0.297461   -0.308511   -0.489805    11.00000   -1.50000
AFIX   0
C36   1   -0.466479   -0.610719   -0.074163    11.00000    0.06874    0.05948 =
         0.07728    0.02559    0.01360   -0.00268
AFIX 137
H36A  2   -0.530696   -0.603445   -0.091541    11.00000   -1.50000
H36B  2   -0.459598   -0.627341   -0.034906    11.00000   -1.50000
H36C  2   -0.441749   -0.645839   -0.096174    11.00000   -1.50000
AFIX   0
C45   1    0.007715   -0.450201   -0.227059    11.00000    0.13327    0.05177 =
         0.05888   -0.00525    0.01950    0.00749
AFIX 137
H45A  2   -0.056204   -0.447721   -0.225877    11.00000   -1.50000
H45B  2    0.041120   -0.412622   -0.203428    11.00000   -1.50000
H45C  2    0.032426   -0.495915   -0.212447    11.00000   -1.50000
AFIX   0
C58   1   -0.205667   -0.213821   -0.043176    11.00000    0.10232    0.04708 =
         0.06081   -0.00151    0.01864   -0.00634
C59   1   -0.288961   -0.208798   -0.074783    11.00000    0.09365    0.05398 =
         0.07184    0.00327    0.04386    0.01287
AFIX  43
H59   2   -0.327872   -0.174820   -0.064235    11.00000   -1.20000
AFIX   0
C44   1    0.223678   -0.429322   -0.355539    11.00000    0.05285    0.06414 =
         0.13366   -0.00397    0.02922   -0.02142
AFIX 137
H44A  2    0.249994   -0.382796   -0.345076    11.00000   -1.50000
H44B  2    0.225065   -0.439675   -0.395167    11.00000   -1.50000
H44C  2    0.258653   -0.464931   -0.330411    11.00000   -1.50000
AFIX   0
C24   1   -0.088416   -0.630209   -0.421020    11.00000    0.05797    0.04537 =
         0.05035    0.01238    0.02190    0.02105
AFIX 137
H24A  2   -0.147151   -0.624057   -0.447659    11.00000   -1.50000
H24B  2   -0.053920   -0.666646   -0.435468    11.00000   -1.50000
H24C  2   -0.054938   -0.585774   -0.417286    11.00000   -1.50000
AFIX   0
C12   1   -0.276614   -0.130549   -0.257309    11.00000    0.03666    0.04047 =
         0.12243   -0.00939    0.02880   -0.00726
AFIX 137
H12A  2   -0.327198   -0.121069   -0.289783    11.00000   -1.50000
H12B  2   -0.247231   -0.086163   -0.243008    11.00000   -1.50000
H12C  2   -0.299173   -0.153658   -0.226969    11.00000   -1.50000
AFIX   0
C18   1   -0.396640   -0.750556   -0.376582    11.00000    0.08261    0.03311 =
         0.07164    0.00809    0.01525   -0.01576
AFIX 137
H18A  2   -0.341044   -0.776375   -0.377060    11.00000   -1.50000
H18B  2   -0.446246   -0.768932   -0.406462    11.00000   -1.50000
H18C  2   -0.411389   -0.756381   -0.339338    11.00000   -1.50000
AFIX   0

C69   1    0.285324   -0.465423    0.009701    11.00000    0.07347    0.02812 =
         0.11747    0.01129   -0.00068   -0.01034
C70   1    0.369904   -0.471196    0.052947    11.00000    0.09413    0.08511 =
         0.12102    0.01697   -0.01439   -0.03083
AFIX 137
H70A  2    0.363048   -0.448393    0.088179    11.00000   -1.50000
H70B  2    0.418486   -0.448137    0.039185    11.00000   -1.50000
H70C  2    0.384874   -0.520930    0.060465    11.00000   -1.50000
AFIX   0
C68   1    0.281373   -0.487764   -0.047349    11.00000    0.08538    0.14148 =
         0.06923    0.01707    0.02942   -0.02009
AFIX  43
H68   2    0.333690   -0.503222   -0.059034    11.00000   -1.20000
AFIX   0

C62   1   -0.164300   -0.167270    0.012753    11.00000    0.20220    0.07191 =
         0.09090   -0.01573    0.02786   -0.01239
AFIX 137
H62A  2   -0.103913   -0.184698    0.030931    11.00000   -1.50000
H62B  2   -0.203695   -0.170835    0.039617    11.00000   -1.50000
H62C  2   -0.160186   -0.118021    0.001656    11.00000   -1.50000
AFIX   0
HKLF 4

REM  aral127
REM R1 =  0.0570 for    8511 Fo > 4sig(Fo)  and  0.0660 for all    9579 data
REM    701 parameters refined using    131 restraints

END

WGHT      0.0572      6.5115

REM Highest difference peak  3.386,  deepest hole -1.054,  1-sigma level  0.188
Q1    1  -0.3401 -0.4799 -0.1595  11.00000  0.05    3.39
Q2    1  -0.4776 -0.4799 -0.1866  11.00000  0.05    3.13
Q3    1  -0.3090 -0.5980 -0.3398  11.00000  0.05    2.95
Q4    1  -0.1755 -0.5995 -0.3141  11.00000  0.05    2.93
Q5    1  -0.3280 -0.3064 -0.3257  11.00000  0.05    2.83
Q6    1  -0.1943 -0.3075 -0.2984  11.00000  0.05    2.82
Q7    1  -0.4277 -0.1957 -0.1554  11.00000  0.05    1.34
Q8    1  -0.2534 -0.5951 -0.3593  11.00000  0.05    1.34
Q9    1  -0.2646 -0.3204 -0.3574  11.00000  0.05    1.12
Q10   1  -0.2590 -0.5603 -0.2064  11.00000  0.05    1.10
Q11   1  -0.4015 -0.4808 -0.1425  11.00000  0.05    1.03
Q12   1  -0.3003 -0.3376 -0.2794  11.00000  0.05    1.01
Q13   1  -0.2526 -0.3065 -0.2850  11.00000  0.05    0.99
Q14   1   0.2798 -0.3827 -0.3411  11.00000  0.05    0.89
Q15   1  -0.4126 -0.4824 -0.2165  11.00000  0.05    0.88
Q16   1  -0.2990 -0.3797 -0.2035  11.00000  0.05    0.88
Q17   1  -0.2197 -0.5880 -0.2832  11.00000  0.05    0.88
Q18   1  -0.3623 -0.4488 -0.2012  11.00000  0.05    0.71
Q19   1  -0.2472 -0.2151 -0.0416  11.00000  0.05    0.65
Q20   1  -0.2372 -0.1600  0.0020  11.00000  0.05    0.64
;
_shelx_res_checksum               61355
_shelx_hkl_file
;
 -18   0   0    9.52    3.76
 -18   0   1    2.65    2.91
 -18   0   2   13.06    4.17
 -18   0   3    3.36    2.13
 -18   0   4    8.18    3.08
 -18   0   5   -0.27    1.47
 -18   0   6   10.11    3.64
 -18   0   7    2.18    1.98
 -18   0   8   10.11    3.76
 -18   0   9    2.97    2.51
 -18   0  10    4.93    2.48
 -18   0  11   -0.55    1.12
 -18   0  12    9.14    3.14
 -18   0  13    2.87    2.12
 -18   2   0   37.24    7.33
 -18  -2   0   22.28    5.65
 -18   2   1   17.88    5.57
 -18  -2   1   11.56    4.27
 -18  -2   2    1.25    2.87
 -18   2   2    4.59    2.83
 -18  -2   3   19.30    4.91
 -18   2   3   24.59    5.75
 -18   2   4   17.44    5.09
 -18  -2   4    9.95    3.54
 -18   2   5   23.94    5.70
 -18  -2   5   17.77    4.78
 -18   2   6   45.19    7.96
 -18  -2   6   38.91    7.03
 -18  -2   7   19.78    4.95
 -18   2   7   19.12    5.49
 -18   2   8   21.47    5.65
 -18  -2   8   19.98    5.03
 -18   2   9   15.50    4.69
 -18  -2   9   14.61    4.46
 -18  -2  10    5.82    3.39
 -18   2  10    7.83    3.39
 -18   2  11   27.78    6.13
 -18  -2  11   21.25    5.12
 -18   2  12   18.01    5.11
 -18  -2  12   20.44    4.99
 -18  -2  13   13.73    4.16
 -18   2  13   15.75    5.05
 -18   4   2    9.48    3.91
 -18  -4   2    6.86    3.01
 -18   4   3    3.18    3.10
 -18  -4   3    4.04    2.83
 -18   4   4   15.80    4.66
 -18  -4   4   14.47    4.27
 -18  -4   5    9.25    3.24
 -18   4   5    6.71    3.81
 -18   4   6    1.54    1.32
 -18  -4   6   -0.54    1.32
 -18  -4   7    3.14    2.27
 -18   4   7    3.87    2.24
 -18  -4   8   11.57    3.81
 -18   4   8    9.36    3.71
 -18   4   9    3.84    3.21
 -18  -4   9    3.04    2.37
 -18  -4  10   18.99    4.69
 -18   4  10   15.91    4.77
 -18   4  11    3.87    2.82
 -18  -4  11    5.91    2.62
 -17   1  -5   11.90    3.24
 -17   1  -5    5.61    2.92
 -17  -1  -5    9.32    3.82
 -17   1  -4   11.29    3.89
 -17  -1  -4    9.26    3.77
 -17  -1  -3   13.90    4.28
 -17   1  -3   18.49    5.01
 -17   1  -2   -0.26    1.98
 -17  -1  -2   -1.01    1.42
 -17   1  -1   12.21    4.20
 -17  -1  -1   14.04    4.37
 -17  -1   0   19.61    4.99
 -17   1   0   18.23    4.84
 -17  -1   1    9.68    3.91
 -17   1   1   19.96    5.23
 -17   1   2   25.30    5.93
 -17  -1   2   22.90    5.22
 -17   1   3   15.68    4.51
 -17  -1   3   17.34    4.47
 -17  -1   4    8.92    3.52
 -17   1   4    5.13    2.83
 -17   1   5   19.52    4.85
 -17  -1   5   17.97    4.50
 -17   1   6   17.57    4.82
 -17  -1   6   14.46    4.10
 -17   1   7   11.72    3.94
 -17  -1   7   14.32    4.11
 -17  -1   8   15.67    4.43
 -17   1   8   24.57    5.60
 -17  -1   9   13.09    3.86
 -17   1   9   16.03    4.36
 -17   1  10    1.70    2.14
 -17  -1  10    4.70    2.40
 -17  -1  11   15.06    4.22
 -17   1  11   10.65    3.63
 -17  -1  12    8.26    3.46
 -17   1  12    8.84    3.43
 -17  -1  13   22.51    5.15
 -17   1  13   10.81    3.86
 -17   1  14   16.49    4.52
 -17  -1  14   12.18    3.83
 -17  -1  15    9.36    3.39
 -17   1  15   12.00    3.93
 -17  -1  16    6.00    2.81
 -17   1  16    3.94    2.29
 -17  -1  17   13.60    4.28
 -17  -3  -4    0.11    1.26
 -17   3  -4   -2.04    1.96
 -17   3  -4   -0.50    0.96
 -17   3  -3    9.47    3.03
 -17   3  -3    5.15    2.70
 -17  -3  -3    5.38    2.73
 -17  -3  -2   13.99    4.10
 -17   3  -2   12.15    3.66
 -17   3  -2   20.24    5.24
 -17  -3  -1   12.40    4.14
 -17   3  -1   18.32    5.25
 -17  -3   0   24.86    5.42
 -17   3   0   32.10    6.59
 -17  -3   1    6.39    3.13
 -17   3   1    0.91    1.52
 -17   3   2    7.99    3.20
 -17  -3   2    7.33    2.96
 -17   3   3    4.45    2.12
 -17  -3   3   -1.45    1.52
 -17   3   4    0.77    1.54
 -17  -3   4    4.13    2.66
 -17  -3   5    8.17    3.17
 -17   3   5   13.98    4.33
 -17  -3   6   13.99    3.99
 -17   3   6   14.32    4.32
 -17   3   7   11.09    3.74
 -17  -3   7    7.22    3.45
 -17  -3   8   13.76    3.91
 -17   3   8   17.85    4.82
 -17  -3   9    3.46    2.17
 -17   3   9    1.28    2.80
 -17   3  10    0.90    1.13
 -17  -3  10    2.88    1.94
 -17   3  11    5.03    2.96
 -17  -3  11    7.02    2.92
 -17   3  12    8.49    3.20
 -17  -3  12    4.18    2.38
 -17  -3  13    3.81    2.43
 -17   3  13    2.10    1.53
 -17  -3  14   13.87    3.96
 -17   3  14   13.07    4.30
 -17   3  15    3.06    2.49
 -17  -3  15    1.52    1.46
 -17   3  16    8.48    3.23
 -17  -3  16    5.38    2.34
 -17  -3  17    1.47    1.56
 -17  -5  -3    2.64    2.95
 -17   5  -3    5.02    2.60
 -17   5  -3    4.36    3.38
 -17   5  -2   34.45    7.21
 -17   5  -2   55.03    7.47
 -17  -5  -2   39.67    6.95
 -17   5  -1    4.58    2.76
 -17   5  -1    9.31    3.09
 -17  -5  -1    7.02    3.49
 -17   5   0   18.78    4.25
 -17   5   0   16.06    4.63
 -17  -5   0    8.19    3.16
 -17  -5   1    6.00    2.72
 -17   5   1   10.58    3.89
 -17   5   1   16.31    4.05
 -17  -5   2   26.10    5.46
 -17   5   2   30.56    5.42
 -17   5   2   26.80    6.06
 -17   5   3   14.53    5.02
 -17  -5   3    7.18    3.05
 -17   5   4   43.66    7.66
 -17  -5   4   36.47    6.28
 -17  -5   5    6.89    3.30
 -17   5   5   13.97    5.44
 -17   5   6   18.01    4.94
 -17  -5   6   25.30    5.09
 -17   5   7   18.56    4.91
 -17  -5   7    7.91    3.53
 -17   5   8   12.63    4.16
 -17  -5   8   17.28    4.12
 -17   5   9   16.05    4.86
 -17  -5   9   11.68    3.66
 -17   5  10   50.34    8.23
 -17  -5  10   49.15    7.28
 -17  -5  11   10.08    3.84
 -17   5  11   19.88    5.31
 -17   5  12   36.45    6.99
 -17  -5  12   28.55    5.47
 -17  -5  13    4.87    2.53
 -17   5  13   10.14    4.07
 -17   5  14    5.43    2.59
 -17  -5  14    2.89    1.73
 -17  -5  15    2.55    2.28
 -17   5  15    9.78    3.86
 -17  -5  16   27.02    5.55
 -17  -7  -1    2.47    1.93
 -17   7  -1    1.75    1.54
 -17  -7   0    2.82    1.90
 -17   7   0    1.94    1.59
 -17   7   1   11.68    4.08
 -17  -7   1    6.98    2.75
 -17   7   1   12.04    3.49
 -17   7   2    7.07    3.14
 -17  -7   2    5.78    2.65
 -17   7   2    7.40    2.81
 -17   7   3    4.94    2.80
 -17  -7   3    7.33    2.94
 -17   7   3    3.09    1.90
 -17   7   4    1.98    1.76
 -17  -7   4    2.66    1.94
 -17   7   4    0.59    1.14
 -17   7   5    1.59    1.21
 -17  -7   5   -2.60    1.71
 -17  -7   6    0.42    1.07
 -17   7   6    5.42    2.04
 -17  -7   7    4.39    2.26
 -17   7   7    8.39    2.77
 -17   7   8    9.94    2.83
 -17  -7   8    2.28    1.57
 -17   7   9    6.03    2.33
 -17  -7   9    6.08    2.29
 -17  -7  10    3.93    1.98
 -17  -7  11    4.60    2.17
 -17  -7  12    0.47    0.70
 -17  -7  13    5.25    2.55
 -17  -7  14    2.24    1.63
 -17  -9   3    3.03    2.01
 -17   9   3    9.15    3.12
 -17  -9   4    0.64    1.49
 -17   9   4    4.48    2.21
 -17  -9   5   11.98    3.67
 -17   9   5   16.73    3.92
 -17   9   6   14.50    3.83
 -17  -9   6    8.39    3.10
 -17   9   7   44.15    6.37
 -17  -9   7   32.32    5.96
 -17   9   8   23.32    4.83
 -17  -9   8   13.94    4.01
 -17   9   9   32.07    5.25
 -17  -9   9   24.38    5.01
 -16   0  -8   13.10    3.46
 -16   0  -8   15.36    4.34
 -16   0  -7   -0.48    1.43
 -16   0  -7   -0.11    1.35
 -16   0  -6    3.59    2.51
 -16   0  -5    1.96    2.27
 -16   0  -4   34.86    6.78
 -16   0  -3    3.13    2.06
 -16   0  -2   17.52    4.58
 -16   0  -1    0.32    1.33
 -16   0   0    0.52    1.30
 -16   0   1    2.49    2.33
 -16   0   2   24.51    5.24
 -16   0   3    6.04    2.84
 -16   0   4   20.51    4.77
 -16   0   5    1.09    2.14
 -16   0   6    0.43    1.17
 -16   0   7    0.68    1.00
 -16   0   8   16.59    4.19
 -16   0   9    4.82    2.33
 -16   0  10    3.08    1.84
 -16   0  11    3.10    2.28
 -16   0  12   10.16    3.31
 -16   0  13    2.70    1.81
 -16   0  14    5.24    2.45
 -16   0  15    2.04    1.91
 -16   0  16    3.06    2.17
 -16   0  17   -0.73    1.10
 -16   2  -8    7.60    2.74
 -16   2  -8    6.86    3.29
 -16  -2  -8    4.77    3.03
 -16  -2  -7   11.89    3.90
 -16   2  -7    7.97    3.41
 -16   2  -7   11.93    3.49
 -16   2  -6   29.97    6.33
 -16   2  -6   28.21    5.12
 -16  -2  -6   23.18    5.43
 -16  -2  -5   13.37    4.20
 -16   2  -5   13.64    4.42
 -16   2  -5   11.73    3.46
 -16   2  -4   18.73    4.96
 -16  -2  -4   14.05    4.25
 -16   2  -4   18.45    4.19
 -16   2  -3   27.75    5.90
 -16  -2  -3   18.90    4.81
 -16   2  -2    0.89    1.47
 -16  -2  -2    2.72    2.28
 -16   2  -1   17.98    4.62
 -16  -2  -1   13.24    4.11
 -16   2   0   32.83    6.35
 -16  -2   0   27.89    5.83
 -16   2   1   16.42    4.49
 -16  -2   1   17.79    4.48
 -16  -2   2   33.41    6.06
 -16   2   2   46.15    7.37
 -16   2   3   15.53    4.32
 -16  -2   3   16.01    4.47
 -16  -2   4   14.62    4.02
 -16   2   4   16.22    4.35
 -16   2   5   26.44    5.36
 -16  -2   5   20.27    4.72
 -16   2   6   21.15    4.99
 -16  -2   6    6.77    3.06
 -16   2   7   33.81    6.18
 -16  -2   7   21.57    4.77
 -16  -2   8   31.95    6.01
 -16   2   8   50.53    7.67
 -16  -2   9   24.07    5.14
 -16   2   9   29.18    6.00
 -16  -2  10   18.43    4.38
 -16   2  10   19.77    4.86
 -16  -2  11   14.32    4.14
 -16   2  11   26.43    5.56
 -16  -2  12   11.06    3.56
 -16   2  12    5.60    2.92
 -16  -2  13   30.34    5.61
 -16   2  13   24.24    5.33
 -16  -2  14   25.04    5.17
 -16   2  14   23.67    5.35
 -16   2  15   13.42    4.10
 -16  -2  15   11.67    3.81
 -16  -2  16   30.81    5.89
 -16   2  16   30.18    6.05
 -16  -2  17   20.33    4.79
 -16   2  17   25.74    5.64
 -16   4  -8   14.78    4.63
 -16  -4  -8   10.21    3.90
 -16   4  -8   15.75    4.10
 -16   4  -7   16.88    4.91
 -16  -4  -7   17.91    4.71
 -16   4  -7   13.53    3.88
 -16  -4  -6   10.69    3.68
 -16   4  -6    9.10    3.69
 -16   4  -6   12.69    3.64
 -16   4  -5   15.54    3.90
 -16  -4  -5    7.56    3.02
 -16   4  -5    8.97    3.71
 -16   4  -4   -0.04    1.21
 -16   4  -4    1.62    2.40
 -16  -4  -4    1.99    1.83
 -16  -4  -3   -0.14    1.35
 -16   4  -3    2.80    2.02
 -16   4  -3    4.75    2.83
 -16   4  -2   18.95    4.16
 -16  -4  -2   21.37    4.90
 -16   4  -2   16.46    4.75
 -16   4  -1   14.11    4.35
 -16  -4  -1    9.08    3.21
 -16   4  -1   13.01    3.46
 -16   4   0   11.24    3.77
 -16  -4   0   16.79    4.20
 -16   4   1    9.34    3.34
 -16  -4   1   15.27    4.03
 -16   4   2    4.07    2.82
 -16  -4   2    1.22    1.83
 -16   4   3    6.89    3.10
 -16  -4   3    5.42    2.34
 -16  -4   4   13.88    3.73
 -16   4   4   18.37    4.58
 -16  -4   5    3.60    2.03
 -16   4   5    9.97    3.61
 -16  -4   6   19.36    4.30
 -16   4   6   21.55    5.07
 -16  -4   7   12.32    3.54
 -16   4   7    9.79    3.51
 -16  -4   8    1.37    1.46
 -16   4   8    4.09    2.88
 -16  -4   9    3.80    1.93
 -16   4   9    4.66    2.49
 -16  -4  10    5.82    2.23
 -16   4  10    2.78    2.21
 -16   4  11    7.98    3.22
 -16  -4  11    3.58    2.34
 -16   4  12   21.06    4.98
 -16  -4  12   20.17    4.50
 -16  -4  13    1.10    1.39
 -16   4  13    6.08    3.03
 -16  -4  14    9.92    3.24
 -16   4  14    4.02    2.29
 -16   4  15    6.22    2.73
 -16  -4  15   10.84    3.21
 -16  -4  16    3.72    2.05
 -16   4  16    4.78    2.76
 -16  -4  17    7.14    2.86
 -16   6  -6    2.40    2.36
 -16   6  -6    3.21    2.17
 -16  -6  -6    2.97    1.48
 -16  -6  -5   12.90    3.86
 -16   6  -5   11.37    3.54
 -16   6  -5   13.73    4.23
 -16   6  -4    8.38    2.98
 -16   6  -4   12.85    4.37
 -16  -6  -4    8.38    3.19
 -16   6  -3   17.89    4.96
 -16   6  -3   20.86    4.71
 -16  -6  -3   18.42    4.59
 -16   6  -2   37.39    6.10
 -16   6  -2   31.28    6.58
 -16  -6  -2   37.07    6.45
 -16   6  -1    4.98    3.32
 -16   6  -1   12.82    3.65
 -16  -6  -1    4.80    2.55
 -16  -6   0   19.50    4.41
 -16   6   0   18.29    4.21
 -16   6   0   14.04    4.28
 -16  -6   1   -0.05    0.97
 -16   6   1    6.89    3.31
 -16   6   1    4.68    2.18
 -16   6   2    9.24    3.04
 -16  -6   2    5.51    2.36
 -16   6   2    8.39    3.35
 -16   6   3   20.41    4.20
 -16   6   3   15.24    4.66
 -16  -6   3    5.67    2.67
 -16   6   4   36.17    6.70
 -16  -6   4   24.10    4.93
 -16   6   4   35.48    5.53
 -16   6   5   19.96    4.93
 -16  -6   5    5.36    2.66
 -16   6   6   36.42    6.69
 -16  -6   6   33.70    5.66
 -16   6   7    5.46    3.34
 -16  -6   7    2.57    1.96
 -16  -6   8   11.40    3.19
 -16   6   8    7.15    2.74
 -16   6   9   15.24    4.40
 -16  -6   9    3.62    2.06
 -16   6  10   34.29    6.46
 -16  -6  10   23.83    4.72
 -16  -6  11   11.22    3.38
 -16   6  11   14.54    4.39
 -16  -6  12   33.93    5.71
 -16  -6  13    3.89    2.36
 -16  -6  14   14.38    3.84
 -16  -6  15    1.54    1.51
 -16  -6  16    4.62    2.14
 -16  -6  17    3.52    2.22
 -16   8  -5   16.52    4.45
 -16  -8  -5   19.43    4.77
 -16  -8  -4    5.12    2.47
 -16   8  -4    6.90    2.92
 -16   8  -3    8.19    3.09
 -16  -8  -3   13.27    4.22
 -16   8  -2   -0.61    1.11
 -16  -8  -2    3.88    1.96
 -16   8  -1    2.54    2.01
 -16  -8  -1    3.34    1.82
 -16   8   0   16.82    4.11
 -16  -8   0   12.45    3.64
 -16   8   1   27.46    5.14
 -16  -8   1   24.14    4.99
 -16   8   2   15.17    3.88
 -16  -8   2   21.09    4.47
 -16  -8   3   18.45    4.24
 -16   8   3   24.44    4.76
 -16  -8   4    3.89    1.92
 -16   8   4    0.18    1.23
 -16  -8   5    1.42    1.51
 -16   8   5    3.43    1.83
 -16   8   6   20.22    3.99
 -16  -8   6    9.54    2.92
 -16   8   7   24.22    4.57
 -16  -8   7   23.97    4.67
 -16  -8   8   22.75    4.82
 -16   8   8   26.04    4.55
 -16   8   9   36.81    5.44
 -16  -8   9   31.02    5.43
 -16  -8  10   16.98    4.01
 -16   8  10   11.02    2.93
 -16  -8  11    4.13    2.17
 -16   8  11    6.64    2.37
 -16  -8  12    4.14    2.10
 -16   8  12    2.28    1.45
 -16  -8  13    5.54    2.35
 -16   8  13    7.68    2.26
 -16  -8  14    8.95    2.80
 -16  -8  15   20.53    4.36
 -16  -8  16   14.91    3.83
 -16  10  -2    5.52    2.58
 -16 -10  -2    4.57    2.17
 -16  10  -1    2.02    1.79
 -16 -10  -1    3.72    2.19
 -16 -10   0    0.95    1.48
 -16  10   0    6.76    2.85
 -16  10   1   19.94    4.42
 -16 -10   1   14.76    3.88
 -16  10   2    5.86    2.79
 -16 -10   2    4.95    2.24
 -16  10   3    3.15    1.85
 -16 -10   3    2.31    1.52
 -16  10   4    3.71    2.21
 -16 -10   4    6.06    2.37
 -16 -10   5   -0.13    0.90
 -16  10   5    1.80    0.94
 -16 -10   6    2.77    1.97
 -16  10   6    7.42    2.51
 -16  10   7   13.22    3.25
 -16 -10   7    9.47    3.03
 -16  10   8    5.31    2.25
 -16 -10   8    1.26    1.82
 -16 -10   9   13.64    3.51
 -16  10   9   24.66    4.47
 -16  10  10    6.30    2.55
 -16 -10  10    1.37    1.94
 -16 -10  11    0.70    1.00
 -16  10  11    1.60    1.95
 -16 -10  12   -0.18    0.77
 -16 -10  13    2.46    1.77
 -15  -1 -11    5.49    2.73
 -15  -1 -11    8.70    2.91
 -15   1 -11    3.41    2.31
 -15   1 -11    4.81    2.05
 -15   1 -10   26.59    5.90
 -15  -1 -10   32.74    6.39
 -15  -1 -10   21.77    4.41
 -15   1 -10   24.78    4.81
 -15   1  -9   11.15    3.16
 -15   1  -9   12.64    4.21
 -15  -1  -9    4.97    2.20
 -15  -1  -9   12.01    3.97
 -15   1  -8   15.34    4.00
 -15  -1  -8   23.67    5.30
 -15   1  -8   15.81    4.55
 -15   1  -7    4.10    2.36
 -15  -1  -7    6.84    3.02
 -15   1  -7   11.46    3.09
 -15  -1  -6    1.97    1.72
 -15   1  -6   -1.23    2.06
 -15   1  -5    9.33    3.47
 -15  -1  -5   17.06    4.50
 -15  -1  -4   24.69    5.40
 -15   1  -4   28.00    5.79
 -15   1  -3   23.54    5.30
 -15  -1  -3   21.15    5.21
 -15   1  -2   25.33    5.38
 -15  -1  -2   24.86    5.20
 -15   1  -1   16.38    4.30
 -15  -1  -1   15.20    4.32
 -15  -1   0   -0.99    1.03
 -15   1   0    3.94    2.34
 -15  -1   1   14.76    3.90
 -15   1   1   18.76    4.45
 -15  -1   2   26.21    5.09
 -15   1   2   19.05    4.61
 -15  -1   3   20.72    4.71
 -15   1   3   14.92    4.04
 -15   1   4   40.19    6.57
 -15  -1   4   36.38    6.13
 -15  -1   5   26.59    5.17
 -15   1   5   24.32    5.12
 -15  -1   6    8.53    3.11
 -15   1   6    8.12    3.51
 -15   1   7   15.42    4.10
 -15  -1   7   20.91    4.33
 -15   1   8   17.11    4.19
 -15  -1   8   13.30    3.68
 -15  -1   9   16.60    4.10
 -15   1   9   14.46    4.04
 -15  -1  10   22.83    4.79
 -15   1  10   30.51    5.65
 -15   1  11   27.03    5.47
 -15  -1  11   26.82    5.07
 -15  -1  12   18.75    4.25
 -15   1  12   18.39    4.56
 -15   1  13   25.85    5.28
 -15  -1  13   18.26    4.34
 -15  -1  14   14.89    3.88
 -15   1  14   10.87    3.44
 -15  -1  15   16.99    4.20
 -15   1  15   13.14    4.01
 -15   1  16   30.46    5.61
 -15  -1  16   21.18    4.77
 -15   1  17   15.34    4.10
 -15  -1  17   15.60    4.06
 -15   3 -11   10.82    3.55
 -15   3 -11    7.99    3.31
 -15  -3 -11    8.70    2.57
 -15  -3 -11    8.37    3.35
 -15  -3 -10    7.89    3.18
 -15   3 -10    8.23    3.02
 -15   3 -10   11.23    4.04
 -15   3  -9    3.28    1.75
 -15  -3  -9    3.17    1.66
 -15   3  -9    4.31    2.54
 -15  -3  -8    4.63    2.26
 -15   3  -8    3.44    1.49
 -15   3  -8    4.30    2.41
 -15  -3  -7   11.64    3.90
 -15   3  -7   15.67    3.85
 -15   3  -7   10.95    3.84
 -15   3  -6   25.32    5.81
 -15  -3  -6   22.27    5.22
 -15   3  -6   27.59    5.05
 -15   3  -5   13.94    4.23
 -15   3  -5   12.51    3.36
 -15  -3  -5   14.40    4.14
 -15  -3  -4   16.93    4.19
 -15   3  -4   26.31    5.62
 -15   3  -4   21.53    4.27
 -15   3  -3    1.23    2.23
 -15   3  -3    3.13    1.79
 -15  -3  -3    0.97    1.39
 -15   3  -2    3.19    2.17
 -15  -3  -2    3.07    2.21
 -15  -3  -1   10.29    3.15
 -15   3  -1   10.46    3.55
 -15  -3   0   12.72    3.52
 -15   3   0   10.59    3.62
 -15  -3   1    9.41    3.34
 -15   3   1   12.60    3.90
 -15  -3   2   29.05    5.33
 -15   3   2   29.08    5.66
 -15   3   3    7.39    3.26
 -15  -3   3    1.44    1.93
 -15  -3   4   17.30    3.94
 -15   3   4   14.24    3.89
 -15  -3   5    4.75    2.24
 -15   3   5    6.94    2.91
 -15  -3   6    1.68    1.56
 -15   3   6    0.63    1.16
 -15   3   7   12.95    3.73
 -15  -3   7   13.95    3.68
 -15  -3   8   16.81    3.85
 -15   3   8   18.72    4.47
 -15  -3   9    7.52    2.90
 -15   3   9   10.03    3.48
 -15   3  10   28.84    5.56
 -15  -3  10   23.21    4.61
 -15   3  11    2.75    2.21
 -15  -3  11    2.11    1.77
 -15   3  12    0.56    1.57
 -15  -3  12    2.50    1.39
 -15   3  13    3.89    2.13
 -15  -3  13    5.05    2.32
 -15  -3  14   11.33    3.24
 -15   3  14    7.24    3.00
 -15  -3  15    1.96    1.74
 -15   3  15    3.43    2.09
 -15  -3  16   17.37    4.18
 -15   3  16   21.82    4.89
 -15  -3  17    7.00    2.87
 -15   3  17    3.39    2.25
 -15   5 -10    3.11    2.09
 -15  -5 -10    4.00    2.28
 -15   5 -10    3.70    2.40
 -15  -5  -9    4.11    2.20
 -15   5  -9    5.03    2.68
 -15   5  -9    5.36    2.40
 -15  -5  -8   19.36    4.76
 -15   5  -8   26.79    5.92
 -15   5  -8   26.16    5.19
 -15  -5  -7    2.82    1.90
 -15   5  -7    5.93    2.90
 -15   5  -7    5.79    2.50
 -15   5  -6   19.92    4.39
 -15   5  -6   23.77    5.65
 -15  -5  -6   20.40    4.79
 -15  -5  -5    4.77    2.18
 -15   5  -5    1.42    1.47
 -15   5  -5    2.90    2.59
 -15   5  -4    2.89    1.39
 -15   5  -4    0.96    1.19
 -15  -5  -4    1.90    1.20
 -15  -5  -3    4.08    2.09
 -15   5  -3    5.02    2.58
 -15   5  -3    9.57    3.02
 -15  -5  -2   31.33    5.70
 -15   5  -2   36.02    6.65
 -15   5  -2   34.70    5.53
 -15   5  -1    6.84    3.30
 -15   5  -1    7.32    2.94
 -15  -5  -1    2.03    1.86
 -15  -5   0   49.18    6.98
 -15   5   0   47.84    6.42
 -15   5   0   49.44    7.65
 -15   5   1   10.33    3.19
 -15  -5   1    3.48    2.22
 -15   5   1   13.73    4.41
 -15   5   2   17.64    4.59
 -15  -5   2   14.85    3.79
 -15   5   3   14.31    4.02
 -15  -5   3   11.17    3.31
 -15  -5   4   27.26    4.87
 -15   5   4   23.00    5.24
 -15   5   5   21.83    5.12
 -15  -5   5   10.45    3.25
 -15   5   6   63.14    8.52
 -15  -5   6   61.74    7.62
 -15   5   7   18.26    4.63
 -15  -5   7   10.33    3.25
 -15   5   8   39.74    6.64
 -15  -5   8   29.45    5.10
 -15   5   9   17.91    4.61
 -15  -5   9    8.33    2.91
 -15  -5  10   15.79    3.63
 -15   5  10   16.06    4.41
 -15   5  11   15.48    4.22
 -15  -5  11    8.00    2.97
 -15   5  12   55.57    8.08
 -15  -5  12   52.60    6.96
 -15  -5  13    9.41    3.13
 -15   5  13   10.38    3.72
 -15   5  14   47.30    7.27
 -15  -5  14   34.65    5.67
 -15   5  15    8.26    3.21
 -15  -5  15    6.21    2.49
 -15  -5  16    7.44    2.58
 -15  -5  17    9.30    3.06
 -15   7  -9   31.89    5.98
 -15  -7  -9   32.13    6.01
 -15   7  -8    7.37    2.99
 -15  -7  -8    0.67    1.18
 -15  -7  -7   16.40    4.07
 -15   7  -7   15.30    4.12
 -15  -7  -6   10.67    3.52
 -15   7  -6   15.40    4.07
 -15  -7  -5    6.24    2.74
 -15   7  -5    6.59    2.55
 -15   7  -4    6.63    2.83
 -15  -7  -4    3.47    1.95
 -15   7  -3   29.96    5.42
 -15  -7  -3   34.46    5.93
 -15   7  -2    6.32    2.87
 -15  -7  -2    2.01    1.79
 -15   7  -2    3.36    1.96
 -15   7  -1   16.00    3.79
 -15   7  -1   14.75    4.20
 -15  -7  -1   15.20    3.79
 -15  -7   0    6.58    2.71
 -15   7   0    6.59    2.41
 -15   7   0   12.46    4.10
 -15   7   1    3.34    2.51
 -15   7   1    1.81    1.41
 -15  -7   1    0.89    1.20
 -15   7   2    5.09    2.12
 -15   7   2    3.27    2.25
 -15  -7   2    2.07    1.47
 -15   7   3   13.59    3.37
 -15  -7   3   10.33    2.98
 -15   7   3   13.11    3.85
 -15  -7   4    3.88    2.16
 -15   7   4    6.92    3.32
 -15   7   4    6.01    2.20
 -15   7   5   15.82    4.10
 -15   7   5   10.68    2.83
 -15  -7   5   15.86    3.62
 -15   7   6    9.78    3.37
 -15  -7   6    6.50    2.47
 -15   7   6    4.90    2.28
 -15   7   7    4.61    1.88
 -15  -7   7    0.67    0.92
 -15  -7   8    6.98    2.51
 -15  -7   9    5.37    2.19
 -15  -7  10    4.51    2.07
 -15  -7  11   10.52    2.98
 -15  -7  12    4.15    1.91
 -15  -7  13    3.11    1.74
 -15  -7  14    0.67    0.84
 -15  -7  15    5.51    2.26
 -15  -7  16    2.39    1.72
 -15  -7  17    0.89    0.83
 -15   9  -7    1.56    1.69
 -15  -9  -7    6.83    2.50
 -15  -9  -6    5.83    2.41
 -15   9  -6    1.15    1.78
 -15   9  -5   26.94    5.32
 -15  -9  -5   23.12    4.94
 -15   9  -4    6.50    3.03
 -15  -9  -4    8.50    2.93
 -15   9  -3   18.12    4.38
 -15  -9  -3   18.27    4.28
 -15   9  -2    3.66    2.08
 -15  -9  -2    4.65    2.48
 -15   9  -1    2.61    1.44
 -15  -9  -1    2.24    1.63
 -15   9   0    6.04    2.45
 -15  -9   0    2.06    1.67
 -15   9   1   36.32    5.70
 -15  -9   1   27.96    5.12
 -15   9   2   26.90    4.88
 -15  -9   2    9.50    3.11
 -15  -9   3   45.44    6.54
 -15   9   3   49.69    6.59
 -15   9   4   11.36    3.50
 -15  -9   4    3.86    1.84
 -15   9   5    9.76    2.87
 -15  -9   5    9.45    2.80
 -15   9   6    5.03    1.94
 -15  -9   6    1.75    1.63
 -15  -9   7   14.25    3.52
 -15   9   7   17.62    3.54
 -15  -9   8   14.16    3.78
 -15   9   8   26.79    4.38
 -15  -9   9   53.86    6.97
 -15   9   9   52.74    6.38
 -15  -9  10   20.77    4.25
 -15   9  10   29.40    4.69
 -15  -9  11   40.11    5.86
 -15   9  11   36.79    5.09
 -15  -9  12    1.95    2.05
 -15   9  12    3.10    1.65
 -15  -9  13    3.03    1.92
 -15  -9  14   -0.20    0.78
 -15  -9  15   30.39    5.18
 -15  -9  16    6.42    2.47
 -15  -9  17   28.60    5.04
 -15 -11  -4    2.97    1.62
 -15  11  -4    8.51    2.80
 -15 -11  -3    7.82    2.77
 -15  11  -3    9.82    3.25
 -15  11  -2    9.98    3.35
 -15 -11  -2    7.77    2.86
 -15  11  -1   21.03    4.61
 -15 -11  -1   20.47    4.52
 -15  11   0    4.63    2.09
 -15 -11   0    4.58    2.32
 -15 -11   1   13.67    3.59
 -15  11   1    9.36    3.11
 -15  11   2    2.73    1.50
 -15 -11   2    0.51    0.92
 -15 -11   3    0.21    0.99
 -15  11   3    1.07    1.63
 -15 -11   4    3.71    1.78
 -15  11   4    5.12    2.38
 -15 -11   5   11.54    3.23
 -15  11   5   21.19    4.15
 -15 -11   6    7.20    3.00
 -15  11   6   10.18    3.10
 -15 -11   7   25.26    4.79
 -15  11   7   25.97    4.58
 -15 -11   8    0.22    0.77
 -15  11   8    2.21    1.69
 -15  11   9    1.36    1.22
 -15 -11   9    5.23    2.14
 -15  11  10    1.35    0.84
 -15 -11  10    1.30    1.19
 -15 -11  11    7.41    2.50
 -15 -11  12    2.35    1.61
 -15 -11  13   21.22    4.30
 -15 -11  14    3.76    2.01
 -15 -11  15    8.54    2.66
 -15  13   0   17.07    4.41
 -15 -13   0   10.04    3.26
 -15  13   1   30.15    5.45
 -15 -13   1   22.33    4.85
 -15 -13   2    5.59    2.40
 -15  13   2    9.58    3.13
 -15 -13   3    1.93    1.79
 -15  13   3    0.84    1.14
 -15  13   4    7.86    2.59
 -15 -13   4    7.65    2.85
 -15  13   5   19.51    4.07
 -15 -13   5   24.19    4.82
 -15  13   6   13.14    3.30
 -15 -13   6   14.01    3.64
 -15 -13   7   19.43    4.29
 -15  13   7   26.27    4.68
 -15 -13   8    3.07    1.98
 -15  13   8    6.81    2.67
 -15 -13   9    4.67    2.25
 -15 -13  10    1.19    1.21
 -15 -13  11   13.44    3.55
 -14   0 -13    1.84    1.71
 -14   0 -13   -0.34    0.84
 -14   0 -12    3.07    1.72
 -14   0 -12    5.64    2.31
 -14   0 -11   -0.72    1.20
 -14   0 -11   -2.92    1.68
 -14   0 -10   15.60    3.56
 -14   0 -10   14.76    4.10
 -14   0  -9    1.41    1.47
 -14   0  -9   -0.29    1.00
 -14   0  -8   67.19    9.00
 -14   0  -8   62.68    7.37
 -14   0  -7    1.73    1.91
 -14   0  -6   34.70    6.19
 -14   0  -5    0.75    1.52
 -14   0  -4    7.03    2.75
 -14   0  -3    1.98    1.92
 -14   0  -2   54.59    7.57
 -14   0  -1    1.90    1.61
 -14   0   0   37.41    6.12
 -14   0   1    3.20    1.80
 -14   0   2    2.27    1.87
 -14   0   3    3.59    2.15
 -14   0   4   39.64    6.06
 -14   0   5   11.05    3.51
 -14   0   6   39.79    5.98
 -14   0   7    5.20    2.72
 -14   0   8    2.39    1.48
 -14   0   9    2.05    1.78
 -14   0  10   17.52    3.99
 -14   0  11    3.02    2.14
 -14   0  12   54.77    7.26
 -14   0  13    2.84    2.02
 -14   0  14   16.57    3.86
 -14   0  15   -0.14    0.89
 -14   0  16   12.62    3.41
 -14   0  17   -0.57    1.20
 -14   2 -13    6.19    3.29
 -14   2 -13    8.98    2.82
 -14  -2 -13    2.63    1.31
 -14  -2 -13    5.25    2.56
 -14   2 -12    6.18    2.78
 -14  -2 -12   16.20    4.23
 -14  -2 -12    9.70    2.77
 -14   2 -12   14.82    4.35
 -14   2 -11    0.47    0.99
 -14  -2 -11    5.01    2.30
 -14  -2 -11    3.79    1.82
 -14   2 -11    0.97    1.35
 -14   2 -10   17.49    4.56
 -14   2 -10   11.95    3.31
 -14  -2 -10   11.95    3.69
 -14  -2  -9    3.83    2.08
 -14   2  -9    2.35    1.48
 -14   2  -9    0.48    0.88
 -14   2  -8    7.34    3.05
 -14   2  -8    8.42    2.69
 -14  -2  -8   11.97    3.74
 -14  -2  -7    9.60    3.33
 -14   2  -7    9.79    3.22
 -14   2  -7    8.51    2.77
 -14   2  -6    7.08    2.89
 -14  -2  -6    6.86    2.66
 -14   2  -6    6.05    2.49
 -14   2  -5   15.33    4.15
 -14  -2  -5   10.88    3.59
 -14   2  -4   32.87    6.02
 -14  -2  -4   32.89    5.77
 -14   2  -3    6.29    3.01
 -14  -2  -3    6.58    2.68
 -14  -2  -2   24.25    4.83
 -14   2  -2   23.60    5.03
 -14   2  -1   18.66    4.55
 -14  -2  -1   22.73    4.55
 -14  -2   0    1.26    1.75
 -14   2   0    2.96    2.10
 -14   2   1   24.98    4.99
 -14  -2   1   28.91    5.06
 -14  -2   2   16.95    4.02
 -14   2   2   23.17    4.94
 -14   2   3   31.61    5.65
 -14  -2   3   22.99    4.52
 -14  -2   4   47.21    6.65
 -14   2   4   53.42    7.37
 -14  -2   5   37.67    5.83
 -14   2   5   43.80    6.61
 -14   2   6   23.65    4.92
 -14  -2   6   13.21    3.78
 -14   2   7   52.57    7.17
 -14  -2   7   50.54    6.71
 -14   2   8   18.39    4.45
 -14  -2   8   15.88    3.84
 -14  -2   9   20.60    4.20
 -14   2   9   26.69    5.15
 -14  -2  10   54.45    7.10
 -14   2  10   56.12    7.57
 -14   2  11   40.32    6.44
 -14  -2  11   27.47    5.07
 -14  -2  12   43.21    6.29
 -14   2  12   50.90    7.12
 -14   2  13   28.64    5.47
 -14  -2  13   36.12    5.69
 -14  -2  14    2.07    1.79
 -14   2  14    1.87    1.78
 -14   2  15   29.03    5.34
 -14  -2  15   25.75    4.93
 -14  -2  16   39.09    6.13
 -14   2  16   35.30    6.00
 -14  -2  17   18.64    4.35
 -14   2  17   14.03    3.93
 -14  -4 -13   14.82    3.41
 -14   4 -13   10.11    3.68
 -14   4 -13   15.91    4.22
 -14  -4 -13   16.64    4.26
 -14  -4 -12   10.33    2.81
 -14   4 -12   13.61    3.71
 -14  -4 -12   14.88    4.11
 -14   4 -12   21.61    5.25
 -14   4 -11   16.17    4.16
 -14   4 -11   16.99    4.55
 -14  -4 -11   21.75    4.94
 -14   4 -10    1.51    1.74
 -14  -4 -10    5.06    2.29
 -14   4 -10    0.50    0.98
 -14  -4  -9    9.75    3.18
 -14   4  -9    9.25    2.94
 -14   4  -9    8.49    3.41
 -14   4  -8    5.79    2.62
 -14  -4  -8    3.58    2.12
 -14   4  -8    2.49    1.57
 -14   4  -7    3.68    2.22
 -14  -4  -7    7.31    2.75
 -14  -4  -6   21.31    4.70
 -14   4  -6   28.81    4.94
 -14   4  -6   19.98    4.93
 -14   4  -5   19.86    4.11
 -14  -4  -5   24.49    4.97
 -14   4  -5   24.67    5.20
 -14   4  -4   14.94    4.13
 -14   4  -4   17.67    3.81
 -14  -4  -4   17.18    3.97
 -14   4  -3   11.73    3.60
 -14  -4  -3    7.17    2.53
 -14   4  -3    8.11    2.55
 -14   4  -2    0.86    1.34
 -14   4  -2    3.24    1.55
 -14  -4  -2    2.60    1.74
 -14  -4  -1    1.66    1.40
 -14   4  -1    5.72    2.60
 -14  -4   0   24.66    4.69
 -14   4   0   26.58    5.25
 -14  -4   1    6.52    2.49
 -14   4   1   10.05    3.42
 -14  -4   2   24.34    4.53
 -14   4   2   19.34    4.68
 -14  -4   3   23.96    4.43
 -14   4   3   19.97    4.58
 -14  -4   4   -0.46    0.87
 -14   4   4    6.45    2.59
 -14   4   5    4.70    2.42
 -14  -4   5    2.40    1.46
 -14  -4   6   18.55    3.88
 -14   4   6   21.89    4.63
 -14   4   7    8.04    3.24
 -14  -4   7    5.13    2.03
 -14   4   8   28.16    5.20
 -14  -4   8   23.44    4.28
 -14   4   9   11.60    3.40
 -14  -4   9    9.88    2.94
 -14   4  10    4.33    2.40
 -14  -4  10    5.54    2.14
 -14  -4  11   13.13    3.28
 -14   4  11   14.28    3.77
 -14  -4  12   14.17    3.40
 -14   4  12   13.23    3.81
 -14   4  13    8.63    2.99
 -14  -4  13    4.52    2.08
 -14  -4  14   20.49    4.07
 -14   4  14   16.55    4.14
 -14   4  15    5.22    2.31
 -14  -4  15    2.00    1.50
 -14  -4  16    3.61    1.78
 -14   4  16    3.04    1.59
 -14   4  17    7.65    2.70
 -14  -4  17    8.42    2.76
 -14  -6 -12    9.36    3.14
 -14   6 -12   10.90    3.74
 -14   6 -11    6.44    2.50
 -14  -6 -11    3.21    1.84
 -14   6 -10    2.60    1.91
 -14  -6 -10    4.82    2.21
 -14   6  -9   26.24    5.20
 -14  -6  -9   19.45    4.58
 -14  -6  -8   11.21    3.41
 -14   6  -8   11.26    3.31
 -14   6  -8   12.68    4.06
 -14   6  -7   35.69    5.88
 -14   6  -7   24.88    5.60
 -14  -6  -7   30.03    5.51
 -14   6  -6   29.57    5.87
 -14  -6  -6   24.75    4.96
 -14   6  -6   30.06    5.22
 -14   6  -5    2.70    1.79
 -14   6  -5    1.45    1.39
 -14  -6  -5    3.79    2.22
 -14   6  -4    7.85    2.94
 -14  -6  -4    5.77    2.16
 -14   6  -4    7.17    2.51
 -14  -6  -3   11.54    3.22
 -14   6  -3   13.15    3.41
 -14   6  -3   12.33    3.76
 -14   6  -2    8.67    3.49
 -14  -6  -2    6.83    2.50
 -14   6  -2    8.23    2.85
 -14  -6  -1   21.79    4.32
 -14   6  -1   23.75    5.15
 -14   6  -1   25.16    4.46
 -14  -6   0   33.41    5.41
 -14   6   0   39.05    6.57
 -14   6   0   39.60    5.66
 -14   6   1   14.62    3.55
 -14   6   1   20.66    4.78
 -14  -6   1   13.95    3.61
 -14  -6   2   23.88    4.48
 -14   6   2   27.08    5.36
 -14   6   2   33.71    4.98
 -14   6   3    5.25    2.59
 -14  -6   3    1.81    1.36
 -14   6   3    4.63    2.39
 -14   6   4    2.76    2.12
 -14  -6   4    2.39    1.32
 -14   6   5   26.54    5.24
 -14  -6   5   20.85    4.05
 -14  -6   6   38.32    5.62
 -14   6   6   52.24    7.49
 -14   6   7   29.37    5.49
 -14  -6   7   16.58    3.83
 -14   6   8   48.97    7.13
 -14  -6   8   39.25    5.63
 -14  -6   9    2.39    1.45
 -14   6   9    6.28    2.76
 -14  -6  10   12.45    3.06
 -14   6  10    6.65    2.67
 -14   6  11    5.73    2.59
 -14  -6  11    2.29    1.53
 -14  -6  12   20.26    3.98
 -14  -6  13   10.99    2.95
 -14  -6  14   40.35    5.71
 -14  -6  15    8.81    2.70
 -14  -6  16   11.22    3.11
 -14  -6  17    0.90    0.99
 -14   8 -11    8.38    3.32
 -14  -8 -11    9.28    3.12
 -14   8 -10   10.87    3.60
 -14  -8 -10   12.18    3.56
 -14   8  -9   22.50    4.94
 -14  -8  -9   23.38    4.86
 -14   8  -8    4.51    2.23
 -14  -8  -8    3.37    1.73
 -14  -8  -7   13.41    3.57
 -14   8  -7   13.73    3.64
 -14   8  -6    6.14    2.69
 -14  -8  -6    3.45    1.72
 -14  -8  -5    4.32    2.04
 -14   8  -5    1.33    1.20
 -14   8  -4   15.72    3.85
 -14  -8  -4   17.33    3.95
 -14  -8  -3   25.76    4.76
 -14   8  -3   23.87    4.65
 -14   8  -2    7.72    2.78
 -14  -8  -2    6.24    2.33
 -14  -8  -1    9.89    2.90
 -14   8  -1   19.84    3.97
 -14   8   0    7.40    2.65
 -14  -8   0    8.14    2.57
 -14   8   1    7.46    2.61
 -14  -8   1    1.22    1.26
 -14   8   2   24.86    4.41
 -14  -8   2   20.76    4.23
 -14   8   3   35.69    5.14
 -14  -8   3   23.03    4.48
 -14  -8   4   21.25    4.21
 -14   8   4   31.98    4.75
 -14   8   5   34.54    4.96
 -14  -8   5   29.38    4.88
 -14   8   6    7.28    2.63
 -14  -8   6    8.30    2.57
 -14  -8   7    1.10    1.00
 -14   8   7    3.79    1.69
 -14  -8   8   11.40    2.96
 -14   8   8   14.43    2.97
 -14   8   9   28.81    4.29
 -14  -8   9   23.01    4.26
 -14   8  10   38.14    4.94
 -14  -8  10   33.29    5.13
 -14   8  11   37.57    4.96
 -14  -8  11   35.88    5.35
 -14   8  12   12.29    2.84
 -14  -8  12    9.53    2.71
 -14  -8  13   11.14    2.82
 -14   8  13    8.82    2.24
 -14  -8  14   -0.09    1.05
 -14  -8  15    5.21    1.81
 -14  -8  16   12.44    3.21
 -14  -8  17   22.24    4.15
 -14 -10  -9    0.69    1.37
 -14  10  -9    7.71    3.03
 -14  10  -8   22.27    4.96
 -14 -10  -8   15.32    3.82
 -14  10  -7    3.47    1.94
 -14 -10  -7    1.18    1.12
 -14 -10  -6    7.78    2.66
 -14  10  -6    7.38    2.80
 -14 -10  -5    6.41    2.57
 -14  10  -5    7.87    2.45
 -14  10  -4    7.03    2.54
 -14 -10  -4    6.08    2.45
 -14 -10  -3   21.42    4.42
 -14  10  -3   16.36    3.94
 -14  10  -2   11.28    3.33
 -14 -10  -2    7.20    2.43
 -14 -10  -1    1.93    1.21
 -14  10  -1    3.98    2.06
 -14 -10   0    6.27    2.28
 -14  10   0    6.34    2.50
 -14  10   1    7.50    2.74
 -14 -10   1    5.19    2.03
 -14  10   2    9.51    2.72
 -14 -10   2   -0.20    0.93
 -14 -10   3   25.79    4.65
 -14  10   3   25.71    4.46
 -14 -10   4    8.62    2.64
 -14  10   4   12.16    3.25
 -14  10   5   16.16    3.55
 -14 -10   5   17.50    3.64
 -14 -10   6    4.14    1.85
 -14  10   6    6.47    2.55
 -14  10   7    1.04    0.69
 -14 -10   7    1.83    1.32
 -14  10   8    3.21    1.76
 -14 -10   8    0.78    1.33
 -14  10   9   16.83    3.43
 -14 -10   9   21.44    4.08
 -14 -10  10    6.01    2.33
 -14  10  10    7.62    2.24
 -14 -10  11   21.42    4.02
 -14  10  11   16.24    3.19
 -14 -10  12    1.77    1.56
 -14 -10  13    1.04    0.89
 -14 -10  14    0.49    0.72
 -14 -10  15    2.57    1.44
 -14 -10  16    1.59    1.33
 -14 -10  17   15.23    3.39
 -14  12  -6    1.24    1.11
 -14 -12  -6    0.38    1.13
 -14  12  -5    5.87    2.52
 -14 -12  -5   15.51    3.98
 -14 -12  -4    2.60    1.52
 -14  12  -4    0.66    1.44
 -14  12  -3    0.54    1.09
 -14 -12  -3    0.72    1.17
 -14 -12  -2    3.03    1.67
 -14  12  -2    7.15    2.70
 -14  12  -1   31.91    5.44
 -14 -12  -1   30.81    5.38
 -14  12   0   13.46    4.00
 -14 -12   0    4.66    2.22
 -14  12   1   40.85    6.17
 -14 -12   1   48.99    6.68
 -14  12   2    4.66    2.28
 -14 -12   2    5.50    2.42
 -14  12   3    7.81    2.81
 -14 -12   3    4.38    2.10
 -14 -12   4    3.34    1.83
 -14  12   4    6.01    2.27
 -14  12   5   11.68    3.04
 -14 -12   5    7.55    2.44
 -14 -12   6    3.98    2.08
 -14  12   6   12.47    3.01
 -14 -12   7   45.93    6.37
 -14  12   7   46.17    6.07
 -14 -12   8    4.04    2.18
 -14  12   8   17.27    3.64
 -14  12   9   26.76    4.44
 -14 -12   9   30.63    5.07
 -14  12  10    7.72    2.48
 -14 -12  10    2.49    1.78
 -14 -12  11    9.72    2.82
 -14 -12  12    2.31    1.52
 -14 -12  13   35.10    5.48
 -14 -12  14    6.42    2.46
 -14 -12  15   43.76    6.16
 -14 -12  16    5.42    2.09
 -14  14  -2    4.27    2.14
 -14 -14  -2    6.21    2.44
 -14 -14  -1    0.57    0.98
 -14  14  -1   -0.11    1.21
 -14  14   0   10.59    3.25
 -14 -14   0   11.96    3.41
 -14  14   1   13.74    3.57
 -14 -14   1   20.01    4.33
 -14 -14   2    8.54    2.88
 -14  14   2    5.97    2.54
 -14 -14   3   14.20    3.63
 -14  14   3   17.44    3.96
 -14  14   4    4.07    1.87
 -14 -14   4    2.77    1.56
 -14 -14   5    2.04    1.47
 -14  14   5    2.31    1.45
 -14 -14   6    0.93    1.21
 -14  14   6    3.16    1.70
 -14 -14   7    2.14    1.46
 -14  14   7    3.21    1.63
 -14  14   8    3.63    1.65
 -14 -14   8    1.45    1.27
 -14 -14   9    7.44    2.60
 -14 -14  10    0.54    1.06
 -14 -14  11    2.81    1.79
 -14 -14  12    2.07    1.30
 -13   1 -15    5.44    2.46
 -13  -1 -15    2.69    2.05
 -13   1 -15    1.58    1.62
 -13  -1 -15    1.88    1.45
 -13   1 -14   40.96    6.91
 -13   1 -14   35.22    5.77
 -13  -1 -14   33.85    6.26
 -13  -1 -14   33.86    5.52
 -13  -1 -13    6.20    2.41
 -13   1 -13    5.96    2.65
 -13   1 -13    3.67    2.00
 -13  -1 -13    5.94    2.73
 -13   1 -12   10.03    2.95
 -13   1 -12   14.21    3.99
 -13  -1 -12   10.96    3.62
 -13  -1 -12   10.60    2.88
 -13  -1 -11    1.23    1.34
 -13  -1 -11    1.75    0.74
 -13   1 -11    1.11    1.27
 -13   1 -11    3.27    1.70
 -13   1 -10    3.66    1.90
 -13   1 -10    0.58    0.98
 -13  -1 -10    3.52    1.63
 -13  -1 -10    3.48    2.10
 -13  -1  -9    5.89    2.79
 -13   1  -9    5.53    2.17
 -13   1  -9    5.85    2.38
 -13   1  -8   28.63    4.71
 -13   1  -8   29.53    5.75
 -13  -1  -8   30.16    5.58
 -13  -1  -7   13.95    3.84
 -13   1  -7    9.26    2.49
 -13   1  -7   13.80    3.76
 -13  -1  -6   26.06    5.21
 -13   1  -6   34.54    5.96
 -13   1  -5   20.60    4.50
 -13  -1  -5   17.07    4.02
 -13   1  -4   -0.50    1.42
 -13  -1  -4   -0.79    0.99
 -13  -1  -3   17.16    3.84
 -13   1  -3   16.61    3.96
 -13  -1  -2   23.80    4.68
 -13   1  -2   26.04    5.09
 -13  -1  -1   20.72    4.42
 -13   1  -1   29.32    5.28
 -13  -1   0   55.40    7.13
 -13   1   0   71.24    8.24
 -13  -1   1   39.30    5.95
 -13   1   1   45.09    6.51
 -13  -1   2    5.82    2.37
 -13   1   2    4.80    2.23
 -13  -1   3   31.04    5.05
 -13   1   3   35.05    5.49
 -13   1   4   30.73    5.17
 -13  -1   4   36.39    5.39
 -13   1   5   40.14    5.88
 -13  -1   5   40.96    5.78
 -13   1   6   56.44    7.07
 -13  -1   6   49.06    6.48
 -13  -1   7   43.61    6.01
 -13   1   7   43.58    6.27
 -13  -1   8    9.47    3.00
 -13   1   8   12.92    3.44
 -13   1   9   31.56    5.25
 -13  -1   9   34.95    5.31
 -13   1  10   20.98    4.41
 -13  -1  10   16.64    3.71
 -13   1  11   50.41    6.62
 -13  -1  11   34.46    5.43
 -13  -1  12   67.31    7.62
 -13   1  12   52.16    7.05
 -13  -1  13   32.64    5.20
 -13   1  13   32.82    5.41
 -13  -1  14   18.92    4.06
 -13   1  14   22.61    4.43
 -13   1  15   28.55    5.00
 -13  -1  15   31.71    5.18
 -13  -1  16    5.42    2.37
 -13   1  16    6.84    2.64
 -13   1  17   16.65    3.79
 -13  -1  17   11.63    3.22
 -13  -3 -15    5.06    2.45
 -13   3 -15    9.62    3.17
 -13   3 -15    8.64    3.22
 -13  -3 -15    3.49    1.66
 -13   3 -14    2.62    1.96
 -13   3 -14   -4.61    2.38
 -13  -3 -14   -3.56    2.07
 -13  -3 -14   -3.88    1.82
 -13  -3 -13    4.26    1.65
 -13   3 -13    1.03    1.28
 -13  -3 -13    6.20    2.33
 -13   3 -13    9.06    3.26
 -13  -3 -12    6.36    2.17
 -13   3 -12   13.20    3.40
 -13  -3 -12    9.24    3.06
 -13   3 -12   11.03    3.57
 -13   3 -11   11.56    3.15
 -13  -3 -11   15.88    4.14
 -13   3 -11   11.94    3.84
 -13   3 -10   25.20    5.31
 -13   3 -10   24.75    4.71
 -13  -3 -10   22.00    4.73
 -13  -3  -9   11.48    3.39
 -13   3  -9   12.73    3.38
 -13   3  -9   12.79    3.91
 -13   3  -8    5.60    2.67
 -13   3  -8    2.62    1.48
 -13  -3  -7    3.93    2.02
 -13   3  -7    3.75    1.69
 -13   3  -7    4.63    2.75
 -13   3  -6    7.43    2.84
 -13   3  -6    8.09    2.55
 -13  -3  -6    5.03    2.04
 -13   3  -5   18.22    3.69
 -13  -3  -5   13.24    3.47
 -13   3  -5   22.89    4.83
 -13  -3  -4   40.71    6.05
 -13   3  -4   35.73    6.10
 -13   3  -4   35.10    5.18
 -13  -3  -3    9.39    2.86
 -13   3  -3   15.15    3.80
 -13   3  -2   24.16    4.86
 -13  -3  -2   25.37    4.61
 -13  -3  -1    5.27    1.84
 -13   3  -1    3.09    1.87
 -13   3   0    2.31    1.76
 -13  -3   0    0.83    1.30
 -13   3   1   18.61    4.10
 -13  -3   1   22.13    4.17
 -13  -3   2   25.49    4.47
 -13   3   2   20.98    4.47
 -13   3   3   26.32    5.05
 -13  -3   3   23.14    4.35
 -13  -3   4   46.91    6.19
 -13   3   4   57.84    7.38
 -13  -3   5    4.57    2.00
 -13   3   5   17.46    4.06
 -13   3   6   22.95    4.56
 -13  -3   6   22.06    4.01
 -13  -3   7    4.65    2.05
 -13   3   7    4.60    2.16
 -13   3   8    2.82    1.97
 -13  -3   8    3.02    1.30
 -13  -3   9    6.43    2.34
 -13   3   9    6.06    2.41
 -13   3  10   28.88    5.07
 -13  -3  10   25.91    4.38
 -13   3  11   11.18    3.21
 -13  -3  11    5.37    2.22
 -13  -3  12   23.23    4.19
 -13   3  12   26.99    4.93
 -13   3  13    1.40    1.34
 -13  -3  13    3.90    1.92
 -13  -3  14    8.07    2.51
 -13   3  14   14.37    3.52
 -13  -3  15   10.60    2.90
 -13   3  15    9.02    2.79
 -13   3  16    1.89    1.42
 -13  -3  16    1.40    1.11
 -13   3  17    0.97    1.33
 -13  -3  17    0.25    0.86
 -13  -5 -14    2.65    1.61
 -13  -5 -14    3.35    1.70
 -13   5 -14    5.80    1.96
 -13   5 -13    2.08    1.63
 -13  -5 -13    3.40    2.01
 -13  -5 -13    1.58    1.24
 -13   5 -12   14.01    3.72
 -13  -5 -12   21.27    4.57
 -13   5 -11    4.79    2.46
 -13  -5 -11    4.70    2.11
 -13   5 -11    2.28    1.45
 -13   5 -10    7.32    2.69
 -13  -5 -10    2.84    1.64
 -13   5 -10    5.46    2.34
 -13  -5  -9    1.48    1.47
 -13   5  -9    1.58    1.26
 -13   5  -9    0.45    0.96
 -13   5  -8    5.98    2.26
 -13   5  -8   12.07    3.70
 -13  -5  -8    6.39    2.64
 -13  -5  -7    0.76    1.47
 -13   5  -7    0.78    0.75
 -13   5  -7    0.91    1.21
 -13  -5  -6   33.78    5.47
 -13   5  -6   30.79    5.09
 -13   5  -6   32.45    5.93
 -13   5  -5    5.65    2.70
 -13  -5  -5    4.72    2.22
 -13   5  -5    7.02    2.57
 -13   5  -4   23.41    4.94
 -13   5  -4   27.50    4.59
 -13  -5  -4   21.92    4.30
 -13   5  -3    9.52    3.46
 -13   5  -3    5.01    2.18
 -13  -5  -3    3.06    1.63
 -13   5  -2    0.40    0.99
 -13  -5  -2    0.89    1.10
 -13   5  -2    0.54    0.85
 -13   5  -1    7.74    2.35
 -13  -5  -1    5.04    2.17
 -13   5  -1    6.03    2.76
 -13   5   0   65.55    8.14
 -13   5   0   59.89    6.73
 -13  -5   0   59.38    7.09
 -13   5   1   21.79    4.93
 -13  -5   1    8.58    2.82
 -13   5   2   81.48    9.24
 -13  -5   2   77.23    8.13
 -13  -5   3   10.83    2.93
 -13   5   3   18.09    4.64
 -13   5   4   22.14    4.61
 -13  -5   4   19.89    3.77
 -13  -5   5   14.78    3.28
 -13   5   5   18.86    4.14
 -13   5   6   34.68    5.62
 -13  -5   6   29.51    4.70
 -13   5   7   27.65    5.14
 -13  -5   7   10.69    3.03
 -13   5   8   85.11    9.17
 -13  -5   8   76.00    7.84
 -13   5   9   22.48    4.72
 -13  -5   9    9.92    2.76
 -13  -5  10   54.56    6.48
 -13   5  10   51.80    7.06
 -13   5  11   13.51    3.57
 -13  -5  11    9.21    2.67
 -13  -5  12   23.13    4.04
 -13   5  12   27.71    4.98
 -13  -5  13    9.03    2.66
 -13   5  13   14.48    3.70
 -13   5  14   56.34    7.49
 -13  -5  14   73.78    7.62
 -13  -5  15    1.54    1.52
 -13  -5  16   61.48    7.14
 -13  -5  17    7.36    2.43
 -13   7 -13   24.62    5.14
 -13  -7 -13   33.63    5.84
 -13  -7 -12    5.57    2.35
 -13   7 -12    7.60    2.90
 -13  -7 -11    7.19    2.77
 -13   7 -11    8.06    2.91
 -13  -7 -10   14.93    3.64
 -13   7 -10   11.81    3.63
 -13   7  -9   20.05    4.48
 -13  -7  -9   27.19    5.05
 -13  -7  -8    3.01    2.04
 -13   7  -8    2.88    2.19
 -13   7  -7   49.77    6.88
 -13  -7  -7   49.43    6.70
 -13  -7  -7   44.00    5.04
 -13  -7  -6    7.65    1.96
 -13   7  -6    9.32    2.86
 -13  -7  -6    7.34    2.61
 -13  -7  -5   17.15    2.86
 -13  -7  -5   22.91    4.32
 -13   7  -5   26.11    4.61
 -13   7  -4   17.29    3.72
 -13  -7  -4   16.25    2.68
 -13  -7  -4   15.79    3.68
 -13  -7  -3    4.87    1.94
 -13   7  -3    9.18    2.86
 -13   7  -2    7.45    2.85
 -13  -7  -2    8.14    2.58
 -13   7  -2   11.53    3.08
 -13   7  -1   32.05    5.76
 -13   7  -1   34.25    5.10
 -13  -7  -1   32.54    4.99
 -13  -7   0   -0.13    0.67
 -13   7   0    3.13    2.82
 -13  -7   1   25.09    4.36
 -13   7   1   25.82    5.00
 -13   7   1   33.53    4.82
 -13   7   2    7.50    3.09
 -13   7   2   19.35    3.75
 -13  -7   2   14.74    3.29
 -13   7   3    4.08    2.15
 -13  -7   3    3.27    1.50
 -13   7   3    8.05    2.34
 -13   7   4   18.89    3.44
 -13  -7   4   13.99    3.19
 -13   7   4   15.96    3.90
 -13  -7   5   23.17    4.08
 -13   7   5   16.81    4.08
 -13   7   5   26.67    4.06
 -13  -7   6    4.09    1.91
 -13   7   6   14.43    3.01
 -13  -7   7   22.13    3.93
 -13  -7   8    6.28    2.18
 -13  -7   9    0.55    0.77
 -13  -7  10    7.54    2.34
 -13  -7  11    6.95    2.30
 -13  -7  12    6.18    2.07
 -13  -7  13   11.93    3.01
 -13  -7  14    1.37    1.04
 -13  -7  15    9.37    2.49
 -13  -7  16    9.56    2.62
 -13  -7  17    4.14    1.72
 -13   9 -12   -0.02    1.56
 -13  -9 -12    1.05    0.90
 -13  -9 -12   -0.09    0.68
 -13  -9 -11    7.51    2.61
 -13  -9 -11   12.52    2.77
 -13  -9 -10    6.16    2.66
 -13  -9 -10    4.01    1.46
 -13   9 -10    5.21    2.41
 -13  -9  -9   23.65    3.75
 -13  -9  -9   26.91    4.91
 -13   9  -9   28.39    5.35
 -13  -9  -8   11.54    2.54
 -13  -9  -8   12.74    3.30
 -13   9  -8    9.89    3.40
 -13  -9  -7   10.88    2.35
 -13  -9  -7   10.52    3.12
 -13   9  -7   12.68    3.42
 -13   9  -6    0.04    1.24
 -13  -9  -6    3.34    1.67
 -13  -9  -6    2.28    1.10
 -13  -9  -5   -0.21    0.97
 -13   9  -5    2.34    1.79
 -13  -9  -5    1.32    1.32
 -13  -9  -4    2.53    1.60
 -13   9  -4    2.55    1.62
 -13  -9  -3   31.89    5.16
 -13   9  -3   31.62    5.17
 -13  -9  -2   13.00    3.28
 -13   9  -2   19.13    4.09
 -13   9  -1   36.67    5.45
 -13  -9  -1   33.52    5.23
 -13   9   0    8.93    2.82
 -13  -9   0    7.19    2.49
 -13   9   1    2.52    1.37
 -13  -9   1    6.04    2.11
 -13  -9   2    2.23    1.45
 -13   9   2    9.00    2.53
 -13  -9   3   21.25    4.02
 -13   9   3   28.45    4.42
 -13  -9   4   12.65    3.13
 -13   9   4   31.46    4.59
 -13   9   5   55.94    6.29
 -13  -9   5   45.42    6.03
 -13  -9   6    9.63    2.80
 -13   9   6   24.50    3.96
 -13  -9   7   15.83    3.24
 -13   9   7   19.01    3.48
 -13  -9   8    4.91    2.02
 -13   9   8    7.93    2.17
 -13  -9   9   15.26    3.31
 -13   9   9   19.08    3.33
 -13   9  10   22.60    3.59
 -13  -9  10   15.51    3.36
 -13   9  11   54.76    5.82
 -13  -9  11   54.79    6.53
 -13  -9  12   19.96    3.85
 -13   9  12   22.18    3.53
 -13  -9  13   36.35    5.15
 -13  -9  14    2.25    1.46
 -13  -9  15    0.83    0.58
 -13  -9  16    0.82    1.14
 -13  -9  17   34.15    5.10
 -13 -11 -10   10.75    2.97
 -13  11 -10    8.35    2.92
 -13 -11 -10    9.47    2.38
 -13 -11  -9   -0.39    0.94
 -13 -11  -9    0.45    0.61
 -13  11  -9    0.63    0.98
 -13 -11  -8   13.64    2.86
 -13 -11  -8   21.73    4.39
 -13  11  -8   20.21    4.58
 -13  11  -7    8.35    2.90
 -13 -11  -7    8.31    2.72
 -13 -11  -7    8.65    2.32
 -13 -11  -6   11.65    3.22
 -13  11  -6   15.17    3.95
 -13  11  -5   15.34    3.77
 -13 -11  -5   13.05    3.38
 -13  11  -4    7.44    2.50
 -13 -11  -4   10.36    3.02
 -13  11  -3    4.69    2.34
 -13 -11  -3    3.77    1.81
 -13  11  -2    7.69    2.75
 -13 -11  -2    8.78    2.69
 -13 -11  -1    6.89    2.38
 -13  11  -1    8.07    2.61
 -13 -11   0    8.78    2.66
 -13  11   0   15.71    3.51
 -13 -11   1   27.35    4.69
 -13  11   1   30.41    4.91
 -13 -11   2    1.92    1.30
 -13  11   2    8.20    2.82
 -13 -11   3   14.26    3.31
 -13  11   3   14.16    3.21
 -13  11   4    2.18    1.97
 -13 -11   4    3.46    1.81
 -13  11   5    2.97    1.50
 -13 -11   5   -0.97    1.04
 -13  11   6   10.56    2.59
 -13 -11   6    4.69    2.07
 -13  11   7   22.56    3.86
 -13 -11   7   22.71    4.19
 -13 -11   8    1.58    1.19
 -13  11   8   13.50    2.97
 -13  11   9   31.13    4.46
 -13 -11   9   28.03    4.67
 -13  11  10    2.57    1.34
 -13 -11  10   -0.62    0.89
 -13 -11  11    3.34    1.57
 -13  11  11    0.61    0.65
 -13 -11  12    2.21    1.48
 -13 -11  13    6.47    2.10
 -13 -11  14    0.48    0.83
 -13 -11  15   24.15    4.23
 -13 -11  16    0.79    1.17
 -13 -11  17   16.30    3.42
 -13 -13  -8    5.94    1.84
 -13  13  -8    4.47    2.06
 -13 -13  -8    6.17    2.40
 -13 -13  -7    6.87    2.57
 -13  13  -7    1.02    1.27
 -13 -13  -6   12.07    3.26
 -13  13  -6   10.46    3.12
 -13  13  -5   29.88    5.40
 -13 -13  -5   25.45    4.88
 -13 -13  -4   16.06    3.77
 -13  13  -4   13.12    3.47
 -13 -13  -3   17.63    4.02
 -13  13  -3   11.62    3.31
 -13 -13  -2    6.88    2.51
 -13  13  -2    4.93    2.17
 -13 -13  -1    3.43    2.00
 -13  13  -1   -1.56    1.96
 -13  13   0    8.53    2.58
 -13 -13   0   13.68    3.48
 -13  13   1   25.42    4.53
 -13 -13   1   20.89    4.22
 -13  13   2   16.82    3.65
 -13 -13   2    6.87    2.42
 -13 -13   3   23.21    4.38
 -13  13   3   31.22    4.90
 -13  13   4   12.13    3.19
 -13 -13   4   12.57    3.16
 -13 -13   5    5.85    2.26
 -13  13   5    4.90    2.03
 -13  13   6    9.39    2.58
 -13 -13   6   11.81    3.05
 -13  13   7   19.94    3.84
 -13 -13   7   17.48    3.79
 -13  13   8   15.35    3.31
 -13 -13   8   11.97    3.19
 -13  13   9   26.57    4.30
 -13 -13   9   31.59    5.14
 -13 -13  10    8.03    2.65
 -13 -13  11    6.89    2.30
 -13 -13  12    8.63    2.66
 -13 -13  13    5.55    2.37
 -13 -13  14    3.74    1.76
 -13 -13  15   20.70    4.07
 -13 -13  16    5.65    2.03
 -13 -13  17    5.97    2.06
 -13 -15  -4    4.77    2.10
 -13  15  -4    4.40    2.26
 -13 -15  -3   17.50    4.11
 -13  15  -3   18.05    4.12
 -13  15  -2   13.89    3.70
 -13 -15  -2   19.00    4.14
 -13 -15  -1    6.50    2.47
 -13  15  -1    6.24    2.74
 -13 -15   0    9.51    2.88
 -13  15   0   11.36    3.11
 -13  15   1    2.88    2.01
 -13 -15   1    3.49    1.99
 -13 -15   2    4.80    2.13
 -13  15   2   10.37    2.93
 -13  15   3   13.06    3.28
 -13 -15   3    8.20    2.92
 -13  15   4    9.66    2.80
 -13 -15   4    5.16    2.31
 -13 -15   5    8.99    2.83
 -13  15   5   11.42    3.05
 -13 -15   6   16.80    3.75
 -13  15   6   12.04    3.11
 -13  15   7    3.28    1.92
 -13 -15   7    1.05    1.16
 -13 -15   8   12.27    3.20
 -13 -15   9    1.68    1.58
 -13 -15  10   13.58    3.32
 -13 -15  11   12.67    3.29
 -13 -15  12   15.59    3.70
 -13 -15  13    3.56    2.01
 -12   0 -17    1.37    1.27
 -12   0 -16    5.82    2.35
 -12   0 -15    1.04    1.07
 -12   0 -15    1.92    1.74
 -12   0 -14   34.91    6.07
 -12   0 -14   35.67    5.58
 -12   0 -13    2.83    2.04
 -12   0 -13    1.11    1.33
 -12   0 -12   24.10    4.25
 -12   0 -12   27.40    5.38
 -12   0 -11    1.48    1.32
 -12   0 -11    0.03    1.28
 -12   0 -10   12.27    3.49
 -12   0 -10   10.52    2.77
 -12   0  -9   -0.28    1.15
 -12   0  -9    0.45    1.11
 -12   0  -8   38.52    6.13
 -12   0  -7    4.77    2.68
 -12   0  -6  123.19   11.61
 -12   0  -5    2.99    2.18
 -12   0  -4   50.36    6.73
 -12   0  -3    1.44    1.55
 -12   0  -2   10.29    2.86
 -12   0  -1    0.22    0.96
 -12   0   0   59.51    7.15
 -12   0   1    6.84    2.82
 -12   0   2   99.32    9.44
 -12   0   3    2.18    1.63
 -12   0   4    5.96    2.34
 -12   0   5    1.11    1.09
 -12   0   6   52.20    6.40
 -12   0   7    5.74    2.44
 -12   0   8   51.85    6.35
 -12   0   9    2.62    1.79
 -12   0  10   12.62    2.97
 -12   0  11   -0.43    0.73
 -12   0  12   19.84    3.86
 -12   0  13    0.49    1.42
 -12   0  14   35.28    5.24
 -12   0  15   -0.85    0.78
 -12   0  16   19.08    3.88
 -12   0  17    0.14    0.78
 -12  -2 -17    0.46    1.27
 -12   2 -17    2.97    1.42
 -12  -2 -16    7.57    2.46
 -12   2 -16   10.29    3.33
 -12  -2 -15    3.26    1.66
 -12   2 -15   -0.30    1.30
 -12   2 -15    0.16    1.10
 -12  -2 -15    0.78    1.00
 -12   2 -14    4.30    2.25
 -12  -2 -14    5.25    1.86
 -12  -2 -14    4.41    1.76
 -12  -2 -14    3.79    1.81
 -12   2 -14    7.41    2.64
 -12  -2 -13    1.92    1.10
 -12  -2 -13   -0.02    0.76
 -12  -2 -13    1.76    1.57
 -12   2 -13    0.92    1.23
 -12   2 -13    0.32    0.95
 -12  -2 -12    0.40    0.92
 -12   2 -12    2.06    1.34
 -12  -2 -12    0.66    0.71
 -12   2 -12    2.03    1.26
 -12  -2 -12    2.38    1.31
 -12   2 -11    6.33    2.54
 -12  -2 -11    9.49    2.59
 -12   2 -11    5.47    2.21
 -12  -2 -11    2.52    1.58
 -12  -2 -11    4.99    1.69
 -12  -2 -10   13.81    2.64
 -12  -2 -10    9.97    3.01
 -12   2 -10   13.83    3.19
 -12   2 -10    8.97    3.12
 -12   2  -9   11.76    2.98
 -12  -2  -9   11.70    3.20
 -12  -2  -9    5.89    1.64
 -12   2  -9    7.71    2.75
 -12  -2  -8   34.31    5.54
 -12  -2  -8   32.98    3.99
 -12   2  -8   28.91    5.35
 -12   2  -8   35.10    5.09
 -12   2  -7    5.26    2.37
 -12   2  -7    8.71    2.56
 -12  -2  -7    4.14    1.32
 -12  -2  -7    4.19    2.06
 -12  -2  -6    6.68    1.58
 -12   2  -6    9.63    2.99
 -12   2  -6    9.84    2.74
 -12  -2  -6   12.40    3.19
 -12  -2  -5   14.24    3.38
 -12   2  -5   19.45    4.23
 -12  -2  -5   16.59    2.46
 -12   2  -4    8.23    2.75
 -12  -2  -4    7.36    2.45
 -12  -2  -4    5.45    1.28
 -12  -2  -3   15.58    3.51
 -12  -2  -3   13.77    2.08
 -12   2  -3   19.36    4.12
 -12   2  -2   41.61    6.00
 -12  -2  -2   36.55    5.42
 -12   2  -1   16.85    3.90
 -12  -2  -1   22.76    4.11
 -12   2   0   45.59    6.28
 -12  -2   0   40.60    5.71
 -12  -2   1   38.24    5.31
 -12   2   1   33.71    5.29
 -12  -2   2    4.35    2.02
 -12   2   2    3.87    2.46
 -12   2   3   62.67    7.32
 -12  -2   3   58.51    6.71
 -12  -2   4   39.48    5.41
 -12   2   4   46.03    6.15
 -12   2   5   40.46    5.68
 -12  -2   5   32.71    4.91
 -12  -2   6   80.76    7.97
 -12   2   6   77.78    8.31
 -12   2   7   36.13    5.51
 -12  -2   7   39.94    5.28
 -12  -2   8   35.55    4.97
 -12   2   8   35.04    5.32
 -12   2   9   38.30    5.49
 -12  -2   9   30.32    4.61
 -12  -2  10    9.65    2.66
 -12   2  10   11.39    3.26
 -12  -2  11   66.27    7.15
 -12   2  11   62.33    7.35
 -12   2  12   80.18    8.28
 -12  -2  12   65.53    7.27
 -12  -2  13   42.78    5.69
 -12   2  13   44.19    6.02
 -12   2  14   39.81    5.74
 -12  -2  14   41.23    5.59
 -12  -2  15   46.50    5.98
 -12   2  15   50.51    6.44
 -12   2  16    1.62    1.41
 -12  -2  16    1.43    1.26
 -12   2  17   17.45    3.66
 -12  -2  17   25.18    4.35
 -12   4 -17   22.84    4.85
 -12  -4 -17   32.00    5.14
 -12  -4 -16   18.95    3.76
 -12  -4 -16   16.33    3.70
 -12   4 -16   19.10    4.45
 -12  -4 -15   27.48    4.51
 -12  -4 -15   28.34    5.35
 -12  -4 -15   26.39    4.51
 -12   4 -15   29.76    5.45
 -12  -4 -14    1.29    0.99
 -12  -4 -14    4.01    1.78
 -12   4 -14    1.18    1.87
 -12  -4 -14    0.36    1.02
 -12  -4 -13   10.26    2.49
 -12  -4 -13    6.76    2.19
 -12  -4 -13    6.27    2.54
 -12   4 -13    5.80    2.40
 -12   4 -13    9.18    2.91
 -12  -4 -12    3.03    1.62
 -12   4 -12    5.96    2.29
 -12  -4 -12    3.87    2.04
 -12   4 -12    4.14    2.37
 -12  -4 -11   13.86    2.88
 -12   4 -11   21.53    4.15
 -12   4 -11   19.06    4.42
 -12  -4 -11   11.60    3.32
 -12  -4 -10   16.15    3.00
 -12   4 -10   21.19    4.24
 -12   4 -10   24.13    4.96
 -12  -4 -10   20.45    4.31
 -12   4  -9   34.30    5.90
 -12  -4  -9   32.33    5.29
 -12  -4  -9   28.38    3.91
 -12   4  -9   37.60    5.53
 -12   4  -8    3.05    1.98
 -12   4  -8    3.82    1.68
 -12  -4  -8    7.07    2.71
 -12  -4  -8    2.88    1.21
 -12   4  -7   12.52    3.57
 -12  -4  -7   21.61    3.11
 -12   4  -7   17.20    3.63
 -12  -4  -7   16.12    3.69
 -12   4  -6   10.57    2.70
 -12   4  -6   12.95    3.51
 -12  -4  -6    7.72    2.53
 -12  -4  -6    8.59    1.89
 -12   4  -5   11.83    3.29
 -12  -4  -5   13.77    2.31
 -12   4  -5   18.22    3.54
 -12  -4  -5   11.77    3.05
 -12   4  -4   29.61    5.36
 -12   4  -4   34.64    4.89
 -12  -4  -4   26.23    3.27
 -12  -4  -4   29.94    4.96
 -12   4  -3   43.28    5.65
 -12  -4  -3   44.32    6.00
 -12  -4  -3   51.64    4.61
 -12   4  -3   51.75    6.94
 -12   4  -2   14.88    3.69
 -12  -4  -2   13.41    3.13
 -12  -4  -2   14.37    2.18
 -12   4  -1   25.23    4.65
 -12  -4  -1   22.03    2.68
 -12  -4  -1   23.29    4.14
 -12  -4   0    0.17    0.66
 -12   4   0    2.18    1.55
 -12  -4   1    6.68    2.18
 -12   4   1    8.15    2.80
 -12   4   2   58.85    7.37
 -12  -4   2   68.53    7.14
 -12   4   3   35.77    5.81
 -12  -4   3   40.30    5.37
 -12   4   4   53.14    6.84
 -12  -4   4   50.09    5.96
 -12   4   5   40.02    5.80
 -12  -4   5   32.60    4.77
 -12   4   6   -0.13    0.86
 -12  -4   6   -0.38    0.98
 -12  -4   7    9.05    2.49
 -12   4   7    4.69    2.22
 -12   4   8   34.98    5.33
 -12  -4   8   31.68    4.55
 -12   4   9    8.84    3.05
 -12  -4   9    3.45    1.65
 -12  -4  10   59.49    6.53
 -12   4  10   65.84    7.57
 -12   4  11   11.22    3.10
 -12  -4  11   10.99    2.70
 -12   4  12   10.23    2.76
 -12  -4  12    8.65    2.37
 -12  -4  13    7.75    2.22
 -12   4  13    3.46    1.77
 -12  -4  14    2.46    1.17
 -12   4  14    9.35    2.74
 -12   4  15    1.73    1.41
 -12  -4  15    1.44    1.08
 -12   4  16   24.68    4.35
 -12  -4  16   24.40    4.14
 -12  -4  17    3.22    1.68
 -12  -6 -16    2.69    1.41
 -12   6 -16    1.79    1.36
 -12  -6 -15    9.73    3.05
 -12  -6 -15    5.73    1.87
 -12   6 -15    4.74    2.40
 -12  -6 -14    1.72    1.37
 -12   6 -14    2.63    1.67
 -12  -6 -14    0.39    0.79
 -12  -6 -14    1.28    1.07
 -12  -6 -13   17.68    4.14
 -12  -6 -13   15.42    3.20
 -12   6 -13   19.78    4.50
 -12   6 -12   11.26    3.22
 -12  -6 -12    7.50    2.17
 -12  -6 -12   11.06    3.13
 -12  -6 -11   11.19    2.47
 -12   6 -11    8.27    2.84
 -12  -6 -11    7.76    2.51
 -12  -6 -10   11.81    3.27
 -12  -6 -10   13.16    2.64
 -12   6 -10   17.79    3.96
 -12   6  -9    2.52    1.55
 -12  -6  -9    6.68    1.82
 -12  -6  -9    4.02    1.80
 -12  -6  -8    0.98    1.35
 -12  -6  -8    2.58    1.20
 -12   6  -8    5.26    2.26
 -12   6  -8    2.64    1.54
 -12   6  -7   30.79    5.02
 -12  -6  -7   36.30    5.41
 -12  -6  -7   27.96    3.76
 -12   6  -7   28.25    5.28
 -12  -6  -6   10.27    2.92
 -12   6  -6   15.20    3.99
 -12  -6  -6   10.17    2.14
 -12   6  -6   15.49    3.57
 -12   6  -5   24.44    4.48
 -12  -6  -5   34.72    5.17
 -12  -6  -5   28.85    3.64
 -12   6  -5   28.76    5.27
 -12   6  -4   44.53    6.71
 -12   6  -4   45.46    5.90
 -12  -6  -4   41.63    4.39
 -12  -6  -4   51.64    6.39
 -12   6  -3    6.60    2.55
 -12  -6  -3    2.95    1.61
 -12   6  -3    3.59    1.90
 -12   6  -2    9.34    2.83
 -12  -6  -2   10.82    2.75
 -12   6  -2    9.02    2.45
 -12   6  -1   18.78    4.05
 -12  -6  -1   13.77    3.11
 -12   6  -1   17.05    3.43
 -12   6   0   19.13    4.34
 -12  -6   0   19.20    3.73
 -12   6   1   67.82    8.15
 -12   6   1   86.70    7.69
 -12  -6   1   61.27    6.99
 -12   6   2   64.81    7.82
 -12  -6   2   58.02    6.61
 -12   6   2   69.44    6.84
 -12  -6   3   31.45    4.67
 -12   6   3   36.00    5.74
 -12  -6   4   48.41    5.76
 -12   6   4   39.24    5.96
 -12  -6   5    5.16    1.83
 -12   6   5    5.34    2.63
 -12   6   6    9.90    2.86
 -12  -6   6    2.96    1.52
 -12   6   7   29.53    5.16
 -12  -6   7   35.63    4.78
 -12   6   8   41.23    5.98
 -12  -6   8   38.05    5.04
 -12  -6   9   16.90    3.33
 -12   6   9   28.74    4.90
 -12  -6  10   54.79    6.00
 -12   6  10   44.26    6.26
 -12  -6  11    0.82    0.87
 -12  -6  12    9.22    2.31
 -12  -6  13    6.40    1.98
 -12  -6  14   19.83    3.58
 -12  -6  15   14.77    3.02
 -12  -6  16   48.92    5.91
 -12  -6  17    3.27    1.48
 -12   8 -15    9.32    3.50
 -12  -8 -15    6.89    2.24
 -12  -8 -15    4.81    2.37
 -12  -8 -14    4.05    1.78
 -12   8 -14    4.74    2.16
 -12  -8 -14    6.05    2.54
 -12   8 -13   21.36    4.59
 -12  -8 -13   18.46    4.18
 -12  -8 -13   13.36    3.00
 -12  -8 -12    2.69    1.31
 -12   8 -12    1.95    1.04
 -12  -8 -12   -0.47    1.02
 -12  -8 -11    5.54    2.27
 -12   8 -11    2.97    1.95
 -12  -8 -11    2.60    1.21
 -12  -8 -10   13.64    3.39
 -12   8 -10   10.29    3.02
 -12  -8 -10    9.74    2.32
 -12  -8  -9    6.50    1.78
 -12   8  -9    4.12    2.14
 -12  -8  -9    4.09    2.10
 -12  -8  -8   19.15    3.93
 -12   8  -8   20.62    4.31
 -12  -8  -8   21.46    3.39
 -12   8  -7   36.32    5.60
 -12  -8  -7   29.11    4.85
 -12  -8  -7   29.52    3.94
 -12  -8  -6    4.32    1.91
 -12   8  -6    6.52    2.39
 -12  -8  -6    1.70    1.01
 -12  -8  -5   24.81    4.39
 -12   8  -5   22.39    4.29
 -12   8  -4    5.36    2.46
 -12  -8  -4    5.20    1.90
 -12   8  -3    3.35    1.88
 -12  -8  -3    5.12    1.93
 -12  -8  -2   20.09    3.81
 -12   8  -2   18.36    3.72
 -12  -8  -1   32.97    4.94
 -12   8  -1   38.77    5.33
 -12  -8   0   20.96    3.96
 -12   8   0   37.81    5.06
 -12   8   1   44.34    5.51
 -12  -8   1   41.07    5.52
 -12  -8   2    5.28    2.15
 -12   8   2    9.57    2.53
 -12   8   3    8.63    2.40
 -12  -8   3    1.32    1.05
 -12   8   4   35.16    4.61
 -12  -8   4   33.57    4.79
 -12  -8   5   29.22    4.56
 -12   8   5   38.50    4.82
 -12   8   6   36.58    4.58
 -12  -8   6   28.01    4.32
 -12  -8   7   31.46    4.63
 -12   8   7   36.68    4.53
 -12   8   8   16.88    3.08
 -12  -8   8   12.44    2.90
 -12  -8   9    4.87    1.93
 -12   8   9   11.41    2.38
 -12  -8  10   23.30    3.86
 -12   8  10   27.77    3.75
 -12  -8  11   14.76    3.13
 -12   8  11   22.18    3.30
 -12   8  12   41.47    4.62
 -12  -8  12   39.75    5.14
 -12   8  13   39.35    4.42
 -12  -8  13   40.39    5.23
 -12  -8  14   14.49    3.06
 -12  -8  15   14.28    3.02
 -12  -8  16    2.35    1.41
 -12  -8  17    4.00    1.85
 -12 -10 -13    1.40    1.54
 -12 -10 -13    4.43    1.76
 -12  10 -12   25.44    5.17
 -12 -10 -12   24.43    4.55
 -12 -10 -12   24.13    4.00
 -12 -10 -11    4.99    1.73
 -12  10 -11    3.87    1.73
 -12 -10 -11    2.18    1.41
 -12 -10 -10   11.39    2.58
 -12 -10 -10   13.09    3.25
 -12  10 -10   17.24    4.04
 -12 -10  -9   15.64    3.02
 -12  10  -9   17.36    3.95
 -12 -10  -9   12.73    3.20
 -12  10  -8   20.78    4.38
 -12 -10  -8   20.98    4.15
 -12 -10  -8   21.20    3.42
 -12 -10  -7   13.97    2.75
 -12 -10  -7   14.37    3.36
 -12  10  -7   18.02    4.08
 -12  10  -6   36.16    5.60
 -12 -10  -6   32.63    5.15
 -12  10  -5    2.17    1.78
 -12 -10  -5    3.39    1.80
 -12 -10  -4   15.71    3.46
 -12  10  -4   14.80    3.48
 -12 -10  -3   12.34    2.99
 -12  10  -3   13.41    3.38
 -12 -10  -2   11.15    2.91
 -12  10  -2    9.86    2.73
 -12 -10  -1   12.77    3.24
 -12  10  -1   11.46    2.98
 -12 -10   0   22.72    4.05
 -12  10   0   18.06    3.75
 -12  10   1    4.16    2.05
 -12 -10   1    3.18    1.74
 -12  10   2   12.43    2.92
 -12 -10   2   12.06    2.91
 -12 -10   3    3.44    1.75
 -12  10   3    7.51    2.17
 -12  10   4   13.05    2.92
 -12 -10   4    4.90    1.78
 -12 -10   5   21.45    3.82
 -12  10   5   24.18    3.84
 -12 -10   6    4.80    1.91
 -12  10   6   16.63    3.23
 -12  10   7   10.07    2.42
 -12 -10   7    8.71    2.36
 -12  10   8    5.22    1.79
 -12 -10   8    6.42    2.06
 -12  10   9    2.64    1.27
 -12 -10   9    0.73    0.76
 -12  10  10    4.43    1.37
 -12 -10  10    0.64    1.04
 -12 -10  11   19.48    3.58
 -12  10  11   16.93    2.96
 -12 -10  12    1.58    1.27
 -12  10  12    8.44    2.04
 -12 -10  13   28.40    4.34
 -12 -10  14    7.80    2.35
 -12 -10  15    1.21    0.90
 -12 -10  16    1.81    1.33
 -12 -10  17    7.61    2.29
 -12 -12 -11   12.65    3.30
 -12 -12 -11   10.74    2.55
 -12  12 -11   10.99    3.29
 -12  12 -10   -0.57    1.47
 -12 -12 -10    0.85    0.87
 -12  12  -9    3.12    1.83
 -12 -12  -9    4.48    1.66
 -12 -12  -9    4.00    1.95
 -12  12  -8    1.50    1.54
 -12 -12  -8    2.50    1.29
 -12 -12  -7    2.65    1.57
 -12  12  -7    1.24    1.74
 -12 -12  -6    1.65    1.29
 -12  12  -6    0.03    0.84
 -12  12  -5   22.77    4.53
 -12 -12  -5   24.01    4.40
 -12  12  -4    2.30    1.12
 -12 -12  -4    3.07    1.46
 -12 -12  -3   18.92    3.85
 -12  12  -3   17.65    3.81
 -12 -12  -2    8.59    2.66
 -12  12  -2    9.25    2.89
 -12 -12  -1    2.27    1.30
 -12  12  -1    0.10    0.74
 -12 -12   0    5.60    2.04
 -12  12   0   10.39    2.91
 -12  12   1   23.35    4.19
 -12 -12   1   28.37    4.61
 -12  12   2   14.46    3.43
 -12 -12   2    2.53    1.56
 -12  12   3   49.34    6.02
 -12 -12   3   45.01    5.96
 -12  12   4    9.28    2.67
 -12 -12   4    3.76    1.81
 -12  12   5   14.67    3.06
 -12 -12   5   15.86    3.40
 -12 -12   6    4.21    1.75
 -12  12   6   11.18    2.87
 -12  12   7   23.63    3.86
 -12 -12   7   19.16    3.78
 -12  12   8   21.94    3.66
 -12 -12   8    8.02    2.54
 -12 -12   9   78.77    8.00
 -12  12   9   72.07    7.10
 -12  12  10   17.04    3.19
 -12 -12  10    3.37    2.00
 -12 -12  11   46.33    5.89
 -12 -12  12    6.88    2.12
 -12 -12  13    1.56    1.22
 -12 -12  14    3.16    1.57
 -12 -12  15   37.50    5.19
 -12 -12  16    3.46    1.68
 -12 -12  17   36.14    5.11
 -12  14  -9   20.94    4.83
 -12 -14  -9   25.35    4.75
 -12  14  -8    5.40    2.49
 -12 -14  -8    6.02    2.44
 -12  14  -7    9.44    3.12
 -12 -14  -7    7.66    2.72
 -12 -14  -6   15.69    3.60
 -12  14  -6   10.80    3.03
 -12  14  -5   10.96    3.36
 -12 -14  -5   10.65    3.07
 -12  14  -4   11.69    3.23
 -12 -14  -4   11.39    3.14
 -12  14  -3   31.82    5.16
 -12 -14  -3   21.40    4.26
 -12 -14  -2   10.37    2.95
 -12  14  -2   10.66    3.16
 -12  14  -1   15.37    3.54
 -12 -14  -1   15.41    3.55
 -12 -14   0    7.25    2.38
 -12  14   0    5.19    1.94
 -12  14   1   -0.02    1.35
 -12 -14   1   -0.85    0.99
 -12  14   2    6.69    2.16
 -12 -14   2    4.99    2.05
 -12  14   3   22.46    4.06
 -12 -14   3   26.43    4.56
 -12  14   4   10.96    2.80
 -12 -14   4    0.83    1.33
 -12 -14   5   38.87    5.59
 -12  14   5   31.36    4.73
 -12  14   6    5.64    2.42
 -12 -14   6    2.62    2.14
 -12 -14   7    3.06    1.47
 -12  14   7    3.58    1.48
 -12  14   8    0.63    0.80
 -12 -14   8    2.27    0.75
 -12 -14   9    4.84    1.89
 -12 -14  10   -0.28    1.13
 -12 -14  11    9.48    2.68
 -12 -14  12    4.02    1.75
 -12 -14  13    7.17    2.35
 -12 -14  14    0.87    1.04
 -12 -14  15    1.06    0.74
 -12 -14  16    0.16    0.93
 -12 -14  17    3.47    1.58
 -12  16  -5    2.43    1.88
 -12 -16  -5    5.49    2.36
 -12  16  -4    3.23    1.60
 -12 -16  -4    4.66    2.14
 -12  16  -3    2.46    1.43
 -12 -16  -3    1.17    0.99
 -12 -16  -2   19.20    4.08
 -12  16  -2   13.94    3.51
 -12  16  -1    6.56    2.77
 -12 -16  -1    2.28    1.53
 -12 -16   0   17.42    3.91
 -12  16   0   25.47    4.67
 -12 -16   1    2.31    1.56
 -12  16   1    8.21    2.86
 -12 -16   2    8.77    2.84
 -12  16   2    4.68    2.19
 -12 -16   3    4.02    1.86
 -12  16   3    4.05    2.07
 -12  16   4    4.25    1.74
 -12 -16   4    5.72    2.24
 -12  16   5    7.24    2.51
 -12 -16   5   -0.07    0.83
 -12  16   6   27.82    4.50
 -12 -16   6   22.70    4.31
 -12 -16   7    6.44    2.42
 -12 -16   8   14.84    3.49
 -12 -16   9    4.14    1.86
 -12 -16  10   12.77    3.13
 -12 -16  11    8.60    2.68
 -12 -16  12   22.08    4.27
 -12 -16  13    4.60    2.08
 -11   1 -19    1.75    1.33
 -11   1 -19   -1.52    1.29
 -11  -1 -19   -0.64    1.00
 -11  -1 -18   27.52    4.73
 -11   1 -18   20.02    4.21
 -11   1 -18   29.48    4.70
 -11  -1 -18   31.33    5.18
 -11  -1 -17    0.94    1.09
 -11  -1 -17   -0.02    0.66
 -11   1 -17    0.24    0.87
 -11   1 -17   -0.32    0.88
 -11   1 -16    0.22    0.90
 -11   1 -16    1.04    0.95
 -11  -1 -16    0.65    0.88
 -11   1 -16   -0.93    1.08
 -11  -1 -16    0.10    0.76
 -11  -1 -16    3.45    1.44
 -11   1 -15    0.40    0.79
 -11  -1 -15    0.63    1.00
 -11  -1 -15   -0.56    1.20
 -11   1 -15    0.01    0.79
 -11  -1 -15   -0.26    1.21
 -11   1 -15   -0.32    1.10
 -11   1 -14   10.43    3.19
 -11   1 -14    9.28    2.82
 -11  -1 -14    8.69    2.55
 -11  -1 -14   11.26    3.24
 -11   1 -14   10.04    2.48
 -11  -1 -14   14.33    2.94
 -11  -1 -13    2.09    1.50
 -11  -1 -13    2.19    1.37
 -11   1 -13    2.88    1.96
 -11   1 -13   -0.70    0.83
 -11  -1 -13    0.09    0.59
 -11   1 -13    1.99    1.12
 -11   1 -12   33.68    4.22
 -11  -1 -12   29.64    4.16
 -11   1 -12   33.24    5.51
 -11  -1 -12   30.04    4.58
 -11  -1 -12   30.77    5.28
 -11   1 -12   22.25    4.17
 -11   1 -11    6.72    2.27
 -11   1 -11    4.65    2.22
 -11  -1 -11    5.43    1.72
 -11  -1 -11   10.46    3.08
 -11   1 -11    7.68    1.92
 -11  -1 -11    8.09    2.36
 -11   1 -10   20.51    3.02
 -11   1 -10   20.87    3.71
 -11  -1 -10   15.45    2.76
 -11  -1 -10   17.15    3.32
 -11   1 -10   22.64    4.43
 -11  -1 -10   19.38    4.16
 -11   1  -9    7.60    2.31
 -11   1  -9    6.72    1.65
 -11   1  -9    8.81    2.78
 -11  -1  -9    8.64    2.82
 -11  -1  -9   11.42    2.27
 -11   1  -8    6.89    2.04
 -11   1  -8    7.68    2.59
 -11   1  -8    6.31    1.53
 -11  -1  -8   10.50    3.08
 -11  -1  -8   10.20    2.00
 -11  -1  -7   11.98    2.16
 -11   1  -7   13.01    3.26
 -11  -1  -7   15.35    3.59
 -11   1  -7    9.41    1.90
 -11   1  -6  122.51   10.80
 -11  -1  -6  101.36    7.48
 -11   1  -6  106.55    7.37
 -11  -1  -6  109.88   10.24
 -11   1  -5   24.70    2.83
 -11   1  -5   31.19    5.02
 -11  -1  -5   30.64    4.90
 -11  -1  -5   26.80    3.08
 -11  -1  -4   73.10    5.53
 -11  -1  -4   79.74    8.18
 -11   1  -4   80.35    8.38
 -11   1  -4   72.65    5.30
 -11   1  -3   23.92    2.50
 -11  -1  -3   32.66    4.85
 -11  -1  -3   26.11    2.75
 -11   1  -3   33.50    5.11
 -11  -1  -2    2.71    1.69
 -11  -1  -2    2.46    0.80
 -11   1  -2    3.30    1.71
 -11   1  -2    1.71    0.61
 -11   1  -1   18.74    1.84
 -11   1  -1   17.64    3.55
 -11  -1  -1   20.33    2.15
 -11  -1  -1   16.74    3.31
 -11  -1   0   65.41    6.88
 -11  -1   0   55.39    3.94
 -11   1   0   52.78    3.51
 -11   1   0   62.29    6.92
 -11   1   1   35.55    5.09
 -11  -1   1   30.13    2.55
 -11  -1   1   33.51    4.75
 -11   1   2   87.87    8.54
 -11  -1   2   94.22    8.57
 -11  -1   2   88.43    5.29
 -11   1   3   52.30    6.18
 -11  -1   3   45.28    3.10
 -11  -1   3   48.12    5.75
 -11  -1   4   15.66    3.25
 -11   1   4   25.16    4.22
 -11  -1   5   42.81    5.27
 -11   1   5   39.33    5.27
 -11   1   6    9.77    2.61
 -11  -1   6    8.23    2.38
 -11   1   7   27.96    4.31
 -11  -1   7   26.19    4.07
 -11  -1   8   58.84    6.30
 -11   1   8   49.96    6.08
 -11  -1   9   47.26    5.64
 -11   1   9   46.97    5.84
 -11   1  10   28.29    4.31
 -11  -1  10   17.24    3.41
 -11  -1  11   47.53    5.65
 -11   1  11   43.37    5.62
 -11  -1  12    9.72    2.49
 -11   1  12   11.31    2.80
 -11  -1  13   35.90    4.87
 -11   1  13   30.98    4.71
 -11   1  14   32.27    4.75
 -11  -1  14   29.63    4.50
 -11   1  15   43.11    5.53
 -11  -1  15   41.94    5.42
 -11  -1  16   15.59    3.25
 -11   1  16   10.07    2.69
 -11   1  17   26.21    4.24
 -11  -1  17   32.16    4.68
 -11  -3 -18    2.30    1.42
 -11   3 -18    2.61    1.31
 -11   3 -17   14.38    3.79
 -11  -3 -17   11.63    3.07
 -11  -3 -17   13.55    3.23
 -11   3 -16   17.61    4.22
 -11  -3 -16   22.78    4.06
 -11  -3 -16   24.66    4.84
 -11  -3 -16   21.68    4.13
 -11   3 -16   22.03    4.44
 -11  -3 -15   18.07    4.12
 -11   3 -15   24.66    3.85
 -11   3 -15   26.80    4.93
 -11  -3 -15   24.51    4.28
 -11   3 -15   25.74    5.16
 -11  -3 -15   27.80    4.41
 -11   3 -14   27.42    5.20
 -11  -3 -14   27.07    5.01
 -11   3 -14   25.18    4.66
 -11  -3 -14   19.23    3.73
 -11  -3 -14   24.06    3.96
 -11   3 -14   24.99    3.76
 -11  -3 -13    7.45    2.13
 -11   3 -13   10.57    3.05
 -11  -3 -13    9.66    2.61
 -11   3 -13    4.99    2.40
 -11   3 -13    5.39    1.72
 -11  -3 -13    8.42    2.89
 -11  -3 -12    1.69    1.01
 -11   3 -12    3.26    1.86
 -11  -3 -12    1.78    1.12
 -11   3 -12    0.90    0.73
 -11   3 -12    0.71    1.55
 -11  -3 -12    2.64    1.43
 -11  -3 -11   15.78    3.59
 -11   3 -11   13.03    3.24
 -11   3 -11   15.88    3.91
 -11   3 -11   12.96    2.40
 -11  -3 -11   12.28    2.57
 -11  -3 -10   32.12    5.11
 -11   3 -10   25.94    5.01
 -11   3 -10   28.34    4.61
 -11  -3 -10   28.68    3.84
 -11   3 -10   20.81    3.09
 -11  -3  -9   35.95    5.49
 -11   3  -9   37.42    5.86
 -11   3  -9   35.28    3.91
 -11   3  -9   34.62    5.12
 -11  -3  -9   37.85    4.40
 -11   3  -8   48.35    5.99
 -11   3  -8   58.68    7.35
 -11  -3  -8   45.57    4.88
 -11   3  -8   48.45    4.52
 -11  -3  -8   48.18    6.43
 -11   3  -7   18.88    2.60
 -11  -3  -7   26.99    4.56
 -11   3  -7   19.52    4.15
 -11   3  -7   25.31    4.10
 -11  -3  -7   24.77    3.26
 -11   3  -6   19.20    2.39
 -11   3  -6   18.09    3.50
 -11  -3  -6   17.02    2.59
 -11   3  -6   17.38    3.86
 -11  -3  -6   17.24    3.64
 -11   3  -5   11.13    3.07
 -11   3  -5    8.85    2.40
 -11  -3  -5    9.55    1.84
 -11  -3  -5    7.68    2.38
 -11  -3  -4    1.41    1.08
 -11   3  -4    1.30    1.13
 -11  -3  -4    0.89    0.58
 -11  -3  -3   12.77    2.02
 -11   3  -3   13.73    3.34
 -11  -3  -3   12.29    2.88
 -11  -3  -2   64.56    6.94
 -11  -3  -2   62.80    4.96
 -11   3  -2   57.76    7.06
 -11  -3  -1   22.28    2.60
 -11  -3  -1   27.84    4.32
 -11   3  -1   28.08    4.61
 -11   3   0   54.44    6.62
 -11  -3   0   52.23    6.05
 -11  -3   1   10.78    2.61
 -11   3   1   17.33    3.64
 -11  -3   2    0.40    0.54
 -11   3   2    1.80    1.25
 -11   3   3   20.14    3.90
 -11  -3   3   20.81    3.56
 -11   3   4   44.14    5.85
 -11  -3   4   48.59    5.57
 -11  -3   5   27.13    4.13
 -11   3   5   37.06    5.19
 -11  -3   6   59.07    6.27
 -11   3   6   65.58    7.12
 -11  -3   7    9.13    2.35
 -11   3   7   11.10    3.13
 -11  -3   8   26.48    3.88
 -11   3   8   20.65    3.96
 -11  -3   9    6.39    1.96
 -11   3   9    5.43    2.05
 -11   3  10    8.90    2.56
 -11  -3  10    7.03    2.02
 -11  -3  11   22.59    3.67
 -11   3  11   19.34    3.73
 -11  -3  12   35.61    4.76
 -11   3  12   38.40    5.27
 -11  -3  13   11.61    2.75
 -11   3  13   15.20    3.28
 -11   3  14   32.15    4.79
 -11  -3  14   36.00    4.81
 -11  -3  15    3.07    1.46
 -11   3  15    5.17    2.01
 -11   3  16    5.28    1.89
 -11  -3  16    6.92    2.04
 -11  -3  17    6.39    2.04
 -11   3  17    5.85    2.00
 -11  -5 -18    4.69    2.03
 -11   5 -18    5.57    2.70
 -11   5 -17    7.98    2.91
 -11  -5 -17    3.40    1.54
 -11   5 -16    5.80    2.33
 -11  -5 -16    8.43    2.51
 -11  -5 -15   10.16    2.59
 -11   5 -15    5.59    2.58
 -11  -5 -15    9.47    2.59
 -11  -5 -15    9.87    2.91
 -11   5 -14    2.69    1.38
 -11  -5 -14    0.33    0.86
 -11  -5 -14    0.58    1.17
 -11  -5 -14    2.58    1.30
 -11  -5 -13   -0.27    0.80
 -11   5 -13    0.57    0.71
 -11  -5 -13    0.49    1.20
 -11  -5 -12    3.45    1.53
 -11   5 -12    0.47    1.14
 -11  -5 -11    0.73    0.70
 -11  -5 -11   -0.11    0.90
 -11   5 -11   -0.30    1.17
 -11   5 -11   -0.72    1.37
 -11  -5 -10   27.65    3.90
 -11   5 -10   29.56    4.76
 -11  -5 -10   25.14    4.51
 -11   5 -10   27.71    5.13
 -11   5  -9    1.06    1.15
 -11  -5  -9    3.25    1.36
 -11   5  -9    3.35    1.64
 -11  -5  -9    3.74    1.92
 -11  -5  -8    7.49    2.20
 -11  -5  -8    8.40    1.97
 -11   5  -8   10.38    2.99
 -11   5  -8    9.06    2.54
 -11  -5  -7   12.86    2.33
 -11  -5  -7    8.81    2.46
 -11   5  -7   12.10    3.24
 -11   5  -7   13.43    3.07
 -11  -5  -6    4.82    1.41
 -11   5  -6    5.72    2.29
 -11  -5  -6    3.02    1.41
 -11   5  -6    4.74    1.76
 -11   5  -5    6.39    2.45
 -11   5  -5    6.18    2.06
 -11  -5  -5    4.08    1.78
 -11  -5  -5    3.19    1.13
 -11   5  -4   45.57    5.64
 -11  -5  -4   48.95    5.94
 -11   5  -4   54.20    6.84
 -11  -5  -4   44.41    4.41
 -11  -5  -3    5.87    1.42
 -11   5  -3    9.49    3.10
 -11   5  -3   11.84    2.74
 -11  -5  -3   11.16    2.73
 -11   5  -2   38.90    5.73
 -11   5  -2   47.20    5.43
 -11  -5  -2   42.01    5.40
 -11   5  -1   13.28    3.21
 -11  -5  -1   11.63    2.72
 -11   5  -1   12.92    2.86
 -11   5   0    9.07    2.79
 -11  -5   0   11.38    2.57
 -11   5   1    8.22    2.80
 -11  -5   1    5.98    1.91
 -11  -5   2   72.36    7.14
 -11   5   2   76.67    8.09
 -11   5   3   28.46    4.81
 -11  -5   3   17.74    3.37
 -11  -5   4  101.95    8.60
 -11   5   4   94.01    9.25
 -11   5   5   16.67    3.61
 -11  -5   5   20.82    3.49
 -11   5   6   37.28    5.21
 -11  -5   6   28.28    4.09
 -11  -5   7    6.31    1.88
 -11   5   7    7.25    2.37
 -11  -5   8   28.89    4.05
 -11   5   8   27.24    4.49
 -11   5   9   11.71    3.14
 -11  -5   9    5.32    1.85
 -11  -5  10  123.95    9.54
 -11   5  10  106.40    9.96
 -11   5  11   10.03    3.04
 -11  -5  11    3.26    1.74
 -11   5  12   77.81    7.91
 -11  -5  12   69.59    6.86
 -11  -5  13   14.98    2.94
 -11  -5  14   11.98    2.66
 -11  -5  15    7.85    2.13
 -11  -5  16   50.42    5.75
 -11  -5  17    3.93    1.66
 -11  -7 -17   20.44    3.97
 -11   7 -17   29.42    5.45
 -11  -7 -16    8.62    2.55
 -11   7 -16   11.10    3.38
 -11   7 -15    7.28    2.58
 -11  -7 -15    7.93    2.38
 -11  -7 -15    9.88    2.86
 -11   7 -14   11.91    3.36
 -11  -7 -14   11.18    3.02
 -11  -7 -14   11.11    2.68
 -11  -7 -13   32.94    5.29
 -11  -7 -13   34.49    4.73
 -11   7 -13   36.05    5.79
 -11   7 -12    1.40    1.57
 -11  -7 -12    2.11    1.83
 -11  -7 -12    1.53    1.27
 -11  -7 -11   41.10    5.81
 -11  -7 -11   31.13    4.44
 -11   7 -11   50.24    6.64
 -11   7 -10   20.08    4.15
 -11  -7 -10   12.69    2.66
 -11  -7 -10   14.95    3.39
 -11   7  -9   15.87    3.55
 -11  -7  -9   13.99    2.64
 -11  -7  -9   15.00    3.30
 -11  -7  -8   26.20    3.63
 -11  -7  -8   25.80    4.39
 -11   7  -8   29.98    4.89
 -11   7  -7   31.03    4.94
 -11  -7  -7   30.85    4.75
 -11  -7  -7   25.78    3.58
 -11  -7  -6   10.83    2.17
 -11  -7  -6   11.31    2.83
 -11  -7  -5   75.07    7.78
 -11   7  -5   83.31    8.21
 -11   7  -4   10.73    2.98
 -11  -7  -4    8.42    2.46
 -11   7  -3   38.59    5.23
 -11  -7  -3   34.33    4.90
 -11   7  -2   46.75    5.75
 -11  -7  -2   55.62    6.20
 -11  -7  -1   18.35    3.46
 -11   7  -1   19.33    3.69
 -11  -7   0   22.90    3.92
 -11   7   0   33.58    4.52
 -11   7   1   66.45    6.58
 -11  -7   1   64.60    6.73
 -11   7   2   15.41    2.95
 -11  -7   2    2.64    1.68
 -11  -7   3   67.85    6.89
 -11   7   3   72.27    6.75
 -11   7   4   24.42    3.48
 -11  -7   4   11.86    2.65
 -11  -7   5    5.85    1.92
 -11   7   5   10.49    2.30
 -11  -7   6   17.08    3.11
 -11   7   6   19.16    3.02
 -11  -7   7   21.24    3.52
 -11  -7   8   -0.18    0.52
 -11  -7   9   38.53    4.77
 -11  -7  10    5.16    1.80
 -11  -7  11   13.61    2.72
 -11  -7  12    8.39    2.17
 -11  -7  13    1.19    0.86
 -11  -7  14    5.45    1.72
 -11  -7  15   25.27    3.82
 -11  -7  16    4.16    1.56
 -11  -7  17    7.84    2.17
 -11   9 -16   -2.67    1.82
 -11  -9 -16    0.16    0.91
 -11  -9 -15    7.85    2.34
 -11   9 -15   11.33    3.42
 -11  -9 -15   12.10    3.05
 -11   9 -14   -0.37    1.58
 -11  -9 -14    3.62    1.58
 -11  -9 -14    5.06    2.08
 -11  -9 -13   11.14    2.96
 -11   9 -13   11.55    3.07
 -11  -9 -13    7.51    2.16
 -11   9 -12    5.63    2.39
 -11  -9 -12    3.05    1.30
 -11  -9 -12    7.15    2.38
 -11  -9 -11    0.13    0.71
 -11   9 -11    1.39    1.21
 -11  -9 -11    0.07    0.64
 -11  -9 -10   -0.95    0.84
 -11   9 -10   -0.14    0.88
 -11  -9 -10    0.65    0.77
 -11   9  -9   10.16    2.69
 -11  -9  -9    9.86    2.28
 -11  -9  -9   12.01    2.95
 -11   9  -8    1.67    1.53
 -11  -9  -8    4.16    1.81
 -11  -9  -8    4.45    1.49
 -11   9  -7   32.86    5.23
 -11  -9  -7   38.76    5.34
 -11   9  -6   14.16    3.47
 -11  -9  -6    8.87    2.62
 -11  -9  -5   12.18    2.83
 -11   9  -5    9.84    2.80
 -11   9  -4    4.14    1.64
 -11  -9  -4    2.79    1.47
 -11  -9  -3    2.38    1.20
 -11   9  -3    1.20    0.94
 -11  -9  -2    2.47    1.33
 -11   9  -2    8.28    2.34
 -11  -9  -1   47.01    5.74
 -11   9  -1   43.19    5.55
 -11   9   0   33.52    4.66
 -11  -9   0   16.83    3.42
 -11   9   1   52.71    6.02
 -11  -9   1   53.30    6.10
 -11   9   2   29.65    4.34
 -11  -9   2   21.45    3.75
 -11  -9   3   14.75    2.94
 -11   9   3   12.18    2.71
 -11  -9   4   14.70    2.95
 -11   9   4   20.03    3.32
 -11  -9   5   34.52    4.76
 -11   9   5   41.75    4.86
 -11  -9   6   19.96    3.63
 -11   9   6   40.89    4.71
 -11   9   7   66.00    6.38
 -11  -9   7   78.62    7.28
 -11  -9   8   13.39    2.93
 -11   9   8   27.61    3.77
 -11  -9   9   15.25    2.97
 -11   9   9   17.24    2.87
 -11   9  10    4.46    1.53
 -11  -9  10    3.09    1.51
 -11   9  11   23.62    3.26
 -11  -9  11   19.94    3.50
 -11  -9  12   11.24    2.60
 -11   9  12   14.31    2.56
 -11   9  13   57.64    5.37
 -11  -9  13   56.17    6.06
 -11  -9  14   24.45    3.84
 -11  -9  15   44.12    5.28
 -11  -9  16    6.93    2.06
 -11  -9  17    0.90    0.62
 -11 -11 -14   14.83    3.28
 -11  11 -14   19.45    4.57
 -11 -11 -14   18.34    3.77
 -11 -11 -13    7.92    2.41
 -11  11 -13    9.58    3.06
 -11 -11 -13    6.84    2.33
 -11 -11 -12   16.46    3.59
 -11 -11 -12   21.10    3.66
 -11  11 -12   25.00    5.00
 -11 -11 -11   13.96    2.89
 -11  11 -11   14.31    3.72
 -11 -11 -11   13.33    3.23
 -11  11 -10   19.68    4.18
 -11 -11 -10   16.53    3.50
 -11 -11 -10   14.55    2.92
 -11  11  -9    8.34    2.46
 -11 -11  -9    6.01    1.82
 -11 -11  -9    7.21    2.35
 -11 -11  -8   20.26    3.90
 -11  11  -8   13.70    3.43
 -11  11  -7    5.96    2.48
 -11 -11  -7    5.70    2.01
 -11 -11  -6   23.36    4.12
 -11  11  -6   26.22    4.68
 -11  11  -5    3.18    1.82
 -11 -11  -5    7.51    2.31
 -11 -11  -4   16.56    3.36
 -11  11  -4   13.27    3.22
 -11 -11  -3   25.06    4.22
 -11  11  -3   23.22    4.15
 -11  11  -2   11.57    3.16
 -11 -11  -2   14.95    3.25
 -11  11  -1   12.95    2.96
 -11 -11  -1    5.18    1.98
 -11  11   0   15.50    3.29
 -11 -11   0   14.34    3.10
 -11  11   1    9.90    2.64
 -11 -11   1    6.60    2.21
 -11 -11   2   21.36    3.90
 -11  11   2   25.57    4.06
 -11  11   3   31.69    4.46
 -11 -11   3   25.00    4.13
 -11 -11   4    5.95    1.97
 -11  11   4   15.61    3.13
 -11 -11   5   24.46    3.95
 -11  11   5   21.78    3.58
 -11 -11   6    5.71    1.98
 -11  11   6    8.29    2.15
 -11 -11   7    0.21    0.69
 -11  11   7    3.11    1.50
 -11 -11   8    7.18    2.24
 -11  11   8   14.56    2.89
 -11  11   9   40.92    4.74
 -11 -11   9   35.21    4.84
 -11  11  10   12.12    2.44
 -11 -11  10    1.68    1.15
 -11 -11  11   28.79    4.29
 -11  11  11   24.39    3.51
 -11 -11  12    0.03    0.67
 -11 -11  13    4.30    1.50
 -11 -11  14    2.35    1.45
 -11 -11  15    5.97    1.92
 -11 -11  16    1.36    0.89
 -11 -11  17   22.82    3.75
 -11  13 -12    9.77    3.25
 -11 -13 -12    8.20    2.89
 -11 -13 -12    6.97    2.11
 -11 -13 -11    4.69    1.99
 -11 -13 -11    5.26    1.82
 -11  13 -11    5.25    2.56
 -11 -13 -10    8.10    2.45
 -11  13 -10   10.80    3.36
 -11 -13 -10    8.62    2.36
 -11 -13  -9   21.61    4.11
 -11  13  -9   23.25    4.74
 -11 -13  -8   12.76    3.26
 -11  13  -8    8.09    2.76
 -11  13  -7   12.52    3.42
 -11 -13  -7   18.79    3.76
 -11  13  -6   10.41    2.97
 -11 -13  -6   14.63    3.40
 -11  13  -5    1.68    1.36
 -11 -13  -5    2.91    1.64
 -11 -13  -4   12.59    3.06
 -11  13  -4   10.44    3.09
 -11 -13  -3   34.78    5.16
 -11  13  -3   23.76    4.41
 -11  13  -2   13.09    3.17
 -11 -13  -2    7.24    2.46
 -11  13  -1   12.69    3.11
 -11 -13  -1   15.31    3.35
 -11 -13   0   12.20    2.97
 -11  13   0    9.36    2.56
 -11 -13   1    0.89    1.10
 -11  13   1    4.57    1.95
 -11  13   2   11.12    2.64
 -11 -13   2   10.32    2.72
 -11 -13   3   31.15    4.74
 -11  13   3   30.50    4.45
 -11  13   4   18.29    3.43
 -11 -13   4   13.86    3.17
 -11  13   5   36.76    4.93
 -11 -13   5   47.73    5.88
 -11 -13   6   19.64    3.73
 -11  13   6   25.58    4.23
 -11 -13   7    0.43    0.85
 -11  13   7    5.14    1.86
 -11 -13   8   14.80    3.16
 -11  13   8   12.54    2.69
 -11 -13   9   26.50    4.25
 -11  13   9   22.47    3.55
 -11 -13  10   10.50    2.62
 -11 -13  11   42.54    5.49
 -11 -13  12   12.18    2.81
 -11 -13  13   11.59    2.79
 -11 -13  14    3.98    1.55
 -11 -13  15    3.87    1.65
 -11 -13  16    2.56    1.38
 -11 -13  17   27.04    4.24
 -11 -15  -9   15.45    3.61
 -11  15  -9   10.28    3.45
 -11  15  -8    3.76    2.38
 -11 -15  -8    6.86    2.51
 -11  15  -7    7.38    2.52
 -11 -15  -7   10.50    3.13
 -11 -15  -6    5.46    2.31
 -11  15  -6    2.55    1.70
 -11  15  -5    0.58    1.13
 -11 -15  -5   -0.32    0.89
 -11  15  -4    1.71    1.21
 -11 -15  -4    1.67    1.51
 -11 -15  -3    7.99    2.44
 -11  15  -3    4.70    2.26
 -11  15  -2    1.43    1.40
 -11 -15  -2    3.04    1.82
 -11  15  -1   20.21    3.91
 -11 -15  -1   19.75    3.96
 -11  15   0   13.94    3.44
 -11 -15   0   13.43    3.25
 -11  15   1   11.04    3.03
 -11 -15   1   12.82    3.22
 -11 -15   2   10.51    2.73
 -11  15   2    4.54    1.74
 -11 -15   3   -0.19    1.02
 -11  15   3    2.17    1.51
 -11  15   4    9.68    2.60
 -11 -15   4    6.51    2.30
 -11 -15   5   25.62    4.42
 -11  15   5   23.31    3.98
 -11  15   6   18.67    3.61
 -11 -15   6   24.74    4.24
 -11 -15   7   20.08    3.91
 -11  15   7   22.19    3.80
 -11 -15   8   30.74    4.87
 -11 -15   9    1.26    1.35
 -11 -15  10   18.94    3.74
 -11 -15  11    5.39    2.09
 -11 -15  12   14.58    3.32
 -11 -15  13   16.00    3.45
 -11 -15  14   17.57    3.62
 -11 -15  15    5.46    1.99
 -11 -15  16   12.69    3.05
 -11 -15  17   -2.02    1.27
 -11 -17  -5   40.33    6.05
 -11  17  -5   32.64    5.67
 -11 -17  -4    2.37    1.64
 -11  17  -4    8.49    3.32
 -11  17  -3   14.61    3.64
 -11 -17  -3   17.46    3.89
 -11  17  -2    2.17    1.85
 -11 -17  -2    2.11    1.73
 -11 -17  -1    3.52    1.84
 -11  17  -1    3.87    1.54
 -11 -17   0    4.63    2.00
 -11  17   0    6.66    2.30
 -11  17   1   10.84    3.03
 -11 -17   1   11.15    3.10
 -11  17   2    7.45    2.35
 -11 -17   2    3.84    1.92
 -11 -17   3   17.30    3.73
 -11  17   3   18.02    3.70
 -11  17   4    0.49    1.34
 -11 -17   4    0.09    0.73
 -11 -17   5    0.48    0.97
 -11  17   5    1.15    1.05
 -11 -17   6    2.77    1.54
 -11 -17   7    6.84    2.30
 -11 -17   8    4.72    2.05
 -11 -17   9   10.86    2.89
 -11 -17  10    0.03    0.70
 -11 -17  11    1.18    1.19
 -11 -17  12    2.30    1.22
 -11 -17  13    0.53    0.96
 -10   0 -20    8.47    2.70
 -10   0 -19    1.81    1.44
 -10   0 -19   -0.76    1.55
 -10   0 -18   56.90    6.99
 -10   0 -18   48.66    6.29
 -10   0 -17    0.95    1.02
 -10   0 -17    0.59    0.80
 -10   0 -16   24.38    4.43
 -10   0 -16   29.10    4.40
 -10   0 -16   24.15    4.65
 -10   0 -15    0.67    0.95
 -10   0 -15   -0.39    0.81
 -10   0 -15    0.50    0.73
 -10   0 -14   11.53    3.13
 -10   0 -14    7.74    2.40
 -10   0 -14   12.46    2.71
 -10   0 -13   -0.21    0.71
 -10   0 -13   -0.16    0.69
 -10   0 -13    1.50    1.29
 -10   0 -12   96.66    9.50
 -10   0 -12   91.52    8.52
 -10   0 -12   83.86    7.52
 -10   0 -11    4.01    2.06
 -10   0 -11    4.03    2.19
 -10   0 -11    2.52    1.45
 -10   0 -10  155.26   12.12
 -10   0 -10  171.45   11.41
 -10   0 -10  184.49   13.96
 -10   0  -9    3.42    2.02
 -10   0  -9    1.69    1.32
 -10   0  -9    2.16    1.15
 -10   0  -8   19.54    3.77
 -10   0  -8   18.82    2.78
 -10   0  -7   -0.25    0.50
 -10   0  -7    0.13    0.74
 -10   0  -6   65.29    5.31
 -10   0  -6   73.24    7.60
 -10   0  -5    1.88    0.88
 -10   0  -5    1.51    1.44
 -10   0  -4  169.78   10.11
 -10   0  -4  182.76   13.26
 -10   0  -3    0.81    0.68
 -10   0  -3    3.05    2.00
 -10   0  -2  115.61    9.47
 -10   0  -2   99.17    6.28
 -10   0  -1   -0.82    0.58
 -10   0  -1    0.16    0.31
 -10   0   0    4.69    0.81
 -10   0   0    5.73    1.85
 -10   0   1    0.05    0.77
 -10   0   1   -0.05    0.30
 -10   0   2  116.64    6.28
 -10   0   2  138.35   10.24
 -10   0   3    1.53    1.50
 -10   0   3   -0.14    0.15
 -10   0   4   89.28    4.90
 -10   0   4  101.26    5.01
 -10   0   5    0.21    0.88
 -10   0   5   -0.50    0.17
 -10   0   6   11.86    1.00
 -10   0   6   20.23    3.27
 -10   0   7    0.22    0.15
 -10   0   7   -1.55    0.98
 -10   0   8   27.52    2.03
 -10   0   8   26.98    3.94
 -10   0   9    0.93    0.47
 -10   0   9   -0.22    0.88
 -10   0  10   89.44    7.94
 -10   0  11    0.69    0.64
 -10   0  12   12.39    2.68
 -10   0  13   -0.59    0.79
 -10   0  14   10.03    2.44
 -10   0  15   -0.35    0.78
 -10   0  16   47.81    5.50
 -10   0  17    0.45    0.57
 -10  -2 -20    5.58    2.19
 -10   2 -20    3.77    1.58
 -10   2 -20    5.99    2.18
 -10   2 -19   -1.26    1.09
 -10   2 -19   -2.83    1.65
 -10  -2 -19    2.00    1.50
 -10  -2 -18    5.33    2.01
 -10  -2 -18    3.07    1.41
 -10   2 -18    1.66    1.41
 -10   2 -18    4.57    1.76
 -10   2 -17    1.58    1.42
 -10  -2 -17   -0.47    1.38
 -10   2 -17   -0.21    1.07
 -10  -2 -17   -0.65    1.49
 -10  -2 -16    6.55    2.39
 -10  -2 -16    5.40    1.90
 -10  -2 -16    7.69    2.28
 -10   2 -16    8.18    2.73
 -10   2 -16    5.91    2.08
 -10   2 -16    7.24    2.22
 -10   2 -15    2.21    1.06
 -10   2 -15    4.89    2.01
 -10  -2 -15    4.33    2.06
 -10  -2 -15    1.52    1.12
 -10  -2 -15    3.56    1.57
 -10   2 -15    4.51    2.05
 -10  -2 -14   11.68    2.73
 -10   2 -14   11.99    3.27
 -10   2 -14   14.76    3.33
 -10   2 -14   10.17    2.40
 -10  -2 -14   11.36    2.62
 -10  -2 -14   13.16    3.37
 -10  -2 -13    1.93    1.66
 -10   2 -13   -0.62    1.21
 -10  -2 -13   -0.20    0.86
 -10  -2 -13    1.99    1.13
 -10   2 -13    0.25    0.68
 -10   2 -13    1.62    1.02
 -10  -2 -12   11.08    3.03
 -10  -2 -12   11.17    2.58
 -10  -2 -12   11.71    2.55
 -10   2 -12   11.09    2.32
 -10   2 -12   15.94    3.46
 -10   2 -12   12.88    3.21
 -10  -2 -11    3.14    1.77
 -10   2 -11    5.04    1.97
 -10  -2 -11    4.05    1.52
 -10   2 -11    3.46    1.50
 -10   2 -11    2.40    1.15
 -10  -2 -11    0.69    0.78
 -10   2 -10    2.00    1.02
 -10   2 -10    3.92    1.83
 -10  -2 -10    6.15    1.63
 -10   2 -10    5.15    2.23
 -10  -2 -10    3.04    1.61
 -10   2  -9   24.36    4.38
 -10   2  -9   19.47    2.79
 -10  -2  -9   26.48    4.40
 -10   2  -9   18.90    3.41
 -10  -2  -9   23.90    3.26
 -10  -2  -8   46.92    5.98
 -10   2  -8   42.58    4.22
 -10   2  -8   45.96    5.48
 -10  -2  -8   48.93    4.79
 -10   2  -8   43.72    6.02
 -10   2  -7   16.49    2.36
 -10   2  -7   20.35    3.52
 -10  -2  -7   20.45    3.76
 -10  -2  -7   22.20    2.94
 -10   2  -7   21.81    4.05
 -10   2  -6   39.31    3.75
 -10  -2  -6   43.49    5.60
 -10   2  -6   40.62    5.68
 -10   2  -6   41.45    4.95
 -10  -2  -6   47.35    4.37
 -10  -2  -5   11.96    2.78
 -10  -2  -5    8.52    1.72
 -10   2  -5   11.81    2.90
 -10   2  -5   10.45    1.64
 -10  -2  -4   14.04    2.07
 -10   2  -4   12.10    2.93
 -10   2  -4   11.68    1.67
 -10  -2  -4   15.27    3.08
 -10  -2  -3   34.17    3.29
 -10  -2  -3   31.39    4.47
 -10   2  -3   31.80    2.81
 -10   2  -3   25.39    4.29
 -10  -2  -2    8.53    2.28
 -10   2  -2    9.81    2.68
 -10   2  -2    8.51    1.22
 -10  -2  -2    9.12    1.55
 -10   2  -1   41.72    5.38
 -10  -2  -1   42.69    5.22
 -10   2  -1   40.99    2.95
 -10  -2  -1   43.60    3.57
 -10   2   0   70.22    7.13
 -10  -2   0   68.57    6.74
 -10   2   0   61.48    3.82
 -10  -2   0   73.06    4.76
 -10  -2   1   19.01    3.34
 -10   2   1   24.74    3.99
 -10   2   2   59.79    6.44
 -10  -2   2   50.83    5.72
 -10  -2   3   36.38    4.58
 -10   2   3   35.40    4.85
 -10  -2   4    1.59    1.00
 -10   2   4    3.44    1.70
 -10   2   5   57.24    6.23
 -10  -2   5   58.06    5.91
 -10  -2   6   21.95    3.44
 -10   2   6   28.13    4.18
 -10   2   7   38.56    4.99
 -10  -2   7   37.81    4.62
 -10  -2   8   59.71    6.02
 -10   2   8   61.42    6.46
 -10  -2   9   42.33    5.02
 -10   2   9   51.89    5.81
 -10   2  10   17.48    3.21
 -10  -2  10   15.05    2.83
 -10  -2  11   63.15    6.22
 -10   2  11   60.80    6.48
 -10  -2  12   11.04    2.47
 -10   2  12   12.10    2.72
 -10   2  13   43.21    5.30
 -10  -2  13   42.31    5.03
 -10   2  14   72.33    7.02
 -10  -2  14   67.48    6.68
 -10  -2  15   21.61    3.56
 -10   2  15   23.24    3.74
 -10  -2  16   59.56    6.20
 -10   2  16   54.15    5.94
 -10  -2  17   33.61    4.45
 -10   2  17   27.70    4.10
 -10  -4 -20   18.66    4.02
 -10   4 -20   12.89    3.62
 -10   4 -20   14.28    3.34
 -10   4 -19   16.70    3.48
 -10   4 -19   13.05    3.39
 -10  -4 -19   14.82    3.70
 -10   4 -18    0.01    0.65
 -10   4 -18    0.47    0.99
 -10  -4 -18    1.17    1.19
 -10   4 -17   11.18    2.68
 -10   4 -17   13.34    3.37
 -10  -4 -17   10.09    2.74
 -10   4 -16    7.63    2.63
 -10  -4 -16   14.00    3.42
 -10  -4 -16   11.72    2.78
 -10   4 -16   11.57    2.60
 -10  -4 -16   10.33    2.72
 -10   4 -15   31.29    4.43
 -10  -4 -15   32.11    4.69
 -10   4 -15   44.18    6.13
 -10  -4 -15   44.61    6.05
 -10  -4 -15   40.43    5.32
 -10  -4 -14   23.94    3.92
 -10  -4 -14   23.53    4.34
 -10   4 -14   23.41    3.60
 -10   4 -14   27.97    4.82
 -10  -4 -14   26.00    4.06
 -10  -4 -13   31.46    5.02
 -10  -4 -13   27.20    4.17
 -10   4 -13   36.49    5.68
 -10   4 -13   29.26    4.87
 -10   4 -13   28.07    3.86
 -10  -4 -13   29.25    4.24
 -10   4 -12    8.22    2.67
 -10  -4 -12    7.59    2.07
 -10  -4 -12    8.67    2.51
 -10   4 -12   10.72    2.80
 -10   4 -12    7.81    1.92
 -10  -4 -11   17.30    3.05
 -10   4 -11   20.69    3.98
 -10   4 -11   12.51    2.37
 -10  -4 -11   16.65    3.52
 -10   4 -11   20.74    4.16
 -10   4 -10    8.08    2.64
 -10   4 -10    8.46    1.84
 -10  -4 -10   12.34    3.17
 -10   4 -10   12.34    2.87
 -10  -4 -10    9.34    2.11
 -10   4  -9   40.84    5.87
 -10   4  -9   45.27    5.69
 -10  -4  -9   41.35    5.59
 -10   4  -9   37.29    4.03
 -10  -4  -9   41.82    4.66
 -10   4  -8   28.92    3.34
 -10   4  -8   30.77    4.66
 -10   4  -8   32.85    5.20
 -10  -4  -8   33.13    4.79
 -10  -4  -8   34.43    4.02
 -10   4  -7   88.36    8.07
 -10   4  -7   88.09    8.79
 -10  -4  -7   76.12    6.56
 -10   4  -7   77.83    6.00
 -10  -4  -7   81.63    8.00
 -10   4  -6   29.97    4.86
 -10  -4  -6   25.94    3.34
 -10   4  -6   30.85    3.17
 -10   4  -6   35.29    4.61
 -10  -4  -6   24.50    4.11
 -10   4  -5   35.64    4.61
 -10   4  -5   31.89    4.92
 -10  -4  -5   35.86    4.81
 -10  -4  -5   31.11    3.51
 -10   4  -5   29.77    3.03
 -10  -4  -4    0.00    0.58
 -10   4  -4    1.06    1.18
 -10   4  -4    1.19    0.68
 -10  -4  -4    0.44    0.78
 -10   4  -4    2.42    1.69
 -10   4  -3   38.24    5.28
 -10  -4  -3   30.65    3.32
 -10   4  -3   34.07    2.95
 -10  -4  -3   32.19    4.54
 -10   4  -3   31.11    4.21
 -10   4  -2   43.24    5.75
 -10  -4  -2   38.94    5.02
 -10   4  -1   57.54    6.77
 -10  -4  -1   64.77    6.45
 -10   4   0   32.63    4.81
 -10  -4   0   33.05    4.40
 -10  -4   1   40.46    4.84
 -10   4   1   36.97    5.18
 -10   4   2    2.62    1.69
 -10  -4   2    0.10    0.66
 -10   4   3    7.61    1.10
 -10  -4   3    9.88    2.22
 -10   4   3   10.67    2.68
 -10   4   4   38.61    5.15
 -10  -4   4   39.87    4.68
 -10   4   5   33.08    4.79
 -10  -4   5   33.65    4.29
 -10  -4   6   49.57    5.31
 -10   4   6   49.90    5.88
 -10   4   7   24.13    3.97
 -10  -4   7   26.26    3.67
 -10   4   8    5.35    1.93
 -10  -4   8    8.00    1.96
 -10   4   9   10.28    2.57
 -10  -4   9    7.81    2.03
 -10   4  10   26.41    4.11
 -10  -4  10   20.95    3.29
 -10  -4  11    4.06    1.44
 -10   4  11    5.57    1.99
 -10  -4  12   46.46    5.20
 -10   4  12   54.81    6.03
 -10  -4  13   22.39    3.46
 -10   4  13   24.14    3.85
 -10   4  14   30.90    4.45
 -10  -4  14   36.16    4.41
 -10  -4  15   19.16    3.19
 -10  -4  16    4.44    1.59
 -10  -4  17    1.60    1.19
 -10   6 -19   11.97    3.59
 -10  -6 -19    9.87    2.80
 -10   6 -19    6.72    2.20
 -10   6 -18    0.39    1.10
 -10   6 -18   -0.42    0.72
 -10  -6 -18    0.80    0.98
 -10  -6 -17   36.13    5.28
 -10   6 -17   36.90    5.94
 -10   6 -17   35.33    4.89
 -10  -6 -16    3.83    2.14
 -10   6 -16    7.35    2.03
 -10   6 -16    6.09    2.56
 -10  -6 -16   10.44    2.79
 -10  -6 -15   10.79    2.72
 -10  -6 -15   10.09    2.60
 -10  -6 -15   14.09    3.28
 -10   6 -15   10.24    2.80
 -10   6 -15   12.05    2.60
 -10   6 -14    8.28    2.09
 -10  -6 -14    9.67    2.47
 -10   6 -14    9.35    2.93
 -10  -6 -14   10.46    2.74
 -10  -6 -13   10.27    2.78
 -10   6 -13   10.25    2.93
 -10   6 -13   10.76    2.28
 -10  -6 -13    8.58    2.29
 -10   6 -12    2.04    1.03
 -10  -6 -12    4.08    1.68
 -10   6 -12    3.05    1.72
 -10  -6 -12    3.75    1.56
 -10  -6 -11   32.02    4.34
 -10   6 -11   38.44    4.34
 -10  -6 -11   45.68    5.72
 -10   6 -11   31.03    5.07
 -10   6 -10   12.45    2.39
 -10  -6 -10   11.39    2.92
 -10   6 -10   14.33    3.36
 -10  -6 -10   13.73    2.67
 -10  -6  -9   28.96    3.89
 -10   6  -9   35.32    5.18
 -10  -6  -9   37.20    5.04
 -10   6  -9   25.57    3.38
 -10  -6  -8   23.66    3.38
 -10  -6  -8   23.39    3.98
 -10   6  -8   20.76    3.90
 -10  -6  -7    7.99    2.25
 -10  -6  -7    6.86    1.69
 -10   6  -7    6.38    2.12
 -10   6  -6    1.82    1.40
 -10  -6  -6    0.48    0.38
 -10  -6  -6    0.54    0.62
 -10   6  -6    1.31    1.45
 -10   6  -5   61.65    6.52
 -10   6  -5   52.84    6.77
 -10  -6  -5   59.47    6.38
 -10   6  -4   11.91    2.78
 -10  -6  -4    9.92    2.45
 -10   6  -4    8.58    2.70
 -10   6  -3   57.21    6.90
 -10   6  -3   55.81    6.15
 -10  -6  -3   65.46    6.58
 -10  -6  -2   40.13    5.04
 -10   6  -2   48.91    5.37
 -10   6  -2   40.03    5.61
 -10   6  -1   24.27    4.32
 -10  -6  -1   19.42    3.34
 -10   6  -1   26.21    3.83
 -10   6   0   24.63    4.32
 -10  -6   0   26.14    3.83
 -10   6   0   31.02    4.02
 -10   6   1   17.02    2.88
 -10   6   1   12.25    3.01
 -10  -6   1   17.92    3.06
 -10  -6   2    6.06    1.85
 -10   6   2    3.89    1.63
 -10   6   2    8.76    2.06
 -10   6   3   39.01    5.41
 -10  -6   3   48.71    5.24
 -10   6   4   49.06    6.17
 -10  -6   4   56.65    5.71
 -10   6   5   34.17    4.94
 -10  -6   5   27.99    3.91
 -10   6   6   48.16    5.88
 -10  -6   6   46.88    5.13
 -10  -6   7    0.97    0.93
 -10   6   7    1.51    1.11
 -10  -6   8    1.64    0.95
 -10  -6   9   32.75    4.14
 -10  -6  10   57.88    5.80
 -10  -6  11   40.96    4.69
 -10  -6  12   97.41    8.01
 -10  -6  13    5.81    1.65
 -10  -6  14   28.85    3.91
 -10  -6  15   14.57    2.79
 -10  -6  16   16.14    2.86
 -10  -6  17   15.00    2.88
 -10   8 -18   -1.76    1.86
 -10  -8 -18    0.00    0.62
 -10  -8 -17   12.93    3.12
 -10   8 -17    8.79    3.06
 -10  -8 -16    6.17    2.04
 -10   8 -16    4.76    2.36
 -10  -8 -15    3.89    1.71
 -10   8 -15    0.38    1.06
 -10  -8 -15    2.31    1.47
 -10  -8 -14   10.63    2.64
 -10   8 -14   15.69    3.67
 -10  -8 -14   11.31    2.85
 -10  -8 -13    7.40    2.33
 -10  -8 -13    4.43    1.69
 -10   8 -13    8.50    2.98
 -10  -8 -12    7.39    2.08
 -10  -8 -12    8.00    2.42
 -10   8 -12    4.59    2.06
 -10   8 -11   10.25    2.85
 -10  -8 -11   12.25    2.67
 -10  -8 -11   13.53    3.03
 -10  -8 -10    2.37    1.42
 -10  -8 -10    1.51    0.94
 -10   8 -10    1.27    0.93
 -10   8  -9    5.71    2.02
 -10  -8  -9    5.72    1.94
 -10  -8  -9    1.77    0.97
 -10   8  -8   12.01    2.94
 -10  -8  -8   10.49    2.60
 -10  -8  -8   11.36    2.33
 -10   8  -7    4.79    1.83
 -10  -8  -7    2.13    0.98
 -10   8  -6   36.71    5.16
 -10  -8  -6   32.65    4.69
 -10  -8  -5   56.14    6.27
 -10   8  -5   57.90    6.56
 -10   8  -4   18.50    3.69
 -10  -8  -4   22.97    3.70
 -10  -8  -3   21.19    3.63
 -10   8  -3   23.12    3.85
 -10  -8  -2   14.90    2.97
 -10   8  -2   16.05    3.08
 -10  -8  -1    2.47    1.27
 -10   8  -1    3.49    1.77
 -10   8   0   61.67    6.34
 -10  -8   0   66.16    6.59
 -10  -8   1   55.71    6.03
 -10   8   1   65.12    6.35
 -10   8   2   46.75    5.11
 -10  -8   2   32.64    4.48
 -10  -8   3   84.10    7.38
 -10   8   3   72.89    6.75
 -10  -8   4    9.27    2.25
 -10   8   4   10.74    2.39
 -10   8   5    7.34    1.89
 -10  -8   5    4.73    1.59
 -10   8   6   42.80    4.56
 -10  -8   6   35.11    4.51
 -10   8   7   32.46    3.88
 -10  -8   7   30.79    4.16
 -10  -8   8   52.24    5.57
 -10   8   8   56.66    5.25
 -10   8   9   43.44    4.43
 -10  -8   9   40.05    4.75
 -10  -8  10   14.00    2.60
 -10   8  10   12.15    2.20
 -10  -8  11   10.84    2.35
 -10   8  11    7.57    1.69
 -10  -8  12    6.58    1.75
 -10   8  12    5.26    1.35
 -10  -8  13    7.48    1.97
 -10   8  13    9.11    1.81
 -10   8  14   25.02    3.06
 -10  -8  14   25.13    3.66
 -10  -8  15   42.22    4.92
 -10  -8  16   18.22    3.11
 -10  -8  17   14.47    2.77
 -10 -10 -17    2.06    1.29
 -10  10 -17    5.14    2.56
 -10  10 -16   30.43    5.56
 -10 -10 -16   25.21    4.29
 -10  10 -15    7.75    3.23
 -10 -10 -15    9.16    2.59
 -10 -10 -15    9.87    2.93
 -10 -10 -14   16.30    3.31
 -10 -10 -14   16.30    3.44
 -10  10 -14   17.50    4.12
 -10 -10 -13    8.47    2.50
 -10  10 -13   16.68    4.08
 -10 -10 -13   13.11    2.86
 -10 -10 -12   25.09    3.99
 -10  10 -12   28.66    5.15
 -10 -10 -12   31.54    4.82
 -10 -10 -11    2.34    1.00
 -10  10 -11    1.58    1.49
 -10 -10 -11    2.60    1.47
 -10 -10 -10   24.65    4.22
 -10 -10 -10   23.02    3.64
 -10  10 -10   25.80    4.62
 -10 -10  -9    3.98    1.50
 -10  10  -9    4.93    2.11
 -10 -10  -9    3.36    1.46
 -10 -10  -8   17.41    3.39
 -10  10  -8   16.39    3.54
 -10  10  -7   26.76    4.60
 -10 -10  -7   24.99    4.15
 -10 -10  -6   41.71    5.44
 -10  10  -6   39.88    5.52
 -10  10  -5   20.36    3.78
 -10 -10  -5   23.52    3.92
 -10  10  -4   46.31    5.83
 -10 -10  -4   49.02    5.83
 -10 -10  -3    4.04    1.75
 -10  10  -3    5.27    2.28
 -10  10  -2   35.62    4.86
 -10 -10  -2   30.60    4.44
 -10 -10  -1   36.84    4.87
 -10  10  -1   42.01    5.33
 -10 -10   0   35.31    4.70
 -10  10   0   34.97    4.76
 -10 -10   1   52.83    5.92
 -10  10   1   57.45    6.14
 -10  10   2   58.01    6.20
 -10 -10   2   58.12    6.21
 -10 -10   3   13.11    2.85
 -10  10   3   20.89    3.49
 -10  10   4   41.48    4.85
 -10 -10   4   42.37    5.12
 -10  10   5   14.06    2.71
 -10 -10   5   11.48    2.56
 -10 -10   6    7.67    2.06
 -10  10   6   15.00    2.71
 -10 -10   7   32.85    4.37
 -10  10   7   29.32    3.82
 -10  10   8   17.43    2.87
 -10 -10   8   14.62    2.90
 -10 -10   9   16.97    3.14
 -10  10   9   18.08    2.87
 -10 -10  10   15.76    2.90
 -10  10  10   16.14    2.69
 -10 -10  11    0.27    0.66
 -10  10  11    0.80    0.65
 -10 -10  12    3.05    1.27
 -10  10  12    3.35    1.20
 -10 -10  13   18.81    3.22
 -10 -10  14    4.25    1.50
 -10 -10  15   18.06    3.10
 -10 -10  16    7.65    2.00
 -10 -10  17    4.60    1.63
 -10 -12 -15    6.71    2.20
 -10 -12 -15    6.74    2.18
 -10  12 -15    7.47    2.94
 -10 -12 -14    0.06    0.52
 -10  12 -14   -0.91    1.89
 -10 -12 -14   -0.37    0.79
 -10  12 -13    0.54    1.07
 -10 -12 -13    2.35    1.11
 -10  12 -12   -1.55    1.27
 -10 -12 -12    0.29    0.77
 -10 -12 -12   -0.65    0.89
 -10 -12 -11    4.84    1.78
 -10  12 -11    9.07    2.94
 -10 -12 -11    5.21    1.74
 -10 -12 -10    1.70    0.97
 -10  12 -10    1.31    1.11
 -10 -12 -10    2.20    1.37
 -10  12  -9   14.33    3.52
 -10 -12  -9   15.84    3.33
 -10  12  -8    2.49    1.36
 -10 -12  -8    2.41    1.33
 -10 -12  -7   13.71    3.03
 -10  12  -7    6.18    2.37
 -10  12  -6    3.36    1.72
 -10 -12  -6    2.06    1.21
 -10 -12  -5    0.97    0.72
 -10  12  -5    0.20    0.68
 -10 -12  -4    1.15    0.84
 -10  12  -4    2.04    1.48
 -10 -12  -3   17.32    3.36
 -10  12  -3   11.71    2.83
 -10  12  -2    2.16    1.41
 -10 -12  -2    3.61    1.67
 -10  12  -1   26.70    4.04
 -10 -12  -1   16.23    3.31
 -10 -12   0    7.57    2.18
 -10  12   0    4.77    1.80
 -10 -12   1    2.62    1.41
 -10  12   1    4.41    1.68
 -10 -12   2    7.88    2.22
 -10  12   2   10.84    2.50
 -10  12   3   28.49    4.16
 -10 -12   3   37.90    4.89
 -10  12   4   21.39    3.54
 -10 -12   4    7.08    2.22
 -10  12   5   69.34    6.71
 -10 -12   5   71.04    7.13
 -10  12   6   19.86    3.28
 -10 -12   6    8.52    2.37
 -10 -12   7    9.25    2.48
 -10  12   7    9.21    2.18
 -10 -12   8    5.80    1.88
 -10  12   8    6.75    1.89
 -10  12   9   23.57    3.45
 -10 -12   9   26.22    3.98
 -10  12  10   16.67    2.83
 -10 -12  10    7.81    2.20
 -10 -12  11   67.03    6.89
 -10 -12  12    8.83    2.41
 -10 -12  13   56.01    6.11
 -10 -12  14   10.63    2.48
 -10 -12  15    4.56    1.67
 -10 -12  16    4.68    1.71
 -10 -12  17   36.17    4.81
 -10 -14 -13   23.05    4.25
 -10  14 -13   23.56    5.04
 -10 -14 -13   24.42    4.23
 -10  14 -12    1.59    1.77
 -10 -14 -12    6.31    2.14
 -10 -14 -12    6.52    2.32
 -10  14 -11    7.90    2.96
 -10 -14 -11    4.14    1.70
 -10  14 -10   10.27    3.28
 -10 -14 -10   11.40    2.98
 -10 -14  -9   10.56    2.94
 -10  14  -9   14.15    3.64
 -10  14  -8    7.63    2.90
 -10 -14  -8   15.92    3.39
 -10 -14  -7   41.99    5.81
 -10  14  -7   37.98    5.87
 -10  14  -6    8.64    2.77
 -10 -14  -6   12.05    2.98
 -10 -14  -5   21.23    3.94
 -10  14  -5   12.41    3.30
 -10 -14  -4    7.57    2.41
 -10  14  -4    5.43    2.18
 -10 -14  -3    9.12    2.54
 -10  14  -3   12.55    3.20
 -10 -14  -2    0.25    1.05
 -10  14  -2    7.92    2.56
 -10  14  -1   37.29    5.30
 -10 -14  -1   46.31    5.88
 -10 -14   0    6.74    2.35
 -10  14   0    9.69    2.78
 -10  14   1   14.41    3.26
 -10 -14   1   24.09    4.11
 -10 -14   2    8.41    2.44
 -10  14   2    6.17    2.12
 -10  14   3    0.64    0.96
 -10 -14   3    1.61    1.53
 -10  14   4   14.28    2.97
 -10 -14   4   11.35    2.72
 -10 -14   5   28.61    4.45
 -10  14   5   30.39    4.35
 -10  14   6   13.55    2.87
 -10 -14   6    5.25    1.98
 -10  14   7   30.62    4.30
 -10 -14   7   35.72    4.99
 -10 -14   8    7.28    2.27
 -10  14   8    7.90    2.42
 -10 -14   9    6.46    2.06
 -10 -14  10    4.77    1.85
 -10 -14  11    6.65    2.13
 -10 -14  12    2.24    1.53
 -10 -14  13   22.76    3.90
 -10 -14  14   -0.15    0.74
 -10 -14  15    8.86    2.39
 -10 -14  16    0.12    0.59
 -10 -14  17   -0.81    0.87
 -10  16 -10    1.01    1.43
 -10 -16 -10    0.35    0.69
 -10  16  -9    8.73    2.91
 -10 -16  -9    6.21    2.40
 -10 -16  -8    3.33    1.79
 -10  16  -8    1.58    1.00
 -10 -16  -7   -0.25    0.71
 -10  16  -7    1.00    1.07
 -10 -16  -6   13.04    3.24
 -10  16  -6   11.11    3.06
 -10 -16  -5   14.97    3.42
 -10  16  -5    8.81    2.86
 -10 -16  -4   10.69    2.91
 -10  16  -4    7.74    2.63
 -10 -16  -3   10.37    2.90
 -10  16  -3    5.44    2.21
 -10  16  -2    7.01    2.24
 -10 -16  -2    7.56    2.49
 -10 -16  -1    1.84    1.44
 -10  16  -1    0.48    1.18
 -10  16   0   24.13    4.30
 -10 -16   0   29.00    4.77
 -10 -16   1   13.92    3.37
 -10  16   1   10.95    3.04
 -10  16   2   35.48    5.11
 -10 -16   2   28.61    4.82
 -10  16   3   27.36    4.55
 -10 -16   3   27.88    4.66
 -10 -16   4   14.29    3.20
 -10  16   4   12.66    3.22
 -10 -16   5    7.13    2.32
 -10  16   5    7.61    2.40
 -10 -16   6   16.80    3.53
 -10  16   6   16.40    3.26
 -10 -16   7    4.06    1.78
 -10  16   7   10.53    2.74
 -10 -16   8   40.70    5.61
 -10 -16   9    6.75    2.29
 -10 -16  10   23.72    4.22
 -10 -16  11    6.00    2.11
 -10 -16  12   12.56    3.01
 -10 -16  13    0.76    0.79
 -10 -16  14   26.29    4.43
 -10 -16  15    4.01    1.62
 -10 -16  16   20.77    3.81
 -10 -16  17    6.84    2.13
 -10  18  -6    2.75    1.71
 -10 -18  -6    1.82    1.55
 -10 -18  -5   24.53    4.67
 -10  18  -5   14.37    3.67
 -10 -18  -4   11.34    3.19
 -10  18  -4   10.24    3.32
 -10 -18  -3   25.88    4.74
 -10  18  -3   20.57    4.47
 -10 -18  -2    7.08    2.49
 -10  18  -2    0.81    1.32
 -10  18  -1    0.35    1.03
 -10 -18  -1   -0.01    1.42
 -10  18   0    1.85    1.42
 -10 -18   0    0.83    0.97
 -10  18   1    9.46    3.00
 -10 -18   1   18.48    3.97
 -10 -18   2    3.72    1.97
 -10  18   2    8.02    2.62
 -10 -18   3   19.75    4.15
 -10  18   3   17.04    3.56
 -10  18   4    8.07    2.41
 -10 -18   4    7.56    2.56
 -10  18   5    4.78    1.86
 -10 -18   5    6.22    2.35
 -10 -18   6    5.14    1.88
 -10 -18   7    3.56    1.72
 -10 -18   8    0.24    0.98
 -10 -18   9   12.80    3.19
 -10 -18  10    7.03    2.50
 -10 -18  11    5.60    2.06
 -10 -18  12    5.15    2.00
 -10 -18  13    4.53    1.93
  -9  -1 -21   -0.61    1.26
  -9   1 -21   -0.67    1.22
  -9  -1 -20   -2.60    1.51
  -9   1 -20    0.07    0.83
  -9   1 -20   -0.04    0.98
  -9  -1 -19    0.47    0.97
  -9  -1 -19    0.23    1.23
  -9   1 -19    1.05    1.28
  -9   1 -19    0.53    1.10
  -9  -1 -18   16.66    3.43
  -9  -1 -18   22.29    4.06
  -9   1 -18   17.60    3.53
  -9   1 -18   15.20    3.38
  -9   1 -17    2.75    1.20
  -9  -1 -17    1.06    1.14
  -9   1 -17    3.00    1.48
  -9  -1 -17   -0.09    0.61
  -9   1 -16   34.34    5.08
  -9   1 -16   37.97    4.99
  -9  -1 -16   36.73    5.02
  -9  -1 -16   35.57    5.40
  -9  -1 -16   32.61    4.88
  -9   1 -16   31.97    5.23
  -9   1 -15    1.76    1.20
  -9  -1 -15    0.01    1.11
  -9   1 -15    2.00    1.36
  -9   1 -15    2.03    1.49
  -9  -1 -15    1.06    0.85
  -9  -1 -15    1.23    1.16
  -9  -1 -14   18.50    3.72
  -9  -1 -14   15.36    2.94
  -9   1 -14   14.17    2.76
  -9  -1 -14   10.57    2.56
  -9   1 -14   14.26    3.20
  -9   1 -14   14.84    3.45
  -9   1 -13   -0.55    0.73
  -9  -1 -13    2.53    1.42
  -9   1 -13    0.41    0.80
  -9  -1 -13   -0.07    0.96
  -9  -1 -13    0.82    0.88
  -9   1 -13    0.44    0.59
  -9   1 -12   18.20    3.03
  -9  -1 -12   21.00    3.91
  -9   1 -12   19.25    3.49
  -9  -1 -12   19.45    3.35
  -9   1 -12   19.98    3.83
  -9  -1 -12   28.34    3.80
  -9  -1 -11    6.49    1.78
  -9   1 -11    7.38    2.14
  -9  -1 -11    4.14    1.69
  -9   1 -11    2.63    1.13
  -9  -1 -11    9.42    2.60
  -9   1 -11    9.88    2.63
  -9   1 -10  113.08    8.87
  -9  -1 -10   92.43    7.55
  -9   1 -10   95.23    7.43
  -9  -1 -10   96.61    9.03
  -9  -1 -10   87.92    7.85
  -9   1 -10   98.27    9.18
  -9  -1  -9   14.82    2.55
  -9   1  -9   14.85    2.40
  -9   1  -9   17.33    3.10
  -9  -1  -9   14.27    3.08
  -9   1  -9   16.92    3.41
  -9   1  -8   35.24    5.01
  -9   1  -8   35.32    4.35
  -9  -1  -8   38.51    5.06
  -9   1  -8   34.00    3.64
  -9  -1  -8   30.79    3.59
  -9  -1  -7    5.32    1.80
  -9   1  -7    7.01    2.15
  -9  -1  -7    5.52    1.37
  -9   1  -7    3.48    1.13
  -9  -1  -6    1.07    0.86
  -9   1  -6    2.28    0.79
  -9   1  -6    2.29    1.39
  -9  -1  -6    3.38    1.09
  -9   1  -5    3.15    0.97
  -9   1  -5    1.92    1.19
  -9  -1  -5    5.01    1.77
  -9  -1  -5    3.18    0.96
  -9  -1  -4   60.62    4.65
  -9   1  -4   55.01    4.33
  -9   1  -4   58.71    6.34
  -9  -1  -4   69.36    6.67
  -9  -1  -3   10.51    2.48
  -9  -1  -3   11.86    1.71
  -9   1  -3   11.85    1.56
  -9   1  -3   12.57    2.78
  -9  -1  -2   74.15    4.90
  -9   1  -2   66.23    4.44
  -9   1  -2   68.40    6.84
  -9   1  -2   64.97    4.02
  -9  -1  -2   79.41    7.10
  -9   1  -1   33.77    4.50
  -9  -1  -1   33.20    2.80
  -9   1  -1   31.74    2.46
  -9  -1  -1   32.96    4.28
  -9   1  -1   30.97    2.42
  -9  -1   0    5.52    0.97
  -9   1   0    5.45    0.79
  -9  -1   0    6.67    1.90
  -9   1   0    5.29    0.92
  -9   1   0    6.05    1.95
  -9   1   1   10.57    1.01
  -9  -1   1   13.16    1.42
  -9   1   1    9.96    2.34
  -9  -1   1   12.74    2.55
  -9   1   2   47.37    5.30
  -9  -1   2   47.72    5.18
  -9  -1   3   22.95    3.47
  -9   1   3   24.39    3.63
  -9   1   4  103.60    8.52
  -9  -1   4  107.04    8.44
  -9   1   5   38.01    4.66
  -9  -1   5   34.71    2.55
  -9  -1   5   42.41    4.70
  -9  -1   6   51.70    5.21
  -9   1   6   50.02    5.35
  -9  -1   6   45.58    3.23
  -9  -1   7   44.13    2.84
  -9  -1   7   44.45    4.63
  -9   1   7   38.30    4.46
  -9   1   8    8.70    0.93
  -9  -1   8   10.53    1.38
  -9   1   8   11.17    2.39
  -9  -1   8   12.14    2.36
  -9  -1   9   39.84    4.52
  -9   1   9   43.49    4.84
  -9   1   9   35.57    2.56
  -9   1  10   50.57    3.54
  -9   1  10   60.39    5.84
  -9  -1  10   57.98    5.61
  -9  -1  11   46.95    5.04
  -9   1  11   46.37    5.16
  -9  -1  12   31.13    4.00
  -9   1  12   29.23    3.99
  -9  -1  13   75.76    6.68
  -9   1  13   68.07    6.49
  -9   1  14    0.66    0.86
  -9  -1  14    0.24    0.67
  -9  -1  15   38.63    4.54
  -9   1  15   40.91    4.66
  -9   1  16   37.81    4.48
  -9  -1  16   38.68    4.53
  -9  -1  17   33.01    4.13
  -9   1  17   33.86    4.09
  -9  -3 -21   12.54    3.27
  -9   3 -21    8.45    2.63
  -9   3 -21   12.66    3.23
  -9   3 -20   27.46    4.60
  -9  -3 -20   37.88    5.71
  -9   3 -20   27.61    5.00
  -9   3 -19   22.12    3.96
  -9  -3 -19   19.84    4.03
  -9   3 -19   17.63    3.82
  -9   3 -18   13.07    2.95
  -9   3 -18   11.29    3.14
  -9  -3 -18   11.62    3.01
  -9   3 -17    8.59    2.32
  -9  -3 -17   11.92    2.86
  -9  -3 -17    6.86    2.30
  -9   3 -17    9.51    2.76
  -9  -3 -16    3.26    1.63
  -9   3 -16    0.37    0.97
  -9  -3 -16    1.44    1.34
  -9   3 -16    2.10    1.33
  -9  -3 -16    2.31    1.27
  -9   3 -15   28.38    4.81
  -9  -3 -15   29.77    4.74
  -9  -3 -15   22.12    3.72
  -9   3 -15   23.06    3.68
  -9  -3 -15   27.92    4.26
  -9   3 -15   27.75    4.57
  -9   3 -14   43.35    5.99
  -9   3 -14   39.12    5.42
  -9  -3 -14   43.18    5.20
  -9  -3 -14   33.23    5.12
  -9  -3 -14   39.18    4.99
  -9   3 -14   34.52    4.42
  -9   3 -13   49.94    6.49
  -9  -3 -13   46.75    5.51
  -9   3 -13   48.54    6.12
  -9  -3 -13   50.85    5.68
  -9  -3 -13   60.77    6.78
  -9   3 -13   53.45    5.41
  -9  -3 -12   69.95    6.64
  -9   3 -12   65.10    7.53
  -9  -3 -12   61.08    6.32
  -9   3 -12   68.80    6.21
  -9  -3 -12   77.06    7.74
  -9   3 -12   65.63    7.22
  -9   3 -11   41.00    4.39
  -9   3 -11   36.66    5.45
  -9   3 -11   39.05    5.21
  -9  -3 -11   36.47    4.48
  -9  -3 -11   40.44    5.39
  -9   3 -10   11.26    2.79
  -9  -3 -10    9.92    2.66
  -9   3 -10   10.14    2.04
  -9  -3 -10   10.33    2.30
  -9   3 -10    8.77    2.44
  -9   3  -9   21.08    4.06
  -9  -3  -9   26.36    4.16
  -9  -3  -9   26.08    3.41
  -9   3  -9   19.48    3.53
  -9   3  -9   23.44    3.00
  -9  -3  -8   46.57    5.61
  -9   3  -8   48.46    5.49
  -9   3  -8   42.51    4.15
  -9  -3  -8   46.16    4.61
  -9   3  -8   46.17    5.88
  -9   3  -7   66.61    6.59
  -9  -3  -7   76.36    7.27
  -9   3  -7   81.09    7.86
  -9  -3  -7   63.13    5.74
  -9   3  -7   67.94    5.37
  -9  -3  -6  103.13    8.86
  -9   3  -6   98.44    6.86
  -9  -3  -6  103.97    7.50
  -9   3  -6  109.66    8.66
  -9   3  -6  108.29    9.46
  -9   3  -5   69.68    6.35
  -9  -3  -5   71.97    6.87
  -9   3  -5   73.08    7.31
  -9  -3  -5   56.46    5.06
  -9   3  -5   63.56    4.78
  -9   3  -4   50.19    3.94
  -9  -3  -4   54.15    4.54
  -9  -3  -4   50.49    5.62
  -9   3  -4   53.82    6.13
  -9   3  -3   25.52    2.43
  -9  -3  -3   29.97    4.12
  -9   3  -3   26.52    4.15
  -9  -3  -3   27.52    2.92
  -9   3  -2   11.31    2.65
  -9   3  -2    8.54    1.21
  -9  -3  -2   12.17    2.53
  -9   3  -1   51.70    3.47
  -9  -3  -1   57.61    5.75
  -9   3  -1   57.46    6.19
  -9  -3   0   81.49    7.24
  -9   3   0   89.60    8.04
  -9  -3   1   57.55    5.59
  -9   3   1   47.48    5.57
  -9  -3   2   59.72    5.79
  -9   3   2   59.02    6.23
  -9   3   3   21.96    2.04
  -9  -3   3   18.09    2.94
  -9   3   3   19.37    3.37
  -9  -3   4    5.16    1.61
  -9   3   4    3.66    1.66
  -9   3   5   32.99    4.37
  -9  -3   5   28.95    3.75
  -9   3   6   37.26    4.66
  -9  -3   6   32.61    3.98
  -9  -3   7   61.32    5.73
  -9   3   7   62.57    6.33
  -9   3   8   92.54    7.99
  -9  -3   8   92.95    7.49
  -9  -3   9   16.22    2.75
  -9   3   9   18.31    3.23
  -9   3  10   23.72    3.63
  -9  -3  10   28.28    3.61
  -9  -3  11   15.79    2.67
  -9   3  11   18.23    3.12
  -9   3  12    4.60    1.71
  -9  -3  12    5.95    1.66
  -9   3  13   31.35    4.12
  -9  -3  13   30.73    3.88
  -9  -3  14   40.51    4.62
  -9   3  14   42.78    4.90
  -9  -3  15   12.94    2.54
  -9   3  15    7.71    1.98
  -9  -3  16   41.41    4.68
  -9  -3  17    0.64    0.68
  -9   5 -21    1.21    1.12
  -9  -5 -21    7.07    2.49
  -9   5 -21    6.24    2.41
  -9   5 -20    9.34    2.67
  -9   5 -20    6.20    2.51
  -9  -5 -20    5.59    2.03
  -9   5 -19    2.58    1.81
  -9   5 -19    5.33    1.92
  -9  -5 -19    4.95    2.01
  -9   5 -18    5.53    1.88
  -9   5 -18    9.35    2.79
  -9  -5 -18    3.95    1.66
  -9  -5 -17   -0.37    0.86
  -9   5 -17    1.55    1.09
  -9   5 -17   -1.26    1.44
  -9   5 -16    5.47    1.90
  -9   5 -16    2.19    1.23
  -9  -5 -16    5.25    2.00
  -9  -5 -16    7.42    2.24
  -9   5 -15    5.10    1.79
  -9   5 -15    5.30    1.71
  -9  -5 -15    6.32    1.97
  -9  -5 -15    4.10    1.56
  -9  -5 -15    7.54    2.38
  -9  -5 -14   13.73    2.98
  -9  -5 -14   11.65    2.64
  -9   5 -14    9.28    2.60
  -9  -5 -14   11.89    2.47
  -9   5 -14   10.07    2.24
  -9  -5 -13   10.28    2.39
  -9   5 -13   13.05    2.51
  -9  -5 -13   13.05    2.98
  -9   5 -13   12.13    3.00
  -9   5 -12    2.93    1.51
  -9   5 -12   10.92    2.17
  -9  -5 -12    9.87    2.52
  -9  -5 -12    9.10    2.27
  -9   5 -11    2.94    1.38
  -9   5 -11    3.90    1.27
  -9  -5 -11    1.70    1.17
  -9  -5 -11    3.14    1.45
  -9   5 -10    5.79    2.11
  -9   5 -10   11.75    2.78
  -9   5 -10    6.70    1.67
  -9  -5 -10    7.62    1.92
  -9  -5 -10   11.55    2.62
  -9  -5  -9    1.67    1.00
  -9   5  -9    4.32    1.70
  -9   5  -9    2.58    0.93
  -9   5  -9    1.18    1.08
  -9  -5  -9    2.75    1.11
  -9  -5  -8   27.40    3.49
  -9   5  -8   21.52    2.85
  -9   5  -8   23.00    3.85
  -9  -5  -8   28.51    4.13
  -9   5  -8   22.04    3.95
  -9  -5  -7   18.79    3.26
  -9   5  -7   22.02    3.59
  -9  -5  -7   19.96    2.82
  -9   5  -7   16.84    2.41
  -9   5  -7   20.28    3.76
  -9   5  -6   21.55    2.65
  -9   5  -6   16.05    3.45
  -9  -5  -6   23.09    2.99
  -9   5  -6   27.14    3.93
  -9  -5  -6   22.96    3.61
  -9  -5  -5   15.42    2.94
  -9  -5  -5   14.13    2.21
  -9   5  -5   14.01    2.74
  -9   5  -5   14.27    2.00
  -9   5  -5   14.40    3.23
  -9   5  -4    2.45    1.33
  -9  -5  -4    1.20    0.82
  -9   5  -4    1.78    1.01
  -9  -5  -3    0.89    0.88
  -9   5  -3    1.27    0.85
  -9   5  -3    1.55    1.15
  -9  -5  -2   56.56    5.80
  -9   5  -2   59.91    6.56
  -9   5  -2   59.67    5.76
  -9  -5  -1    7.32    1.98
  -9   5  -1    7.42    2.15
  -9   5  -1    9.54    2.26
  -9  -5   0   56.34    5.77
  -9   5   0   65.12    5.85
  -9   5   0   65.72    6.74
  -9  -5   1   24.11    3.45
  -9   5   1   21.73    3.76
  -9  -5   2   10.23    2.16
  -9   5   2   11.03    2.58
  -9   5   2   12.86    1.22
  -9   5   3    3.75    1.58
  -9   5   3    3.80    0.73
  -9  -5   3    3.85    1.32
  -9  -5   4   61.03    5.79
  -9   5   4   57.92    6.35
  -9   5   4   64.57    4.25
  -9  -5   5    4.73    1.65
  -9   5   5    8.94    2.40
  -9   5   6  113.41    9.53
  -9  -5   6  121.02    8.81
  -9  -5   7   24.19    3.36
  -9   5   7   20.41    3.58
  -9   5   8   26.17    3.90
  -9  -5   8   23.63    3.24
  -9  -5   9    7.51    1.85
  -9   5   9    5.48    1.84
  -9   5  10   38.64    4.93
  -9  -5  10   43.39    4.55
  -9  -5  11    9.89    2.08
  -9  -5  12  118.43    8.77
  -9  -5  13   10.41    2.18
  -9  -5  14   94.76    7.62
  -9  -5  15    3.56    1.29
  -9  -5  16   10.19    2.19
  -9  -5  17   12.04    2.39
  -9   7 -20   14.04    3.21
  -9  -7 -20   17.21    3.75
  -9   7 -20   11.37    3.31
  -9   7 -19    4.56    2.25
  -9   7 -19    7.47    2.30
  -9  -7 -19    5.16    2.19
  -9  -7 -18    6.84    2.58
  -9   7 -18    8.11    2.26
  -9   7 -18    9.35    2.96
  -9  -7 -17   52.05    6.29
  -9   7 -17   45.66    6.62
  -9   7 -17   46.60    5.69
  -9  -7 -16    3.44    1.58
  -9   7 -16    1.68    1.44
  -9   7 -16    0.98    0.64
  -9  -7 -16    4.78    1.97
  -9   7 -15   38.89    4.90
  -9  -7 -15   43.43    5.61
  -9  -7 -15   39.73    5.25
  -9   7 -15   42.01    6.04
  -9   7 -14   12.96    2.65
  -9   7 -14   14.40    3.30
  -9  -7 -14   14.36    3.19
  -9  -7 -14   11.76    2.69
  -9   7 -13   10.60    2.29
  -9   7 -13    6.69    2.30
  -9  -7 -13   11.43    2.84
  -9  -7 -13    9.15    2.29
  -9   7 -12   10.56    2.29
  -9   7 -12   10.91    2.79
  -9  -7 -12   11.72    2.57
  -9  -7 -12   11.81    2.76
  -9   7 -11   34.17    4.08
  -9  -7 -11   36.27    4.52
  -9   7 -11   28.72    4.64
  -9  -7 -11   28.73    4.38
  -9  -7 -10    0.81    0.75
  -9   7 -10   -0.62    1.14
  -9  -7 -10    0.32    0.49
  -9   7  -9   64.88    6.81
  -9  -7  -9   47.76    5.16
  -9  -7  -9   48.23    5.73
  -9  -7  -8   14.85    2.54
  -9  -7  -8   14.04    2.90
  -9   7  -8   16.40    3.35
  -9   7  -7   27.47    4.31
  -9  -7  -7   28.72    4.19
  -9  -7  -6   30.76    4.24
  -9   7  -6   34.52    4.70
  -9  -7  -5   40.86    4.96
  -9   7  -5   44.53    5.30
  -9  -7  -4   12.92    2.64
  -9   7  -4   17.42    3.35
  -9  -7  -3  101.80    8.30
  -9   7  -3   91.66    8.14
  -9  -7  -2    7.23    1.98
  -9   7  -2   11.60    2.69
  -9   7  -1   46.29    5.20
  -9  -7  -1   50.45    5.32
  -9   7   0   45.32    5.02
  -9  -7   0   47.89    5.15
  -9  -7   1    8.58    2.03
  -9   7   1    7.57    1.94
  -9  -7   2   26.11    3.63
  -9   7   2   29.89    3.77
  -9   7   3   65.38    5.86
  -9  -7   3   68.07    6.21
  -9  -7   4    1.92    1.20
  -9   7   4   12.93    2.48
  -9  -7   5   93.40    7.58
  -9   7   5   91.93    7.10
  -9  -7   6   18.66    2.94
  -9   7   6   18.69    2.73
  -9  -7   7    7.74    1.89
  -9   7   7   12.97    2.21
  -9  -7   8   39.42    4.42
  -9   7   8   36.43    3.82
  -9  -7   9   32.08    3.90
  -9  -7  10    9.07    2.02
  -9  -7  11   52.21    5.21
  -9  -7  12    0.03    0.50
  -9  -7  13   16.24    2.72
  -9  -7  14    6.76    1.79
  -9  -7  15    6.79    1.82
  -9  -7  16   10.37    2.24
  -9  -7  17   14.85    2.63
  -9   9 -19    6.66    2.74
  -9  -9 -19    2.12    1.29
  -9  -9 -18    0.67    0.93
  -9   9 -18    1.94    1.21
  -9  -9 -17    3.47    1.68
  -9   9 -17    2.32    1.72
  -9  -9 -16    9.46    2.71
  -9   9 -16    8.27    2.88
  -9   9 -15    0.05    1.06
  -9  -9 -15    2.30    1.30
  -9  -9 -15    0.44    0.57
  -9  -9 -14    0.30    0.87
  -9   9 -14    0.13    0.97
  -9  -9 -14    0.16    0.75
  -9  -9 -13   11.53    2.58
  -9   9 -13    9.62    2.90
  -9  -9 -13   10.63    2.63
  -9   9 -12    1.35    1.07
  -9  -9 -12    2.19    1.09
  -9  -9 -11    9.05    2.31
  -9  -9 -11    4.50    1.58
  -9   9 -11    8.53    2.42
  -9  -9 -10    9.12    2.14
  -9   9 -10    6.61    2.32
  -9  -9 -10   10.37    2.60
  -9  -9  -9    1.21    1.04
  -9   9  -9    0.07    0.66
  -9  -9  -9    1.06    0.74
  -9  -9  -8    6.97    2.04
  -9   9  -8    7.09    2.26
  -9  -9  -7   16.77    3.11
  -9   9  -7   14.85    3.21
  -9   9  -6    4.26    1.90
  -9  -9  -6    4.11    1.57
  -9   9  -5   72.46    7.29
  -9  -9  -5   71.78    7.00
  -9  -9  -4   39.70    4.86
  -9   9  -4   37.50    5.01
  -9  -9  -3   33.24    4.35
  -9   9  -3   28.69    4.28
  -9   9  -2    9.84    2.36
  -9  -9  -2    9.46    2.25
  -9  -9  -1    7.41    1.96
  -9   9  -1    4.85    1.49
  -9   9   0    7.01    2.02
  -9  -9   0    2.15    1.23
  -9  -9   1   72.04    6.70
  -9   9   1   67.20    6.48
  -9  -9   2   37.94    4.71
  -9   9   2   52.22    5.43
  -9   9   3   90.14    7.32
  -9  -9   3   75.61    7.05
  -9   9   4   40.71    4.46
  -9  -9   4   34.59    4.37
  -9  -9   5   12.79    2.52
  -9   9   5   14.31    2.59
  -9  -9   6    1.89    1.05
  -9   9   6    5.42    1.48
  -9   9   7   34.47    3.94
  -9  -9   7   40.07    4.54
  -9  -9   8   17.33    2.96
  -9   9   8   24.86    3.21
  -9   9   9   81.41    6.51
  -9  -9   9   85.54    7.23
  -9   9  10   28.05    3.42
  -9  -9  10   31.23    3.97
  -9   9  11   49.69    4.65
  -9  -9  11   56.86    5.57
  -9  -9  12   10.00    2.16
  -9   9  12    7.18    1.57
  -9  -9  13   16.89    2.81
  -9   9  13   12.14    1.96
  -9  -9  14   19.44    3.10
  -9  -9  15   64.18    6.10
  -9  -9  16   21.98    3.37
  -9  -9  17   53.02    5.42
  -9 -11 -17    2.51    1.47
  -9  11 -17    8.72    3.03
  -9  11 -16   25.98    5.02
  -9 -11 -16   23.50    4.13
  -9 -11 -15    7.78    2.39
  -9  11 -15    4.08    1.97
  -9 -11 -15    8.69    2.45
  -9 -11 -14   17.13    3.38
  -9  11 -14   20.40    4.30
  -9 -11 -14   20.07    3.70
  -9 -11 -13    5.66    2.12
  -9  11 -13    4.74    2.14
  -9 -11 -13    6.89    2.14
  -9  11 -12   25.74    4.77
  -9 -11 -12   19.14    3.47
  -9 -11 -12   19.87    3.70
  -9 -11 -11   11.98    2.63
  -9 -11 -11   10.52    2.64
  -9  11 -11   16.55    3.82
  -9 -11 -10   25.52    4.15
  -9  11 -10   24.70    4.52
  -9 -11  -9   16.30    3.19
  -9  11  -9   13.43    3.31
  -9 -11  -8   38.18    5.02
  -9  11  -8   38.64    5.55
  -9 -11  -7    7.93    2.32
  -9  11  -7   12.62    3.11
  -9  11  -6   32.90    4.84
  -9 -11  -6   26.23    4.09
  -9  11  -5    6.91    2.29
  -9 -11  -5    5.08    1.74
  -9 -11  -4   52.27    5.85
  -9  11  -4   46.97    5.80
  -9 -11  -3   20.13    3.45
  -9  11  -3   22.39    3.84
  -9  11  -2   42.86    5.39
  -9 -11  -2   51.83    5.72
  -9 -11  -1   35.10    4.61
  -9  11  -1   30.19    4.33
  -9  11   0   32.63    4.45
  -9 -11   0   38.21    4.73
  -9  11   1   17.74    3.19
  -9 -11   1   13.12    2.77
  -9  11   2   40.54    4.86
  -9 -11   2   44.22    5.13
  -9  11   3    9.06    2.32
  -9 -11   3    2.01    1.07
  -9 -11   4   39.55    4.79
  -9  11   4   36.57    4.45
  -9  11   5   33.58    4.18
  -9 -11   5   31.35    4.24
  -9  11   6   15.51    2.72
  -9 -11   6   17.01    3.05
  -9  11   7   21.08    3.14
  -9 -11   7   29.14    4.00
  -9  11   8   14.11    2.50
  -9 -11   8   15.21    2.89
  -9 -11   9    0.79    0.73
  -9  11   9    4.02    1.44
  -9  11  10   15.85    2.55
  -9 -11  10   16.26    2.90
  -9 -11  11   16.86    2.94
  -9  11  11   13.69    2.36
  -9 -11  12    4.57    1.55
  -9 -11  13   36.05    4.50
  -9 -11  14    3.19    1.31
  -9 -11  15   10.47    2.29
  -9 -11  16    7.77    1.97
  -9 -11  17   10.11    2.28
  -9  13 -16    5.37    2.25
  -9 -13 -16    8.89    2.68
  -9 -13 -15    6.67    2.13
  -9  13 -15    2.53    1.83
  -9 -13 -15    7.99    2.41
  -9 -13 -14    7.33    2.32
  -9  13 -14    9.60    3.06
  -9 -13 -14    9.22    2.59
  -9  13 -13   20.51    4.45
  -9 -13 -13   17.91    3.55
  -9 -13 -13   20.31    3.68
  -9 -13 -12    5.10    1.86
  -9  13 -12    4.27    2.14
  -9 -13 -12    4.09    1.77
  -9 -13 -11    8.82    2.44
  -9  13 -11   10.08    3.04
  -9  13 -10    7.36    2.53
  -9 -13 -10   10.78    2.73
  -9  13  -9    9.16    2.86
  -9 -13  -9    6.83    2.09
  -9 -13  -8    5.71    2.03
  -9  13  -8    9.66    2.97
  -9  13  -7   29.10    4.87
  -9 -13  -7   31.39    4.63
  -9  13  -6   19.74    3.96
  -9 -13  -6   16.97    3.35
  -9 -13  -5   13.58    3.09
  -9  13  -5    8.57    2.54
  -9 -13  -4   10.54    2.67
  -9  13  -4    7.53    2.34
  -9  13  -3    4.85    1.77
  -9 -13  -3    4.50    1.85
  -9 -13  -2   24.78    3.95
  -9  13  -2   16.16    3.29
  -9 -13  -1   20.05    3.63
  -9  13  -1   29.27    4.30
  -9 -13   0   26.75    4.15
  -9  13   0   23.25    3.85
  -9 -13   1   29.83    4.41
  -9  13   1   30.26    4.36
  -9 -13   2   28.44    4.19
  -9  13   2   23.93    3.92
  -9  13   3    5.78    2.06
  -9 -13   3    2.24    1.48
  -9  13   4   20.81    3.41
  -9 -13   4   22.64    3.74
  -9 -13   5   34.09    4.70
  -9  13   5   39.27    4.74
  -9 -13   6   30.41    4.43
  -9  13   6   37.34    4.54
  -9  13   7   32.46    4.23
  -9 -13   7   35.63    4.73
  -9 -13   8    7.27    2.11
  -9  13   8    6.29    1.92
  -9  13   9    3.61    1.40
  -9 -13   9    3.96    1.64
  -9 -13  10   11.50    2.57
  -9 -13  11   13.97    2.95
  -9 -13  12    4.78    1.71
  -9 -13  13   48.70    5.61
  -9 -13  14   10.87    2.50
  -9 -13  15   20.74    3.52
  -9 -13  16    2.74    1.39
  -9 -13  17    0.90    0.70
  -9 -15 -13    7.75    2.45
  -9  15 -13   11.28    3.41
  -9 -15 -13    7.25    2.41
  -9  15 -12   -0.91    1.20
  -9 -15 -12    0.95    1.11
  -9 -15 -11    6.20    2.12
  -9  15 -11    1.18    0.99
  -9 -15 -10    1.16    0.84
  -9  15 -10    0.66    1.32
  -9  15  -9    1.01    1.14
  -9 -15  -9   -0.94    0.99
  -9 -15  -8    2.95    1.38
  -9  15  -8    1.31    0.95
  -9 -15  -7   13.58    3.10
  -9  15  -7   12.32    3.25
  -9 -15  -6    3.58    1.66
  -9  15  -6    6.52    2.47
  -9  15  -5   19.56    4.08
  -9 -15  -5   28.45    4.57
  -9 -15  -4   10.43    2.75
  -9  15  -4   11.36    2.91
  -9 -15  -3    2.86    1.46
  -9  15  -3   -0.45    1.04
  -9 -15  -2    1.11    1.10
  -9  15  -2    2.05    1.12
  -9 -15  -1   14.55    3.18
  -9  15  -1    9.73    2.62
  -9 -15   0   13.30    3.17
  -9  15   0   11.44    2.85
  -9  15   1   28.03    4.40
  -9 -15   1   28.81    4.48
  -9 -15   2   23.99    4.14
  -9  15   2   27.08    4.25
  -9  15   3   12.72    2.96
  -9 -15   3   12.84    2.87
  -9 -15   4   22.61    3.89
  -9  15   4   17.90    3.39
  -9  15   5    1.51    1.07
  -9 -15   5    2.00    1.36
  -9  15   6    7.75    2.12
  -9 -15   6    6.23    2.11
  -9 -15   7   24.19    4.05
  -9  15   7   23.44    3.68
  -9  15   8   26.66    3.85
  -9 -15   8   20.69    3.76
  -9 -15   9   29.36    4.52
  -9 -15  10   28.45    4.44
  -9 -15  11    3.00    1.48
  -9 -15  12   18.09    3.52
  -9 -15  13    3.72    1.63
  -9 -15  14   18.18    3.45
  -9 -15  15   14.65    3.08
  -9 -15  16   16.74    3.24
  -9 -15  17    9.01    2.41
  -9  17 -10    7.75    2.88
  -9 -17 -10    3.62    1.86
  -9 -17  -9   35.62    5.43
  -9  17  -9   33.36    5.80
  -9  17  -8    2.95    1.90
  -9 -17  -8    2.48    1.59
  -9 -17  -7   12.95    3.21
  -9  17  -7   10.87    3.13
  -9 -17  -6    2.57    1.55
  -9  17  -6    4.96    2.28
  -9 -17  -5   18.44    3.86
  -9  17  -5   18.79    4.19
  -9 -17  -4    9.86    2.72
  -9  17  -4    8.12    2.91
  -9  17  -3   39.57    5.85
  -9 -17  -3   41.80    5.82
  -9  17  -2   10.83    3.09
  -9 -17  -2    3.39    1.72
  -9  17  -1   12.55    3.27
  -9 -17  -1   21.77    4.13
  -9 -17   0    1.96    1.44
  -9  17   0    4.47    2.25
  -9 -17   1    2.70    1.68
  -9  17   1    2.45    1.33
  -9 -17   2   12.59    3.15
  -9  17   2   19.04    3.64
  -9 -17   3   36.29    5.48
  -9  17   3   39.04    5.33
  -9 -17   4    9.46    2.75
  -9  17   4    8.95    2.88
  -9 -17   5   33.24    5.01
  -9  17   5   31.25    4.66
  -9  17   6    1.46    1.56
  -9 -17   6    3.48    1.92
  -9 -17   7    5.94    2.05
  -9 -17   8    7.26    2.26
  -9 -17   9    3.82    1.64
  -9 -17  10    9.44    2.61
  -9 -17  11   23.24    4.17
  -9 -17  12    1.90    1.07
  -9 -17  13    6.67    2.18
  -9 -17  14    0.54    0.61
  -9 -17  15    1.63    1.14
  -9 -17  16    4.67    1.65
  -9 -17  17    6.63    2.15
  -9 -19  -5    4.23    2.09
  -9  19  -5    7.32    2.72
  -9 -19  -4    2.68    1.55
  -9  19  -4    0.62    1.10
  -9  19  -3    3.47    1.84
  -9 -19  -3    5.86    2.27
  -9  19  -2   11.07    3.04
  -9 -19  -2    3.65    1.74
  -9  19  -1    1.52    1.50
  -9 -19  -1    2.23    1.53
  -9 -19   0    6.59    2.27
  -9  19   0    5.48    2.36
  -9  19   1    8.15    2.55
  -9 -19   1   12.33    3.17
  -9 -19   2    1.46    1.36
  -9  19   2    3.06    1.90
  -9  19   3   20.17    3.92
  -9 -19   3   17.28    3.91
  -9 -19   4    2.76    1.63
  -9  19   4    6.47    2.41
  -9 -19   5    5.01    2.07
  -9 -19   6    9.71    2.76
  -9 -19   7   13.03    3.28
  -9 -19   8    4.30    1.77
  -9 -19   9   21.49    4.26
  -9 -19  10    4.35    2.12
  -9 -19  11   13.67    3.32
  -9 -19  12    9.27    2.83
  -8   0 -23   -1.05    1.13
  -8   0 -22   54.81    7.15
  -8   0 -21   -0.30    0.77
  -8   0 -20   22.18    4.21
  -8   0 -19   -3.18    1.54
  -8   0 -19    0.01    0.76
  -8   0 -18   10.38    2.54
  -8   0 -18   11.87    2.85
  -8   0 -17   -0.77    0.87
  -8   0 -17    0.51    0.74
  -8   0 -16   96.38    8.67
  -8   0 -16   92.34    8.83
  -8   0 -16   87.18    8.23
  -8   0 -15    0.91    1.25
  -8   0 -15    0.87    0.93
  -8   0 -15    0.37    0.83
  -8   0 -14   95.83    8.75
  -8   0 -14   89.90    7.84
  -8   0 -14   83.20    8.00
  -8   0 -13    0.80    0.96
  -8   0 -13    0.54    0.89
  -8   0 -13    0.46    1.22
  -8   0 -12   34.15    4.86
  -8   0 -12   38.27    4.45
  -8   0 -12   36.00    4.59
  -8   0 -11   -0.49    0.59
  -8   0 -11    0.36    0.79
  -8   0 -11   -0.04    0.91
  -8   0 -10   92.27    7.21
  -8   0 -10   98.92    8.58
  -8   0 -10   83.88    7.50
  -8   0  -9    0.68    0.81
  -8   0  -9    0.75    0.86
  -8   0  -9    0.73    1.12
  -8   0  -8  110.46    7.72
  -8   0  -8  104.20    8.98
  -8   0  -7   -0.06    0.29
  -8   0  -7    0.47    0.85
  -8   0  -6   26.04    2.87
  -8   0  -6   28.00    4.00
  -8   0  -5    0.16    0.46
  -8   0  -5    0.04    0.48
  -8   0  -4   44.76    5.04
  -8   0  -4   43.04    3.55
  -8   0  -3    0.95    1.08
  -8   0  -3    0.56    0.49
  -8   0  -2  276.24   16.27
  -8   0  -2  253.51   13.43
  -8   0  -1    1.08    0.54
  -8   0  -1    2.39    1.38
  -8   0   0  148.74   10.30
  -8   0   0  142.11    7.69
  -8   0   1    0.19    0.22
  -8   0   1    1.10    0.93
  -8   0   2    4.52    0.62
  -8   0   2    2.68    1.07
  -8   0   3    0.83    0.82
  -8   0   4  179.70   11.38
  -8   0   4  162.43    8.23
  -8   0   5    0.19    0.19
  -8   0   5    1.68    1.26
  -8   0   6  219.39   11.24
  -8   0   6  258.32   14.37
  -8   0   7    0.76    0.95
  -8   0   7    0.18    0.27
  -8   0   8   23.10    2.00
  -8   0   8   25.56    3.30
  -8   0   9   -0.15    0.60
  -8   0   9    0.06    0.28
  -8   0  10   63.65    5.76
  -8   0  11    0.47    0.55
  -8   0  12   93.58    7.40
  -8   0  13    0.63    0.56
  -8   0  14   44.35    4.58
  -8   0  15   -0.29    0.63
  -8   0  16    0.53    0.54
  -8   0  17    0.04    0.36
  -8  -2 -22    4.04    1.92
  -8   2 -22    2.95    1.80
  -8   2 -21    0.16    0.81
  -8   2 -21   -1.20    1.55
  -8  -2 -21    0.83    1.04
  -8   2 -20   20.72    3.99
  -8   2 -20   19.50    3.83
  -8  -2 -20   17.43    3.77
  -8   2 -19    0.79    0.66
  -8  -2 -19    2.26    1.37
  -8   2 -19    0.11    1.02
  -8  -2 -18    8.58    2.31
  -8  -2 -18   11.62    2.79
  -8   2 -18   12.19    2.78
  -8   2 -18   13.62    3.17
  -8   2 -17    1.82    1.13
  -8  -2 -17    1.82    1.14
  -8  -2 -17    2.85    1.65
  -8   2 -17    0.67    0.59
  -8  -2 -16    1.70    1.28
  -8   2 -16    3.99    1.63
  -8  -2 -16    1.08    0.96
  -8  -2 -16    1.01    0.67
  -8   2 -16    2.89    1.81
  -8   2 -16    1.19    0.96
  -8  -2 -15    0.65    0.89
  -8   2 -15    2.69    1.25
  -8  -2 -15    0.58    0.72
  -8  -2 -15    0.85    0.91
  -8   2 -15    1.66    1.14
  -8   2 -15    1.74    1.10
  -8   2 -14   10.02    2.56
  -8  -2 -14   15.43    2.85
  -8   2 -14   11.83    2.87
  -8   2 -14   14.02    2.77
  -8  -2 -14   11.11    2.47
  -8  -2 -14   15.53    3.15
  -8  -2 -13    2.39    1.30
  -8   2 -13    4.39    1.45
  -8   2 -13    5.76    2.03
  -8  -2 -13    6.73    1.72
  -8   2 -13    4.63    1.80
  -8  -2 -13    5.99    2.08
  -8  -2 -12   66.50    6.89
  -8   2 -12   69.51    6.17
  -8   2 -12   71.97    7.02
  -8   2 -12   64.23    6.94
  -8  -2 -12   62.12    6.17
  -8  -2 -12   61.05    6.10
  -8   2 -11    2.22    1.07
  -8   2 -11    3.47    1.65
  -8  -2 -11    5.73    1.66
  -8   2 -11    7.49    1.95
  -8  -2 -11    3.66    1.58
  -8  -2 -11    4.00    1.40
  -8   2 -10   22.96    3.52
  -8   2 -10   21.11    2.91
  -8   2 -10   20.08    3.62
  -8  -2 -10   24.83    3.30
  -8  -2 -10   20.66    3.52
  -8   2  -9    1.76    0.79
  -8   2  -9    1.70    1.15
  -8   2  -9    0.21    0.60
  -8  -2  -9    1.07    0.58
  -8  -2  -9    2.65    1.21
  -8   2  -8    1.02    0.90
  -8   2  -8    0.93    0.54
  -8   2  -8    1.44    0.83
  -8  -2  -8    1.84    0.78
  -8  -2  -8    1.84    1.02
  -8   2  -7    6.57    1.45
  -8   2  -7    9.21    1.98
  -8   2  -7   12.66    2.67
  -8  -2  -7    8.43    2.07
  -8  -2  -7   10.42    1.89
  -8   2  -6   12.41    1.84
  -8   2  -6   10.15    2.36
  -8  -2  -6   15.95    2.81
  -8  -2  -6   13.45    2.05
  -8   2  -6   10.94    2.24
  -8  -2  -5    8.73    1.62
  -8   2  -5   11.73    2.50
  -8  -2  -5    9.26    2.11
  -8   2  -5    8.44    1.48
  -8   2  -4   59.54    6.11
  -8  -2  -4   65.90    4.88
  -8   2  -4   57.07    4.27
  -8  -2  -4   54.92    5.68
  -8  -2  -3   12.72    2.46
  -8   2  -3   10.14    1.37
  -8  -2  -3    9.85    1.57
  -8   2  -3   11.32    2.47
  -8   2  -2   13.68    1.53
  -8   2  -2   16.06    1.51
  -8  -2  -2   16.39    2.76
  -8   2  -2   14.36    2.69
  -8  -2  -2   15.02    1.87
  -8   2  -1   36.81    2.59
  -8  -2  -1   37.80    4.28
  -8   2  -1   37.01    2.75
  -8   2  -1   29.59    4.15
  -8  -2   0   24.86    3.34
  -8   2   0   22.40    1.69
  -8   2   0   22.40    3.39
  -8  -2   1   56.36    5.31
  -8   2   1   49.80    5.33
  -8  -2   2   73.58    6.27
  -8   2   2   69.39    6.43
  -8   2   3   27.94    3.72
  -8  -2   3   26.00    3.42
  -8   2   3   29.03    2.45
  -8  -2   4   49.71    4.84
  -8   2   4   47.27    5.04
  -8  -2   5   68.15    5.87
  -8   2   5   66.16    6.11
  -8   2   6    2.09    0.96
  -8  -2   6    4.79    0.86
  -8  -2   6    4.69    1.42
  -8   2   7   81.94    6.96
  -8  -2   7   82.97    6.67
  -8  -2   8   67.95    5.75
  -8   2   8   62.69    5.92
  -8  -2   9   57.57    5.27
  -8   2   9   59.53    5.61
  -8   2  10  107.32    8.13
  -8  -2  10  111.64    7.88
  -8   2  10   98.31    5.97
  -8  -2  11   29.24    3.52
  -8   2  11   28.05    3.62
  -8   2  12   16.60    2.72
  -8  -2  12   19.71    2.81
  -8   2  13   55.88    5.51
  -8  -2  13   69.63    5.82
  -8   2  14    4.38    1.43
  -8  -2  14    9.47    1.92
  -8  -2  15   59.32    5.42
  -8   2  15   53.23    5.16
  -8  -2  16   65.54    5.78
  -8   2  16   64.54    5.68
  -8  -2  17   57.69    5.31
  -8  -4 -22   -0.18    1.10
  -8   4 -22   -0.60    0.89
  -8   4 -22   -2.08    1.47
  -8   4 -21   12.58    3.06
  -8  -4 -21   10.03    3.01
  -8   4 -21    9.16    2.68
  -8   4 -20   13.81    3.26
  -8  -4 -20   12.13    3.21
  -8   4 -20    9.67    2.85
  -8   4 -19   32.17    5.15
  -8  -4 -19   27.57    4.68
  -8   4 -19   32.46    4.75
  -8   4 -18   15.20    3.09
  -8  -4 -18   19.15    3.71
  -8   4 -18   14.80    3.44
  -8   4 -17   25.44    3.93
  -8   4 -17   19.11    3.81
  -8  -4 -17   22.99    3.80
  -8  -4 -17   23.25    4.00
  -8   4 -16    2.89    1.62
  -8   4 -16    4.61    1.71
  -8  -4 -16    4.32    1.54
  -8  -4 -16    4.08    1.72
  -8  -4 -16    3.84    1.75
  -8   4 -15   18.74    3.20
  -8  -4 -15   22.86    3.49
  -8   4 -15   19.33    3.73
  -8  -4 -15   22.48    3.68
  -8  -4 -15   19.73    3.56
  -8   4 -14    5.36    1.65
  -8  -4 -14   10.76    2.56
  -8  -4 -14    9.45    2.20
  -8   4 -14   10.03    2.65
  -8  -4 -14    9.64    2.36
  -8  -4 -13   66.43    6.16
  -8  -4 -13   66.41    6.84
  -8  -4 -13   61.87    6.27
  -8   4 -13   64.62    6.94
  -8   4 -13   56.61    5.67
  -8   4 -12   41.18    5.69
  -8  -4 -12   57.81    5.77
  -8   4 -12   52.17    5.13
  -8  -4 -12   51.71    5.89
  -8   4 -12   54.64    6.22
  -8   4 -11   82.39    6.79
  -8  -4 -11   85.40    7.36
  -8   4 -11   86.67    8.09
  -8  -4 -11  100.12    8.36
  -8   4 -11   82.60    8.20
  -8   4 -10   22.02    3.60
  -8  -4 -10   29.82    4.05
  -8   4 -10   18.59    2.74
  -8   4 -10   19.50    3.64
  -8  -4 -10   22.44    3.26
  -8   4  -9   31.96    4.66
  -8   4  -9   29.85    3.38
  -8  -4  -9   29.75    3.72
  -8   4  -9   29.70    4.25
  -8  -4  -9   33.76    4.38
  -8  -4  -8   10.99    2.11
  -8   4  -8    6.28    1.42
  -8   4  -8   10.90    2.60
  -8   4  -8    9.43    2.35
  -8  -4  -8   10.11    2.34
  -8   4  -7   58.40    6.39
  -8   4  -7   60.53    4.84
  -8  -4  -7   59.80    5.99
  -8   4  -7   56.68    5.89
  -8  -4  -7   63.70    5.45
  -8   4  -6   57.28    6.31
  -8   4  -6   63.04    6.06
  -8   4  -6   57.08    4.65
  -8  -4  -6   57.66    5.09
  -8  -4  -6   65.42    6.14
  -8   4  -5  125.52   10.13
  -8  -4  -5  133.80    8.62
  -8   4  -5  119.98    7.85
  -8   4  -5  132.19    9.57
  -8  -4  -5  139.96    9.92
  -8   4  -4   57.81    5.48
  -8   4  -4   52.07    5.91
  -8   4  -4   53.18    4.13
  -8  -4  -4   58.64    5.69
  -8  -4  -3   74.96    6.63
  -8   4  -3   75.64    5.01
  -8   4  -3   77.01    7.22
  -8   4  -3   71.03    6.29
  -8   4  -2    3.20    1.52
  -8  -4  -2    6.65    1.74
  -8   4  -2    4.60    1.30
  -8  -4  -1   34.77    4.06
  -8   4  -1   33.40    4.44
  -8   4   0   59.46    6.13
  -8  -4   0   63.50    5.74
  -8  -4   1   86.10    6.99
  -8   4   1   83.90    7.52
  -8   4   2   28.48    2.11
  -8   4   2   22.99    3.61
  -8  -4   2   29.43    3.57
  -8  -4   3   64.92    5.66
  -8   4   3   60.59    3.92
  -8   4   3   63.35    6.18
  -8   4   4    0.53    0.37
  -8  -4   4    0.70    0.58
  -8   4   4    1.97    1.20
  -8  -4   5   21.09    2.86
  -8   4   5   16.77    2.99
  -8  -4   6   41.35    4.19
  -8   4   6   37.04    4.51
  -8  -4   7   73.58    5.92
  -8   4   7   60.00    6.10
  -8   4   8   82.78    7.15
  -8  -4   8   79.91    6.45
  -8  -4   9   76.01    6.06
  -8   4   9   65.49    6.32
  -8   4  10    0.56    0.59
  -8  -4  10    4.29    1.33
  -8   4  11    9.74    2.08
  -8  -4  11   12.19    2.10
  -8  -4  12   52.04    4.86
  -8  -4  13    9.22    1.85
  -8  -4  14   90.30    7.02
  -8  -4  15   39.92    4.23
  -8  -4  16   18.38    2.78
  -8  -4  17   13.91    2.44
  -8   6 -21   16.31    3.51
  -8   6 -21   17.57    4.04
  -8  -6 -21   14.68    3.54
  -8   6 -20    3.46    1.70
  -8  -6 -20    3.58    1.68
  -8   6 -20    0.49    0.81
  -8   6 -19    1.31    1.17
  -8  -6 -19   -1.36    1.15
  -8   6 -18    9.35    3.06
  -8   6 -18    6.37    2.04
  -8  -6 -18    8.00    2.46
  -8   6 -17   18.06    3.89
  -8   6 -17   21.57    3.64
  -8  -6 -17   20.05    3.67
  -8   6 -16    4.62    2.06
  -8   6 -16    0.53    0.60
  -8  -6 -16    1.80    1.02
  -8  -6 -16    2.09    1.34
  -8   6 -15   40.41    4.81
  -8  -6 -15   44.15    5.32
  -8   6 -15   41.12    5.72
  -8  -6 -15   34.94    4.35
  -8  -6 -15   32.66    4.72
  -8   6 -14    7.18    1.86
  -8  -6 -14    4.40    1.55
  -8  -6 -14    8.59    2.23
  -8   6 -14    9.35    2.39
  -8  -6 -13    7.86    2.11
  -8   6 -13    9.18    2.54
  -8   6 -13    9.88    2.10
  -8  -6 -13    9.03    2.23
  -8   6 -12   12.91    2.92
  -8   6 -12    9.64    2.13
  -8  -6 -12   12.62    2.52
  -8  -6 -12   11.66    2.49
  -8   6 -11    7.65    2.21
  -8   6 -11    8.45    1.90
  -8  -6 -11   13.10    2.64
  -8  -6 -10    1.81    0.91
  -8   6 -10    0.18    0.66
  -8  -6 -10    2.18    1.04
  -8   6 -10    1.39    0.94
  -8   6  -9   48.58    4.64
  -8   6  -9   45.45    5.56
  -8  -6  -9   46.38    4.87
  -8  -6  -9   48.26    5.38
  -8   6  -8   12.96    2.16
  -8   6  -8   16.96    3.12
  -8  -6  -8   12.17    2.31
  -8  -6  -8   12.08    2.46
  -8   6  -7   46.38    4.38
  -8  -6  -7   47.33    4.72
  -8  -6  -7   52.93    5.51
  -8   6  -7   55.61    5.91
  -8  -6  -6   27.60    3.82
  -8   6  -6   29.75    4.13
  -8  -6  -5    5.59    1.72
  -8   6  -5    7.39    2.07
  -8  -6  -4   12.93    2.54
  -8   6  -4   12.35    2.47
  -8   6  -3   53.94    5.38
  -8  -6  -3   50.13    5.21
  -8  -6  -2   12.99    2.44
  -8   6  -2   14.58    2.61
  -8  -6  -1   44.05    4.78
  -8   6  -1   51.61    5.00
  -8   6  -1   46.86    5.54
  -8  -6   0   39.71    4.38
  -8   6   0   36.06    4.73
  -8   6   0   39.41    4.26
  -8   6   1    6.93    0.70
  -8  -6   1   12.21    2.26
  -8   6   1    9.51    1.94
  -8   6   1    7.12    2.10
  -8   6   2   19.73    2.76
  -8  -6   2   22.58    3.10
  -8   6   2   19.53    1.61
  -8  -6   3   14.46    2.45
  -8   6   3   13.72    1.41
  -8   6   3   11.68    2.13
  -8   6   4    4.02    1.31
  -8  -6   4    1.82    0.92
  -8  -6   5   83.31    6.70
  -8  -6   6   94.17    7.25
  -8  -6   7   36.54    3.98
  -8  -6   8   81.75    6.56
  -8  -6   9    1.52    0.81
  -8  -6  10   10.10    1.98
  -8  -6  11   27.75    3.35
  -8  -6  12   48.63    4.70
  -8  -6  13   38.12    4.07
  -8  -6  14   82.23    6.59
  -8  -6  15   11.07    2.12
  -8  -6  16   16.53    2.58
  -8  -6  17    6.60    1.64
  -8   8 -21   19.52    3.90
  -8  -8 -21   18.82    4.02
  -8   8 -21   14.96    3.87
  -8   8 -20   11.24    2.91
  -8   8 -20    9.05    2.95
  -8  -8 -20    9.06    2.73
  -8   8 -19    0.49    0.83
  -8   8 -19    2.14    1.26
  -8  -8 -19    0.89    1.05
  -8   8 -18    8.94    2.40
  -8   8 -18    9.64    2.75
  -8  -8 -18   11.69    2.88
  -8   8 -17    8.92    2.72
  -8  -8 -17    6.78    2.02
  -8   8 -17    7.54    2.19
  -8   8 -16   -0.60    1.64
  -8  -8 -16    0.61    0.87
  -8  -8 -16    0.95    0.86
  -8  -8 -15   20.38    3.63
  -8   8 -15   25.46    4.52
  -8  -8 -15   18.42    3.38
  -8  -8 -14    4.15    1.59
  -8  -8 -14    1.86    1.25
  -8   8 -14    3.73    1.80
  -8  -8 -13    4.76    1.73
  -8  -8 -13    6.00    1.84
  -8   8 -13    7.73    2.46
  -8  -8 -12   12.28    2.68
  -8   8 -12   10.76    2.85
  -8  -8 -12   11.76    2.57
  -8  -8 -11    5.55    1.78
  -8  -8 -11    4.99    1.60
  -8   8 -11    3.02    1.49
  -8  -8 -10    6.59    1.99
  -8  -8 -10    9.69    2.16
  -8   8 -10   11.71    2.68
  -8   8  -9   30.15    4.49
  -8  -8  -9   21.67    3.34
  -8  -8  -9   35.01    4.37
  -8  -8  -8    2.83    1.27
  -8   8  -8    0.92    0.66
  -8  -8  -7   14.67    2.82
  -8   8  -7   14.58    3.06
  -8  -8  -6   22.36    3.50
  -8   8  -6   31.30    4.29
  -8  -8  -5   14.63    2.65
  -8   8  -5   12.79    2.79
  -8   8  -4   35.55    4.55
  -8  -8  -4   35.79    4.34
  -8  -8  -3   71.11    6.36
  -8   8  -3   59.20    6.13
  -8  -8  -2    9.78    2.23
  -8   8  -2   14.84    2.85
  -8  -8  -1   43.54    4.77
  -8   8  -1   43.27    4.82
  -8   8   0   13.85    2.58
  -8  -8   0   13.86    2.49
  -8   8   1    0.69    0.26
  -8   8   1    2.60    1.23
  -8  -8   1    2.00    1.04
  -8  -8   2   55.73    5.28
  -8   8   2   45.46    4.80
  -8   8   3   57.39    5.30
  -8  -8   3   52.23    5.26
  -8   8   4   50.72    4.85
  -8  -8   4   48.71    4.96
  -8  -8   5   72.55    6.18
  -8   8   5   62.24    5.56
  -8  -8   6    6.44    1.67
  -8   8   6    6.93    1.58
  -8  -8   7    4.02    1.28
  -8   8   7    3.95    1.24
  -8   8   8   27.99    3.23
  -8  -8   8   38.07    4.10
  -8  -8   9   34.17    4.00
  -8   8   9   36.45    3.65
  -8  -8  10   65.33    5.79
  -8   8  10   62.50    5.03
  -8  -8  11   79.95    6.42
  -8   8  11   68.36    5.34
  -8  -8  12   37.22    4.18
  -8   8  12   35.33    3.38
  -8   8  13   21.05    2.45
  -8  -8  13   25.23    3.29
  -8  -8  14   17.67    2.66
  -8   8  14   12.65    1.82
  -8  -8  15   22.36    3.11
  -8  -8  16   31.01    3.75
  -8  -8  17   31.72    3.78
  -8  10 -19    5.20    2.20
  -8 -10 -19    4.28    1.78
  -8  10 -18   10.70    3.29
  -8 -10 -18   11.34    3.04
  -8  10 -17    6.35    2.70
  -8 -10 -17    5.99    2.10
  -8  10 -16   40.42    6.05
  -8 -10 -16   33.79    4.71
  -8 -10 -16   35.02    5.13
  -8  10 -15    3.43    2.05
  -8 -10 -15    5.48    2.04
  -8 -10 -15    0.02    0.53
  -8 -10 -14   31.63    4.43
  -8  10 -14   30.53    5.10
  -8 -10 -14   29.54    4.44
  -8 -10 -13    5.21    1.77
  -8 -10 -13    9.74    2.38
  -8  10 -13    8.95    2.87
  -8 -10 -12   17.28    3.25
  -8  10 -12   18.92    3.95
  -8 -10 -12   14.77    2.90
  -8 -10 -11   13.23    2.78
  -8 -10 -11   11.17    2.53
  -8  10 -11   13.14    3.22
  -8  10 -10   33.48    5.10
  -8 -10 -10   40.22    4.94
  -8  10  -9    7.82    2.68
  -8 -10  -9    9.50    2.30
  -8 -10  -8   60.57    6.31
  -8  10  -8   66.41    7.08
  -8 -10  -7   20.35    3.43
  -8  10  -7   21.59    3.93
  -8 -10  -6   60.37    6.23
  -8  10  -6   62.86    6.69
  -8 -10  -5   50.05    5.37
  -8  10  -5   38.68    5.11
  -8 -10  -4   58.42    5.91
  -8  10  -4   50.17    5.80
  -8  10  -3   37.04    4.75
  -8 -10  -3   40.31    4.75
  -8 -10  -2   99.93    8.26
  -8  10  -2   98.53    8.31
  -8 -10  -1    3.86    1.53
  -8  10  -1    8.93    2.56
  -8 -10   0   53.13    5.47
  -8  10   0   47.59    5.18
  -8  10   1   27.16    3.75
  -8 -10   1   20.95    3.35
  -8  10   2   27.37    3.66
  -8 -10   2   24.71    3.60
  -8  10   3   73.10    6.49
  -8 -10   3   77.49    6.81
  -8 -10   4   67.22    6.26
  -8  10   4   66.05    5.99
  -8  10   5   31.91    3.84
  -8 -10   5   24.81    3.58
  -8 -10   6   48.25    5.08
  -8  10   6   46.87    4.68
  -8 -10   7   13.67    2.59
  -8  10   7   12.63    2.32
  -8  10   8   26.36    3.24
  -8 -10   8   24.74    3.45
  -8  10   9   34.76    3.83
  -8 -10   9   42.03    4.58
  -8 -10  10   25.44    3.44
  -8  10  10   17.00    2.52
  -8  10  11   22.25    2.81
  -8 -10  11   20.34    3.13
  -8  10  12   33.23    3.45
  -8 -10  12   35.62    4.23
  -8 -10  13    3.31    1.26
  -8 -10  14    5.51    1.65
  -8 -10  15   12.50    2.40
  -8 -10  16    8.70    1.99
  -8 -10  17   21.50    3.15
  -8 -12 -18    0.48    0.62
  -8  12 -18   -2.77    1.80
  -8 -12 -17    7.88    2.53
  -8  12 -17    3.13    1.56
  -8 -12 -16    0.36    1.02
  -8  12 -16    3.89    1.96
  -8  12 -15    5.24    2.26
  -8 -12 -15    2.51    1.20
  -8 -12 -15    2.75    1.32
  -8 -12 -14    1.34    0.67
  -8  12 -14   -0.06    1.21
  -8 -12 -13    3.83    1.48
  -8  12 -13    3.83    1.62
  -8 -12 -13    3.14    1.55
  -8 -12 -12    1.05    0.81
  -8 -12 -12    2.39    1.28
  -8  12 -12    0.61    1.17
  -8 -12 -11    4.33    1.62
  -8  12 -11    4.61    2.02
  -8 -12 -10    0.42    0.88
  -8  12 -10    1.39    0.79
  -8 -12  -9   14.32    2.93
  -8  12  -9   12.01    3.07
  -8 -12  -8    5.70    1.86
  -8  12  -8    3.01    1.24
  -8  12  -7   28.62    4.51
  -8 -12  -7   33.75    4.59
  -8 -12  -6    1.53    1.02
  -8  12  -6    1.17    1.35
  -8 -12  -5   13.48    2.81
  -8  12  -5   14.08    3.02
  -8 -12  -4    9.72    2.28
  -8  12  -4    5.51    1.98
  -8  12  -3    9.40    2.36
  -8 -12  -3    9.93    2.33
  -8 -12  -2    0.95    0.87
  -8  12  -2    2.95    1.45
  -8 -12  -1   56.38    5.97
  -8  12  -1   52.63    5.80
  -8  12   0   12.23    2.70
  -8 -12   0   11.69    2.58
  -8 -12   1   57.71    5.78
  -8  12   1   37.33    4.80
  -8 -12   2   16.44    2.97
  -8  12   2   20.11    3.34
  -8  12   3    1.99    1.27
  -8 -12   3    0.71    0.49
  -8 -12   4   14.82    2.82
  -8  12   4   16.16    2.74
  -8 -12   5   32.91    4.29
  -8  12   5   29.34    3.87
  -8  12   6   15.75    2.68
  -8 -12   6   13.09    2.66
  -8 -12   7   55.55    5.65
  -8  12   7   40.54    4.55
  -8 -12   8   10.25    2.29
  -8  12   8   11.30    2.20
  -8 -12   9   11.13    2.43
  -8  12   9   15.06    2.49
  -8  12  10    5.03    1.57
  -8 -12  10    9.87    2.23
  -8 -12  11   17.72    3.02
  -8 -12  12    7.98    2.10
  -8 -12  13   87.05    7.61
  -8 -12  14    6.16    1.92
  -8 -12  15   34.88    4.40
  -8 -12  16    6.79    1.85
  -8 -12  17    0.98    0.72
  -8  14 -16   16.25    4.35
  -8 -14 -16   13.62    3.44
  -8  14 -15    7.34    2.64
  -8 -14 -15    5.20    1.86
  -8 -14 -15    3.49    1.39
  -8 -14 -14   16.13    3.27
  -8  14 -14   17.54    4.29
  -8 -14 -14   13.07    3.16
  -8 -14 -13   38.46    5.33
  -8 -14 -13   39.67    5.24
  -8  14 -13   37.73    6.11
  -8 -14 -12    5.28    2.06
  -8  14 -12    5.39    2.31
  -8 -14 -11   43.08    5.56
  -8  14 -11   40.27    6.07
  -8  14 -10    9.23    2.91
  -8 -14 -10    5.75    2.08
  -8  14  -9    5.72    2.33
  -8 -14  -9    6.25    2.03
  -8 -14  -8   18.70    3.48
  -8  14  -8   14.19    3.38
  -8 -14  -7   39.70    5.15
  -8  14  -7   25.69    4.61
  -8 -14  -6    9.09    2.53
  -8  14  -6   16.28    3.56
  -8 -14  -5   69.32    7.01
  -8  14  -5   48.60    6.27
  -8  14  -4    3.64    1.90
  -8 -14  -4    6.69    2.18
  -8  14  -3   24.22    4.05
  -8 -14  -3   20.05    3.64
  -8  14  -2   12.77    2.99
  -8 -14  -2   13.02    2.90
  -8 -14  -1   15.63    3.12
  -8  14  -1   11.54    2.66
  -8  14   0   18.23    3.41
  -8 -14   0   11.19    2.63
  -8 -14   1   58.57    6.39
  -8  14   1   55.98    6.16
  -8  14   2   27.15    4.03
  -8 -14   2   18.55    3.46
  -8  14   3   34.93    4.62
  -8 -14   3   46.04    5.47
  -8  14   4   13.98    2.81
  -8 -14   4   23.49    3.75
  -8  14   5    2.53    1.40
  -8 -14   5    2.26    1.22
  -8 -14   6   15.71    3.11
  -8  14   6   14.54    2.69
  -8 -14   7   31.46    4.37
  -8  14   7   22.81    3.48
  -8  14   8    5.84    1.86
  -8 -14   8    3.21    1.59
  -8  14   9   36.38    4.31
  -8 -14   9   37.96    4.93
  -8 -14  10    4.30    1.64
  -8 -14  11    7.31    2.12
  -8 -14  12    3.60    1.57
  -8 -14  13    6.64    1.94
  -8 -14  14    5.04    1.70
  -8 -14  15   20.07    3.45
  -8 -14  16    1.05    0.86
  -8 -14  17   14.81    2.88
  -8 -16 -13    1.62    1.15
  -8  16 -13   -0.89    1.35
  -8  16 -12   -1.92    1.52
  -8 -16 -12   -0.50    0.81
  -8 -16 -11    1.63    1.22
  -8  16 -11   -0.63    1.55
  -8 -16 -10    0.35    0.98
  -8  16 -10    0.87    1.03
  -8 -16  -9   17.30    3.53
  -8  16  -9   19.08    4.12
  -8 -16  -8    2.90    1.36
  -8  16  -8    3.91    1.72
  -8 -16  -7    7.65    2.37
  -8  16  -7    4.20    1.88
  -8 -16  -6    0.86    0.68
  -8  16  -6    2.27    0.94
  -8  16  -5   -0.04    0.79
  -8 -16  -5    1.16    0.85
  -8  16  -4    6.18    2.31
  -8 -16  -4   10.22    2.56
  -8 -16  -3   19.64    3.67
  -8  16  -3   17.44    3.62
  -8  16  -2   10.02    2.81
  -8 -16  -2    9.92    2.58
  -8 -16  -1   30.23    4.65
  -8  16  -1   29.46    4.61
  -8 -16   0   11.80    2.87
  -8  16   0    7.02    2.28
  -8 -16   1    2.25    1.22
  -8  16   1    5.84    2.01
  -8 -16   2   16.13    3.37
  -8  16   2   16.44    3.28
  -8  16   3   13.96    3.17
  -8 -16   3   12.94    2.99
  -8  16   4   30.42    4.38
  -8 -16   4   30.23    4.64
  -8  16   5   25.70    4.08
  -8 -16   5   27.43    4.35
  -8 -16   6   10.36    2.69
  -8  16   6   14.28    2.92
  -8 -16   7    6.83    2.15
  -8  16   7    5.77    1.86
  -8 -16   8   14.80    3.18
  -8 -16   9    2.50    1.59
  -8 -16  10   31.69    4.72
  -8 -16  11   17.95    3.53
  -8 -16  12   26.82    4.30
  -8 -16  13   11.27    2.77
  -8 -16  14   22.79    3.91
  -8 -16  15    2.93    1.41
  -8 -16  16   30.57    4.52
  -8 -16  17    5.53    2.03
  -8 -18 -10   10.84    2.96
  -8  18 -10    7.89    2.87
  -8 -18  -9   26.15    4.59
  -8  18  -9   21.84    4.58
  -8 -18  -8   13.63    3.36
  -8  18  -8   12.66    3.41
  -8 -18  -7   18.21    3.84
  -8  18  -7   17.17    3.81
  -8 -18  -6    2.71    1.67
  -8  18  -6    2.13    1.53
  -8 -18  -5   11.96    3.14
  -8  18  -5    7.76    2.67
  -8  18  -4    3.79    2.00
  -8 -18  -4    5.44    2.03
  -8 -18  -3   30.51    5.02
  -8  18  -3   27.90    4.86
  -8  18  -2   21.68    4.23
  -8 -18  -2   24.39    4.51
  -8 -18  -1   22.14    4.19
  -8  18  -1   23.88    4.38
  -8 -18   0   12.21    3.19
  -8  18   0   12.51    3.08
  -8  18   1    1.64    1.17
  -8 -18   1    1.27    0.81
  -8 -18   2    1.43    1.18
  -8  18   2   -0.32    1.02
  -8 -18   3   19.52    3.88
  -8  18   3   18.06    3.56
  -8  18   4   13.11    3.16
  -8 -18   4   11.24    3.09
  -8 -18   5   34.28    5.29
  -8  18   5   39.09    5.21
  -8 -18   6   16.50    3.59
  -8 -18   7    7.66    2.41
  -8 -18   8    5.68    2.08
  -8 -18   9    1.69    1.48
  -8 -18  10   -0.24    0.84
  -8 -18  11   17.22    3.65
  -8 -18  12    9.19    2.70
  -8 -18  13    3.87    1.43
  -8 -18  14    4.29    1.79
  -8 -18  15   -1.47    1.15
  -8 -18  16   -1.83    1.22
  -8  20  -5    9.17    3.22
  -8 -20  -5   11.17    3.20
  -8 -20  -4   12.97    3.47
  -8  20  -4   12.57    3.39
  -8 -20  -3   12.40    3.34
  -8  20  -3    6.65    2.49
  -8 -20  -2    1.93    1.57
  -8  20  -2   -0.51    1.57
  -8 -20  -1   -0.24    0.82
  -8  20  -1    2.25    1.54
  -8 -20   0    8.50    2.69
  -8  20   0    7.70    2.52
  -8  20   1   15.66    3.61
  -8 -20   1   12.14    3.39
  -8  20   2   20.68    4.04
  -8 -20   2   20.04    4.20
  -8 -20   3   11.69    3.19
  -8  20   3   15.66    3.68
  -8 -20   4    6.08    2.27
  -8 -20   5    1.46    1.28
  -8 -20   6    2.68    1.62
  -8 -20   7    7.37    2.71
  -8 -20   8    7.80    2.46
  -8 -20   9   18.17    3.89
  -8 -20  10    1.20    1.23
  -7   1 -24   -0.20    0.97
  -7  -1 -24    0.96    1.14
  -7  -1 -23    3.19    1.95
  -7   1 -23   -0.04    0.85
  -7   1 -22   31.89    5.18
  -7  -1 -22   31.63    5.26
  -7   1 -21    4.82    1.89
  -7  -1 -21    5.06    2.33
  -7   1 -20   28.27    4.52
  -7   1 -20   39.66    5.47
  -7  -1 -20   38.80    5.55
  -7   1 -19    1.17    1.43
  -7  -1 -19   -0.05    0.71
  -7   1 -19    1.40    0.94
  -7  -1 -19    1.01    0.87
  -7  -1 -18   -0.69    1.31
  -7   1 -18    1.81    1.40
  -7  -1 -18    0.46    1.03
  -7   1 -18    0.43    0.87
  -7   1 -17    1.35    0.88
  -7   1 -17    1.46    1.03
  -7  -1 -17    2.73    1.45
  -7   1 -17    2.71    1.46
  -7  -1 -17    0.85    0.75
  -7  -1 -16   23.95    3.77
  -7  -1 -16   23.34    3.77
  -7   1 -16   17.15    3.21
  -7  -1 -16   16.59    3.10
  -7   1 -16   23.05    3.80
  -7   1 -16   19.49    3.39
  -7  -1 -15    2.54    1.18
  -7   1 -15    3.16    1.10
  -7   1 -15    2.78    1.49
  -7  -1 -15    3.48    1.64
  -7   1 -15    3.83    1.30
  -7   1 -14   82.50    7.21
  -7   1 -14   80.31    7.63
  -7  -1 -14   76.98    7.41
  -7  -1 -14   82.76    7.37
  -7  -1 -14   82.02    7.29
  -7   1 -14   77.86    7.41
  -7   1 -13    1.67    1.01
  -7   1 -13    2.45    1.52
  -7  -1 -13    1.65    1.20
  -7  -1 -13    3.14    1.30
  -7   1 -13    1.43    1.12
  -7  -1 -13    1.50    1.08
  -7   1 -12   24.96    3.40
  -7   1 -12   31.98    4.12
  -7  -1 -12   30.04    4.08
  -7   1 -12   22.14    3.58
  -7  -1 -12   29.18    3.80
  -7  -1 -12   25.04    3.48
  -7   1 -11    1.64    0.89
  -7   1 -11    1.87    0.98
  -7  -1 -11    2.58    0.87
  -7  -1 -11    2.01    0.91
  -7  -1 -11    1.96    0.97
  -7   1 -11    1.42    0.94
  -7   1 -10   13.76    2.27
  -7  -1 -10    9.94    2.06
  -7   1 -10   10.69    2.27
  -7  -1 -10   11.82    2.17
  -7   1 -10   12.93    2.54
  -7  -1 -10   11.22    2.41
  -7  -1  -9    2.79    1.04
  -7   1  -9    0.48    0.76
  -7   1  -9    2.68    1.09
  -7   1  -9    3.12    1.02
  -7  -1  -9    2.40    1.14
  -7  -1  -8   41.67    4.02
  -7   1  -8   40.45    3.90
  -7  -1  -8   43.09    4.82
  -7   1  -8   40.67    4.77
  -7   1  -8   44.20    4.54
  -7   1  -7    3.39    0.99
  -7   1  -7    4.05    1.21
  -7   1  -7    3.83    1.37
  -7  -1  -7    3.17    0.92
  -7  -1  -7    2.62    1.12
  -7   1  -6   19.44    2.34
  -7  -1  -6   24.23    3.33
  -7  -1  -6   22.08    2.54
  -7   1  -6   20.38    3.22
  -7   1  -5    1.17    0.54
  -7   1  -5    0.75    0.56
  -7  -1  -5    1.11    0.84
  -7  -1  -5    0.63    0.45
  -7   1  -4    1.41    0.26
  -7   1  -4    2.04    0.59
  -7   1  -4    2.46    1.05
  -7  -1  -4    2.47    0.95
  -7  -1  -4    3.38    0.88
  -7  -1  -3    4.67    1.45
  -7   1  -3    4.17    0.86
  -7   1  -3    2.47    1.04
  -7  -1  -3    4.57    1.00
  -7   1  -3    3.95    0.53
  -7   1  -2  170.66    9.09
  -7   1  -2  159.90    8.57
  -7   1  -2  171.90   11.35
  -7  -1  -2  189.10    9.62
  -7  -1  -2  181.22   11.33
  -7   1  -1   44.45    2.94
  -7   1  -1   43.84    4.66
  -7  -1  -1   46.57    4.57
  -7  -1  -1   48.79    3.36
  -7   1  -1   41.08    2.83
  -7  -1   0  116.11    8.49
  -7   1   0  125.92    6.67
  -7   1   0  128.61    8.92
  -7   1   0  115.31    6.25
  -7  -1   1   32.37    3.57
  -7   1   1   28.59    3.52
  -7   1   1   25.71    1.70
  -7   1   1   26.78    2.24
  -7   1   2    6.44    0.97
  -7   1   2    7.67    1.76
  -7  -1   2    8.51    1.78
  -7   1   3   27.54    2.38
  -7   1   3   27.06    3.33
  -7  -1   3   28.32    3.32
  -7   1   4   57.41    5.15
  -7  -1   4   52.90    4.86
  -7   1   5   35.25    3.79
  -7  -1   5   34.22    3.58
  -7  -1   5   28.33    2.24
  -7  -1   6  193.51   11.04
  -7  -1   6  187.45    9.20
  -7   1   6  157.30    8.40
  -7   1   6  191.28   11.22
  -7  -1   7   89.33    6.72
  -7  -1   7  101.01    5.64
  -7   1   7   94.12    7.01
  -7   1   7   84.36    4.91
  -7   1   8   41.07    2.90
  -7   1   8   46.79    4.43
  -7  -1   8   53.62    4.55
  -7   1   9   64.49    5.58
  -7   1   9   66.61    4.24
  -7  -1   9   68.31    5.52
  -7   1  10   26.61    3.24
  -7  -1  10   32.39    3.45
  -7   1  11   27.51    3.27
  -7  -1  11   29.16    3.28
  -7  -1  12   73.99    5.77
  -7   1  12   66.42    5.63
  -7  -1  13   66.07    5.34
  -7   1  13   58.05    5.14
  -7   1  14   36.40    3.87
  -7  -1  14   50.11    4.37
  -7   1  15   44.04    4.25
  -7  -1  15   53.93    4.60
  -7   1  16    3.31    0.99
  -7  -1  16    2.99    0.90
  -7  -1  17   33.03    3.35
  -7   3 -23   13.36    3.35
  -7  -3 -23   17.30    3.95
  -7   3 -22    0.24    0.67
  -7   3 -22    1.44    1.42
  -7   3 -21    5.44    1.89
  -7  -3 -21    4.58    2.07
  -7   3 -21    5.70    1.99
  -7   3 -20   12.81    2.97
  -7   3 -20   12.80    3.05
  -7  -3 -20    8.77    2.69
  -7   3 -19   11.03    2.84
  -7  -3 -19   16.42    3.46
  -7   3 -19   14.88    3.14
  -7   3 -18   33.89    4.78
  -7  -3 -18   38.70    4.76
  -7  -3 -18   37.25    5.25
  -7   3 -18   32.22    4.96
  -7   3 -17   32.62    4.48
  -7  -3 -17   36.33    4.94
  -7  -3 -17   28.03    4.06
  -7   3 -17   26.13    4.39
  -7   3 -16   18.26    3.48
  -7  -3 -16   21.64    3.40
  -7  -3 -16   24.81    3.89
  -7  -3 -16   23.34    3.67
  -7   3 -16   18.45    3.28
  -7   3 -15   26.01    4.01
  -7  -3 -15   19.30    3.15
  -7  -3 -15   19.65    3.45
  -7  -3 -15   21.99    3.62
  -7   3 -15   17.76    3.07
  -7   3 -14    3.13    1.26
  -7  -3 -14    2.99    1.22
  -7   3 -14    2.40    1.12
  -7   3 -14    1.31    1.03
  -7  -3 -14    1.61    1.02
  -7  -3 -14    2.71    1.41
  -7   3 -13   29.20    4.24
  -7   3 -13   33.39    4.02
  -7   3 -13   25.95    4.06
  -7  -3 -13   34.88    4.32
  -7  -3 -13   38.96    4.67
  -7  -3 -13   32.01    4.01
  -7   3 -12   97.84    7.47
  -7  -3 -12  102.29    8.29
  -7   3 -12   80.88    8.01
  -7  -3 -12   91.87    7.38
  -7   3 -12   93.94    8.23
  -7  -3 -12   91.72    7.71
  -7   3 -11   71.72    6.91
  -7   3 -11   70.84    5.85
  -7   3 -11   58.50    3.94
  -7  -3 -11   70.98    6.21
  -7  -3 -11   74.51    6.67
  -7   3 -11   70.10    6.74
  -7   3 -10   75.01    6.14
  -7  -3 -10   86.41    7.28
  -7   3 -10   80.24    7.25
  -7  -3 -10   76.14    6.52
  -7   3 -10   79.38    7.47
  -7   3  -9   25.32    3.07
  -7  -3  -9   26.23    3.35
  -7   3  -9   32.93    4.31
  -7   3  -9   30.58    3.98
  -7  -3  -9   26.77    3.68
  -7  -3  -8    2.58    1.01
  -7   3  -8    4.90    1.22
  -7   3  -8    3.25    1.31
  -7   3  -8    4.23    1.62
  -7  -3  -8    4.21    1.47
  -7   3  -7   20.24    2.45
  -7  -3  -7   19.95    2.71
  -7   3  -7   19.20    3.18
  -7  -3  -7   25.60    3.44
  -7   3  -7   23.11    3.26
  -7  -3  -6   32.78    3.98
  -7  -3  -6   31.30    3.39
  -7   3  -6   33.33    4.26
  -7   3  -6   32.36    3.87
  -7   3  -6   31.63    3.08
  -7   3  -5   68.80    5.19
  -7   3  -5   79.97    6.51
  -7   3  -5   84.93    7.24
  -7  -3  -5   83.84    5.95
  -7  -3  -5   85.09    6.82
  -7   3  -4  165.54   11.68
  -7  -3  -4  179.69   10.28
  -7   3  -4  158.04    9.48
  -7  -3  -4  178.02   11.44
  -7   3  -4  182.94   11.14
  -7   3  -3  116.63    9.09
  -7  -3  -3  125.78    8.80
  -7   3  -3  117.29    6.92
  -7   3  -2   96.86    5.69
  -7   3  -2   94.84    7.83
  -7  -3  -2   98.12    7.49
  -7  -3  -1   65.30    5.68
  -7   3  -1   66.62    6.16
  -7   3  -1   67.25    4.05
  -7   3   0   12.44    2.32
  -7  -3   0   11.67    2.10
  -7   3   1   79.27    6.76
  -7  -3   1   89.69    6.53
  -7   3   1   77.09    4.35
  -7   3   2  127.07    6.79
  -7   3   2  129.29    9.23
  -7  -3   2  120.78    8.54
  -7  -3   3  167.52   10.50
  -7   3   3  162.69    8.75
  -7   3   3  167.13   11.04
  -7  -3   4  169.06   10.39
  -7   3   4  161.61   10.92
  -7   3   4  160.91    8.87
  -7   3   5   79.29    6.70
  -7  -3   5   88.06    6.45
  -7   3   6   21.89    3.11
  -7  -3   6   26.57    3.05
  -7   3   7   88.21    7.21
  -7  -3   7  100.71    7.02
  -7   3   8   63.51    5.75
  -7  -3   8   67.89    5.39
  -7  -3   9   78.23    6.03
  -7   3   9   78.40    6.47
  -7  -3  10   91.04    6.59
  -7   3  10   85.74    6.90
  -7  -3  11   24.24    2.89
  -7   3  11   21.57    2.97
  -7  -3  12   12.85    2.09
  -7   3  12   12.91    2.23
  -7  -3  13    7.16    1.52
  -7  -3  14    3.48    1.13
  -7  -3  15   34.09    3.60
  -7  -3  16   59.24    5.07
  -7  -3  17   31.50    3.44
  -7   5 -23    2.65    1.42
  -7  -5 -23    3.11    1.87
  -7   5 -23    0.53    1.14
  -7   5 -22    9.36    2.84
  -7   5 -22   11.67    3.02
  -7  -5 -22   13.07    3.26
  -7  -5 -21   -1.60    1.27
  -7   5 -21    0.13    0.79
  -7   5 -21    0.94    0.92
  -7   5 -20    0.18    0.75
  -7   5 -20    1.61    1.11
  -7  -5 -20    0.65    0.97
  -7   5 -19    4.38    1.76
  -7   5 -19    4.63    1.99
  -7  -5 -19    5.60    1.94
  -7   5 -18    3.04    1.44
  -7  -5 -18    7.11    2.15
  -7   5 -18    3.45    1.50
  -7   5 -17    5.31    1.76
  -7   5 -17    5.04    1.88
  -7  -5 -17    7.37    2.19
  -7   5 -16    7.80    2.08
  -7   5 -16    8.22    2.30
  -7  -5 -16    7.83    1.90
  -7  -5 -16    8.46    2.31
  -7  -5 -16   12.88    2.66
  -7  -5 -15   -0.01    0.45
  -7   5 -15    0.93    0.78
  -7   5 -15   -0.22    1.14
  -7  -5 -15    1.48    1.15
  -7  -5 -15    0.42    0.49
  -7   5 -14    4.48    1.53
  -7  -5 -14    5.94    1.79
  -7  -5 -14    5.72    1.53
  -7   5 -14    3.14    1.73
  -7  -5 -14    4.76    1.57
  -7   5 -13    9.93    2.10
  -7   5 -13   10.97    2.52
  -7  -5 -13   11.54    2.38
  -7  -5 -13    9.74    2.29
  -7   5 -12   13.43    2.79
  -7   5 -12    8.93    1.93
  -7  -5 -12   14.19    2.64
  -7  -5 -12   12.25    2.46
  -7   5 -11   31.36    3.60
  -7  -5 -11   32.06    4.08
  -7   5 -11   29.88    4.25
  -7  -5 -11   24.37    3.57
  -7  -5 -10   13.88    2.46
  -7   5 -10   16.39    2.48
  -7   5 -10   14.36    2.89
  -7  -5 -10   15.32    2.74
  -7  -5  -9   11.82    2.28
  -7   5  -9   15.92    2.33
  -7   5  -9   14.15    2.85
  -7  -5  -9   17.07    2.85
  -7   5  -8   14.10    2.12
  -7  -5  -8   14.06    2.32
  -7   5  -8   18.25    3.03
  -7  -5  -8   19.21    2.99
  -7  -5  -7    3.48    1.06
  -7   5  -7    5.18    1.64
  -7   5  -7    6.67    1.42
  -7   5  -7    3.13    1.39
  -7  -5  -7    2.44    1.06
  -7   5  -6   57.62    4.66
  -7   5  -6   51.18    5.78
  -7   5  -6   67.21    6.04
  -7  -5  -6   60.79    5.64
  -7   5  -5   30.38    2.97
  -7   5  -5   28.64    3.82
  -7  -5  -5   31.57    3.81
  -7   5  -5   25.49    3.86
  -7  -5  -4   40.98    4.31
  -7   5  -4   35.35    4.14
  -7   5  -4   37.51    4.64
  -7   5  -3   43.91    5.08
  -7  -5  -3   45.74    4.63
  -7   5  -3   47.54    4.68
  -7  -5  -2    4.92    1.48
  -7   5  -2    5.09    1.47
  -7   5  -2    5.95    1.77
  -7   5  -1    3.58    1.38
  -7   5  -1    4.90    1.39
  -7  -5  -1    4.08    1.28
  -7   5   0  102.44    8.47
  -7  -5   0  112.42    7.94
  -7   5   0  109.81    7.68
  -7  -5   1   11.81    2.04
  -7   5   1    9.88    0.90
  -7   5   1    9.41    1.81
  -7   5   1   12.64    2.59
  -7  -5   2  100.90    7.07
  -7   5   2   89.43    7.55
  -7   5   2   88.29    5.00
  -7  -5   3   26.25    3.11
  -7   5   3   23.03    3.41
  -7   5   3   22.79    1.96
  -7  -5   4   17.90    2.52
  -7   5   4   17.21    2.83
  -7   5   4   18.69    1.84
  -7  -5   5   12.70    2.03
  -7   5   5    6.25    1.68
  -7  -5   6   83.72    6.33
  -7  -5   7    7.17    1.59
  -7  -5   8  178.10   10.93
  -7  -5   9   24.10    2.93
  -7  -5  10   35.11    3.58
  -7  -5  11   31.22    3.36
  -7  -5  12   43.24    4.10
  -7  -5  13    3.45    1.09
  -7  -5  14  155.82    9.92
  -7  -5  15   18.37    2.56
  -7  -5  16   79.66    6.18
  -7  -5  17   21.46    2.81
  -7   7 -22   -0.20    0.82
  -7   7 -22    1.24    1.26
  -7  -7 -22   -0.07    0.94
  -7  -7 -21   41.85    6.20
  -7   7 -21   45.26    6.39
  -7   7 -21   48.16    6.12
  -7   7 -20    4.25    1.72
  -7   7 -20    3.64    1.82
  -7  -7 -20    5.17    2.25
  -7   7 -19   12.51    2.75
  -7   7 -19   15.65    3.53
  -7  -7 -19   13.27    3.16
  -7   7 -18   17.82    3.80
  -7  -7 -18   15.88    3.36
  -7   7 -18   15.07    3.08
  -7   7 -17    7.77    2.15
  -7   7 -17    9.42    2.75
  -7  -7 -17   11.50    2.71
  -7   7 -16   10.70    2.40
  -7  -7 -16    9.64    2.28
  -7   7 -16   12.05    3.25
  -7  -7 -16    9.17    2.43
  -7   7 -15   64.26    6.35
  -7  -7 -15   59.38    6.52
  -7   7 -15   70.08    7.44
  -7  -7 -15   64.79    6.42
  -7  -7 -14    1.57    0.98
  -7   7 -14    2.23    1.19
  -7   7 -14    3.54    1.73
  -7  -7 -14    3.78    1.52
  -7   7 -13   69.03    7.14
  -7   7 -13   58.91    5.82
  -7  -7 -13   55.21    6.03
  -7  -7 -13   65.84    6.28
  -7  -7 -12   31.01    4.06
  -7   7 -12   28.19    3.73
  -7   7 -12   27.05    4.22
  -7  -7 -12   25.92    3.83
  -7   7 -11   12.67    2.34
  -7   7 -11    9.53    2.38
  -7  -7 -11    8.90    2.07
  -7  -7 -11   14.02    2.59
  -7   7 -10   24.43    3.27
  -7  -7 -10   26.54    3.69
  -7   7 -10   29.57    4.21
  -7  -7 -10   26.93    3.65
  -7  -7  -9   64.05    5.97
  -7  -7  -9   72.27    6.40
  -7   7  -9   63.77    6.56
  -7  -7  -8    4.74    1.55
  -7   7  -8    7.36    2.06
  -7   7  -7  128.31    9.98
  -7  -7  -7  135.59    9.73
  -7   7  -6   26.26    3.73
  -7  -7  -6   20.47    3.08
  -7   7  -5   42.72    4.82
  -7  -7  -5   39.82    4.41
  -7  -7  -4   48.37    4.94
  -7   7  -4   49.52    5.19
  -7  -7  -3   29.65    3.72
  -7   7  -3   34.70    4.10
  -7  -7  -2   12.88    2.28
  -7   7  -2    9.21    2.10
  -7   7  -1  113.10    8.42
  -7  -7  -1  115.11    8.36
  -7  -7   0    1.63    0.98
  -7   7   0    1.42    0.87
  -7   7   1   36.29    3.88
  -7  -7   1   36.32    3.99
  -7  -7   2   21.99    2.98
  -7   7   2   22.70    2.92
  -7  -7   3    9.40    1.92
  -7   7   3    9.18    1.77
  -7  -7   4   51.29    4.69
  -7   7   4   42.46    4.16
  -7   7   5  101.23    7.44
  -7  -7   5  131.38    8.44
  -7  -7   6    8.30    1.80
  -7   7   6    9.51    1.75
  -7   7   7  119.37    8.04
  -7  -7   7  143.03    9.06
  -7  -7   8   20.28    2.72
  -7   7   8   19.67    2.35
  -7  -7   9    6.50    1.53
  -7   7   9    4.28    1.12
  -7  -7  10   32.03    3.53
  -7   7  10   29.42    2.87
  -7   7  11   22.15    2.42
  -7  -7  11   27.55    3.19
  -7   7  12   12.58    1.69
  -7  -7  12   16.61    2.39
  -7   7  13   28.45    2.70
  -7  -7  13   38.85    3.81
  -7  -7  14    4.58    1.23
  -7   7  14    4.77    0.98
  -7  -7  15   17.79    2.55
  -7  -7  16   32.89    3.61
  -7  -7  17    0.79    0.54
  -7  -9 -21    6.21    2.25
  -7   9 -21    3.14    1.70
  -7   9 -20    7.58    2.88
  -7  -9 -20    5.28    2.18
  -7   9 -19   20.48    4.23
  -7  -9 -19   10.76    2.95
  -7   9 -18   -0.41    1.02
  -7  -9 -18    0.85    0.83
  -7   9 -17    7.41    2.51
  -7  -9 -17    8.93    2.51
  -7  -9 -16    2.69    1.51
  -7   9 -16    1.29    1.49
  -7  -9 -16    2.94    1.32
  -7  -9 -15    4.07    1.79
  -7   9 -15    6.61    2.18
  -7  -9 -15    4.31    1.60
  -7  -9 -14    5.35    1.73
  -7  -9 -14    7.61    2.04
  -7   9 -14    4.71    1.69
  -7  -9 -13    8.48    2.13
  -7  -9 -13   10.42    2.42
  -7   9 -13    8.87    2.61
  -7  -9 -12    2.63    1.21
  -7   9 -12    2.59    1.54
  -7  -9 -12    1.92    1.06
  -7  -9 -11   15.53    2.88
  -7  -9 -11   21.37    3.33
  -7   9 -11   19.88    3.60
  -7  -9 -10    3.52    1.49
  -7   9 -10    2.63    1.44
  -7  -9  -9   18.92    3.05
  -7   9  -9   16.42    3.21
  -7  -9  -8   15.83    2.81
  -7   9  -8   18.92    3.34
  -7  -9  -7    1.37    1.11
  -7   9  -7    0.25    0.74
  -7  -9  -6   12.79    2.40
  -7   9  -6    4.55    1.62
  -7  -9  -5   14.75    2.63
  -7   9  -5   10.82    2.45
  -7  -9  -4    6.02    1.70
  -7   9  -4    3.11    1.34
  -7   9  -3   44.43    4.71
  -7  -9  -3   45.96    4.68
  -7   9  -3   31.74    2.01
  -7   9  -2   24.99    3.45
  -7   9  -2   18.55    1.46
  -7  -9  -2   17.96    2.91
  -7  -9  -1   26.17    3.42
  -7   9  -1   24.80    3.39
  -7   9  -1   16.65    1.52
  -7  -9   0   11.87    2.36
  -7   9   0   10.31    2.14
  -7   9   1    4.86    1.46
  -7  -9   1    3.51    1.31
  -7  -9   2    8.18    1.87
  -7   9   2   10.32    2.06
  -7  -9   3   75.82    6.40
  -7   9   3   71.41    6.05
  -7  -9   4   40.80    4.45
  -7   9   4   41.25    4.26
  -7  -9   5  127.14    8.92
  -7   9   5  117.04    8.34
  -7  -9   6   55.28    5.11
  -7   9   6   43.29    4.30
  -7  -9   7    9.91    2.02
  -7   9   7    9.59    1.87
  -7  -9   8   10.37    2.13
  -7   9   8    8.67    1.73
  -7  -9   9   34.25    3.90
  -7   9   9   33.43    3.40
  -7   9  10   29.39    3.08
  -7  -9  10   24.28    3.28
  -7  -9  11  110.48    7.75
  -7   9  11   88.28    6.46
  -7   9  12   34.71    3.35
  -7  -9  12   44.15    4.42
  -7  -9  13   65.88    5.71
  -7   9  13   59.85    4.60
  -7  -9  14    9.61    1.96
  -7  -9  15    7.69    1.80
  -7  -9  16   10.44    2.09
  -7  -9  17   63.89    5.61
  -7 -11 -20   11.85    3.16
  -7  11 -20   14.32    3.82
  -7  11 -19    3.10    1.94
  -7 -11 -19    2.15    1.64
  -7  11 -18   11.29    3.37
  -7 -11 -18    6.51    2.33
  -7 -11 -17    3.18    1.54
  -7  11 -17    4.42    1.95
  -7 -11 -16   24.08    4.21
  -7  11 -16   29.45    5.12
  -7 -11 -16   27.75    4.03
  -7 -11 -15    4.18    1.51
  -7 -11 -15    3.60    1.66
  -7  11 -14   37.77    5.64
  -7 -11 -14   32.42    4.39
  -7 -11 -14   31.48    4.62
  -7 -11 -13    7.17    2.01
  -7 -11 -13    5.50    1.94
  -7  11 -13    6.27    2.33
  -7  11 -12   26.35    4.57
  -7 -11 -12   25.32    3.93
  -7 -11 -12   25.77    3.81
  -7 -11 -11    5.23    1.72
  -7  11 -11    5.14    2.11
  -7 -11 -10   23.32    3.55
  -7  11 -10   18.28    3.75
  -7 -11  -9   10.06    2.35
  -7  11  -9    8.32    2.70
  -7  11  -8   70.94    7.32
  -7 -11  -8   70.66    6.73
  -7  11  -7   24.44    4.10
  -7 -11  -7   30.15    4.04
  -7 -11  -6   74.14    6.80
  -7  11  -6   67.35    6.98
  -7 -11  -5   25.33    3.74
  -7  11  -5   28.55    4.24
  -7 -11  -4   60.00    6.11
  -7  11  -4   66.84    6.59
  -7 -11  -3    8.70    2.13
  -7  11  -3    9.75    2.43
  -7 -11  -2   66.20    6.38
  -7  11  -2   72.01    6.68
  -7  11  -1   30.66    4.07
  -7 -11  -1   31.41    4.12
  -7 -11   0   81.43    7.25
  -7  11   0   84.88    7.23
  -7 -11   1   46.01    5.02
  -7  11   1   39.68    4.66
  -7  11   2   49.65    5.15
  -7 -11   2   54.48    5.49
  -7 -11   3   20.94    3.24
  -7  11   3   18.33    2.93
  -7  11   4   54.35    5.19
  -7 -11   4   53.58    5.46
  -7 -11   5    9.52    2.26
  -7  11   5   12.47    2.26
  -7  11   6   44.77    4.57
  -7 -11   6   51.63    5.23
  -7 -11   7   40.72    4.60
  -7  11   7   37.84    4.04
  -7 -11   8   33.72    4.07
  -7  11   8   28.44    3.40
  -7 -11   9   40.21    4.48
  -7  11   9   32.95    3.64
  -7  11  10   19.57    2.63
  -7 -11  10   21.35    3.20
  -7 -11  11    0.29    0.58
  -7  11  11    2.40    0.88
  -7 -11  12   27.89    3.68
  -7 -11  13   42.22    4.64
  -7 -11  14   17.36    2.90
  -7 -11  15   44.01    4.76
  -7 -11  16   11.38    2.33
  -7 -11  17    7.19    1.74
  -7 -13 -18    5.10    2.08
  -7  13 -18    7.85    2.92
  -7 -13 -17   24.31    4.53
  -7  13 -17   18.04    4.21
  -7 -13 -16    5.01    2.34
  -7  13 -16    1.64    1.22
  -7 -13 -15    0.89    0.86
  -7  13 -15    0.45    1.08
  -7 -13 -15   -0.47    1.08
  -7  13 -14    6.67    2.45
  -7 -13 -14    5.73    1.93
  -7 -13 -14    7.40    2.11
  -7 -13 -13   15.84    3.07
  -7 -13 -13   10.81    2.69
  -7  13 -13   13.35    3.37
  -7 -13 -12    5.76    1.85
  -7  13 -12    6.04    2.11
  -7 -13 -11   31.43    4.40
  -7  13 -11   27.20    4.69
  -7 -13 -10   15.17    3.00
  -7  13 -10   10.90    2.96
  -7 -13  -9   10.30    2.75
  -7  13  -9   12.86    3.08
  -7 -13  -8   14.33    2.82
  -7  13  -8   10.92    2.82
  -7 -13  -7   14.07    2.82
  -7  13  -7    8.98    2.45
  -7  13  -6   31.90    4.67
  -7 -13  -6   30.55    4.35
  -7 -13  -5   62.75    6.41
  -7  13  -5   54.20    6.27
  -7 -13  -4   13.93    2.84
  -7  13  -4   15.71    3.20
  -7 -13  -3   40.01    4.90
  -7  13  -3   32.94    4.64
  -7  13  -2   26.34    4.04
  -7 -13  -2   33.44    4.45
  -7 -13  -1    2.84    1.38
  -7  13  -1    6.46    2.34
  -7 -13   0   20.17    3.38
  -7  13   0   18.09    3.15
  -7 -13   1   31.10    4.22
  -7  13   1   27.69    3.94
  -7 -13   2   28.98    4.13
  -7  13   2   27.05    3.86
  -7  13   3   23.51    3.55
  -7 -13   3   25.57    3.78
  -7 -13   4   15.78    2.93
  -7  13   4   14.43    2.68
  -7 -13   5    1.88    0.93
  -7  13   5    0.68    0.85
  -7 -13   6   12.29    2.59
  -7  13   6   10.83    2.24
  -7 -13   7   22.84    3.54
  -7  13   7   16.96    2.82
  -7  13   8   11.59    2.41
  -7 -13   8   17.35    3.05
  -7 -13   9   35.02    4.43
  -7  13   9   30.09    3.72
  -7 -13  10   24.33    3.68
  -7 -13  11    2.94    1.43
  -7 -13  12   22.14    3.48
  -7 -13  13   24.58    3.71
  -7 -13  14   11.05    2.39
  -7 -13  15   46.58    5.23
  -7 -13  16    8.52    2.12
  -7 -13  17    9.29    2.17
  -7 -15 -16   -0.80    0.93
  -7  15 -16    1.37    1.11
  -7 -15 -15   -1.58    1.18
  -7  15 -15    0.57    1.40
  -7 -15 -15   -0.75    0.83
  -7  15 -14    5.66    2.17
  -7 -15 -14    3.58    1.50
  -7 -15 -14    3.05    1.47
  -7 -15 -13    5.51    1.92
  -7  15 -13   11.75    3.12
  -7 -15 -12    3.55    1.72
  -7  15 -12    6.99    2.79
  -7  15 -11   25.26    4.72
  -7 -15 -11   36.94    4.96
  -7  15 -10    6.93    2.67
  -7 -15 -10    1.43    1.22
  -7 -15  -9   17.52    3.37
  -7  15  -9   16.16    3.60
  -7 -15  -8    3.74    1.57
  -7  15  -8    3.62    1.89
  -7 -15  -7    0.56    0.55
  -7  15  -7    2.65    1.63
  -7  15  -6    3.01    1.79
  -7 -15  -6    6.09    1.97
  -7 -15  -5   23.16    3.88
  -7  15  -5   26.41    4.38
  -7 -15  -4    1.98    1.25
  -7  15  -4    5.17    2.12
  -7 -15  -3   21.64    3.71
  -7  15  -3   13.24    3.00
  -7 -15  -2    8.44    2.34
  -7  15  -2    8.39    2.29
  -7 -15  -1    5.66    1.90
  -7  15  -1    3.89    1.72
  -7 -15   0    6.16    1.86
  -7  15   0    4.16    1.57
  -7  15   1    6.72    1.98
  -7 -15   1    6.88    2.11
  -7 -15   2   15.77    3.11
  -7  15   2   12.31    2.76
  -7 -15   3   37.36    4.95
  -7  15   3   33.70    4.53
  -7  15   4   16.59    3.06
  -7 -15   4   17.00    3.24
  -7 -15   5   12.65    2.74
  -7  15   5   14.26    2.84
  -7  15   6   22.97    3.54
  -7 -15   6   24.37    3.87
  -7  15   7    0.33    0.67
  -7 -15   7    0.39    0.68
  -7 -15   8    5.55    1.81
  -7  15   8    6.84    1.96
  -7 -15   9   22.17    3.66
  -7 -15  10   26.04    4.09
  -7 -15  11   30.68    4.43
  -7 -15  12   28.55    4.29
  -7 -15  13    5.33    1.82
  -7 -15  14   13.84    2.97
  -7 -15  15    2.87    1.52
  -7 -15  16   13.50    2.84
  -7 -15  17   20.56    3.42
  -7 -17 -13   25.49    4.34
  -7  17 -13   20.05    4.51
  -7 -17 -12    2.17    1.39
  -7  17 -12    0.30    1.16
  -7 -17 -11   10.20    2.67
  -7  17 -11    4.54    2.39
  -7 -17 -10    1.56    1.12
  -7  17 -10    1.22    1.42
  -7 -17  -9   23.72    4.24
  -7  17  -9   20.97    4.49
  -7 -17  -8    8.74    2.59
  -7  17  -8    6.45    2.44
  -7  17  -7   44.43    6.38
  -7 -17  -7   55.21    6.59
  -7 -17  -6    6.88    2.29
  -7  17  -6   10.09    2.86
  -7 -17  -5   15.64    3.33
  -7  17  -5   10.70    2.96
  -7 -17  -4    1.76    1.52
  -7  17  -4    4.94    1.99
  -7  17  -3   25.12    4.37
  -7 -17  -3   29.87    4.65
  -7  17  -2   15.04    3.32
  -7 -17  -2    9.52    2.70
  -7  17  -1   70.46    7.61
  -7 -17  -1   73.74    7.77
  -7  17   0   22.86    4.15
  -7 -17   0   10.37    2.85
  -7  17   1   40.09    5.39
  -7 -17   1   46.65    5.85
  -7 -17   2    0.72    1.11
  -7  17   2    5.07    2.12
  -7 -17   3    8.76    2.50
  -7  17   3    4.44    1.65
  -7 -17   4   14.32    3.12
  -7  17   4   11.67    2.77
  -7 -17   5   55.79    6.38
  -7  17   5   37.11    5.09
  -7 -17   6   18.34    3.63
  -7  17   6   16.93    3.42
  -7 -17   7   45.09    5.82
  -7 -17   8    2.67    1.56
  -7 -17   9    5.43    2.01
  -7 -17  10    4.37    1.77
  -7 -17  11   14.66    3.20
  -7 -17  12    9.74    2.68
  -7 -17  13   29.97    4.61
  -7 -17  14    3.22    1.68
  -7 -17  15    3.97    1.65
  -7 -17  16    0.36    0.62
  -7 -17  17    0.51    0.65
  -7 -19 -10    0.88    0.96
  -7  19 -10    3.03    1.73
  -7 -19  -9    3.76    1.70
  -7  19  -9    1.53    1.34
  -7  19  -8   -0.09    1.03
  -7 -19  -8    1.27    1.35
  -7 -19  -7    0.04    0.79
  -7  19  -7    1.18    0.94
  -7 -19  -6    4.31    1.92
  -7  19  -6    1.50    1.09
  -7 -19  -5   -0.54    0.90
  -7  19  -5    0.75    1.04
  -7 -19  -4    1.58    1.03
  -7  19  -4   -3.12    1.77
  -7  19  -3    6.27    2.20
  -7 -19  -3    7.31    2.60
  -7  19  -2    6.46    2.36
  -7 -19  -2    4.08    1.93
  -7  19  -1    5.23    2.16
  -7 -19  -1    4.04    1.90
  -7  19   0    6.53    2.31
  -7 -19   0    8.57    2.63
  -7 -19   1    1.42    1.14
  -7  19   1    0.41    1.17
  -7  19   2    6.43    2.14
  -7 -19   2    5.04    2.10
  -7 -19   3   11.04    3.00
  -7  19   3    7.27    2.32
  -7 -19   4    0.36    1.47
  -7  19   4    4.86    2.14
  -7 -19   5   20.58    4.16
  -7 -19   6    9.25    2.75
  -7 -19   7    6.05    2.28
  -7 -19   8   15.38    3.39
  -7 -19   9    6.97    2.30
  -7 -19  10    2.25    1.53
  -7 -19  11   22.08    4.16
  -7 -19  12    3.55    1.69
  -7 -19  13   10.28    2.80
  -7 -19  14   11.28    2.93
  -7 -19  15    1.35    1.21
  -7 -21  -3    6.48    2.60
  -7  21  -3    7.34    3.09
  -7 -21  -2   20.09    4.28
  -7  21  -2    9.70    3.20
  -7 -21  -1   -0.18    1.21
  -7  21  -1    5.22    2.25
  -7 -21   0    5.97    2.48
  -7  21   0    6.92    2.59
  -7 -21   1    2.44    1.55
  -7  21   1    6.10    2.42
  -7 -21   2   33.23    5.52
  -7  21   2   22.06    4.40
  -7 -21   3    6.81    2.85
  -7 -21   4   30.07    5.13
  -7 -21   5   -0.13    0.75
  -7 -21   6    1.22    1.35
  -7 -21   7    4.07    1.82
  -7 -21   8   10.09    3.10
  -6   0 -25   -1.50    1.34
  -6   0 -24    4.79    2.07
  -6   0 -23    0.49    1.16
  -6   0 -22   36.92    5.63
  -6   0 -21   -0.11    1.33
  -6   0 -20   83.42    7.74
  -6   0 -20   86.22    8.64
  -6   0 -19   -0.77    0.99
  -6   0 -19    0.21    0.60
  -6   0 -18   39.03    5.20
  -6   0 -18   38.67    4.82
  -6   0 -17    0.32    0.88
  -6   0 -17    0.16    0.89
  -6   0 -17    0.87    1.08
  -6   0 -16   15.47    2.93
  -6   0 -16   15.24    2.79
  -6   0 -16   11.27    2.53
  -6   0 -15    0.18    0.50
  -6   0 -15    0.82    0.74
  -6   0 -14  178.57   11.92
  -6   0 -14  163.21   11.56
  -6   0 -14  164.18   11.71
  -6   0 -13    0.49    0.94
  -6   0 -13    1.59    1.16
  -6   0 -13    1.47    0.92
  -6   0 -12  159.08   10.82
  -6   0 -12  157.03   10.93
  -6   0 -12  163.48   11.22
  -6   0 -11    0.05    0.55
  -6   0 -11    0.57    0.68
  -6   0 -11    0.20    0.76
  -6   0 -10    3.00    1.02
  -6   0 -10    3.23    1.19
  -6   0 -10    2.66    1.02
  -6   0  -9   -0.31    0.62
  -6   0  -9   -0.17    0.48
  -6   0  -9    0.51    0.61
  -6   0  -8   47.92    4.56
  -6   0  -8   47.67    4.89
  -6   0  -8   49.76    4.33
  -6   0  -7    0.72    0.95
  -6   0  -7   -0.03    0.45
  -6   0  -6  315.24   16.84
  -6   0  -6  321.37   18.21
  -6   0  -5    0.47    0.68
  -6   0  -5    0.05    0.36
  -6   0  -4   93.61    7.19
  -6   0  -4   98.68    6.05
  -6   0  -3    0.06    0.24
  -6   0  -3    0.44    0.53
  -6   0  -2  237.50   12.06
  -6   0  -2  222.23   13.68
  -6   0  -1    0.36    0.28
  -6   0  -1    0.71    0.33
  -6   0  -1    0.58    0.93
  -6   0   0  489.28   25.38
  -6   0   0  452.68   23.15
  -6   0   0  517.34   23.25
  -6   0   1    1.49    0.52
  -6   0   1    1.13    0.87
  -6   0   2   97.56    5.66
  -6   0   2   95.60    5.70
  -6   0   2  100.58    7.07
  -6   0   3    1.09    0.70
  -6   0   3    0.03    0.25
  -6   0   4   67.76    5.09
  -6   0   4   56.04    3.26
  -6   0   5    0.82    0.68
  -6   0   5    0.27    0.20
  -6   0   6  274.62   13.75
  -6   0   6  283.68   15.44
  -6   0   7    0.31    0.34
  -6   0   7    0.74    0.67
  -6   0   8  302.96   16.88
  -6   0   8  317.80   15.83
  -6   0   9    1.09    0.72
  -6   0  10    8.06    1.51
  -6   0  11    0.07    0.25
  -6   0  12   41.89    3.76
  -6   0  13    0.57    0.54
  -6   0  14  125.81    7.93
  -6   0  15    0.27    0.47
  -6   0  16   42.62    3.55
  -6   2 -24   16.51    3.66
  -6  -2 -24   12.37    3.51
  -6   2 -23    5.25    2.00
  -6  -2 -23    5.63    2.32
  -6   2 -22    4.40    1.92
  -6  -2 -22    5.58    2.15
  -6   2 -21    8.78    2.54
  -6  -2 -21    6.49    2.28
  -6   2 -21    6.98    2.26
  -6   2 -20    5.46    1.83
  -6  -2 -20    2.85    1.41
  -6   2 -20    3.20    1.47
  -6   2 -19    0.75    0.95
  -6   2 -19    0.72    1.05
  -6  -2 -19    1.31    1.11
  -6   2 -18   26.17    4.05
  -6  -2 -18   25.56    3.65
  -6   2 -18   21.91    3.86
  -6  -2 -18   32.26    4.66
  -6  -2 -17    5.15    1.55
  -6   2 -17    5.58    1.76
  -6   2 -17    5.83    1.89
  -6  -2 -17    3.12    1.21
  -6   2 -16   24.11    3.66
  -6  -2 -16   23.26    3.46
  -6   2 -16   25.03    3.81
  -6  -2 -16   26.10    3.98
  -6  -2 -16   29.67    4.00
  -6  -2 -15    1.97    1.16
  -6   2 -15    1.35    0.87
  -6   2 -15    1.71    1.00
  -6   2 -15    2.29    0.96
  -6  -2 -15    3.18    1.19
  -6  -2 -15    1.34    0.90
  -6   2 -14    6.53    1.04
  -6  -2 -14    7.46    1.86
  -6   2 -14    8.64    1.92
  -6   2 -14    6.26    1.83
  -6  -2 -14    8.64    2.06
  -6   2 -14    7.31    1.83
  -6  -2 -14    7.52    1.92
  -6   2 -13    0.45    0.77
  -6  -2 -13    1.61    0.69
  -6   2 -13    2.01    1.13
  -6  -2 -13    1.37    0.90
  -6  -2 -13    1.13    0.72
  -6   2 -13    0.64    0.26
  -6   2 -13    1.90    0.98
  -6   2 -12    9.56    1.92
  -6   2 -12    9.96    2.26
  -6  -2 -12    8.86    2.01
  -6  -2 -12   10.15    2.00
  -6   2 -12    8.53    2.09
  -6  -2 -12    9.82    2.05
  -6   2 -12    6.44    0.94
  -6   2 -11    0.46    0.21
  -6   2 -11    2.00    0.94
  -6  -2 -11    0.84    0.57
  -6   2 -11    0.92    0.57
  -6  -2 -11    0.45    0.60
  -6  -2 -11    0.06    0.56
  -6   2 -11    0.80    0.66
  -6   2 -10   22.57    3.42
  -6  -2 -10   29.25    3.61
  -6   2 -10   27.67    3.63
  -6   2 -10   26.53    3.16
  -6   2 -10   25.73    1.97
  -6  -2 -10   27.07    3.32
  -6  -2  -9    0.57    0.51
  -6   2  -9    1.33    0.37
  -6   2  -9    0.63    0.46
  -6   2  -9    0.31    0.53
  -6  -2  -9    0.42    0.53
  -6   2  -9    0.07    0.47
  -6  -2  -8   18.04    2.48
  -6   2  -8   18.88    2.92
  -6   2  -8   15.52    2.20
  -6  -2  -8   16.87    2.69
  -6   2  -8   18.54    2.75
  -6   2  -7    0.49    0.40
  -6   2  -7    1.36    0.58
  -6  -2  -7    2.25    0.95
  -6   2  -7    0.65    0.47
  -6  -2  -7    1.08    0.61
  -6  -2  -6    4.47    1.11
  -6   2  -6    4.20    1.23
  -6   2  -6    5.07    1.47
  -6   2  -6    4.22    0.98
  -6  -2  -6    4.97    1.38
  -6  -2  -5   20.29    2.81
  -6   2  -5   20.14    2.18
  -6   2  -5   21.02    3.01
  -6   2  -5   23.73    2.83
  -6  -2  -5   22.78    2.49
  -6   2  -4   77.17    5.13
  -6  -2  -4   87.46    5.68
  -6   2  -4   78.55    6.54
  -6  -2  -4   81.04    6.33
  -6  -2  -3   17.66    2.54
  -6  -2  -3   18.21    2.03
  -6   2  -3   15.96    1.69
  -6   2  -3   19.23    2.76
  -6   2  -2  125.94    7.11
  -6   2  -2  131.34    9.12
  -6  -2  -2  147.50    9.06
  -6   2  -1   16.56    1.43
  -6  -2  -1   16.81    2.44
  -6   2  -1   17.44    2.56
  -6   2   0   50.49    3.01
  -6   2   0   55.79    4.91
  -6  -2   0   63.16    4.94
  -6   2   1   29.13    2.06
  -6   2   1   32.93    3.56
  -6  -2   1   31.17    3.26
  -6   2   2   10.17    1.88
  -6   2   2   10.92    1.15
  -6  -2   2   10.28    1.77
  -6   2   3   46.45    4.34
  -6  -2   3   42.99    4.00
  -6   2   3   45.00    3.08
  -6   2   4  134.60    8.68
  -6  -2   4  136.64    8.36
  -6   2   4  119.52    7.10
  -6  -2   5   17.52    2.33
  -6   2   5   22.40    2.78
  -6  -2   6  144.72    8.21
  -6   2   6  151.00    9.60
  -6  -2   6  150.79    9.20
  -6  -2   7   66.89    4.98
  -6   2   7   62.55    5.15
  -6   2   7   60.64    3.71
  -6   2   8   10.82    1.24
  -6  -2   8   12.95    1.90
  -6   2   8   12.11    2.01
  -6   2   9   42.68    4.11
  -6  -2   9   51.41    4.15
  -6   2  10   63.25    5.15
  -6  -2  10   64.66    4.93
  -6   2  11   48.03    4.34
  -6  -2  11   55.00    4.38
  -6   2  12  110.58    7.64
  -6  -2  12  120.05    7.61
  -6  -2  13   35.25    3.30
  -6   2  13   28.09    3.09
  -6  -2  14   40.87    3.70
  -6  -2  15   76.84    5.59
  -6  -2  16    5.12    1.11
  -6  -2  17   55.06    4.26
  -6   4 -24   14.39    3.43
  -6  -4 -24   10.78    3.25
  -6   4 -23   33.17    5.20
  -6  -4 -23   31.31    5.38
  -6   4 -22   19.59    3.99
  -6   4 -22   16.38    3.50
  -6  -4 -22   23.11    4.38
  -6   4 -21   13.42    3.15
  -6   4 -21   12.45    2.99
  -6  -4 -21   12.49    3.09
  -6   4 -20   -0.07    1.06
  -6  -4 -20    0.04    0.93
  -6   4 -20    0.04    0.79
  -6   4 -19   10.14    2.50
  -6   4 -19    7.30    2.19
  -6  -4 -19   13.27    3.06
  -6   4 -18   11.62    2.55
  -6   4 -18    6.84    2.07
  -6  -4 -18   10.46    2.65
  -6  -4 -17   33.83    4.76
  -6   4 -17   32.34    4.39
  -6   4 -17   39.12    5.04
  -6  -4 -17   29.50    3.84
  -6  -4 -16   21.59    3.13
  -6   4 -16   24.42    3.67
  -6   4 -16   31.59    4.41
  -6  -4 -16   20.84    3.58
  -6  -4 -16   24.97    3.59
  -6   4 -15   35.28    4.25
  -6  -4 -15   26.76    3.51
  -6  -4 -15   32.45    4.05
  -6   4 -15   29.35    4.25
  -6  -4 -15   26.37    3.96
  -6   4 -14    5.20    1.55
  -6   4 -14    7.36    2.01
  -6  -4 -14    7.92    1.96
  -6  -4 -14    5.93    1.51
  -6   4 -14    5.64    1.07
  -6  -4 -14    7.03    1.88
  -6   4 -13   37.58    4.52
  -6   4 -13   31.55    3.76
  -6  -4 -13   30.79    4.08
  -6  -4 -13   23.52    3.23
  -6  -4 -13   28.51    3.76
  -6   4 -12   22.60    3.10
  -6   4 -12   25.75    3.72
  -6  -4 -12   28.21    3.67
  -6  -4 -12   23.76    3.37
  -6   4 -11   97.12    7.48
  -6   4 -11  112.37    8.68
  -6  -4 -11  109.08    8.22
  -6  -4 -11  104.22    8.13
  -6   4 -10   61.92    5.36
  -6  -4 -10   73.14    6.21
  -6  -4 -10   63.52    5.83
  -6   4 -10   71.97    6.49
  -6  -4  -9   92.36    7.22
  -6   4  -9   86.52    7.54
  -6   4  -9   82.36    6.36
  -6   4  -9   99.52    7.74
  -6  -4  -9   86.99    6.92
  -6   4  -8   18.87    2.46
  -6   4  -8   19.90    3.15
  -6  -4  -8   20.49    2.79
  -6   4  -8   23.20    3.27
  -6  -4  -8   21.66    3.01
  -6   4  -7   40.58    4.73
  -6   4  -7   55.38    5.10
  -6  -4  -7   47.50    4.61
  -6  -4  -7   42.50    4.17
  -6   4  -7   44.33    3.89
  -6   4  -6   30.03    3.54
  -6   4  -6   22.00    2.46
  -6   4  -6   18.18    3.01
  -6  -4  -6   22.35    2.99
  -6  -4  -6   27.20    2.98
  -6   4  -5   91.41    7.04
  -6   4  -5   88.02    7.40
  -6  -4  -5  101.78    7.19
  -6   4  -5   87.81    5.95
  -6   4  -4  161.09   10.00
  -6   4  -4  144.05    8.56
  -6   4  -4  148.16   10.39
  -6  -4  -4  148.57    9.82
  -6   4  -3  253.45   15.37
  -6   4  -3  241.40   13.17
  -6  -4  -3  263.61   14.75
  -6   4  -3  264.44   14.69
  -6   4  -2  122.65    8.16
  -6   4  -2  121.49    8.88
  -6  -4  -2  119.16    8.23
  -6  -4  -1  154.71    9.84
  -6   4  -1  160.11    9.68
  -6   4  -1  145.15   10.31
  -6  -4   0    0.60    0.68
  -6   4   0    0.79    0.81
  -6   4   1   55.86    5.13
  -6   4   1   49.15    2.86
  -6  -4   1   50.70    4.41
  -6   4   2   79.83    4.53
  -6   4   2   78.84    6.52
  -6  -4   2   86.77    6.14
  -6   4   3  193.76   11.98
  -6   4   3  178.07    9.64
  -6  -4   3  204.80   11.32
  -6   4   4  145.16    8.10
  -6  -4   4  152.47    9.26
  -6   4   4  145.89    9.93
  -6   4   5  181.05   11.74
  -6  -4   5  191.11   11.08
  -6   4   6   13.10    2.29
  -6  -4   6   17.69    2.24
  -6   4   7   58.71    5.36
  -6  -4   7   66.77    5.03
  -6  -4   8   74.61    5.48
  -6  -4   9   76.79    5.61
  -6  -4  10   60.98    4.78
  -6  -4  11   76.70    5.59
  -6  -4  12   15.81    2.12
  -6  -4  13   23.54    2.65
  -6  -4  14   16.26    2.14
  -6  -4  15   20.53    2.49
  -6  -4  16   50.54    4.27
  -6  -4  17   41.12    3.74
  -6   6 -23   -1.09    1.03
  -6  -6 -23    2.17    1.55
  -6   6 -23    3.00    1.57
  -6   6 -22   14.23    3.17
  -6   6 -22   15.64    3.59
  -6  -6 -22   12.87    3.37
  -6   6 -21   20.38    4.07
  -6   6 -21   18.06    3.62
  -6  -6 -21   22.11    4.27
  -6   6 -20    3.96    1.69
  -6   6 -20    4.06    1.64
  -6  -6 -20    3.76    1.59
  -6   6 -19   12.52    2.79
  -6  -6 -19   14.96    3.32
  -6   6 -19   17.09    3.48
  -6   6 -18    0.99    0.71
  -6   6 -18    1.45    0.90
  -6  -6 -18    2.31    1.42
  -6   6 -17    2.30    1.33
  -6  -6 -17    1.97    1.02
  -6   6 -17    1.37    0.63
  -6  -6 -16    7.39    1.99
  -6   6 -16    5.70    1.85
  -6  -6 -16   10.02    2.52
  -6   6 -15   23.68    3.52
  -6   6 -15   25.97    4.08
  -6  -6 -15   24.07    3.81
  -6  -6 -15   21.68    3.31
  -6  -6 -15   26.64    3.27
  -6   6 -14    5.76    1.63
  -6  -6 -14    6.40    1.84
  -6  -6 -14    3.67    1.20
  -6   6 -14    7.33    2.18
  -6  -6 -14    6.00    1.63
  -6   6 -13   66.29    5.96
  -6   6 -13   62.72    6.50
  -6  -6 -13   57.11    6.01
  -6  -6 -13   66.39    6.05
  -6   6 -12    3.39    1.33
  -6  -6 -12    6.35    1.76
  -6   6 -12    4.56    1.41
  -6  -6 -12    4.19    1.29
  -6   6 -11   20.80    3.00
  -6   6 -11   26.81    3.88
  -6  -6 -11   28.42    3.67
  -6  -6 -11   29.20    3.62
  -6  -6 -10   16.46    2.65
  -6   6 -10   18.02    2.61
  -6  -6 -10   14.80    2.61
  -6   6 -10   17.93    3.06
  -6   6  -9   18.14    2.57
  -6  -6  -9   17.92    2.81
  -6   6  -9   21.36    3.32
  -6  -6  -9   22.79    3.07
  -6  -6  -8   12.25    2.18
  -6   6  -8    5.20    1.32
  -6   6  -8    9.18    2.13
  -6   6  -7   99.17    7.23
  -6   6  -7  110.55    8.47
  -6  -6  -7  115.39    8.11
  -6  -6  -6    9.75    1.96
  -6   6  -6   10.88    2.37
  -6   6  -5   85.34    6.89
  -6  -6  -5   77.84    6.41
  -6  -6  -4   60.87    5.38
  -6   6  -4   66.26    5.79
  -6  -6  -3   18.11    2.59
  -6   6  -3   18.60    2.75
  -6   6  -2   28.28    3.38
  -6  -6  -2   27.87    3.29
  -6  -6  -1   70.50    5.86
  -6   6  -1   79.73    6.06
  -6   6   0   19.60    2.64
  -6  -6   0   16.10    2.43
  -6  -6   1  153.51    9.74
  -6   6   1  150.18    9.53
  -6  -6   2   82.99    6.23
  -6   6   2   82.04    6.03
  -6   6   3   56.98    4.50
  -6  -6   3   50.08    4.57
  -6   6   4   42.12    3.77
  -6  -6   4   49.20    4.28
  -6  -6   5   22.76    2.68
  -6   6   5   16.57    2.14
  -6  -6   6    4.76    1.29
  -6   6   6    4.08    1.10
  -6  -6   7  137.83    8.44
  -6   6   7  117.27    7.51
  -6  -6   8   91.90    6.20
  -6   6   8   73.92    5.26
  -6  -6   9   28.20    3.05
  -6  -6  10   70.23    5.40
  -6  -6  11    0.28    0.43
  -6  -6  12    1.14    0.61
  -6  -6  13   28.41    3.06
  -6  -6  14   54.90    4.60
  -6  -6  15   34.77    3.48
  -6  -6  16  106.14    7.25
  -6  -6  17    2.44    0.90
  -6   8 -23   -0.18    1.05
  -6  -8 -23   -0.07    0.85
  -6   8 -23    0.03    1.21
  -6   8 -22    3.33    1.56
  -6   8 -22    6.70    2.57
  -6  -8 -22    2.19    1.92
  -6   8 -21   12.89    3.11
  -6   8 -21   13.27    3.40
  -6  -8 -21   11.60    3.17
  -6   8 -20    2.32    1.52
  -6   8 -20    1.09    1.16
  -6  -8 -20    0.28    0.74
  -6   8 -19   28.78    4.80
  -6   8 -19   20.48    3.72
  -6  -8 -19   19.65    3.81
  -6   8 -18    9.32    2.35
  -6   8 -18   10.31    3.03
  -6  -8 -18    9.26    2.52
  -6   8 -17    2.72    1.61
  -6   8 -17    4.88    1.71
  -6  -8 -17    0.37    0.52
  -6   8 -16   25.40    3.77
  -6  -8 -16   18.97    3.49
  -6   8 -16   17.07    3.52
  -6  -8 -16   17.86    2.99
  -6  -8 -15   13.19    2.83
  -6   8 -15   16.47    2.97
  -6   8 -15   18.90    3.62
  -6  -8 -15   15.91    2.78
  -6   8 -14    0.83    0.95
  -6  -8 -14    1.04    0.88
  -6   8 -13   48.90    5.87
  -6  -8 -13   47.32    5.40
  -6  -8 -13   49.58    5.17
  -6  -8 -12   17.59    3.02
  -6   8 -12   20.87    3.64
  -6  -8 -12   20.14    3.08
  -6  -8 -11   14.97    2.76
  -6   8 -11   17.89    3.28
  -6  -8 -11   19.65    3.01
  -6   8 -10   31.37    4.39
  -6  -8 -10   29.97    3.83
  -6  -8 -10   28.20    3.64
  -6  -8  -9    7.69    1.83
  -6   8  -9    5.39    1.80
  -6  -8  -8   17.38    2.75
  -6   8  -8   17.61    3.04
  -6   8  -7   56.62    5.71
  -6  -8  -7   51.08    5.09
  -6  -8  -6    2.33    1.02
  -6   8  -6    2.58    1.25
  -6   8  -5   39.84    4.53
  -6  -8  -5   40.30    4.30
  -6  -8  -4   23.82    3.14
  -6   8  -4   26.33    3.42
  -6   8  -4   20.49    1.53
  -6  -8  -3    0.68    0.61
  -6   8  -3    0.67    0.26
  -6   8  -3    0.15    0.51
  -6   8  -2   12.65    1.20
  -6  -8  -2   13.67    2.29
  -6   8  -2   14.04    2.35
  -6  -8  -1   46.46    4.67
  -6   8  -1   48.27    4.74
  -6  -8   0    1.39    0.86
  -6   8   0    1.03    0.80
  -6  -8   1   16.18    2.52
  -6   8   1   14.25    2.32
  -6  -8   2    3.87    1.19
  -6   8   2    2.54    0.89
  -6  -8   3   10.00    1.94
  -6   8   3   10.16    1.84
  -6   8   4   46.16    4.36
  -6  -8   4   57.50    4.95
  -6  -8   5   96.12    6.82
  -6   8   5   77.46    6.07
  -6   8   6   54.82    4.73
  -6  -8   6   69.06    5.50
  -6  -8   7  128.32    8.37
  -6   8   7  107.06    7.39
  -6   8   8    2.68    0.97
  -6  -8   8    1.61    0.79
  -6  -8   9    4.86    1.28
  -6   8   9    3.57    0.97
  -6  -8  10   23.11    2.93
  -6   8  10   23.00    2.44
  -6  -8  11   27.75    3.19
  -6   8  11   25.85    2.57
  -6  -8  12   75.94    5.82
  -6   8  12   66.86    4.72
  -6  -8  13   74.86    5.71
  -6   8  13   62.86    4.42
  -6  -8  14   22.40    2.82
  -6  -8  15   29.32    3.30
  -6  -8  16    4.40    1.24
  -6  -8  17    3.66    1.11
  -6  10 -22    8.38    2.77
  -6 -10 -22   10.80    3.11
  -6  10 -21    4.42    1.94
  -6 -10 -21    2.09    1.30
  -6  10 -20   20.42    4.47
  -6 -10 -20   14.70    3.46
  -6  10 -19    8.61    2.61
  -6 -10 -19    4.12    1.68
  -6  10 -18   10.57    3.01
  -6 -10 -18   15.83    3.32
  -6 -10 -17   10.08    2.65
  -6  10 -17    8.45    2.80
  -6 -10 -16   20.80    3.81
  -6 -10 -16   22.84    3.43
  -6  10 -16   27.23    4.66
  -6 -10 -15    9.91    2.59
  -6 -10 -15    9.92    2.26
  -6  10 -15   10.71    2.83
  -6 -10 -14   51.81    5.94
  -6 -10 -14   50.66    5.42
  -6  10 -14   55.18    6.59
  -6 -10 -13    5.51    1.71
  -6  10 -13    4.41    1.86
  -6 -10 -13    6.23    1.97
  -6  10 -12   57.32    6.47
  -6 -10 -12   54.10    5.86
  -6 -10 -12   53.46    5.55
  -6 -10 -11   18.47    3.04
  -6  10 -11   22.46    3.93
  -6  10 -10   54.06    6.18
  -6 -10 -10   56.57    5.62
  -6  10  -9   25.94    4.12
  -6 -10  -9   35.06    4.14
  -6  10  -8   85.16    7.85
  -6 -10  -8   84.63    7.15
  -6 -10  -7    2.75    1.14
  -6  10  -7    3.99    1.92
  -6  10  -6   92.74    7.89
  -6 -10  -6  100.70    7.66
  -6  10  -6   83.84    5.22
  -6 -10  -5    6.41    1.76
  -6  10  -5    5.55    0.89
  -6  10  -5    9.37    2.27
  -6 -10  -4   56.46    5.33
  -6  10  -4   46.27    3.31
  -6  10  -4   48.43    5.21
  -6  10  -3   30.12    2.55
  -6 -10  -3   36.97    4.17
  -6  10  -3   35.15    4.24
  -6 -10  -2   57.16    5.33
  -6  10  -2   55.15    5.34
  -6  10  -2   46.40    3.50
  -6 -10  -1   45.90    4.80
  -6  10  -1   47.20    4.85
  -6 -10   0   98.56    7.60
  -6  10   0   91.08    7.38
  -6 -10   1    5.10    1.58
  -6  10   1    3.74    1.41
  -6 -10   2   81.44    6.66
  -6  10   2   70.00    6.06
  -6  10   3   38.68    4.18
  -6 -10   3   49.68    4.83
  -6 -10   4   60.35    5.42
  -6  10   4   46.50    4.65
  -6 -10   5   57.97    5.29
  -6  10   5   46.20    4.48
  -6 -10   6  122.70    8.59
  -6  10   6  104.35    7.64
  -6  10   7   30.27    3.36
  -6 -10   7   35.64    3.98
  -6 -10   8  104.52    7.75
  -6  10   8   93.89    6.80
  -6 -10   9    8.35    1.87
  -6  10   9    8.65    1.60
  -6  10  10   24.38    2.80
  -6 -10  10   31.17    3.67
  -6 -10  11   58.95    5.39
  -6  10  11   56.41    4.52
  -6 -10  12   41.62    4.32
  -6  10  12   38.45    3.43
  -6 -10  13   32.20    3.78
  -6 -10  14   20.41    2.95
  -6 -10  15    3.20    1.21
  -6 -10  16   18.31    2.73
  -6 -10  17   23.09    3.04
  -6 -12 -20    1.53    1.17
  -6  12 -20    0.06    1.29
  -6  12 -19    1.01    0.97
  -6 -12 -19    2.11    1.24
  -6 -12 -18    0.87    0.98
  -6  12 -18   -0.23    1.30
  -6 -12 -17    2.34    1.49
  -6  12 -17   -1.03    1.54
  -6 -12 -16   -0.33    0.72
  -6 -12 -16    0.00    0.60
  -6  12 -16   -0.58    1.07
  -6 -12 -15    8.34    2.07
  -6 -12 -15    7.66    2.28
  -6  12 -15    7.44    2.47
  -6 -12 -14    1.42    0.88
  -6 -12 -14    3.47    1.47
  -6  12 -14    3.88    1.78
  -6 -12 -13    6.90    1.82
  -6 -12 -13   10.10    2.49
  -6  12 -13   10.93    2.95
  -6 -12 -12    1.42    0.77
  -6  12 -12    1.18    1.18
  -6 -12 -11    7.31    1.99
  -6  12 -11    5.50    1.94
  -6 -12 -10    0.72    0.52
  -6  12 -10    0.58    0.82
  -6 -12  -9   12.09    2.51
  -6  12  -9    9.65    2.55
  -6 -12  -8    0.71    0.70
  -6  12  -8    0.84    0.85
  -6 -12  -7   27.23    3.78
  -6  12  -7   14.94    3.05
  -6 -12  -6    1.60    0.94
  -6  12  -6    4.18    1.73
  -6 -12  -5   54.71    5.64
  -6  12  -5   51.27    5.73
  -6 -12  -4    3.67    1.49
  -6  12  -4    3.24    0.85
  -6  12  -3   23.95    2.48
  -6  12  -3   19.32    3.24
  -6 -12  -3   27.31    3.74
  -6  12  -2    3.01    0.80
  -6 -12  -2    1.88    1.01
  -6  12  -2    2.95    1.16
  -6 -12  -1    6.06    1.76
  -6  12  -1    3.55    1.46
  -6 -12   0   13.10    2.53
  -6  12   0   12.05    2.47
  -6  12   1   68.48    6.23
  -6 -12   1   65.62    6.30
  -6  12   2   14.98    2.65
  -6 -12   2    9.06    2.25
  -6  12   3   76.02    6.61
  -6 -12   3   83.56    7.15
  -6  12   4    7.07    1.84
  -6 -12   4   12.69    2.46
  -6  12   5    3.78    1.24
  -6 -12   5    5.07    1.52
  -6 -12   6    9.60    2.19
  -6  12   6    8.62    1.93
  -6  12   7   27.97    3.52
  -6 -12   7   40.12    4.50
  -6 -12   8    9.46    2.14
  -6  12   8    9.25    1.98
  -6  12   9   80.92    6.55
  -6 -12   9  100.69    7.81
  -6 -12  10    0.72    0.87
  -6  12  10    1.95    1.01
  -6 -12  11   25.78    3.55
  -6 -12  12   10.90    2.30
  -6 -12  13   36.77    4.37
  -6 -12  14    9.62    2.17
  -6 -12  15   76.37    6.67
  -6 -12  16    6.79    1.76
  -6 -12  17   38.45    4.35
  -6 -14 -18    8.65    2.74
  -6  14 -18    3.59    2.12
  -6  14 -17   41.91    6.42
  -6 -14 -17   28.10    4.92
  -6 -14 -16    8.30    2.54
  -6  14 -16    9.06    3.16
  -6 -14 -15   23.54    3.77
  -6 -14 -15   18.45    3.69
  -6  14 -15   25.40    4.80
  -6 -14 -14   10.37    2.55
  -6 -14 -14   12.81    3.04
  -6  14 -14    7.18    2.50
  -6 -14 -13    6.72    1.94
  -6  14 -13    5.16    2.18
  -6 -14 -12   14.57    2.93
  -6  14 -12   13.78    3.40
  -6 -14 -11   48.79    5.62
  -6  14 -11   45.69    6.16
  -6 -14 -10   10.50    2.57
  -6  14 -10    8.59    2.69
  -6 -14  -9   53.98    5.99
  -6  14  -9   58.84    6.83
  -6 -14  -8   21.98    3.65
  -6  14  -8   22.40    4.02
  -6 -14  -7    9.16    2.24
  -6  14  -7    9.69    2.56
  -6 -14  -6   25.99    3.91
  -6  14  -6   20.32    3.71
  -6 -14  -5   41.91    5.08
  -6  14  -5   40.54    5.27
  -6 -14  -4   27.32    4.09
  -6  14  -4   33.48    4.66
  -6 -14  -3  103.04    8.60
  -6  14  -3   85.93    8.16
  -6 -14  -2   21.71    3.61
  -6  14  -2   19.56    3.51
  -6 -14  -1   51.26    5.65
  -6  14  -1   40.19    5.09
  -6 -14   0   25.93    3.81
  -6  14   0   19.23    3.33
  -6  14   1    6.37    1.87
  -6 -14   1    2.66    1.10
  -6  14   2   21.18    3.46
  -6 -14   2   32.70    4.29
  -6 -14   3   48.11    5.39
  -6  14   3   40.69    4.93
  -6 -14   4   14.33    2.79
  -6  14   4   12.00    2.43
  -6 -14   5   51.75    5.49
  -6  14   5   35.62    4.43
  -6 -14   6   16.68    3.00
  -6  14   6   12.17    2.48
  -6 -14   7    3.64    1.51
  -6  14   7    4.79    1.56
  -6 -14   8   12.91    2.57
  -6  14   8    9.58    2.06
  -6 -14   9   26.41    3.85
  -6  14   9   22.61    3.23
  -6 -14  10   10.92    2.48
  -6 -14  11   43.61    5.13
  -6 -14  12   12.06    2.61
  -6 -14  13    9.98    2.35
  -6 -14  14   10.44    2.35
  -6 -14  15    9.89    2.34
  -6 -14  16    5.46    1.82
  -6 -14  17   29.32    4.04
  -6  16 -16    1.79    1.46
  -6 -16 -16    0.11    0.69
  -6 -16 -15    7.49    2.21
  -6 -16 -15   11.01    3.07
  -6  16 -15    6.41    2.57
  -6 -16 -14    0.35    0.66
  -6  16 -14   -0.99    1.45
  -6 -16 -13   14.18    3.00
  -6  16 -13    8.16    2.76
  -6  16 -12    1.49    0.87
  -6 -16 -12    3.73    1.84
  -6 -16 -11    5.32    2.07
  -6  16 -11    8.78    2.78
  -6 -16 -10    0.91    0.77
  -6  16 -10    2.78    1.53
  -6 -16  -9   -2.06    1.23
  -6  16  -9   -0.63    1.61
  -6  16  -8    1.18    0.93
  -6 -16  -8    2.89    1.47
  -6 -16  -7   22.60    3.93
  -6  16  -7   14.11    3.31
  -6 -16  -6    1.01    0.88
  -6  16  -6    5.11    2.12
  -6 -16  -5   19.45    3.60
  -6  16  -5   25.19    4.28
  -6 -16  -4    0.61    0.74
  -6  16  -4    0.99    1.03
  -6 -16  -3    0.57    0.58
  -6  16  -3    0.19    0.63
  -6 -16  -2    5.76    1.92
  -6  16  -2    4.49    1.74
  -6  16  -1   30.01    4.45
  -6 -16  -1   29.75    4.60
  -6 -16   0    7.27    2.20
  -6  16   0    6.95    2.27
  -6 -16   1   30.92    4.54
  -6  16   1   24.08    3.92
  -6 -16   2    0.50    0.76
  -6  16   2    2.12    1.39
  -6 -16   3    1.59    1.48
  -6  16   3    0.35    0.59
  -6  16   4   10.17    2.35
  -6 -16   4    7.71    2.24
  -6  16   5   11.55    2.63
  -6 -16   5   13.73    3.00
  -6  16   6   25.49    3.75
  -6 -16   6   24.47    3.95
  -6 -16   7   33.08    4.68
  -6  16   7   28.91    4.05
  -6 -16   8   12.68    2.86
  -6 -16   9   19.46    3.52
  -6 -16  10   22.18    3.74
  -6 -16  11    2.48    1.44
  -6 -16  12   50.98    5.91
  -6 -16  13   16.41    3.19
  -6 -16  14   31.77    4.57
  -6 -16  15    9.71    2.48
  -6 -16  16   12.71    2.78
  -6 -16  17    4.93    1.81
  -6 -18 -13   28.55    4.62
  -6  18 -13   20.98    4.59
  -6 -18 -12    9.60    2.68
  -6  18 -12   13.10    3.54
  -6 -18 -11   14.19    3.35
  -6  18 -11   12.75    3.49
  -6 -18 -10    1.80    1.17
  -6  18 -10    2.03    1.45
  -6 -18  -9    9.27    2.65
  -6  18  -9    9.08    2.99
  -6 -18  -8   10.71    2.82
  -6  18  -8   11.10    3.08
  -6 -18  -7   39.24    5.58
  -6  18  -7   34.24    5.47
  -6 -18  -6   16.02    3.60
  -6  18  -6   16.79    3.82
  -6 -18  -5   19.41    3.83
  -6  18  -5   18.58    3.83
  -6 -18  -4    4.51    1.82
  -6  18  -4    6.22    2.32
  -6 -18  -3    5.96    2.03
  -6  18  -3    4.02    1.91
  -6  18  -2    7.07    2.46
  -6 -18  -2    8.02    2.40
  -6  18  -1   24.31    4.30
  -6 -18  -1   29.61    4.72
  -6 -18   0   20.75    4.14
  -6  18   0   23.20    4.07
  -6 -18   1   41.14    5.61
  -6  18   1   42.34    5.61
  -6 -18   2   19.41    3.79
  -6  18   2   19.21    3.74
  -6  18   3    3.64    1.68
  -6 -18   3    4.27    1.85
  -6  18   4    3.14    1.66
  -6 -18   4    4.49    1.95
  -6 -18   5   24.44    4.25
  -6  18   5   23.23    3.86
  -6 -18   6   10.72    2.90
  -6 -18   7   38.40    5.35
  -6 -18   8   27.60    4.54
  -6 -18   9    9.96    2.59
  -6 -18  10   11.60    2.81
  -6 -18  11    6.53    2.09
  -6 -18  12    1.99    1.24
  -6 -18  13   22.66    4.13
  -6 -18  14   13.64    3.13
  -6 -18  15   12.84    3.04
  -6 -18  16   15.96    3.35
  -6 -18  17    0.09    0.86
  -6  20  -9    5.99    2.41
  -6 -20  -9    9.26    2.82
  -6 -20  -8    6.93    2.53
  -6  20  -8    5.84    2.33
  -6 -20  -7   -0.10    0.89
  -6  20  -7    1.73    1.53
  -6 -20  -6    6.00    2.30
  -6  20  -6    0.75    0.97
  -6 -20  -5    3.32    1.93
  -6  20  -5    0.99    1.17
  -6 -20  -4   22.98    4.41
  -6  20  -4   16.76    3.84
  -6 -20  -3   11.21    3.09
  -6  20  -3   13.99    3.53
  -6  20  -2   12.47    3.26
  -6 -20  -2   22.28    4.19
  -6 -20  -1    9.03    2.69
  -6  20  -1    7.96    2.61
  -6 -20   0    1.07    0.88
  -6  20   0    1.69    1.31
  -6 -20   1    4.35    1.96
  -6  20   1    2.84    1.59
  -6 -20   2   11.46    2.96
  -6  20   2   10.63    2.68
  -6 -20   3    9.33    2.81
  -6  20   3   12.63    3.03
  -6 -20   4   18.04    3.84
  -6 -20   5   17.38    3.74
  -6 -20   6    6.50    2.28
  -6 -20   7   11.36    3.08
  -6 -20   8    3.95    2.04
  -6 -20   9    4.14    1.73
  -6 -20  10   10.26    2.92
  -6 -20  11   12.68    3.16
  -6 -20  12    3.13    1.97
  -6 -20  13    8.67    2.63
  -6  22   1    5.26    2.23
  -6 -22   1    4.96    2.18
  -6 -22   2    4.51    2.35
  -6 -22   3    4.68    2.22
  -5   1 -25    2.18    1.49
  -5  -1 -25    2.20    1.47
  -5  -1 -24    9.40    2.95
  -5   1 -24   16.82    3.76
  -5  -1 -23    2.08    1.17
  -5   1 -23    5.26    2.02
  -5  -1 -22    1.34    1.12
  -5   1 -22    0.41    0.82
  -5  -1 -21    9.55    2.73
  -5   1 -21    8.11    2.16
  -5   1 -21   11.49    2.94
  -5   1 -20   37.92    4.78
  -5  -1 -20   39.14    5.38
  -5   1 -20   36.67    5.20
  -5   1 -19    4.46    1.67
  -5   1 -19    2.38    1.16
  -5  -1 -19    2.85    1.48
  -5  -1 -19    1.66    1.01
  -5  -1 -18   44.32    5.53
  -5   1 -18   43.77    5.10
  -5   1 -18   42.22    5.32
  -5  -1 -18   43.64    4.81
  -5   1 -17    2.10    0.97
  -5  -1 -17    3.48    1.55
  -5   1 -17    1.81    0.91
  -5  -1 -17    1.42    0.90
  -5  -1 -17    2.40    0.65
  -5  -1 -16    6.10    1.59
  -5   1 -16    8.17    2.10
  -5   1 -16    6.61    1.86
  -5   1 -16    5.37    1.63
  -5  -1 -16    4.59    1.46
  -5  -1 -16    6.96    1.95
  -5   1 -15    0.48    0.43
  -5  -1 -15   -0.05    0.66
  -5   1 -15    1.22    0.81
  -5   1 -15    1.09    0.97
  -5  -1 -15    0.89    0.61
  -5  -1 -15   -0.51    0.56
  -5  -1 -14   58.47    5.34
  -5   1 -14   46.59    4.98
  -5   1 -14   54.29    5.40
  -5  -1 -14   54.58    5.19
  -5   1 -14   52.33    5.32
  -5  -1 -14   55.18    5.53
  -5  -1 -13    2.14    1.08
  -5  -1 -13    2.80    1.09
  -5   1 -13    2.79    1.11
  -5   1 -13    5.52    1.46
  -5   1 -13    3.52    1.16
  -5  -1 -13    3.64    1.30
  -5  -1 -12  135.38    9.23
  -5   1 -12  129.86    9.09
  -5   1 -12  127.78    7.23
  -5  -1 -12  129.01    9.01
  -5   1 -12  127.37    9.26
  -5   1 -12  131.18    9.37
  -5  -1 -12  138.61    9.42
  -5   1 -11    4.30    0.72
  -5   1 -11    5.17    1.38
  -5   1 -11    2.68    1.15
  -5   1 -11    4.33    1.34
  -5  -1 -11    2.22    0.83
  -5  -1 -11    2.69    1.17
  -5  -1 -11    3.00    1.17
  -5   1 -10   31.35    3.45
  -5   1 -10   33.10    2.36
  -5  -1 -10   37.15    3.71
  -5   1 -10   40.39    4.10
  -5   1 -10   35.09    3.94
  -5  -1 -10   32.52    3.71
  -5  -1 -10   31.29    3.55
  -5   1  -9    0.27    0.20
  -5   1  -9    0.51    0.71
  -5  -1  -9    0.24    0.38
  -5   1  -9    0.42    0.44
  -5   1  -9   -0.16    0.48
  -5  -1  -9   -0.02    0.37
  -5  -1  -9    0.26    0.31
  -5  -1  -8   20.79    2.55
  -5   1  -8   22.52    2.79
  -5   1  -8   23.47    2.62
  -5   1  -8   20.92    1.53
  -5   1  -8   17.50    2.63
  -5  -1  -8   19.35    2.66
  -5   1  -7    4.73    0.58
  -5  -1  -7    5.72    1.36
  -5   1  -7    5.96    1.37
  -5   1  -7    5.49    1.15
  -5   1  -7    4.58    1.33
  -5  -1  -7    4.80    1.13
  -5  -1  -6  221.96   12.33
  -5   1  -6  246.25   12.93
  -5  -1  -6  219.27   12.99
  -5   1  -6  219.47   13.10
  -5   1  -6  204.01   11.98
  -5  -1  -5   30.99    2.88
  -5   1  -5   35.12    3.60
  -5  -1  -5   28.40    3.21
  -5   1  -5   31.05    2.75
  -5   1  -4  246.16   13.16
  -5  -1  -4  274.13   13.58
  -5   1  -4  246.62   14.48
  -5  -1  -4  248.05   14.33
  -5   1  -3    9.22    1.72
  -5  -1  -3   10.64    1.36
  -5  -1  -3   10.71    1.77
  -5   1  -3    8.14    1.10
  -5   1  -2    5.76    0.81
  -5   1  -2    5.42    1.31
  -5  -1  -2    7.17    1.02
  -5  -1  -2    5.61    1.25
  -5   1  -1   11.68    1.88
  -5  -1  -1   14.06    1.97
  -5   1  -1   11.27    1.08
  -5   1   0  105.62    5.51
  -5   1   0  113.50    7.39
  -5  -1   0  117.09    7.27
  -5   1   1   25.54    2.85
  -5   1   1   25.69    1.89
  -5   1   1   27.69    2.06
  -5  -1   1   26.38    2.76
  -5  -1   2  126.63    7.40
  -5   1   2  131.48    8.41
  -5  -1   2  152.03    8.49
  -5   1   2  131.93    7.13
  -5   1   2  136.90    7.34
  -5   1   3   29.42    2.44
  -5  -1   3   30.98    2.62
  -5   1   3   32.65    2.41
  -5   1   3   32.94    3.17
  -5  -1   3   33.65    3.09
  -5  -1   4   10.51    1.57
  -5   1   4    8.26    1.48
  -5   1   4    7.91    1.10
  -5  -1   5   25.58    2.12
  -5   1   5   29.86    1.86
  -5   1   5   28.36    2.87
  -5  -1   5   32.60    2.93
  -5  -1   6  139.70    7.45
  -5   1   6  130.62    6.97
  -5   1   6  133.68    8.29
  -5  -1   6  136.86    8.17
  -5   1   7   31.64    2.32
  -5  -1   7   31.35    2.62
  -5   1   7   31.25    3.03
  -5  -1   7   33.95    3.02
  -5  -1   8  206.36   11.26
  -5   1   8  196.02   10.47
  -5   1   8  202.63   11.37
  -5   1   9   41.28    3.69
  -5  -1   9   56.47    4.00
  -5   1  10   45.11    3.77
  -5  -1  10   50.72    3.83
  -5   1  11   38.27    3.30
  -5  -1  11   38.76    3.27
  -5  -1  12   22.11    2.32
  -5   1  12   22.96    2.37
  -5   1  13   30.54    2.84
  -5  -1  13   36.26    3.01
  -5  -1  14  112.77    6.80
  -5  -1  15   51.23    3.68
  -5  -1  16   40.90    3.02
  -5   3 -25    3.31    1.78
  -5  -3 -25    4.70    2.27
  -5   3 -24   11.34    3.09
  -5  -3 -24   22.89    4.51
  -5  -3 -23   19.35    4.22
  -5   3 -23   20.02    3.95
  -5   3 -22   34.00    5.07
  -5  -3 -22   32.72    5.22
  -5   3 -22   29.27    4.53
  -5   3 -21   23.57    4.01
  -5   3 -21   18.76    3.60
  -5  -3 -21   19.22    3.92
  -5   3 -20    2.68    1.54
  -5  -3 -20    2.69    1.51
  -5   3 -20    0.98    0.86
  -5  -3 -19    4.96    1.93
  -5   3 -19    6.90    2.01
  -5   3 -19    3.19    1.44
  -5   3 -18   11.53    2.57
  -5  -3 -18   13.53    2.96
  -5   3 -18   14.32    2.83
  -5  -3 -18    9.91    2.05
  -5   3 -17   25.73    3.78
  -5  -3 -17   23.24    3.18
  -5   3 -17   24.27    3.77
  -5  -3 -17   25.49    3.97
  -5   3 -16   45.26    5.14
  -5   3 -16   41.55    3.60
  -5  -3 -16   37.30    4.24
  -5  -3 -16   46.43    4.74
  -5  -3 -16   41.51    5.10
  -5   3 -16   47.08    5.11
  -5   3 -15   35.78    3.29
  -5   3 -15   43.82    4.77
  -5   3 -15   41.81    4.84
  -5  -3 -15   42.26    4.37
  -5  -3 -15   42.25    4.46
  -5  -3 -15   42.40    4.95
  -5  -3 -14   34.16    4.28
  -5  -3 -14   34.05    3.73
  -5   3 -14   33.49    4.02
  -5   3 -14   37.85    4.44
  -5  -3 -14   34.58    3.94
  -5   3 -14   27.18    2.72
  -5   3 -13   20.84    2.98
  -5  -3 -13   16.94    2.57
  -5  -3 -13   19.58    3.05
  -5   3 -13   23.55    3.35
  -5   3 -13   21.61    2.19
  -5  -3 -13   22.43    3.06
  -5  -3 -12    8.02    1.85
  -5   3 -12    6.16    1.55
  -5   3 -12    6.42    1.09
  -5   3 -12    6.75    1.80
  -5  -3 -12    5.42    1.40
  -5  -3 -12    7.74    1.67
  -5   3 -11   29.26    3.44
  -5  -3 -11   29.63    3.31
  -5   3 -11   35.95    4.09
  -5   3 -11   33.80    4.00
  -5  -3 -11   33.13    3.85
  -5  -3 -11   34.20    3.74
  -5   3 -10   70.31    5.75
  -5  -3 -10   77.59    6.18
  -5  -3 -10   76.97    6.28
  -5   3 -10   67.04    6.26
  -5   3  -9   86.29    6.30
  -5  -3  -9   89.87    6.79
  -5   3  -9   91.18    7.07
  -5  -3  -9   89.12    6.72
  -5   3  -9   81.06    6.86
  -5   3  -8  107.75    7.50
  -5  -3  -8  124.18    8.20
  -5   3  -8  117.16    8.56
  -5   3  -8  133.30    8.80
  -5  -3  -8  118.29    8.20
  -5   3  -7   71.75    6.22
  -5   3  -7   92.13    6.53
  -5  -3  -7   72.73    5.72
  -5  -3  -7   82.24    6.10
  -5   3  -7   70.38    5.30
  -5   3  -6   37.89    3.35
  -5   3  -6   43.18    4.15
  -5   3  -6   39.16    4.21
  -5  -3  -6   45.74    3.91
  -5  -3  -6   41.75    3.96
  -5   3  -5   56.35    4.37
  -5  -3  -5   72.11    5.05
  -5   3  -5   75.52    5.55
  -5  -3  -5   63.84    5.21
  -5   3  -5   66.20    5.64
  -5   3  -4   75.71    5.09
  -5   3  -4   79.68    6.36
  -5   3  -4   86.10    6.10
  -5  -3  -4   88.15    6.19
  -5   3  -3  201.60   11.36
  -5   3  -3  250.31   12.79
  -5   3  -3  220.42   13.14
  -5  -3  -3  225.49   12.66
  -5   3  -2  341.83   18.13
  -5   3  -2  361.61   17.47
  -5  -3  -2  347.72   17.61
  -5   3  -2  291.95   15.92
  -5   3  -1  196.77   11.86
  -5  -3  -1  191.25   11.29
  -5   3   0  201.18   12.04
  -5  -3   0  197.48   11.47
  -5  -3   1   76.00    5.23
  -5   3   1   64.42    3.64
  -5   3   1   81.39    5.84
  -5  -3   2   10.49    1.60
  -5   3   2   11.05    1.87
  -5   3   2    8.79    0.93
  -5   3   3  122.04    7.74
  -5  -3   3  116.30    7.07
  -5   3   3  101.69    5.96
  -5  -3   4  176.79    9.58
  -5   3   4  150.93    8.61
  -5   3   4  165.17   10.07
  -5   3   5  149.58    9.67
  -5  -3   5  163.21    9.27
  -5   3   6  192.88   12.17
  -5  -3   6  228.50   11.90
  -5   3   7   97.57    6.94
  -5  -3   7  105.78    6.58
  -5  -3   8   40.03    3.33
  -5   3   8   37.35    3.63
  -5  -3   9   38.78    3.29
  -5  -3  10   24.24    2.46
  -5  -3  11   53.61    4.09
  -5  -3  12  113.68    7.06
  -5  -3  13   29.87    2.79
  -5  -3  14   43.97    3.59
  -5  -3  15   17.68    2.07
  -5  -3  16    3.28    0.86
  -5  -3  17   32.30    2.80
  -5   5 -25   -0.13    0.75
  -5  -5 -25    1.40    1.31
  -5   5 -24   -0.14    1.29
  -5  -5 -24    1.30    1.27
  -5   5 -23    6.65    2.28
  -5   5 -23    4.46    1.78
  -5  -5 -23    8.26    2.53
  -5   5 -22   14.90    3.41
  -5   5 -22   13.23    3.07
  -5  -5 -22   18.44    3.89
  -5   5 -21    1.73    1.20
  -5  -5 -21    5.23    2.01
  -5   5 -21    4.56    1.79
  -5   5 -20   16.17    3.14
  -5   5 -20   15.11    3.26
  -5  -5 -20   16.26    3.48
  -5   5 -19    0.47    0.61
  -5   5 -19    1.01    0.80
  -5  -5 -19    1.00    0.87
  -5   5 -18    0.15    0.48
  -5   5 -18    1.02    0.83
  -5  -5 -18    2.01    1.44
  -5   5 -17    1.56    0.89
  -5   5 -17    4.96    1.61
  -5   5 -17    1.90    0.77
  -5  -5 -17    3.35    1.42
  -5   5 -16    4.75    1.16
  -5   5 -16    5.56    1.59
  -5  -5 -16    3.45    1.11
  -5   5 -16    5.31    1.82
  -5  -5 -16    5.69    1.84
  -5  -5 -16    5.16    1.56
  -5   5 -15    9.70    2.13
  -5   5 -15   10.60    2.46
  -5  -5 -15   12.05    2.28
  -5  -5 -15   15.10    2.83
  -5  -5 -15   12.01    2.09
  -5   5 -14   29.90    3.69
  -5  -5 -14   24.82    2.95
  -5  -5 -14   25.88    3.35
  -5  -5 -14   20.05    3.35
  -5   5 -14   21.94    3.58
  -5   5 -13    0.43    0.72
  -5   5 -13    2.13    1.25
  -5  -5 -13    1.96    0.83
  -5  -5 -13    0.89    0.75
  -5  -5 -13    1.42    0.82
  -5  -5 -12   13.88    2.52
  -5   5 -12   14.57    2.39
  -5   5 -12   11.25    2.36
  -5  -5 -12   15.44    2.41
  -5  -5 -11    7.85    1.82
  -5  -5 -11    4.62    1.30
  -5   5 -11    7.97    1.67
  -5   5 -11    4.90    1.54
  -5  -5 -10   10.48    2.10
  -5   5 -10   15.48    2.28
  -5  -5 -10   15.57    2.40
  -5   5 -10   13.69    2.46
  -5   5  -9   28.83    3.22
  -5   5  -9   31.10    3.85
  -5  -5  -9   30.90    3.58
  -5  -5  -9   30.62    3.47
  -5   5  -8   22.43    2.63
  -5  -5  -8   19.73    2.73
  -5   5  -8   16.75    2.73
  -5  -5  -8   22.80    2.85
  -5   5  -7   10.74    2.06
  -5   5  -7   10.08    1.66
  -5  -5  -7   12.93    2.08
  -5   5  -6   22.36    2.55
  -5  -5  -6   26.53    3.06
  -5   5  -6   28.11    3.34
  -5  -5  -5   11.76    1.92
  -5   5  -5   11.92    1.70
  -5   5  -5   14.83    2.30
  -5   5  -4  115.33    7.80
  -5  -5  -4  100.41    7.23
  -5   5  -3   85.82    6.21
  -5  -5  -3   71.65    5.72
  -5   5  -2   60.71    4.90
  -5  -5  -2   53.91    4.58
  -5   5  -1   55.48    4.52
  -5  -5  -1   51.65    4.43
  -5  -5   0    0.66    0.55
  -5   5   0    1.21    0.67
  -5  -5   1    6.08    1.28
  -5   5   1    5.89    1.27
  -5  -5   2  125.57    7.94
  -5   5   2  123.65    7.66
  -5  -5   3   29.89    3.03
  -5   5   3   30.36    2.84
  -5   5   4  217.31   12.20
  -5  -5   4  240.22   12.88
  -5  -5   5   78.95    5.60
  -5  -5   6   35.28    3.26
  -5  -5   7   29.13    2.92
  -5  -5   8   31.86    3.03
  -5  -5   9    3.69    0.94
  -5  -5  10   66.56    4.88
  -5  -5  11   24.02    2.51
  -5  -5  12   55.38    4.30
  -5  -5  13    5.56    1.16
  -5   5  14   26.08    2.29
  -5  -5  14   26.41    2.68
  -5  -5  15    0.78    0.55
  -5  -5  16  110.20    7.04
  -5  -5  17   10.32    1.60
  -5  -7 -24    8.37    2.75
  -5   7 -24    5.46    2.07
  -5   7 -24    4.37    1.86
  -5   7 -23    7.32    2.38
  -5   7 -23    7.71    2.36
  -5  -7 -23    3.00    1.74
  -5   7 -22   14.16    3.35
  -5   7 -22   19.69    4.03
  -5  -7 -22   18.19    3.88
  -5   7 -21   17.02    3.49
  -5   7 -21   16.13    3.51
  -5  -7 -21   14.37    3.37
  -5   7 -20    2.58    1.40
  -5  -7 -20    3.20    1.73
  -5   7 -20    1.93    1.48
  -5   7 -19   38.76    5.08
  -5   7 -19   39.57    5.48
  -5  -7 -19   40.96    5.52
  -5   7 -18    4.03    1.60
  -5   7 -18    6.27    2.21
  -5  -7 -18    3.16    1.52
  -5   7 -17   23.99    4.11
  -5   7 -17   19.32    3.27
  -5  -7 -17   17.73    3.44
  -5   7 -16   23.37    3.68
  -5   7 -16   35.93    4.83
  -5  -7 -16   24.46    3.41
  -5  -7 -16   29.41    4.31
  -5  -7 -15   12.39    2.70
  -5   7 -15   14.37    2.73
  -5   7 -15   17.98    3.33
  -5  -7 -15   14.64    2.49
  -5   7 -14   26.04    3.68
  -5   7 -14   37.18    4.77
  -5  -7 -14   28.49    4.07
  -5  -7 -14   31.62    3.75
  -5   7 -13  120.01    9.11
  -5   7 -13  133.56   10.21
  -5  -7 -13  122.13    9.65
  -5  -7 -13  131.43    9.13
  -5  -7 -12    3.11    1.24
  -5  -7 -12    4.02    1.44
  -5   7 -12    2.30    1.18
  -5   7 -12    4.60    1.83
  -5   7 -11  118.76    8.84
  -5   7 -11  130.94    9.87
  -5  -7 -11  126.43    9.42
  -5  -7 -11  133.15    9.04
  -5   7 -10   38.35    4.53
  -5  -7 -10   33.59    4.05
  -5  -7 -10   35.69    3.89
  -5  -7  -9   31.18    3.59
  -5   7  -9   34.64    4.19
  -5   7  -8   54.81    5.37
  -5  -7  -8   49.61    4.71
  -5   7  -7   83.31    6.94
  -5  -7  -7   81.58    6.41
  -5  -7  -6   19.42    2.69
  -5   7  -6   19.65    2.97
  -5  -7  -5  174.07   10.40
  -5   7  -5  147.54    8.09
  -5  -7  -4   25.05    3.04
  -5   7  -4   19.91    1.60
  -5  -7  -3   77.24    5.74
  -5   7  -3   61.14    3.75
  -5   7  -3   79.16    5.98
  -5   7  -2   82.50    4.76
  -5  -7  -2   87.73    6.48
  -5   7  -2   94.25    6.75
  -5  -7  -1   99.66    7.12
  -5   7  -1   97.25    7.09
  -5  -7   0   20.68    2.73
  -5   7   0   24.56    2.92
  -5  -7   1  267.36   14.76
  -5   7   1  247.71   14.41
  -5  -7   2    7.16    1.54
  -5   7   2    7.60    1.58
  -5  -7   3  144.94    9.27
  -5   7   3  145.41    8.97
  -5  -7   4   85.72    6.13
  -5   7   4   73.58    5.49
  -5  -7   5   37.77    3.71
  -5   7   5   38.88    3.43
  -5   7   6   55.94    4.39
  -5  -7   6   66.31    5.08
  -5  -7   7  136.76    8.46
  -5   7   7  121.01    7.62
  -5  -7   8    2.08    0.85
  -5   7   8    2.27    0.76
  -5  -7   9   92.87    6.20
  -5   7   9   73.40    5.08
  -5  -7  10   48.85    4.21
  -5   7  10   46.72    3.47
  -5  -7  11   25.83    2.81
  -5   7  11   21.57    2.04
  -5  -7  12   38.51    3.67
  -5   7  12   40.35    2.91
  -5  -7  13   18.86    2.36
  -5   7  13   16.20    1.53
  -5  -7  14    7.89    1.51
  -5   7  14    6.68    0.81
  -5  -7  15   77.82    5.73
  -5  -7  16   11.92    1.82
  -5  -7  17   28.07    2.96
  -5   9 -23   22.83    4.56
  -5  -9 -23   18.01    4.12
  -5   9 -22   -1.05    1.11
  -5  -9 -22    1.02    1.28
  -5   9 -21   -1.23    1.24
  -5  -9 -21    2.20    1.42
  -5   9 -20    1.21    0.78
  -5  -9 -20    1.64    1.28
  -5   9 -19   13.42    3.24
  -5  -9 -19   10.78    2.81
  -5   9 -18    8.84    2.63
  -5  -9 -18    7.87    2.51
  -5  -9 -17   19.60    3.65
  -5   9 -17   20.65    3.84
  -5  -9 -16    0.31    0.74
  -5   9 -16   -0.19    0.85
  -5  -9 -16    0.78    0.61
  -5  -9 -15   16.73    2.74
  -5  -9 -15   19.96    3.51
  -5   9 -15   21.27    3.74
  -5  -9 -14    5.25    1.49
  -5  -9 -14    5.44    1.87
  -5   9 -14    2.72    1.38
  -5  -9 -13    8.98    1.99
  -5  -9 -13    8.28    2.09
  -5   9 -13    6.38    2.07
  -5   9 -12   40.77    5.17
  -5  -9 -12   40.61    4.40
  -5  -9 -12   40.99    4.85
  -5  -9 -11   15.04    2.57
  -5   9 -11   18.17    3.22
  -5  -9 -10   11.70    2.21
  -5   9 -10    9.21    2.30
  -5   9  -9   28.85    4.01
  -5  -9  -9   24.28    3.26
  -5  -9  -8    4.76    1.44
  -5   9  -8    2.76    0.73
  -5   9  -8    3.80    1.43
  -5  -9  -7   29.53    3.46
  -5   9  -7   25.97    3.63
  -5   9  -7   19.55    1.99
  -5  -9  -6   21.75    2.99
  -5   9  -6   18.11    1.82
  -5   9  -6   20.95    3.16
  -5  -9  -5    7.52    1.68
  -5   9  -5    6.19    0.99
  -5   9  -5    7.57    1.81
  -5  -9  -4   13.83    2.39
  -5   9  -4    9.66    2.03
  -5   9  -4   12.27    1.41
  -5  -9  -3   14.72    2.38
  -5   9  -3   12.83    1.53
  -5   9  -3   19.50    2.81
  -5  -9  -2    6.21    1.55
  -5   9  -2    7.36    1.67
  -5   9  -2    5.21    0.94
  -5  -9  -1   49.58    4.67
  -5   9  -1   42.79    4.42
  -5  -9   0   34.82    3.81
  -5   9   0   33.09    3.67
  -5  -9   1    9.82    1.93
  -5   9   1    5.57    1.44
  -5  -9   2   53.82    4.78
  -5   9   2   41.39    4.17
  -5  -9   3   10.98    2.00
  -5   9   3    8.55    1.65
  -5  -9   4    2.94    1.07
  -5   9   4    3.51    1.15
  -5   9   5   95.41    6.83
  -5  -9   5  108.97    7.61
  -5   9   6   41.90    3.88
  -5  -9   6   47.70    4.46
  -5  -9   7  130.78    8.47
  -5   9   7  107.70    7.38
  -5  -9   8   35.61    3.73
  -5   9   8   29.34    2.97
  -5  -9   9   15.13    2.34
  -5   9   9   12.59    1.75
  -5  -9  10    5.45    1.41
  -5   9  10    4.44    1.04
  -5  -9  11   64.40    5.41
  -5   9  11   62.79    4.44
  -5  -9  12   10.33    1.89
  -5   9  12    9.33    1.36
  -5  -9  13  138.49    9.20
  -5  -9  14   32.48    3.54
  -5  -9  15   65.92    5.47
  -5  -9  16   17.31    2.48
  -5  -9  17    0.70    0.45
  -5  11 -22   14.70    3.64
  -5 -11 -22    8.89    2.92
  -5  11 -21   17.23    3.90
  -5 -11 -21   12.94    3.32
  -5  11 -20   19.46    4.17
  -5 -11 -20   16.61    3.74
  -5 -11 -19   10.41    2.82
  -5  11 -19   12.88    3.46
  -5 -11 -18   12.60    3.12
  -5  11 -18   11.43    3.08
  -5 -11 -17    3.91    1.88
  -5  11 -17    6.50    2.33
  -5 -11 -16   15.96    2.72
  -5 -11 -16   14.23    3.09
  -5  11 -16   14.97    3.36
  -5 -11 -15    8.17    1.94
  -5  11 -15   11.12    2.91
  -5 -11 -15   10.79    2.67
  -5 -11 -14   33.83    4.12
  -5  11 -14   42.36    5.60
  -5 -11 -14   33.44    4.71
  -5  11 -13   25.03    4.11
  -5 -11 -13   19.67    3.48
  -5 -11 -13   23.35    3.41
  -5  11 -12   50.15    5.94
  -5 -11 -12   45.53    4.91
  -5 -11 -11    7.67    1.91
  -5  11 -11   13.52    3.03
  -5 -11 -10   49.24    5.08
  -5  11 -10   44.16    5.50
  -5  11  -9   11.92    2.71
  -5  11  -9    8.67    1.45
  -5 -11  -9    9.30    2.03
  -5  11  -8   39.29    4.89
  -5  11  -8   36.53    3.24
  -5 -11  -8   43.30    4.65
  -5  11  -7   11.09    1.61
  -5 -11  -7   14.17    2.52
  -5  11  -7   12.14    2.58
  -5 -11  -6   85.95    6.92
  -5  11  -6   69.71    5.09
  -5  11  -6   83.48    7.25
  -5 -11  -5   26.60    3.56
  -5  11  -5   32.24    4.12
  -5  11  -5   22.33    2.41
  -5 -11  -4   90.37    7.30
  -5  11  -4   85.14    5.75
  -5  11  -4   82.15    7.24
  -5  11  -3   19.75    2.31
  -5  11  -3   23.39    3.42
  -5 -11  -2   72.44    6.31
  -5  11  -2   64.68    6.09
  -5 -11  -1   19.60    3.02
  -5  11  -1   21.18    3.05
  -5  11   0   84.83    7.13
  -5 -11   0   99.80    7.60
  -5 -11   1   32.90    3.94
  -5  11   1   30.65    3.73
  -5  11   2   79.73    6.77
  -5 -11   2  102.78    7.62
  -5  11   3   85.17    6.83
  -5 -11   3   92.52    7.30
  -5 -11   4   54.29    5.10
  -5  11   4   38.91    4.22
  -5 -11   5   19.83    2.95
  -5  11   5   15.61    2.45
  -5  11   6   52.48    4.91
  -5 -11   6   69.89    5.92
  -5  11   7   13.02    2.11
  -5 -11   7   14.64    2.52
  -5  11   8   67.55    5.52
  -5 -11   8   81.50    6.55
  -5  11   9   40.51    3.95
  -5 -11   9   52.98    5.02
  -5 -11  10   69.45    5.94
  -5  11  10   60.10    4.86
  -5 -11  11   44.48    4.52
  -5  11  11   35.31    3.36
  -5 -11  12   30.43    3.73
  -5 -11  13    5.31    1.44
  -5 -11  14   20.11    2.95
  -5 -11  15   24.69    3.27
  -5 -11  16   28.38    3.51
  -5 -11  17   46.15    4.66
  -5 -13 -20    3.92    1.85
  -5  13 -20    6.91    2.62
  -5 -13 -19    3.50    1.72
  -5  13 -19    2.45    1.48
  -5 -13 -18    8.89    2.69
  -5  13 -18    5.86    2.48
  -5 -13 -17    6.64    2.19
  -5  13 -17    7.41    2.49
  -5 -13 -16    7.39    2.01
  -5 -13 -16    9.30    2.77
  -5  13 -16    9.41    2.84
  -5 -13 -15   18.60    3.18
  -5 -13 -15   21.77    3.89
  -5  13 -15   23.84    4.40
  -5 -13 -14    6.24    1.67
  -5 -13 -14    5.67    1.84
  -5  13 -14    5.33    1.99
  -5  13 -13    5.98    1.93
  -5 -13 -13    6.18    1.78
  -5 -13 -12   15.07    2.81
  -5  13 -12   14.58    3.18
  -5 -13 -11   12.23    2.53
  -5  13 -11   13.30    3.08
  -5 -13 -10   16.78    2.97
  -5  13 -10   15.97    3.29
  -5 -13  -9   41.58    4.92
  -5  13  -9   39.40    5.27
  -5 -13  -8   25.56    3.77
  -5  13  -8   27.68    4.23
  -5 -13  -7   12.70    2.61
  -5  13  -7    7.17    2.16
  -5 -13  -6   15.19    2.82
  -5  13  -6   12.22    2.67
  -5  13  -6   13.72    1.95
  -5  13  -5    6.18    1.38
  -5 -13  -5    9.16    2.17
  -5  13  -5    9.34    2.34
  -5 -13  -4   24.06    3.59
  -5  13  -4   22.58    2.72
  -5  13  -4   23.56    3.70
  -5 -13  -3   86.47    7.36
  -5  13  -3   78.65    7.14
  -5  13  -3   70.19    5.67
  -5 -13  -2   21.53    3.39
  -5  13  -2   24.39    3.61
  -5  13  -2   17.57    2.42
  -5 -13  -1   65.51    6.20
  -5  13  -1   47.25    5.37
  -5 -13   0   29.79    3.94
  -5  13   0   23.64    3.53
  -5 -13   1    0.24    0.49
  -5  13   1    3.01    1.33
  -5  13   2   18.78    3.03
  -5 -13   2   24.32    3.53
  -5 -13   3   61.05    5.92
  -5  13   3   57.09    5.57
  -5 -13   4   29.08    3.96
  -5  13   4   28.42    3.68
  -5 -13   5   61.17    5.97
  -5  13   5   58.52    5.58
  -5 -13   6   25.05    3.56
  -5  13   6   21.70    3.15
  -5  13   7    3.68    1.27
  -5 -13   7    7.02    1.88
  -5 -13   8   43.13    4.74
  -5  13   8   32.62    3.81
  -5 -13   9   42.48    4.74
  -5  13   9   35.90    3.89
  -5 -13  10   29.18    3.94
  -5 -13  11   62.45    6.03
  -5 -13  12   27.05    3.71
  -5 -13  13    1.55    0.87
  -5 -13  14    5.97    1.65
  -5 -13  15   12.72    2.46
  -5 -13  16    9.02    2.11
  -5 -13  17   33.69    4.12
  -5  15 -18    6.40    2.80
  -5 -15 -18    5.17    2.15
  -5 -15 -17   17.02    3.89
  -5  15 -17   16.58    4.10
  -5 -15 -16    1.57    1.29
  -5  15 -16   -0.14    1.03
  -5 -15 -15   19.81    3.30
  -5 -15 -15   19.11    3.84
  -5  15 -15   24.65    4.60
  -5  15 -14    1.37    1.50
  -5 -15 -14    0.06    0.75
  -5 -15 -13    2.35    1.23
  -5  15 -13    3.34    1.75
  -5 -15 -12    7.38    2.12
  -5  15 -12    8.91    2.70
  -5 -15 -11   13.65    2.76
  -5  15 -11    9.22    2.58
  -5 -15 -10    2.89    1.29
  -5  15 -10    3.45    1.53
  -5 -15  -9   32.79    4.47
  -5  15  -9   24.06    4.24
  -5  15  -8    1.84    1.51
  -5 -15  -8    1.98    1.19
  -5 -15  -7    8.36    2.39
  -5  15  -7    8.64    2.35
  -5 -15  -6   10.43    2.53
  -5  15  -6    5.32    2.02
  -5 -15  -5    3.49    1.54
  -5  15  -5    3.44    1.54
  -5 -15  -4    6.36    1.92
  -5  15  -4    5.96    1.94
  -5  15  -4    2.43    0.84
  -5 -15  -3   18.96    3.33
  -5  15  -3   13.29    2.29
  -5  15  -2    3.37    1.21
  -5  15  -2    5.17    1.92
  -5 -15  -2    3.43    1.43
  -5  15  -1   32.49    4.55
  -5 -15  -1   36.24    4.76
  -5 -15   0    8.61    2.29
  -5  15   0    9.39    2.38
  -5  15   1    6.28    1.83
  -5 -15   1    8.20    2.15
  -5 -15   2   15.75    3.04
  -5  15   2   14.17    2.80
  -5 -15   3    6.68    2.04
  -5  15   3   10.18    2.24
  -5 -15   4    2.31    1.39
  -5  15   4    6.33    1.92
  -5 -15   5   38.93    4.86
  -5  15   5   30.51    4.20
  -5 -15   6   22.68    3.67
  -5  15   6   20.90    3.30
  -5 -15   7   21.17    3.48
  -5  15   7   16.91    2.88
  -5  15   8   20.80    3.18
  -5 -15   8   23.38    3.64
  -5 -15   9    2.14    1.18
  -5 -15  10   14.87    2.98
  -5 -15  11   30.94    4.30
  -5 -15  12   18.20    3.32
  -5 -15  13   20.87    3.47
  -5 -15  14   25.40    3.80
  -5 -15  15    2.10    1.19
  -5 -15  16   15.45    2.89
  -5 -15  17    5.52    1.77
  -5 -17 -16   -0.91    0.83
  -5  17 -16    3.04    1.76
  -5 -17 -15    6.55    2.03
  -5  17 -15    6.43    2.71
  -5 -17 -14    1.45    1.28
  -5  17 -14    6.15    2.47
  -5  17 -13   33.82    5.64
  -5 -17 -13   38.96    5.26
  -5 -17 -12    9.45    2.58
  -5  17 -12    8.53    2.99
  -5 -17 -11   43.23    5.65
  -5  17 -11   48.23    6.51
  -5 -17 -10    2.96    1.88
  -5  17 -10    6.43    2.51
  -5 -17  -9    7.73    2.27
  -5  17  -9    6.97    2.40
  -5 -17  -8    2.30    1.44
  -5  17  -8    2.31    1.61
  -5 -17  -7   48.10    5.89
  -5  17  -7   34.09    5.27
  -5 -17  -6    6.46    2.37
  -5  17  -6    6.86    2.45
  -5 -17  -5   78.01    7.73
  -5  17  -5   53.12    6.64
  -5 -17  -4   10.15    2.71
  -5  17  -4    8.77    2.68
  -5 -17  -3   38.21    5.18
  -5  17  -3   30.46    4.68
  -5 -17  -2    3.76    1.79
  -5  17  -2    1.29    1.29
  -5  17  -1   20.91    3.83
  -5 -17  -1   32.56    4.67
  -5 -17   0    7.49    2.34
  -5  17   0    9.77    2.60
  -5  17   1   66.99    7.11
  -5 -17   1   76.49    7.63
  -5 -17   2   10.06    2.68
  -5  17   2    9.65    2.66
  -5 -17   3   30.95    4.57
  -5  17   3   31.07    4.39
  -5 -17   4    1.22    1.13
  -5  17   4    1.75    1.47
  -5  17   5    8.73    2.28
  -5 -17   5   10.28    2.68
  -5 -17   6    9.21    2.56
  -5  17   6   11.59    2.63
  -5 -17   7   52.82    6.17
  -5 -17   8   11.77    2.85
  -5 -17   9   70.81    7.35
  -5 -17  10    2.95    1.45
  -5 -17  11    4.03    1.76
  -5 -17  12    0.35    0.60
  -5 -17  13   10.16    2.55
  -5 -17  14    8.19    2.25
  -5 -17  15   28.14    4.23
  -5 -17  16    2.12    1.37
  -5 -17  17   13.79    2.83
  -5 -19 -12    1.40    1.00
  -5  19 -12    0.82    1.14
  -5 -19 -11    1.75    1.43
  -5  19 -11    3.62    1.96
  -5 -19 -10    0.38    0.85
  -5  19 -10    1.23    1.57
  -5  19  -9    1.47    1.26
  -5 -19  -9    2.18    1.44
  -5 -19  -8   -0.09    1.22
  -5  19  -8    0.03    1.07
  -5  19  -7    1.60    1.11
  -5 -19  -7    3.41    1.57
  -5 -19  -6    7.07    2.45
  -5  19  -6    2.46    1.71
  -5 -19  -5    5.30    2.05
  -5  19  -5    5.31    2.11
  -5 -19  -4    5.07    2.14
  -5  19  -4    5.04    1.94
  -5 -19  -3    0.14    0.71
  -5  19  -3    3.12    1.54
  -5  19  -2    1.51    1.22
  -5 -19  -2    4.30    1.77
  -5 -19  -1    8.42    2.53
  -5  19  -1    4.28    1.86
  -5 -19   0    1.67    1.44
  -5  19   0    0.36    0.98
  -5 -19   1    9.26    2.62
  -5  19   1   10.04    2.63
  -5  19   2   14.55    3.30
  -5 -19   2   21.43    4.09
  -5 -19   3    0.61    0.78
  -5  19   3    1.35    1.24
  -5  19   4   10.45    2.78
  -5 -19   4   10.54    2.79
  -5 -19   5   19.70    3.86
  -5 -19   6    2.37    1.64
  -5 -19   7   21.53    4.08
  -5 -19   8   12.09    3.20
  -5 -19   9    7.40    2.57
  -5 -19  10   22.12    4.09
  -5 -19  11    5.73    2.10
  -5 -19  12    6.76    2.31
  -5 -19  13   29.56    4.70
  -5 -19  14    3.52    1.68
  -5 -19  15   14.86    3.26
  -5 -19  16   17.88    3.55
  -5 -21  -7    1.98    1.60
  -5  21  -7    6.19    2.25
  -5 -21  -6    7.79    2.63
  -5  21  -6    6.75    2.55
  -5 -21  -5    0.32    1.11
  -5  21  -5    4.76    2.20
  -5 -21  -4   22.59    4.44
  -5  21  -4   22.91    4.49
  -5 -21  -3    3.02    1.81
  -5  21  -3    9.23    3.03
  -5 -21  -2   52.24    6.90
  -5  21  -2   42.43    6.35
  -5 -21  -1    6.53    2.65
  -5  21  -1    8.93    3.03
  -5 -21   0   18.55    3.99
  -5  21   0   16.51    3.49
  -5 -21   1    0.78    1.47
  -5  21   1    1.58    1.69
  -5  21   2    7.12    2.64
  -5 -21   2    9.47    2.82
  -5 -21   3    1.50    1.36
  -5 -21   4   36.14    5.73
  -5 -21   5    4.52    2.19
  -5 -21   6   24.52    4.64
  -5 -21   7    1.06    1.18
  -5 -21   8    8.67    2.58
  -5 -21   9   -0.24    0.80
  -5 -21  10   10.58    2.96
  -5 -21  11    3.59    1.85
  -4   0 -26   25.65    4.85
  -4   0 -25   -1.35    1.24
  -4   0 -24   41.81    6.04
  -4   0 -23    0.96    0.94
  -4   0 -22    9.57    2.68
  -4   0 -21    0.18    0.79
  -4   0 -20   33.43    4.74
  -4   0 -20   25.28    3.64
  -4   0 -19    0.07    0.69
  -4   0 -19    0.85    0.93
  -4   0 -18  165.29   11.14
  -4   0 -18  158.99   11.93
  -4   0 -17    1.09    1.06
  -4   0 -17   -0.05    0.71
  -4   0 -17    1.12    0.79
  -4   0 -16   63.80    6.25
  -4   0 -16   62.88    5.48
  -4   0 -16   66.26    5.88
  -4   0 -15   -0.23    0.69
  -4   0 -15    0.69    0.75
  -4   0 -15    0.35    0.59
  -4   0 -14   29.46    3.35
  -4   0 -14   27.85    3.67
  -4   0 -14   27.30    3.33
  -4   0 -13    0.17    0.41
  -4   0 -13    0.08    0.64
  -4   0 -13   -0.06    0.31
  -4   0 -12  275.54   15.75
  -4   0 -12  279.07   15.51
  -4   0 -12  249.25   15.05
  -4   0 -11   -0.06    0.40
  -4   0 -11   -0.03    0.57
  -4   0 -11    0.13    0.67
  -4   0 -10  292.67   16.60
  -4   0 -10  317.39   16.82
  -4   0 -10  289.89   16.47
  -4   0  -9   -0.02    0.47
  -4   0  -9   -0.07    0.26
  -4   0  -9   -0.03    0.33
  -4   0  -8   41.41    3.64
  -4   0  -8   34.57    3.46
  -4   0  -8   35.82    3.38
  -4   0  -7    0.20    0.25
  -4   0  -7    0.20    0.25
  -4   0  -7    0.07    0.24
  -4   0  -6  418.41   21.41
  -4   0  -6  429.81   22.01
  -4   0  -5    0.48    0.45
  -4   0  -5    0.57    0.57
  -4   0  -4  775.37   36.52
  -4   0  -4  719.54   35.53
  -4   0  -3    0.25    0.46
  -4   0  -3    0.28    0.23
  -4   0  -2  209.82   10.53
  -4   0  -2  200.51   11.51
  -4   0  -1    0.15    0.15
  -4   0  -1   -0.08    0.20
  -4   0  -1    0.19    0.13
  -4   0   0    2.21    0.71
  -4   0   0    2.57    0.41
  -4   0   1    0.17    0.10
  -4   0   1    0.15    0.19
  -4   0   1    0.51    0.45
  -4   0   2  288.02   14.73
  -4   0   2  322.71   15.73
  -4   0   2  298.36   14.72
  -4   0   3    0.01    0.15
  -4   0   3    0.33    0.28
  -4   0   3    0.69    0.43
  -4   0   3    0.17    0.11
  -4   0   4  152.65    7.95
  -4   0   4  162.48    8.61
  -4   0   4  176.43    9.13
  -4   0   4  156.32    8.57
  -4   0   5    0.20    0.16
  -4   0   5    0.32    0.30
  -4   0   6   28.56    2.21
  -4   0   6   31.56    2.63
  -4   0   7    0.01    0.11
  -4   0   7    0.27    0.33
  -4   0   8  245.06   12.83
  -4   0   9    0.27    0.32
  -4   0  10  282.85   14.46
  -4   0  11    0.43    0.34
  -4   0  12   36.52    2.72
  -4   0  13   -0.06    0.13
  -4   2 -26   -0.11    1.04
  -4  -2 -26   -0.65    1.60
  -4  -2 -25    5.97    2.15
  -4   2 -25    1.87    0.91
  -4   2 -24    8.77    2.68
  -4  -2 -24   14.51    3.53
  -4   2 -23    5.14    1.94
  -4  -2 -23    8.01    2.51
  -4   2 -22   20.45    3.54
  -4  -2 -22   25.18    4.38
  -4   2 -22   14.97    3.37
  -4   2 -21   10.58    2.45
  -4  -2 -21    8.43    2.55
  -4   2 -21   10.05    2.54
  -4  -2 -20    5.61    1.96
  -4   2 -20    3.13    1.45
  -4   2 -20    3.03    1.39
  -4   2 -19   14.93    2.97
  -4   2 -19   15.25    2.88
  -4  -2 -19   17.64    2.76
  -4  -2 -19   16.86    3.32
  -4   2 -18    7.66    1.51
  -4  -2 -18    6.16    2.00
  -4   2 -18    6.29    1.79
  -4  -2 -18    6.54    1.59
  -4   2 -18    6.34    1.88
  -4   2 -17    1.72    0.79
  -4   2 -17    2.72    1.23
  -4  -2 -17   -0.39    1.06
  -4  -2 -17    1.30    0.83
  -4  -2 -17    1.69    0.79
  -4   2 -17    2.99    1.43
  -4   2 -16   25.40    2.65
  -4   2 -16   28.61    3.76
  -4  -2 -16   19.09    2.74
  -4  -2 -16   22.73    2.96
  -4  -2 -16   26.01    3.75
  -4   2 -16   27.94    3.75
  -4   2 -15    6.27    1.23
  -4   2 -15   12.01    2.33
  -4  -2 -15    9.14    1.77
  -4   2 -15   12.25    2.33
  -4  -2 -15    9.11    1.82
  -4  -2 -15    7.77    1.98
  -4   2 -14   32.01    3.84
  -4   2 -14   30.03    2.79
  -4  -2 -14   31.14    3.43
  -4  -2 -14   29.62    3.37
  -4   2 -14   33.39    3.85
  -4  -2 -14   30.61    3.91
  -4   2 -13   19.37    2.09
  -4  -2 -13   23.85    2.87
  -4  -2 -13   20.02    3.01
  -4   2 -13   22.70    3.07
  -4   2 -13   16.54    2.69
  -4  -2 -13   22.39    2.79
  -4   2 -12   13.16    2.18
  -4   2 -12   15.98    2.52
  -4  -2 -12   12.91    2.02
  -4   2 -12    9.72    1.94
  -4  -2 -12    9.98    1.99
  -4  -2 -12   11.90    2.00
  -4   2 -12   12.81    1.57
  -4   2 -11    6.66    1.05
  -4   2 -11    6.32    1.53
  -4   2 -11    3.97    1.16
  -4   2 -11    6.85    1.55
  -4  -2 -11    8.74    1.62
  -4  -2 -11    5.87    1.46
  -4  -2 -11    6.43    1.43
  -4  -2 -10   17.83    2.38
  -4  -2 -10   17.75    2.28
  -4   2 -10   15.34    2.24
  -4   2 -10   16.96    2.46
  -4  -2 -10   16.72    2.47
  -4   2 -10   18.82    1.78
  -4   2 -10   21.67    2.86
  -4   2  -9    7.23    1.62
  -4   2  -9    6.83    1.41
  -4   2  -9    4.23    1.22
  -4  -2  -9    7.65    1.48
  -4  -2  -9    6.49    1.39
  -4   2  -8  113.58    7.62
  -4   2  -8  119.38    8.18
  -4   2  -8  136.87    8.47
  -4  -2  -8  126.10    8.07
  -4  -2  -8  119.00    7.88
  -4   2  -7   36.96    3.58
  -4   2  -7   34.67    3.55
  -4   2  -7   33.16    3.10
  -4  -2  -7   36.10    3.38
  -4  -2  -7   36.41    3.41
  -4   2  -6   89.81    5.94
  -4   2  -6   91.48    6.62
  -4  -2  -6   99.38    6.37
  -4   2  -6  103.39    6.68
  -4  -2  -6   88.16    6.33
  -4  -2  -5    6.19    1.23
  -4  -2  -5    7.02    1.24
  -4   2  -5    6.95    1.11
  -4   2  -5    6.42    1.29
  -4   2  -5    8.29    1.58
  -4   2  -4   21.06    2.01
  -4   2  -4   28.62    2.71
  -4   2  -4   20.95    2.55
  -4  -2  -4   21.68    2.45
  -4  -2  -4   23.98    2.31
  -4   2  -3   14.83    1.49
  -4   2  -3   15.58    2.14
  -4   2  -3   16.11    1.93
  -4  -2  -3   15.03    1.93
  -4   2  -2   32.29    2.30
  -4   2  -2   33.56    3.22
  -4  -2  -2   33.30    2.99
  -4   2  -1    8.10    0.86
  -4   2  -1   13.25    1.84
  -4  -2  -1   11.84    1.60
  -4   2   0   39.45    2.37
  -4   2   0   51.49    3.92
  -4  -2   0   46.92    3.59
  -4   2   1    8.06    1.41
  -4   2   1    8.65    0.77
  -4  -2   1    8.40    1.33
  -4   2   2   50.39    3.12
  -4   2   2   58.39    4.34
  -4  -2   2   60.04    4.07
  -4  -2   3   15.41    1.74
  -4   2   3   17.90    2.12
  -4   2   3   15.51    1.44
  -4  -2   3   20.43    2.00
  -4   2   4   25.47    2.15
  -4  -2   4   30.89    2.57
  -4   2   4   27.63    2.71
  -4   2   5   39.00    2.96
  -4  -2   5   36.43    2.78
  -4   2   5   37.35    3.26
  -4  -2   5   41.87    3.13
  -4  -2   6  219.74   11.64
  -4   2   6  218.72   12.14
  -4   2   6  211.33   11.13
  -4  -2   6  245.32   11.91
  -4   2   7   47.83    3.76
  -4   2   7   45.84    3.18
  -4  -2   7   49.30    3.50
  -4   2   8  124.50    7.73
  -4  -2   8  134.97    7.50
  -4   2   9   11.95    1.62
  -4  -2   9   13.29    1.53
  -4  -2  10    6.47    1.03
  -4   2  11   79.93    5.17
  -4  -2  11   74.68    4.83
  -4   2  12   40.15    3.18
  -4  -2  12   38.71    2.98
  -4   2  13   46.86    3.57
  -4  -2  13   46.27    3.32
  -4   2  14  117.52    7.10
  -4  -2  14  116.81    6.64
  -4  -2  15   30.66    2.35
  -4  -2  16   22.75    1.76
  -4   4 -26    7.07    2.54
  -4  -4 -26   10.39    3.24
  -4   4 -25    1.88    1.34
  -4  -4 -25    1.37    1.16
  -4   4 -24   -0.43    0.78
  -4  -4 -24    1.46    1.22
  -4   4 -23   15.15    3.38
  -4   4 -23   14.27    3.06
  -4  -4 -23   21.79    4.30
  -4   4 -22   10.64    2.82
  -4   4 -22   13.64    3.07
  -4  -4 -22   19.62    4.03
  -4   4 -21   26.00    4.16
  -4   4 -21   28.87    4.38
  -4  -4 -21   27.55    4.62
  -4  -4 -20   28.89    4.58
  -4   4 -20   20.41    3.67
  -4   4 -20   27.97    4.22
  -4   4 -19   15.12    2.93
  -4   4 -19   14.71    2.96
  -4   4 -19   11.54    2.03
  -4  -4 -19   15.08    3.20
  -4   4 -18   10.40    2.43
  -4   4 -18   12.02    1.97
  -4   4 -18   14.51    2.79
  -4  -4 -18   13.40    2.91
  -4  -4 -17   21.96    2.79
  -4   4 -17   20.45    3.32
  -4   4 -17   24.34    3.71
  -4  -4 -17   25.45    3.88
  -4   4 -17   20.18    2.54
  -4   4 -16   19.04    3.05
  -4  -4 -16   22.75    2.78
  -4   4 -16   20.47    3.36
  -4  -4 -16   21.70    2.85
  -4  -4 -16   17.43    3.15
  -4   4 -16   17.66    2.32
  -4   4 -15   55.92    5.59
  -4  -4 -15   59.23    5.22
  -4   4 -15   58.23    4.70
  -4  -4 -15   68.51    5.29
  -4   4 -15   72.85    6.45
  -4  -4 -15   58.25    6.01
  -4   4 -14   49.62    4.95
  -4  -4 -14   56.47    5.58
  -4   4 -14   50.21    5.22
  -4  -4 -14   46.01    4.25
  -4  -4 -14   53.63    4.73
  -4   4 -14   48.18    4.06
  -4   4 -13   70.04    5.83
  -4  -4 -13   64.58    6.03
  -4  -4 -13   56.62    4.88
  -4  -4 -13   69.41    5.53
  -4   4 -13   67.49    6.04
  -4   4 -12   16.23    2.71
  -4   4 -12   13.74    2.25
  -4  -4 -12   14.73    2.01
  -4  -4 -12   14.33    2.20
  -4  -4 -12   16.19    2.64
  -4   4 -11   36.93    3.86
  -4  -4 -11   44.73    4.54
  -4   4 -11   40.47    4.32
  -4  -4 -11   42.93    4.05
  -4  -4 -10    6.60    1.58
  -4   4 -10    3.74    1.12
  -4  -4 -10    3.83    1.10
  -4   4 -10    4.85    1.46
  -4   4  -9  106.57    7.56
  -4  -4  -9  114.72    8.14
  -4   4  -9  127.06    8.47
  -4  -4  -9  123.27    7.90
  -4   4  -8  104.69    7.26
  -4   4  -8  124.74    8.22
  -4  -4  -8  116.82    7.62
  -4  -4  -8  113.47    7.83
  -4   4  -7  238.00   14.11
  -4   4  -7  297.79   15.43
  -4  -4  -7  275.20   14.88
  -4  -4  -7  258.79   14.55
  -4   4  -6   40.48    3.51
  -4   4  -6   50.84    4.37
  -4  -4  -6   43.27    3.84
  -4   4  -5   90.71    5.86
  -4  -4  -5   84.90    6.19
  -4   4  -5  104.35    6.83
  -4   4  -4   19.74    2.04
  -4  -4  -4   18.72    2.30
  -4   4  -4   25.20    2.75
  -4  -4  -3  202.30   12.36
  -4   4  -3  257.66   13.02
  -4   4  -2  209.29   11.14
  -4  -4  -2  176.08   10.70
  -4  -4  -1  314.53   17.91
  -4   4  -1  389.33   18.33
  -4  -4   0  185.80   11.06
  -4   4   0  216.96   11.24
  -4  -4   1  202.84   11.56
  -4   4   1  215.89   11.42
  -4  -4   2   25.07    2.47
  -4   4   2   23.23    2.22
  -4  -4   3   66.43    4.68
  -4  -4   4   82.92    5.48
  -4  -4   5  236.29   12.67
  -4  -4   6  198.84   10.89
  -4  -4   7  154.39    8.81
  -4  -4   8   29.21    2.63
  -4  -4   9   67.21    4.58
  -4  -4  10   22.60    2.21
  -4  -4  11   32.10    2.75
  -4   4  12   99.45    5.79
  -4  -4  12  103.06    6.21
  -4   4  13   86.23    5.01
  -4  -4  13   86.38    5.48
  -4   4  14   24.97    1.98
  -4  -4  14   23.01    2.23
  -4   4  15   28.84    2.17
  -4  -4  15   26.10    2.44
  -4  -4  16   15.64    1.73
  -4  -4  17   14.33    1.64
  -4   6 -25   18.10    3.77
  -4  -6 -25   11.23    3.46
  -4   6 -24    1.12    0.84
  -4   6 -24    1.54    1.04
  -4  -6 -24    0.78    1.35
  -4   6 -23   10.62    2.82
  -4   6 -23   11.44    2.97
  -4  -6 -23   11.40    3.06
  -4   6 -22    8.39    2.55
  -4   6 -22    6.08    2.17
  -4  -6 -22   10.41    2.99
  -4   6 -21    1.65    1.34
  -4   6 -21    2.78    1.44
  -4  -6 -21    0.88    0.72
  -4   6 -20   16.97    3.44
  -4   6 -20   16.62    3.25
  -4  -6 -20   21.91    3.95
  -4   6 -19   13.09    2.20
  -4   6 -19   13.68    2.80
  -4   6 -19   14.07    3.06
  -4  -6 -19   14.09    3.09
  -4   6 -18    5.53    1.39
  -4   6 -18    7.80    2.11
  -4   6 -18    3.56    1.43
  -4  -6 -18    8.45    2.24
  -4   6 -17   31.90    3.45
  -4   6 -17   27.56    3.98
  -4   6 -17   32.71    4.51
  -4  -6 -17   39.26    5.01
  -4   6 -16    2.28    1.07
  -4   6 -16    1.33    1.05
  -4  -6 -16    2.14    1.24
  -4  -6 -16    0.88    0.63
  -4  -6 -15    8.03    1.46
  -4   6 -15    9.91    2.36
  -4   6 -15    9.13    2.05
  -4  -6 -15    8.86    2.21
  -4  -6 -15    8.10    1.70
  -4   6 -14   25.50    3.42
  -4   6 -14   25.53    3.71
  -4  -6 -14   22.88    3.53
  -4  -6 -14   24.01    2.68
  -4  -6 -14   24.86    3.04
  -4   6 -13   38.18    4.39
  -4   6 -13   58.33    5.63
  -4  -6 -13   43.82    4.96
  -4  -6 -13   54.22    4.73
  -4  -6 -12   14.00    2.58
  -4   6 -12   14.06    2.37
  -4  -6 -12   12.83    2.14
  -4   6 -12   19.09    3.02
  -4   6 -11   99.13    7.83
  -4   6 -11   92.07    7.08
  -4  -6 -11   93.57    7.52
  -4  -6 -11   96.09    6.96
  -4  -6 -10    7.54    1.55
  -4   6 -10    7.71    1.69
  -4  -6 -10    6.08    1.55
  -4   6 -10   10.36    2.13
  -4   6  -9   26.35    3.06
  -4  -6  -9   28.90    3.38
  -4   6  -9   24.98    3.36
  -4  -6  -9   23.89    2.91
  -4  -6  -8   15.78    2.22
  -4   6  -8   12.16    1.94
  -4   6  -8   13.24    2.26
  -4   6  -7   27.09    3.37
  -4  -6  -7   28.82    3.10
  -4   6  -6   21.06    1.78
  -4  -6  -6   20.80    2.58
  -4   6  -6   23.34    2.98
  -4  -6  -5  167.99    9.69
  -4   6  -5  186.82   10.31
  -4   6  -4   23.00    2.77
  -4  -6  -4   21.34    2.49
  -4   6  -4   17.97    1.51
  -4   6  -3  136.97    7.49
  -4  -6  -3  155.02    9.19
  -4   6  -2   42.54    2.82
  -4  -6  -2   50.45    4.16
  -4   6  -2   53.79    4.32
  -4  -6  -1   16.38    2.18
  -4   6  -1   22.57    2.53
  -4  -6   0   14.87    2.03
  -4   6   0   13.58    1.96
  -4   6   1  211.95   12.18
  -4  -6   1  226.53   12.49
  -4  -6   2   11.53    1.80
  -4   6   2   11.88    1.70
  -4  -6   3  190.30   10.97
  -4   6   3  188.43   10.63
  -4  -6   4  150.49    8.88
  -4   6   4  138.75    8.32
  -4  -6   5   33.96    3.17
  -4   6   5   30.90    2.72
  -4  -6   6   37.27    3.37
  -4   6   6   35.67    2.88
  -4  -6   7   11.09    1.72
  -4   6   7   13.68    1.52
  -4  -6   8   14.74    1.92
  -4   6   8   13.66    1.49
  -4  -6   9   94.74    6.03
  -4   6   9   80.13    4.95
  -4  -6  10   47.07    3.62
  -4   6  10   34.02    2.54
  -4   6  11   52.77    3.34
  -4  -6  11   64.14    4.53
  -4  -6  12   76.01    4.96
  -4   6  12   58.76    3.49
  -4  -6  13    6.40    1.23
  -4  -6  14   15.78    1.95
  -4  -6  15   34.60    3.12
  -4  -6  16   46.20    3.74
  -4  -6  17   30.64    2.90
  -4   8 -24    8.34    2.62
  -4   8 -24    6.63    2.42
  -4  -8 -24    4.12    1.92
  -4   8 -23   10.40    2.88
  -4   8 -23   13.10    3.43
  -4  -8 -23   12.43    3.35
  -4   8 -22   17.39    3.64
  -4   8 -22   24.07    4.35
  -4  -8 -22   14.25    3.43
  -4   8 -21    0.69    0.97
  -4   8 -21   -0.97    1.57
  -4  -8 -21   -0.46    0.76
  -4   8 -20    7.17    2.16
  -4   8 -20    5.66    2.10
  -4  -8 -20    5.98    2.10
  -4   8 -19   16.56    3.49
  -4   8 -19   15.56    3.09
  -4  -8 -19   14.66    3.25
  -4   8 -18    1.88    1.23
  -4   8 -18    1.48    1.08
  -4  -8 -18    2.44    1.19
  -4   8 -17   30.80    4.19
  -4   8 -17   23.98    4.03
  -4  -8 -17   24.36    4.10
  -4   8 -16   26.93    3.85
  -4  -8 -16   29.05    4.31
  -4   8 -16   30.89    4.42
  -4  -8 -16   23.18    3.13
  -4  -8 -15    6.33    1.45
  -4  -8 -15    5.44    1.78
  -4   8 -15    4.37    1.75
  -4   8 -14   36.42    4.69
  -4  -8 -14   38.39    4.71
  -4  -8 -14   32.08    3.66
  -4  -8 -13   14.14    2.32
  -4  -8 -13   14.39    2.81
  -4   8 -13   18.49    3.18
  -4  -8 -12    5.36    1.36
  -4  -8 -12    5.98    1.80
  -4   8 -12    5.57    1.74
  -4  -8 -11   74.30    6.63
  -4   8 -11   71.58    6.79
  -4  -8 -11   77.17    6.09
  -4  -8 -10   12.37    2.11
  -4   8 -10   13.61    2.58
  -4  -8  -9   43.01    4.16
  -4   8  -9   45.99    4.87
  -4   8  -9   36.81    3.17
  -4  -8  -8   30.08    3.46
  -4   8  -8   32.87    2.83
  -4   8  -8   39.26    4.34
  -4  -8  -7    5.42    1.35
  -4   8  -7    7.48    1.84
  -4   8  -7    5.77    1.00
  -4   8  -6   13.20    1.55
  -4  -8  -6   15.89    2.34
  -4   8  -6   17.47    2.70
  -4   8  -5   50.08    3.63
  -4   8  -5   58.70    5.23
  -4  -8  -5   58.98    4.94
  -4  -8  -4    0.20    0.41
  -4   8  -4    0.33    0.26
  -4   8  -4    0.61    0.66
  -4  -8  -3   66.89    5.38
  -4   8  -3   57.22    4.04
  -4   8  -3   65.86    5.41
  -4  -8  -2   52.76    4.66
  -4   8  -2   54.68    4.79
  -4  -8  -1    9.70    1.72
  -4   8  -1   11.17    1.93
  -4  -8   0   78.47    6.03
  -4   8   0   77.48    5.89
  -4  -8   1   95.92    6.72
  -4   8   1   84.94    6.31
  -4   8   2   17.92    2.32
  -4  -8   2   17.12    2.37
  -4  -8   3   87.17    6.32
  -4   8   3   80.77    5.85
  -4  -8   4   16.87    2.32
  -4   8   4   15.48    2.01
  -4  -8   5    4.55    1.20
  -4   8   5    6.01    1.22
  -4   8   6   73.07    5.27
  -4  -8   6   86.83    6.12
  -4  -8   7   93.32    6.44
  -4   8   7   79.97    5.51
  -4  -8   8   52.21    4.42
  -4   8   8   44.83    3.55
  -4   8   9   76.58    4.99
  -4  -8   9   80.83    5.97
  -4  -8  10    5.58    1.27
  -4   8  10    2.93    0.66
  -4   8  11    3.44    0.66
  -4  -8  11    2.87    0.97
  -4   8  12   40.81    2.64
  -4  -8  12   52.62    4.31
  -4  -8  13   27.46    3.05
  -4  -8  14   37.96    3.66
  -4  -8  15  101.82    7.00
  -4  -8  16   31.55    3.23
  -4  -8  17   42.03    3.85
  -4  10 -23   14.46    3.51
  -4 -10 -23    8.74    2.78
  -4  10 -22   13.70    3.48
  -4 -10 -22   16.68    3.77
  -4  10 -21   12.16    3.16
  -4 -10 -21   11.49    3.16
  -4  10 -20   17.55    3.70
  -4 -10 -20   14.02    3.26
  -4  10 -19    2.16    1.50
  -4 -10 -19    6.47    2.17
  -4 -10 -18   25.68    4.35
  -4  10 -18   29.99    4.84
  -4 -10 -17    8.92    2.49
  -4  10 -17    7.87    2.34
  -4 -10 -16   34.49    4.88
  -4  10 -16   39.46    5.32
  -4 -10 -16   35.59    4.04
  -4 -10 -15   20.82    3.67
  -4 -10 -15   20.66    2.96
  -4  10 -15   27.04    4.35
  -4  10 -14   40.74    5.22
  -4 -10 -14   36.18    4.06
  -4 -10 -14   33.96    4.69
  -4  10 -13   26.75    4.13
  -4 -10 -13   25.24    3.84
  -4 -10 -13   21.98    3.08
  -4 -10 -12   84.72    6.86
  -4  10 -12   90.02    8.06
  -4 -10 -11    7.48    1.77
  -4  10 -11   13.41    2.86
  -4  10 -11    9.15    1.63
  -4 -10 -10   84.94    6.79
  -4  10 -10   92.57    7.80
  -4  10 -10   75.84    5.60
  -4 -10  -9   25.16    3.22
  -4  10  -9   21.71    3.49
  -4  10  -9   19.49    2.33
  -4  10  -8   50.84    4.06
  -4 -10  -8   50.50    4.97
  -4  10  -8   58.02    5.72
  -4 -10  -7   30.33    3.56
  -4  10  -7   28.74    3.81
  -4  10  -7   21.29    2.39
  -4 -10  -6   72.03    5.91
  -4  10  -6   56.62    4.46
  -4  10  -6   70.14    6.20
  -4 -10  -5   26.08    3.24
  -4  10  -5   21.86    2.40
  -4  10  -5   25.14    3.43
  -4  10  -4  158.22    9.59
  -4 -10  -4  173.12   11.03
  -4  10  -4  179.16   11.38
  -4 -10  -3    8.46    1.86
  -4  10  -3    3.59    0.90
  -4  10  -3    9.00    2.02
  -4 -10  -2  105.29    7.73
  -4  10  -2  100.10    7.70
  -4 -10  -1   48.62    4.77
  -4  10  -1   52.40    4.89
  -4 -10   0  156.93   10.29
  -4  10   0  152.07   10.08
  -4 -10   1   43.64    4.43
  -4  10   1   44.01    4.32
  -4 -10   2  178.60   10.87
  -4  10   2  148.68   10.08
  -4 -10   3   11.41    2.14
  -4  10   3    9.91    1.93
  -4 -10   4  158.85    9.86
  -4  10   4  127.28    8.83
  -4 -10   5   45.70    4.39
  -4  10   5   35.38    3.61
  -4 -10   6   55.38    5.10
  -4  10   6   55.62    4.58
  -4 -10   7   87.74    6.59
  -4  10   7   72.72    5.57
  -4 -10   8   82.60    6.36
  -4  10   8   70.58    5.32
  -4 -10   9   51.49    4.69
  -4  10   9   40.62    3.58
  -4 -10  10   60.38    5.31
  -4  10  10   57.56    4.25
  -4 -10  11   23.88    3.04
  -4  10  11   17.56    1.88
  -4 -10  12   37.92    3.99
  -4 -10  13   60.50    5.34
  -4 -10  14   11.47    2.03
  -4 -10  15   37.06    3.89
  -4 -10  16   58.18    5.12
  -4 -10  17    2.35    1.03
  -4  12 -22    0.11    0.93
  -4 -12 -22    2.34    1.59
  -4  12 -21   13.42    3.50
  -4 -12 -21   13.42    3.43
  -4 -12 -20    2.54    1.91
  -4  12 -20    4.21    2.01
  -4 -12 -19   22.02    4.30
  -4  12 -19   26.58    4.71
  -4 -12 -18    0.27    1.05
  -4  12 -18    2.76    1.58
  -4 -12 -17    5.82    1.98
  -4  12 -17    5.96    2.09
  -4  12 -16    1.08    0.79
  -4 -12 -16    0.13    0.47
  -4 -12 -16   -0.73    1.14
  -4 -12 -15    2.99    1.15
  -4 -12 -15    4.02    1.49
  -4  12 -15    5.27    2.32
  -4  12 -14   -0.52    1.61
  -4 -12 -14   -2.26    1.04
  -4 -12 -14   -0.57    1.09
  -4 -12 -13   25.48    3.50
  -4  12 -13   26.04    4.27
  -4 -12 -12    0.42    0.53
  -4  12 -12    0.32    0.71
  -4 -12 -11    7.78    1.94
  -4  12 -11    6.34    2.01
  -4  12 -11    8.12    1.60
  -4 -12 -10    3.53    1.18
  -4  12 -10    4.92    1.81
  -4  12 -10    3.39    0.91
  -4 -12  -9    6.04    1.64
  -4  12  -9    5.30    1.68
  -4  12  -9    5.91    1.33
  -4 -12  -8    0.09    0.73
  -4  12  -8    1.38    0.90
  -4  12  -8    0.89    0.51
  -4 -12  -7    9.27    2.04
  -4  12  -7    9.61    2.28
  -4  12  -7    8.66    1.56
  -4  12  -6    3.29    0.96
  -4 -12  -6    1.47    0.91
  -4 -12  -5   20.86    3.19
  -4  12  -5   21.85    2.61
  -4  12  -5   19.80    3.23
  -4 -12  -4    4.66    1.52
  -4  12  -4    2.62    1.30
  -4  12  -4    3.18    1.00
  -4 -12  -3   53.72    5.39
  -4  12  -3   50.20    4.50
  -4  12  -3   66.21    5.93
  -4 -12  -2    3.71    1.28
  -4  12  -2    3.98    1.43
  -4 -12  -1   53.04    5.16
  -4  12  -1   40.72    4.61
  -4 -12   0    0.32    0.64
  -4  12   0    1.08    0.94
  -4  12   1    7.17    1.79
  -4 -12   1   10.70    2.20
  -4 -12   2    3.87    1.31
  -4  12   2    3.36    1.23
  -4 -12   3   92.07    7.39
  -4  12   3   84.92    6.91
  -4 -12   4    3.47    1.38
  -4  12   4    4.33    1.39
  -4 -12   5  110.95    8.10
  -4  12   5   87.42    7.08
  -4 -12   6    5.12    1.54
  -4  12   6    4.11    1.31
  -4 -12   7    9.00    2.03
  -4  12   7    6.95    1.54
  -4 -12   8   12.07    2.31
  -4  12   8   10.08    1.83
  -4 -12   9   31.80    3.84
  -4  12   9   25.38    2.95
  -4 -12  10   13.63    2.49
  -4  12  10    9.72    1.66
  -4 -12  11   92.07    7.46
  -4 -12  12   12.93    2.37
  -4 -12  13   34.26    4.07
  -4 -12  14   10.92    2.19
  -4 -12  15    1.22    0.85
  -4 -12  16    8.20    1.91
  -4 -12  17   58.01    5.44
  -4 -14 -20    5.24    2.19
  -4  14 -20    6.08    2.39
  -4 -14 -19    6.47    2.45
  -4  14 -19    3.63    2.06
  -4 -14 -18    3.48    1.81
  -4  14 -18    2.58    1.57
  -4 -14 -17    4.53    1.80
  -4  14 -17    6.04    2.41
  -4 -14 -16    4.38    1.46
  -4 -14 -16    7.84    2.39
  -4  14 -16    5.66    2.26
  -4 -14 -15   37.50    4.55
  -4 -14 -15   28.91    4.72
  -4  14 -15   42.45    5.81
  -4 -14 -14    7.27    1.97
  -4  14 -14    8.27    2.50
  -4 -14 -13   26.91    3.86
  -4  14 -13   26.69    4.44
  -4 -14 -12   17.44    3.06
  -4  14 -12   22.06    3.97
  -4  14 -11    8.25    2.35
  -4 -14 -11    7.34    1.94
  -4 -14 -10   31.62    4.19
  -4  14 -10   19.70    3.86
  -4 -14  -9   65.85    6.43
  -4  14  -9   53.22    4.97
  -4  14  -9   70.77    7.11
  -4  14  -8   18.86    3.50
  -4  14  -8   17.80    2.63
  -4 -14  -8   20.70    3.36
  -4  14  -7   61.82    6.55
  -4 -14  -7   61.89    6.23
  -4  14  -7   57.47    5.13
  -4 -14  -6   26.40    3.84
  -4  14  -6   23.80    3.81
  -4  14  -6   19.50    2.76
  -4 -14  -5   12.07    2.61
  -4  14  -5    9.50    1.87
  -4  14  -5   13.25    2.78
  -4  14  -4   29.28    4.15
  -4 -14  -4   33.21    4.28
  -4  14  -4   27.77    3.34
  -4  14  -3   28.72    3.52
  -4  14  -3   35.74    4.58
  -4 -14  -3   41.93    4.85
  -4 -14  -2   38.01    4.58
  -4  14  -2   25.56    3.87
  -4 -14  -1  141.34   10.52
  -4  14  -1  138.39   10.38
  -4  14   0   23.59    3.53
  -4 -14   0   26.07    3.77
  -4 -14   1   51.54    5.48
  -4  14   1   43.97    4.99
  -4 -14   2   35.77    4.41
  -4  14   2   24.18    3.60
  -4  14   3    7.14    1.93
  -4 -14   3   11.04    2.40
  -4  14   4   27.30    3.70
  -4 -14   4   24.49    3.67
  -4 -14   5  123.68    9.38
  -4  14   5  108.55    8.50
  -4  14   6   19.13    2.98
  -4 -14   6   21.35    3.42
  -4 -14   7  125.69    9.14
  -4  14   7   91.20    7.57
  -4 -14   8   28.53    3.92
  -4  14   8   20.01    2.98
  -4 -14   9    4.98    1.67
  -4  14   9    5.02    1.37
  -4 -14  10   40.79    4.82
  -4 -14  11   45.11    5.09
  -4 -14  12    4.18    1.48
  -4 -14  13   42.77    4.93
  -4 -14  14    1.92    1.05
  -4 -14  15    7.20    1.92
  -4 -14  16    3.24    1.23
  -4 -14  17    5.37    1.58
  -4 -16 -18    6.55    2.36
  -4  16 -18    1.79    1.82
  -4 -16 -17    6.20    2.29
  -4  16 -17    6.24    2.59
  -4 -16 -16    5.18    1.93
  -4  16 -16    4.71    2.13
  -4 -16 -15    2.56    0.98
  -4  16 -15    1.90    1.33
  -4 -16 -14   -0.07    0.57
  -4  16 -14   -0.26    1.10
  -4 -16 -13    1.67    1.29
  -4  16 -13    0.93    1.45
  -4 -16 -12    0.60    0.74
  -4  16 -12    3.34    2.02
  -4 -16 -11   22.21    3.74
  -4  16 -11   23.10    4.23
  -4 -16 -10    5.68    1.90
  -4  16 -10    8.42    2.64
  -4 -16  -9    9.25    2.45
  -4  16  -9   10.06    2.71
  -4 -16  -8    2.80    1.35
  -4  16  -8   -0.45    0.74
  -4 -16  -7    4.36    1.79
  -4  16  -7    4.14    1.67
  -4  16  -6    2.79    1.08
  -4 -16  -6    3.66    1.69
  -4  16  -6    5.61    1.89
  -4 -16  -5   30.34    4.41
  -4  16  -5   26.05    4.14
  -4  16  -5   24.86    3.44
  -4  16  -4    0.69    0.92
  -4 -16  -4    2.50    1.34
  -4  16  -4    1.13    0.68
  -4  16  -3   18.55    3.39
  -4  16  -3   16.80    2.81
  -4 -16  -3   20.12    3.57
  -4  16  -2    2.00    1.10
  -4  16  -2    1.97    1.39
  -4 -16  -2   -0.15    0.52
  -4 -16  -1    0.89    1.05
  -4  16  -1   -3.07    1.41
  -4 -16   0    5.38    1.75
  -4  16   0    8.50    2.25
  -4 -16   1   19.13    3.36
  -4  16   1   14.09    2.89
  -4 -16   2   11.21    2.62
  -4  16   2    8.97    2.19
  -4 -16   3   35.41    4.71
  -4  16   3   29.16    4.16
  -4 -16   4    3.37    1.48
  -4  16   4    4.29    1.59
  -4 -16   5    8.66    2.28
  -4  16   5    8.35    2.05
  -4  16   6   22.19    3.48
  -4 -16   6   23.16    3.78
  -4  16   7    6.21    1.84
  -4 -16   7    8.74    2.27
  -4 -16   8   28.16    4.24
  -4 -16   9   38.11    4.94
  -4 -16  10   14.95    3.02
  -4 -16  11   22.32    3.71
  -4 -16  12   11.19    2.58
  -4 -16  13    2.57    1.14
  -4 -16  14   29.41    4.22
  -4 -16  15   12.20    2.69
  -4 -16  16   23.26    3.68
  -4 -16  17   17.00    3.10
  -4 -18 -15    4.69    1.86
  -4  18 -15    0.07    1.03
  -4 -18 -14    1.68    1.32
  -4  18 -14    2.14    1.56
  -4 -18 -13   15.53    3.31
  -4  18 -13   13.07    3.34
  -4 -18 -12   13.96    3.10
  -4  18 -12   15.72    3.68
  -4 -18 -11   39.51    5.40
  -4  18 -11   35.71    5.57
  -4 -18 -10   11.94    2.93
  -4  18 -10   16.13    3.69
  -4 -18  -9   11.61    2.94
  -4  18  -9    9.32    2.75
  -4 -18  -8    2.37    1.64
  -4  18  -8    2.56    1.64
  -4  18  -7    3.27    1.69
  -4 -18  -7    1.67    1.29
  -4 -18  -6    7.09    2.25
  -4  18  -6    8.27    2.48
  -4 -18  -5   35.01    5.15
  -4  18  -5   32.05    4.98
  -4 -18  -4   21.31    3.97
  -4  18  -4   23.84    4.16
  -4  18  -3   39.20    5.53
  -4 -18  -3   53.16    6.33
  -4  18  -2   10.63    2.46
  -4 -18  -2   13.30    3.17
  -4  18  -2   13.01    2.96
  -4 -18  -1    6.86    2.27
  -4  18  -1    9.08    2.54
  -4 -18   0    4.08    1.84
  -4  18   0    2.57    1.72
  -4 -18   1   35.14    4.99
  -4  18   1   27.74    4.42
  -4 -18   2   33.62    4.90
  -4  18   2   25.19    4.15
  -4 -18   3   33.45    4.84
  -4  18   3   25.22    4.12
  -4  18   4   20.23    3.65
  -4 -18   4   22.01    3.88
  -4 -18   5    7.06    2.11
  -4  18   5    6.32    1.97
  -4 -18   6    3.30    1.62
  -4 -18   7   18.74    3.63
  -4 -18   8    7.75    2.36
  -4 -18   9   58.71    6.80
  -4 -18  10   26.13    4.39
  -4 -18  11   15.81    3.36
  -4 -18  12   10.45    2.68
  -4 -18  13    6.95    2.23
  -4 -18  14    1.50    1.32
  -4 -18  15   27.04    4.31
  -4 -18  16    9.42    2.49
  -4 -18  17   17.78    3.37
  -4 -20 -11    0.83    0.71
  -4  20 -11    0.81    1.20
  -4 -20 -10    6.44    2.25
  -4  20 -10    2.61    2.02
  -4 -20  -9   11.36    3.18
  -4  20  -9   13.70    3.49
  -4 -20  -8   22.14    4.32
  -4  20  -8   24.23    4.58
  -4 -20  -7   11.08    3.19
  -4  20  -7   13.63    3.39
  -4 -20  -6   13.08    3.26
  -4  20  -6   12.50    3.35
  -4 -20  -5    2.43    1.53
  -4  20  -5    3.13    1.65
  -4 -20  -4    7.56    2.42
  -4  20  -4    3.01    1.64
  -4 -20  -3    3.82    1.82
  -4  20  -3    3.69    1.81
  -4 -20  -2   23.19    4.35
  -4  20  -2   19.58    3.97
  -4 -20  -1   12.03    3.30
  -4  20  -1    9.44    2.69
  -4 -20   0   26.24    4.58
  -4  20   0   20.67    4.06
  -4  20   1   12.57    3.16
  -4 -20   1   15.10    3.48
  -4 -20   2    2.11    1.52
  -4  20   2    1.18    1.70
  -4  20   3    1.83    1.63
  -4 -20   3   -0.01    0.98
  -4 -20   4   15.89    3.55
  -4 -20   5    6.55    2.37
  -4 -20   6   29.75    4.97
  -4 -20   7   19.97    4.01
  -4 -20   8    9.19    2.71
  -4 -20   9    5.18    2.08
  -4 -20  10    5.55    2.05
  -4 -20  11    1.27    1.28
  -4 -20  12   18.65    3.82
  -4 -20  13   16.00    3.62
  -4 -20  14    6.23    2.20
  -4 -22  -5    1.02    1.26
  -4  22  -5   -0.45    1.06
  -4 -22  -4    1.03    0.97
  -4  22  -4    0.16    1.22
  -4  22  -3    1.03    1.17
  -4 -22  -3    0.34    0.94
  -4 -22  -2   19.14    4.18
  -4  22  -2   13.56    3.42
  -4 -22  -1    2.77    1.79
  -4  22  -1    0.33    1.01
  -4 -22   0   19.99    4.23
  -4  22   0   12.25    3.17
  -4 -22   1    0.37    1.03
  -4  22   1   -1.26    1.55
  -4 -22   2    1.56    1.34
  -4 -22   3    4.97    2.17
  -4 -22   4    6.71    2.45
  -4 -22   5   11.35    3.34
  -4 -22   6   21.09    4.36
  -4 -22   7    3.89    2.09
  -4 -22   8    2.15    1.98
  -3  -1 -27    7.62    2.60
  -3   1 -27    2.19    1.55
  -3  -1 -26    1.78    1.39
  -3   1 -26    3.40    1.80
  -3  -1 -25    5.84    2.23
  -3   1 -25    5.08    2.13
  -3  -1 -24   18.03    3.93
  -3   1 -24   23.92    4.33
  -3  -1 -23   10.13    2.79
  -3   1 -23    5.93    2.15
  -3   1 -22   21.68    3.92
  -3  -1 -22   16.33    3.55
  -3   1 -21    6.64    1.90
  -3  -1 -21    4.97    1.67
  -3   1 -21    6.20    2.07
  -3   1 -20    0.06    0.95
  -3   1 -20   -0.26    0.69
  -3  -1 -20    0.79    0.86
  -3  -1 -19   15.59    3.06
  -3   1 -19   17.37    3.20
  -3   1 -19   11.12    2.31
  -3  -1 -19   18.04    2.69
  -3  -1 -18   39.15    4.15
  -3   1 -18   38.17    4.78
  -3  -1 -18   43.20    5.17
  -3   1 -18   39.62    4.43
  -3  -1 -17   31.59    4.18
  -3  -1 -17   22.28    2.98
  -3   1 -17   27.81    3.55
  -3  -1 -17   26.80    2.88
  -3   1 -17   29.32    3.99
  -3   1 -16   78.86    6.54
  -3   1 -16   80.76    5.77
  -3   1 -16   85.53    7.22
  -3  -1 -16   83.90    7.27
  -3  -1 -16   78.21    5.82
  -3  -1 -16   80.85    6.28
  -3   1 -15    3.71    0.96
  -3  -1 -15    1.92    0.85
  -3  -1 -15    2.42    1.07
  -3   1 -15    1.80    0.86
  -3  -1 -15    3.68    1.01
  -3   1 -15    2.64    1.10
  -3   1 -14    2.75    0.98
  -3  -1 -14    3.79    1.11
  -3   1 -14    4.45    1.41
  -3  -1 -14    1.73    0.99
  -3   1 -14    4.03    0.96
  -3  -1 -14    3.69    0.98
  -3   1 -13    7.04    1.66
  -3  -1 -13    8.20    1.56
  -3   1 -13    9.75    1.67
  -3  -1 -13    8.15    1.83
  -3  -1 -13   12.68    1.82
  -3   1 -13    8.92    1.73
  -3   1 -13    8.97    1.40
  -3   1 -12   64.74    5.21
  -3   1 -12   65.06    5.36
  -3  -1 -12   57.93    4.58
  -3   1 -12   54.79    4.08
  -3   1 -12   55.54    4.66
  -3  -1 -12   59.30    4.78
  -3  -1 -12   66.71    5.49
  -3   1 -11   22.22    2.79
  -3  -1 -11   23.88    2.67
  -3   1 -11   22.46    2.60
  -3  -1 -11   26.81    3.09
  -3  -1 -11   22.58    2.52
  -3   1 -11   22.11    2.71
  -3   1 -11   24.25    2.19
  -3   1 -10  277.48   15.55
  -3   1 -10  297.27   15.66
  -3  -1 -10  311.04   15.46
  -3  -1 -10  279.48   15.71
  -3  -1 -10  264.26   15.00
  -3   1 -10  266.26   15.19
  -3   1 -10  280.36   14.32
  -3   1  -9   17.54    2.17
  -3   1  -9   18.51    2.26
  -3  -1  -9   16.35    2.00
  -3   1  -9   17.91    2.26
  -3  -1  -9   15.02    2.13
  -3  -1  -9   15.72    2.00
  -3   1  -9   16.19    1.58
  -3  -1  -8  143.57    7.75
  -3   1  -8  121.06    7.70
  -3   1  -8  114.90    6.65
  -3   1  -8  141.60    8.08
  -3  -1  -8  123.62    7.83
  -3   1  -8  127.15    7.78
  -3  -1  -8  114.26    7.47
  -3   1  -7    4.97    1.03
  -3   1  -7    4.68    1.06
  -3  -1  -7    6.39    1.12
  -3   1  -7    5.20    1.11
  -3  -1  -7    4.30    1.00
  -3  -1  -7    4.89    1.05
  -3   1  -6   35.05    3.03
  -3   1  -6   27.70    2.62
  -3  -1  -6   32.71    2.87
  -3   1  -6   30.73    2.89
  -3  -1  -6   32.22    2.85
  -3   1  -5   11.67    1.52
  -3  -1  -5    8.58    1.27
  -3   1  -5    7.95    1.16
  -3   1  -5   10.86    1.53
  -3  -1  -5    9.23    1.35
  -3   1  -4  372.84   17.29
  -3   1  -4  304.09   16.64
  -3  -1  -4  349.57   17.00
  -3   1  -4  343.74   17.42
  -3  -1  -4  326.25   17.14
  -3   1  -3   21.23    1.79
  -3   1  -3   23.05    2.29
  -3  -1  -3   26.79    2.10
  -3  -1  -3   21.68    2.15
  -3   1  -2  145.44    7.76
  -3   1  -2  156.76    8.71
  -3  -1  -2  164.34    8.65
  -3   1  -1   15.19    1.16
  -3   1  -1   19.49    1.93
  -3  -1  -1   15.05    1.65
  -3   1   0    9.95    1.36
  -3  -1   0   10.24    1.29
  -3   1   1   20.85    1.43
  -3  -1   1   22.03    2.04
  -3   1   2  159.31    8.42
  -3  -1   2  166.68    8.79
  -3   1   2  169.40    9.20
  -3   1   3   41.12    2.85
  -3   1   3   49.19    3.36
  -3   1   3   48.14    3.05
  -3  -1   3   45.20    3.10
  -3  -1   3   49.82    3.25
  -3  -1   4  107.82    6.11
  -3   1   4  114.76    5.87
  -3  -1   4  106.69    6.46
  -3   1   4  123.24    6.70
  -3  -1   4  124.73    6.53
  -3   1   4  120.24    6.49
  -3   1   4  114.81    6.40
  -3   1   5   94.79    5.57
  -3  -1   5   93.72    5.34
  -3   1   5   96.39    5.64
  -3   1   5   91.43    5.07
  -3   1   5   96.68    5.59
  -3  -1   5   83.32    5.53
  -3  -1   5  100.81    5.48
  -3  -1   6   61.57    4.29
  -3  -1   6   62.12    3.79
  -3  -1   6   61.04    3.93
  -3   1   6   58.18    3.66
  -3   1   6   57.93    3.88
  -3  -1   7   16.49    1.94
  -3   1   7   16.46    1.60
  -3   1   7   15.18    1.56
  -3  -1   7   15.40    1.47
  -3   1   8   29.91    2.56
  -3   1   8   31.54    2.46
  -3  -1   8   37.24    2.47
  -3   1   9   31.62    2.45
  -3  -1   9   35.99    2.43
  -3   1   9   33.32    2.65
  -3   1  10  187.43   10.37
  -3  -1  10  199.67    9.92
  -3  -1  11   46.49    2.93
  -3   1  11   47.58    3.44
  -3  -1  12   41.07    2.70
  -3   1  12   54.35    3.62
  -3   3 -27    7.43    2.70
  -3  -3 -27    8.17    2.97
  -3   3 -26   16.16    3.64
  -3  -3 -26   13.38    3.57
  -3   3 -25    8.91    2.60
  -3  -3 -25    9.46    2.95
  -3   3 -24   -0.51    1.09
  -3  -3 -24    0.87    0.83
  -3  -3 -23    7.74    2.58
  -3   3 -23    6.66    2.14
  -3   3 -22   16.30    3.37
  -3   3 -22   15.79    3.07
  -3  -3 -22   15.65    3.48
  -3   3 -21   33.24    3.70
  -3   3 -21   28.71    4.40
  -3  -3 -21   30.53    4.83
  -3   3 -21   35.09    4.50
  -3   3 -20   33.98    4.60
  -3   3 -20   34.78    3.72
  -3  -3 -20   31.57    4.75
  -3   3 -20   29.68    4.18
  -3   3 -19   35.50    4.43
  -3   3 -19   30.98    4.38
  -3   3 -19   29.83    3.38
  -3  -3 -19   35.23    4.83
  -3   3 -18   22.92    3.37
  -3   3 -18   23.71    3.58
  -3   3 -18   18.45    2.56
  -3  -3 -18   21.47    3.61
  -3  -3 -18   20.48    2.67
  -3   3 -17   12.76    2.57
  -3   3 -17   18.37    2.39
  -3   3 -17   16.89    2.79
  -3  -3 -17   15.04    2.21
  -3  -3 -17   14.95    2.94
  -3   3 -16    5.52    1.27
  -3  -3 -16    7.25    1.44
  -3   3 -16    8.63    1.92
  -3  -3 -16    9.81    2.14
  -3  -3 -16    9.11    1.60
  -3   3 -16    8.14    1.97
  -3   3 -15   36.48    3.44
  -3   3 -15   35.41    4.14
  -3  -3 -15   37.58    3.54
  -3   3 -15   39.47    4.33
  -3  -3 -15   36.26    3.50
  -3  -3 -15   35.77    4.38
  -3   3 -14   85.70    6.02
  -3   3 -14   94.38    7.22
  -3  -3 -14   93.91    7.49
  -3  -3 -14   85.99    6.18
  -3  -3 -14   85.79    6.21
  -3   3 -14   98.23    7.34
  -3   3 -13   72.47    5.24
  -3   3 -13   75.42    6.19
  -3  -3 -13   83.21    6.69
  -3  -3 -13   76.30    5.58
  -3  -3 -13   74.37    5.49
  -3   3 -13   79.04    6.37
  -3   3 -12   74.48    6.04
  -3  -3 -12   79.81    5.62
  -3  -3 -12   75.20    5.45
  -3  -3 -12   77.79    6.41
  -3   3 -12   78.95    6.29
  -3  -3 -11   44.88    4.41
  -3  -3 -11   43.41    3.65
  -3   3 -11   45.76    4.22
  -3   3 -11   45.75    4.35
  -3  -3 -11   44.34    3.83
  -3   3 -10    7.52    1.46
  -3   3 -10    9.39    1.75
  -3  -3 -10    6.74    1.21
  -3  -3 -10    7.39    1.35
  -3  -3 -10    7.10    1.59
  -3   3  -9   49.68    4.27
  -3   3  -9   56.88    4.66
  -3  -3  -9   57.14    4.74
  -3  -3  -9   50.43    4.13
  -3   3  -8  126.20    8.01
  -3   3  -8  146.16    8.62
  -3  -3  -8  131.82    8.47
  -3  -3  -8  123.09    7.88
  -3   3  -7  184.11   10.63
  -3  -3  -7  172.32   10.52
  -3   3  -7  212.31   11.37
  -3  -3  -7  200.87   11.20
  -3   3  -6  287.01   16.23
  -3   3  -6  368.80   17.32
  -3  -3  -6  361.58   17.06
  -3  -3  -6  282.70   16.37
  -3   3  -5  119.36    7.61
  -3  -3  -5  133.30    7.97
  -3   3  -4   18.86    2.12
  -3   3  -4   14.51    1.60
  -3   3  -4   20.21    2.31
  -3  -3  -4   14.38    1.77
  -3   3  -3   28.35    2.38
  -3   3  -3   41.20    3.16
  -3   3  -3   40.42    3.43
  -3  -3  -3   29.62    2.69
  -3   3  -2   22.89    2.43
  -3   3  -2   23.72    2.19
  -3  -3  -2   19.32    1.95
  -3  -3  -1   34.51    2.90
  -3   3  -1   42.33    3.11
  -3   3  -1   36.58    3.35
  -3   3   0  177.76    9.29
  -3   3   0  201.31   10.25
  -3  -3   1  152.33    8.69
  -3   3   1  163.79    8.58
  -3  -3   2  208.29   11.04
  -3  -3   3  105.53    6.55
  -3  -3   3  127.88    6.88
  -3  -3   4   23.45    2.08
  -3  -3   5   51.95    3.56
  -3  -3   6  328.38   16.44
  -3  -3   7  169.44    9.07
  -3  -3   8  230.16   11.85
  -3  -3   9   86.20    5.12
  -3   3  10   35.53    2.45
  -3  -3  10   37.76    2.71
  -3   3  11   47.68    3.01
  -3  -3  11   48.11    3.24
  -3   3  12   59.62    3.61
  -3  -3  12   57.20    3.72
  -3  -3  13   62.59    3.95
  -3   3  13   65.34    3.94
  -3   3  14  166.73    8.32
  -3  -3  14  143.86    8.09
  -3   3  15   43.40    2.88
  -3  -3  15   34.24    2.54
  -3   3  16   42.36    2.84
  -3  -3  16   31.65    2.32
  -3   5 -26   21.13    4.44
  -3  -5 -26   27.58    5.17
  -3   5 -25    1.91    1.41
  -3  -5 -25    5.71    2.37
  -3   5 -24   16.80    3.60
  -3  -5 -24   22.73    4.44
  -3   5 -24   19.18    3.68
  -3   5 -23    4.68    1.89
  -3  -5 -23    3.29    1.52
  -3   5 -23    2.79    1.50
  -3   5 -22   -0.09    0.61
  -3  -5 -22    0.76    0.99
  -3   5 -22   -0.47    0.98
  -3   5 -21   11.06    2.61
  -3   5 -21   11.31    2.18
  -3  -5 -21   15.84    3.30
  -3   5 -21    8.48    2.24
  -3   5 -20   29.79    4.29
  -3   5 -20   26.49    3.32
  -3   5 -20   28.12    4.14
  -3  -5 -20   23.86    4.28
  -3   5 -19    5.70    1.88
  -3   5 -19    7.34    1.61
  -3  -5 -19    6.71    2.10
  -3   5 -19    7.73    2.00
  -3   5 -18   46.69    5.26
  -3   5 -18   44.02    5.20
  -3   5 -18   47.26    4.51
  -3  -5 -18   53.97    5.98
  -3   5 -17    2.15    1.11
  -3   5 -17    1.64    1.13
  -3   5 -17    1.76    0.85
  -3  -5 -17    2.67    1.41
  -3   5 -16    9.92    2.17
  -3   5 -16    9.36    2.22
  -3   5 -16    5.93    1.40
  -3  -5 -16    7.29    1.32
  -3  -5 -16    9.17    2.18
  -3  -5 -16    9.60    1.72
  -3   5 -15    5.36    1.49
  -3  -5 -15    7.73    1.33
  -3   5 -15    9.76    2.13
  -3  -5 -15    8.64    2.07
  -3  -5 -15    7.36    1.50
  -3   5 -14   15.46    2.52
  -3   5 -14   16.24    2.71
  -3  -5 -14   14.80    1.91
  -3  -5 -14   15.92    2.17
  -3  -5 -14   16.63    2.83
  -3  -5 -13    8.18    1.91
  -3  -5 -13    8.54    1.56
  -3   5 -13   10.87    2.05
  -3  -5 -13    9.68    1.47
  -3   5 -13    9.63    2.07
  -3   5 -12   34.74    3.81
  -3  -5 -12   37.01    3.14
  -3  -5 -12   38.31    4.25
  -3  -5 -12   35.70    3.46
  -3   5 -12   40.03    4.25
  -3  -5 -11   12.29    2.27
  -3   5 -11   12.42    2.07
  -3   5 -11   14.09    2.39
  -3  -5 -11   12.61    1.87
  -3   5 -10    7.98    1.76
  -3  -5 -10    6.67    1.56
  -3   5 -10    8.69    1.65
  -3  -5 -10   11.04    1.69
  -3  -5  -9    2.74    0.86
  -3   5  -9    3.46    1.00
  -3   5  -9    3.00    1.17
  -3  -5  -9    3.27    1.08
  -3  -5  -8    9.71    1.59
  -3   5  -8   12.02    1.81
  -3   5  -8   11.87    2.01
  -3  -5  -7   15.92    2.04
  -3   5  -7   20.16    2.60
  -3   5  -7   19.31    2.30
  -3  -5  -6   13.99    1.82
  -3   5  -6   11.41    1.67
  -3   5  -6   17.10    2.25
  -3   5  -6   13.03    1.35
  -3  -5  -5   10.65    1.57
  -3   5  -5    9.67    1.08
  -3   5  -4   19.97    2.33
  -3  -5  -4   16.95    2.03
  -3   5  -4   15.20    1.37
  -3   5  -3    3.67    0.57
  -3  -5  -3    3.43    0.87
  -3   5  -3    4.95    1.14
  -3  -5  -2   76.09    5.19
  -3   5  -2   67.02    4.06
  -3  -5  -1  116.36    7.41
  -3   5  -1  128.68    7.55
  -3  -5   0   57.70    4.39
  -3   5   0   66.08    4.49
  -3  -5   1  105.05    6.67
  -3   5   1  110.07    6.62
  -3  -5   2   26.78    2.56
  -3   5   2   25.71    2.40
  -3  -5   3   28.31    2.61
  -3   5   3   26.06    2.33
  -3  -5   4   49.08    3.62
  -3   5   4   40.36    3.06
  -3  -5   5   19.83    2.13
  -3   5   5   20.18    1.81
  -3  -5   6  201.55   10.70
  -3   5   6  186.63    9.88
  -3  -5   7   93.68    5.75
  -3   5   7   84.02    4.87
  -3  -5   8   36.84    2.95
  -3   5   8   30.05    2.12
  -3   5   9   23.85    1.72
  -3  -5   9   32.24    2.66
  -3  -5  10   74.92    4.99
  -3  -5  11    7.03    1.15
  -3  -5  12  168.40    9.43
  -3  -5  13   28.54    2.54
  -3  -5  14   71.64    4.73
  -3  -5  15   22.27    2.14
  -3  -5  16   19.41    1.94
  -3  -5  17    3.37    0.72
  -3   7 -25    8.89    2.64
  -3  -7 -25   10.71    3.25
  -3   7 -25    5.66    2.20
  -3   7 -24   -0.55    1.30
  -3   7 -24    0.86    1.00
  -3  -7 -24   -2.28    1.53
  -3   7 -23   32.92    5.11
  -3   7 -23   35.02    5.11
  -3  -7 -23   36.66    5.68
  -3   7 -22   11.02    2.75
  -3   7 -22    9.59    2.64
  -3  -7 -22   10.70    2.84
  -3   7 -21    7.33    2.34
  -3   7 -21   13.13    2.85
  -3   7 -21    9.25    2.03
  -3  -7 -21    9.90    2.70
  -3   7 -20   14.50    2.98
  -3   7 -20   14.91    3.25
  -3   7 -20   12.54    2.31
  -3  -7 -20   14.97    3.44
  -3   7 -19   22.47    3.65
  -3   7 -19   17.32    2.73
  -3   7 -19   20.67    3.56
  -3  -7 -19   17.82    3.48
  -3   7 -18    4.03    1.65
  -3  -7 -18    2.61    1.35
  -3   7 -18    2.45    1.31
  -3   7 -17   74.96    7.06
  -3  -7 -17   85.14    7.94
  -3   7 -17   85.14    7.79
  -3  -7 -16    9.47    1.77
  -3   7 -16    8.12    2.10
  -3   7 -16   14.39    2.87
  -3  -7 -16   10.53    2.41
  -3   7 -15   43.42    4.95
  -3   7 -15   54.94    5.73
  -3  -7 -15   56.46    5.83
  -3  -7 -15   45.62    4.27
  -3   7 -14   44.14    4.72
  -3   7 -14   43.56    4.98
  -3  -7 -14   42.00    3.40
  -3  -7 -14   46.72    5.14
  -3  -7 -14   40.98    4.01
  -3   7 -13   26.22    3.49
  -3   7 -13   32.08    4.08
  -3  -7 -13   34.07    4.18
  -3  -7 -13   30.30    3.27
  -3   7 -12   45.98    4.59
  -3   7 -12   46.44    4.90
  -3  -7 -12   39.46    4.60
  -3  -7 -12   41.48    3.94
  -3   7 -11  149.24   10.42
  -3  -7 -11  151.10   10.40
  -3  -7 -11  147.21    9.33
  -3  -7 -10    4.20    1.16
  -3   7 -10    5.65    1.59
  -3  -7  -9  117.16    7.91
  -3   7  -9  113.98    7.12
  -3   7  -9  132.71    8.86
  -3  -7  -8   45.57    4.06
  -3   7  -8   49.50    4.69
  -3   7  -8   41.47    3.34
  -3  -7  -7   27.31    2.96
  -3   7  -7   22.64    2.25
  -3  -7  -6   95.53    6.60
  -3   7  -6   81.02    5.48
  -3  -7  -5  189.30   10.69
  -3   7  -5  205.24   11.25
  -3  -7  -4    7.55    1.56
  -3   7  -4   10.47    1.31
  -3  -7  -3  484.99   23.29
  -3   7  -3  553.77   23.82
  -3  -7  -2   71.19    5.49
  -3   7  -2   80.04    5.70
  -3  -7  -1  151.79    9.44
  -3   7  -1  153.12    9.34
  -3   7   0  203.62   11.66
  -3  -7   0  206.32   11.83
  -3   7   1  122.39    7.65
  -3  -7   1  123.74    7.91
  -3  -7   2   68.29    5.12
  -3   7   2   66.26    4.80
  -3  -7   3  209.16   11.95
  -3   7   3  206.08   11.41
  -3  -7   4   11.52    1.78
  -3   7   4   11.57    1.55
  -3  -7   5  260.00   13.66
  -3   7   5  229.86   12.69
  -3   7   6   46.09    3.53
  -3  -7   6   57.30    4.37
  -3  -7   7   28.38    2.84
  -3   7   7   21.30    2.04
  -3  -7   8   20.74    2.45
  -3   7   8   21.08    1.85
  -3  -7   9  163.61    9.20
  -3   7   9  140.82    7.71
  -3   7  10    6.03    0.72
  -3  -7  10    8.53    1.45
  -3  -7  11  178.94   10.47
  -3  -7  12   17.56    2.21
  -3  -7  13   21.13    2.41
  -3  -7  14   37.88    3.43
  -3  -7  15   39.29    3.47
  -3  -7  16    8.04    1.39
  -3  -7  17   84.63    5.75
  -3  -9 -24   -0.35    0.85
  -3   9 -24    2.62    1.43
  -3  -9 -23   10.87    3.17
  -3   9 -23   11.72    3.14
  -3   9 -22   11.78    2.94
  -3  -9 -22   10.43    2.90
  -3   9 -21   12.88    2.51
  -3  -9 -21   12.56    3.16
  -3   9 -21   13.57    3.30
  -3   9 -20    4.58    1.98
  -3  -9 -20    6.02    2.06
  -3   9 -19   -0.02    0.76
  -3  -9 -19    0.80    1.14
  -3   9 -18    8.58    2.34
  -3  -9 -18   11.70    2.74
  -3  -9 -17    8.82    2.36
  -3   9 -17    6.02    1.99
  -3  -9 -16   24.54    3.91
  -3   9 -16   26.21    4.01
  -3  -9 -16   19.54    2.73
  -3  -9 -15   43.71    5.23
  -3   9 -15   38.26    4.96
  -3  -9 -15   39.81    4.02
  -3  -9 -14   11.72    1.96
  -3  -9 -14    7.54    2.19
  -3   9 -14    9.93    2.43
  -3  -9 -13   31.17    3.49
  -3   9 -13   31.77    4.25
  -3  -9 -13   28.96    4.05
  -3  -9 -12    4.19    1.11
  -3  -9 -12    4.01    1.39
  -3   9 -12    4.72    1.53
  -3   9 -12    3.86    1.03
  -3  -9 -11   10.71    1.88
  -3   9 -11    8.77    2.25
  -3   9 -11   13.63    1.93
  -3  -9 -10   13.85    2.19
  -3   9 -10   13.63    2.52
  -3   9 -10    9.25    1.55
  -3   9  -9   30.95    2.97
  -3  -9  -9   30.90    3.48
  -3   9  -9   32.37    3.97
  -3   9  -8   14.03    1.89
  -3  -9  -8   12.56    2.16
  -3   9  -8   17.04    2.76
  -3  -9  -7   49.82    4.54
  -3   9  -7   46.06    4.75
  -3   9  -7   45.97    3.83
  -3  -9  -6    0.32    0.51
  -3   9  -6    0.34    0.48
  -3   9  -6    0.59    0.23
  -3  -9  -5   49.14    4.49
  -3   9  -5   52.11    4.80
  -3   9  -5   43.03    3.64
  -3  -9  -4   18.77    2.58
  -3   9  -4   17.49    2.09
  -3   9  -4   21.40    2.88
  -3  -9  -3   24.81    3.01
  -3   9  -3   23.15    2.44
  -3   9  -3   28.81    3.31
  -3  -9  -2   32.45    3.55
  -3   9  -2   36.08    3.68
  -3  -9  -1   37.54    3.85
  -3   9  -1   37.44    3.73
  -3  -9   0    3.19    1.13
  -3   9   0    5.02    1.31
  -3  -9   1  113.41    7.78
  -3   9   1  106.84    7.41
  -3   9   2   25.82    2.90
  -3  -9   2   28.39    3.17
  -3  -9   3   53.09    4.68
  -3   9   3   51.99    4.33
  -3  -9   4   19.72    2.59
  -3   9   4   18.09    2.24
  -3  -9   5    0.16    0.31
  -3   9   5    0.50    0.56
  -3  -9   6    9.53    1.78
  -3   9   6   10.77    1.60
  -3  -9   7  116.73    7.68
  -3   9   7  100.73    6.60
  -3  -9   8   23.07    2.81
  -3   9   8   19.16    2.07
  -3  -9   9  101.72    6.98
  -3   9   9   86.46    5.50
  -3  -9  10   49.55    4.27
  -3   9  10   38.73    2.84
  -3  -9  11    4.74    1.25
  -3   9  11    3.69    0.59
  -3  -9  12    7.25    1.47
  -3  -9  13   28.02    3.15
  -3  -9  14    3.80    1.04
  -3  -9  15   84.91    6.33
  -3  -9  16   39.35    3.81
  -3  -9  17   44.47    4.08
  -3  11 -23    5.65    2.30
  -3 -11 -23    5.66    2.25
  -3  11 -22   13.03    3.32
  -3 -11 -22   14.59    3.60
  -3  11 -21    4.42    2.20
  -3 -11 -21    7.33    2.44
  -3  11 -20   13.43    3.17
  -3 -11 -20   12.51    3.16
  -3 -11 -19   15.67    3.37
  -3  11 -19   16.17    3.43
  -3 -11 -18   17.88    3.65
  -3  11 -18   22.61    4.06
  -3 -11 -17   16.72    3.43
  -3  11 -17   17.91    3.45
  -3 -11 -16   24.07    3.98
  -3  11 -16   23.48    4.05
  -3 -11 -16   21.40    3.04
  -3 -11 -15    3.77    1.22
  -3 -11 -15    4.04    1.72
  -3  11 -15    3.34    1.70
  -3 -11 -14   25.54    3.31
  -3  11 -14   23.84    3.05
  -3  11 -14   30.70    4.38
  -3 -11 -14   25.23    3.95
  -3 -11 -13   18.72    2.80
  -3  11 -13   19.49    2.62
  -3  11 -13   17.79    3.26
  -3 -11 -12   42.71    4.45
  -3  11 -12   50.37    5.63
  -3  11 -12   43.67    4.16
  -3 -11 -11   19.83    2.91
  -3  11 -11   22.85    2.79
  -3  11 -11   20.71    3.43
  -3 -11 -10   59.11    5.49
  -3  11 -10   51.22    4.60
  -3  11  -9   17.61    3.09
  -3 -11  -9   13.21    2.36
  -3  11  -9   11.86    1.90
  -3 -11  -8   46.31    4.69
  -3  11  -8   43.15    3.98
  -3  11  -8   44.24    4.96
  -3  11  -7    8.38    2.04
  -3 -11  -7    9.81    2.00
  -3  11  -7    6.89    1.40
  -3 -11  -6   50.95    4.93
  -3  11  -6   43.90    4.03
  -3  11  -6   47.48    4.99
  -3 -11  -5   29.56    3.61
  -3  11  -5   27.85    3.63
  -3  11  -5   21.79    2.69
  -3  11  -4  101.45    7.24
  -3 -11  -4  115.20    8.32
  -3  11  -4  115.74    8.45
  -3  11  -3   48.05    4.29
  -3 -11  -3   53.19    5.11
  -3  11  -3   55.78    5.20
  -3 -11  -2  135.51    9.35
  -3  11  -2  127.23    9.17
  -3 -11  -1   41.18    4.36
  -3  11  -1   35.56    4.05
  -3 -11   0  114.88    8.21
  -3  11   0  100.24    7.67
  -3  11   1    7.13    1.73
  -3 -11   1   10.80    2.09
  -3 -11   2  109.02    7.87
  -3  11   2   95.21    7.33
  -3 -11   3   37.06    4.02
  -3  11   3   29.64    3.48
  -3 -11   4  133.02    8.98
  -3  11   4  113.56    8.11
  -3 -11   5   81.13    6.29
  -3  11   5   58.17    5.15
  -3  11   6   73.09    5.71
  -3 -11   6   83.15    6.60
  -3 -11   7   37.81    4.07
  -3  11   7   32.01    3.27
  -3 -11   8   67.54    5.66
  -3  11   8   53.14    4.43
  -3 -11   9    7.46    1.77
  -3  11   9    5.13    1.08
  -3 -11  10   83.92    6.61
  -3  11  10   71.91    4.92
  -3  11  11   43.34    3.30
  -3 -11  11   66.90    5.42
  -3 -11  12   32.70    3.82
  -3 -11  13   33.64    3.84
  -3 -11  14   14.33    2.36
  -3 -11  15    5.50    1.40
  -3 -11  16   19.08    2.75
  -3 -11  17   12.27    2.11
  -3 -13 -22    8.66    2.78
  -3  13 -22    4.92    2.01
  -3  13 -21    9.36    3.06
  -3 -13 -21   12.49    3.35
  -3 -13 -20    5.29    2.22
  -3  13 -20    4.21    2.06
  -3 -13 -19   19.96    4.06
  -3  13 -19   17.40    3.85
  -3 -13 -18    3.11    1.58
  -3  13 -18    7.23    2.54
  -3 -13 -17    1.26    0.80
  -3  13 -17    1.05    1.17
  -3 -13 -16    8.31    1.82
  -3 -13 -16   11.24    2.81
  -3  13 -16   10.98    2.83
  -3 -13 -15    7.29    1.81
  -3 -13 -15    4.81    1.86
  -3  13 -15    6.71    2.24
  -3 -13 -14   13.35    2.54
  -3  13 -14   13.13    3.03
  -3  13 -13   33.71    4.88
  -3 -13 -13   38.32    4.40
  -3  13 -13   38.42    4.06
  -3  13 -12    9.75    1.94
  -3 -13 -12   13.54    2.50
  -3  13 -12   10.87    2.70
  -3 -13 -11    9.44    2.09
  -3  13 -11    8.60    2.13
  -3  13 -11    8.40    1.72
  -3  13 -10   17.49    2.57
  -3  13 -10   18.53    3.36
  -3 -13 -10   18.04    3.02
  -3  13  -9   12.11    2.75
  -3 -13  -9   17.79    2.97
  -3  13  -9   16.43    2.46
  -3 -13  -8   25.45    3.59
  -3  13  -8   21.46    3.56
  -3  13  -8   25.38    3.09
  -3  13  -7   54.10    5.09
  -3 -13  -7   73.70    6.43
  -3  13  -7   62.66    6.30
  -3  13  -6   16.55    2.51
  -3 -13  -6   19.01    3.08
  -3  13  -6   16.94    3.01
  -3 -13  -5   20.72    3.19
  -3  13  -5   16.98    3.00
  -3  13  -5   13.70    2.36
  -3 -13  -4   42.29    4.77
  -3  13  -4   36.87    4.00
  -3  13  -4   44.00    4.90
  -3  13  -3    7.28    1.64
  -3 -13  -3    7.66    2.01
  -3  13  -3    9.32    2.10
  -3 -13  -2   30.39    3.88
  -3  13  -2   26.33    3.67
  -3  13  -1  102.02    8.16
  -3 -13  -1  108.69    8.47
  -3 -13   0   27.50    3.78
  -3  13   0   34.52    4.20
  -3 -13   1   95.68    7.81
  -3  13   1   88.55    7.37
  -3  13   2   27.64    3.56
  -3 -13   2   26.72    3.66
  -3 -13   3    4.07    1.41
  -3  13   3    4.24    1.35
  -3  13   4   30.56    3.74
  -3 -13   4   36.98    4.35
  -3 -13   5   64.38    5.84
  -3  13   5   44.64    4.65
  -3 -13   6   40.18    4.55
  -3  13   6   32.86    3.78
  -3 -13   7  108.12    8.13
  -3  13   7   83.85    6.73
  -3 -13   8   16.00    2.77
  -3  13   8   13.51    2.14
  -3  13   9    5.96    1.32
  -3 -13   9    7.13    1.78
  -3 -13  10   14.43    2.64
  -3 -13  11   20.53    3.17
  -3 -13  12   13.16    2.47
  -3 -13  13   53.14    5.39
  -3 -13  14   10.24    2.21
  -3 -13  15   15.07    2.63
  -3 -13  16   11.69    2.30
  -3 -13  17    6.89    1.78
  -3 -15 -20    4.33    2.27
  -3  15 -20    7.30    2.74
  -3 -15 -19    8.08    2.72
  -3  15 -19    7.82    2.73
  -3 -15 -18    1.77    1.28
  -3  15 -18    0.82    1.31
  -3 -15 -17   -0.31    1.06
  -3  15 -17    0.86    0.93
  -3 -15 -16    2.54    1.42
  -3 -15 -16    4.09    1.81
  -3  15 -16    5.23    2.23
  -3 -15 -15   16.02    2.90
  -3  15 -15   14.42    3.35
  -3 -15 -14    5.83    1.89
  -3  15 -14    5.32    2.19
  -3 -15 -13   29.80    4.09
  -3  15 -13   25.31    4.45
  -3 -15 -12    4.85    1.63
  -3  15 -12    7.16    2.34
  -3 -15 -11    2.71    1.42
  -3  15 -11    2.52    1.16
  -3  15 -11    4.69    1.86
  -3 -15 -10   10.49    2.38
  -3  15 -10   12.72    2.85
  -3  15 -10   12.46    2.32
  -3 -15  -9   17.40    3.19
  -3  15  -9   13.61    2.46
  -3  15  -9   16.96    3.27
  -3 -15  -8    2.83    1.54
  -3  15  -8    2.98    1.41
  -3  15  -8    3.82    1.79
  -3  15  -7   51.41    5.16
  -3 -15  -7   54.69    5.98
  -3  15  -7   56.82    6.20
  -3 -15  -6    1.59    1.02
  -3  15  -6    4.01    1.74
  -3  15  -6    0.96    0.86
  -3  15  -5   33.24    4.09
  -3  15  -5   39.87    4.95
  -3 -15  -5   44.13    5.16
  -3  15  -4    3.59    1.43
  -3 -15  -4    5.20    1.73
  -3  15  -4    7.66    2.08
  -3 -15  -3    0.58    0.53
  -3  15  -3    1.30    0.74
  -3  15  -3    1.56    1.13
  -3 -15  -2   12.25    2.69
  -3  15  -2    9.75    2.39
  -3 -15  -1   89.11    7.72
  -3  15  -1   73.37    7.07
  -3 -15   0    3.26    1.56
  -3  15   0    1.29    1.29
  -3 -15   1   75.21    7.08
  -3  15   1   70.38    6.72
  -3 -15   2   16.14    3.00
  -3  15   2   17.46    3.05
  -3 -15   3    1.71    1.26
  -3  15   3    2.26    1.24
  -3 -15   4   10.80    2.44
  -3  15   4    8.61    2.13
  -3 -15   5   26.11    3.87
  -3  15   5   24.69    3.52
  -3 -15   6    5.08    1.79
  -3  15   6    2.19    1.24
  -3 -15   7   71.86    6.76
  -3  15   7   56.12    5.45
  -3 -15   8   34.92    4.46
  -3  15   8   23.30    3.15
  -3 -15   9   26.73    3.92
  -3 -15  10   33.19    4.42
  -3 -15  11    0.46    1.03
  -3 -15  12   10.54    2.40
  -3 -15  13   18.66    3.21
  -3 -15  14   15.18    2.85
  -3 -15  15   18.14    3.15
  -3 -15  16   23.01    3.49
  -3 -15  17    5.80    1.72
  -3 -17 -17   24.41    4.59
  -3  17 -17   21.09    4.53
  -3 -17 -16    5.31    2.28
  -3  17 -16    5.03    2.10
  -3  17 -15   15.49    3.71
  -3 -17 -15   15.35    3.08
  -3 -17 -14    0.22    1.00
  -3  17 -14   -1.26    1.20
  -3 -17 -13   10.22    2.53
  -3  17 -13    7.05    2.57
  -3 -17 -12    4.36    1.86
  -3  17 -12    3.35    1.78
  -3  17 -11   55.06    6.84
  -3 -17 -11   61.30    6.71
  -3 -17 -10   10.37    2.71
  -3  17 -10   12.80    3.25
  -3 -17  -9   69.46    7.14
  -3  17  -9   53.00    6.58
  -3 -17  -8    6.34    2.13
  -3  17  -8    7.46    2.07
  -3  17  -8   10.87    2.86
  -3  17  -7    7.92    1.99
  -3 -17  -7   10.49    2.62
  -3  17  -7   11.51    2.90
  -3 -17  -6    2.58    1.39
  -3  17  -6    1.70    1.15
  -3 -17  -5   39.53    5.27
  -3  17  -5   34.34    4.41
  -3  17  -5   35.27    5.04
  -3 -17  -4   15.07    3.28
  -3  17  -4    9.34    2.30
  -3  17  -4   17.29    3.42
  -3  17  -3   62.66    6.93
  -3  17  -3   63.13    6.41
  -3 -17  -2    8.87    2.53
  -3  17  -2   10.70    2.73
  -3 -17  -1   45.96    5.71
  -3  17  -1   50.56    5.87
  -3 -17   0    0.03    1.00
  -3  17   0    1.69    1.07
  -3 -17   1   18.62    3.55
  -3  17   1   27.52    4.21
  -3 -17   2    7.30    2.33
  -3  17   2    8.09    2.34
  -3 -17   3   81.96    7.97
  -3  17   3   76.69    7.36
  -3 -17   4   14.53    3.21
  -3  17   4   12.72    2.91
  -3 -17   5   67.22    6.96
  -3  17   5   58.27    6.09
  -3 -17   6    3.45    1.69
  -3  17   6    2.68    1.38
  -3 -17   7   14.07    3.05
  -3 -17   8    1.25    0.96
  -3 -17   9   51.33    6.02
  -3 -17  10   13.78    3.02
  -3 -17  11   54.20    6.20
  -3 -17  12    4.45    1.85
  -3 -17  13    4.88    1.78
  -3 -17  14    1.44    0.99
  -3 -17  15    8.13    2.24
  -3 -17  16    5.29    1.68
  -3 -17  17   26.62    4.07
  -3 -19 -14    0.39    0.73
  -3  19 -14   -0.31    0.92
  -3 -19 -13    0.77    0.73
  -3  19 -13    0.41    0.87
  -3 -19 -12    5.38    2.01
  -3  19 -12    7.64    2.55
  -3 -19 -11    3.11    1.60
  -3  19 -11    5.54    2.39
  -3 -19 -10    4.45    1.80
  -3  19 -10    4.05    1.83
  -3 -19  -9    4.96    1.98
  -3  19  -9    5.78    2.08
  -3 -19  -8    6.27    2.49
  -3  19  -8    7.56    2.46
  -3 -19  -7    3.33    1.50
  -3  19  -7    0.40    0.71
  -3 -19  -6   -0.34    0.97
  -3  19  -6    2.76    1.61
  -3  19  -5    1.40    1.23
  -3 -19  -5    2.05    1.15
  -3 -19  -4    1.83    1.04
  -3  19  -4    2.22    1.29
  -3  19  -4    3.24    1.49
  -3 -19  -3    4.94    2.02
  -3  19  -3    2.78    1.67
  -3  19  -3    3.35    1.54
  -3 -19  -2    7.19    2.37
  -3  19  -2    5.68    1.84
  -3 -19  -1    0.46    0.80
  -3  19  -1    0.50    1.08
  -3  19   0    4.18    1.96
  -3 -19   0    5.76    2.11
  -3 -19   1    8.59    2.53
  -3  19   1    3.88    1.71
  -3 -19   2    2.25    1.51
  -3  19   2    0.09    0.91
  -3 -19   3    7.56    2.33
  -3  19   3   11.54    2.74
  -3 -19   4    8.90    2.57
  -3  19   4    4.64    1.81
  -3 -19   5    0.63    0.83
  -3 -19   6   16.79    3.51
  -3 -19   7    6.21    2.20
  -3 -19   8    2.16    1.52
  -3 -19   9   17.26    3.57
  -3 -19  10    4.22    1.71
  -3 -19  11    4.58    1.74
  -3 -19  12   16.57    3.57
  -3 -19  13    4.10    1.85
  -3 -19  14    4.30    1.92
  -3 -19  15   16.51    3.36
  -3 -19  16    2.95    1.40
  -3 -21 -10    9.30    2.75
  -3  21 -10    3.06    1.88
  -3 -21  -9    1.04    1.37
  -3  21  -9    0.67    1.10
  -3 -21  -8   27.66    4.90
  -3  21  -8   25.37    4.75
  -3 -21  -7    5.01    2.33
  -3  21  -7    4.89    2.23
  -3 -21  -6   47.30    6.47
  -3  21  -6   32.14    5.45
  -3 -21  -5    3.76    2.04
  -3  21  -5    6.85    2.62
  -3 -21  -4   16.89    3.83
  -3  21  -4   12.87    3.35
  -3 -21  -3    1.58    1.65
  -3  21  -3    2.99    1.84
  -3  21  -2   28.79    4.84
  -3 -21  -2   28.84    4.97
  -3  21  -1    7.52    2.67
  -3  21  -1    5.09    2.16
  -3 -21  -1    6.59    2.34
  -3 -21   0   60.85    7.47
  -3  21   0   52.91    6.77
  -3  21   1    7.27    2.52
  -3 -21   1    7.36    2.52
  -3 -21   2   25.62    4.69
  -3  21   2   28.47    4.66
  -3 -21   3   -0.08    0.73
  -3 -21   4    8.45    2.69
  -3 -21   5    2.09    1.46
  -3 -21   6   46.04    6.47
  -3 -21   7    8.90    2.86
  -3 -21   8   42.39    6.14
  -3 -21   9    6.15    2.34
  -3 -21  10    7.50    2.29
  -3 -21  11   -0.02    1.06
  -3 -21  12   16.30    3.69
  -2   0 -27    0.65    0.80
  -2   0 -26    0.27    0.90
  -2   0 -25   -1.06    1.09
  -2   0 -24   24.70    4.39
  -2   0 -23   -0.24    0.72
  -2   0 -22   56.03    6.60
  -2   0 -21   -0.35    0.78
  -2   0 -20   20.23    3.44
  -2   0 -20   18.13    2.74
  -2   0 -19    0.35    0.53
  -2   0 -19   -0.64    0.77
  -2   0 -18   74.27    6.96
  -2   0 -18   70.47    5.94
  -2   0 -17   -0.50    0.63
  -2   0 -17    0.35    0.67
  -2   0 -16  150.28   10.53
  -2   0 -16  146.54    9.55
  -2   0 -15   -0.12    0.28
  -2   0 -15   -0.20    0.59
  -2   0 -14  114.30    8.22
  -2   0 -14  105.98    7.34
  -2   0 -13    0.03    0.49
  -2   0 -13    0.41    0.57
  -2   0 -13    0.51    0.40
  -2   0 -13    0.07    0.23
  -2   0 -12   56.01    4.07
  -2   0 -12   57.32    4.48
  -2   0 -12   58.81    5.03
  -2   0 -12   52.23    4.01
  -2   0 -11    0.11    0.36
  -2   0 -11    0.10    0.46
  -2   0 -11    0.15    0.31
  -2   0 -11    0.25    0.52
  -2   0 -10  517.31   24.11
  -2   0 -10  478.35   24.51
  -2   0 -10  446.42   23.23
  -2   0 -10  474.59   23.57
  -2   0  -9    0.34    0.40
  -2   0  -9    0.53    0.43
  -2   0  -9    0.34    0.49
  -2   0  -9    0.06    0.35
  -2   0  -8  550.97   27.76
  -2   0  -8  611.29   27.72
  -2   0  -8  554.85   27.21
  -2   0  -8  534.95   26.72
  -2   0  -7    0.18    0.21
  -2   0  -7   -0.09    0.19
  -2   0  -7    0.02    0.28
  -2   0  -7   -0.21    0.21
  -2   0  -6   51.66    3.18
  -2   0  -6   61.12    3.92
  -2   0  -6   56.01    3.74
  -2   0  -6   56.42    3.91
  -2   0  -5    0.02    0.08
  -2   0  -5    0.09    0.21
  -2   0  -5    0.26    0.22
  -2   0  -5    0.14    0.16
  -2   0  -4  186.89    9.02
  -2   0  -4  170.23    9.01
  -2   0  -4  163.73    8.18
  -2   0  -3    0.06    0.15
  -2   0  -3    0.03    0.09
  -2   0  -2  208.46   10.68
  -2   0   3    0.03    0.09
  -2   0   3    0.14    0.17
  -2   0   4  928.64   44.10
  -2   0   4  936.35   44.46
  -2   0   4  960.92   44.08
  -2   0   4  936.18   44.33
  -2   0   5    0.05    0.19
  -2   0   5    0.11    0.21
  -2   0   5    0.27    0.18
  -2   0   5    0.25    0.29
  -2   0   5    0.14    0.19
  -2   0   5    0.25    0.19
  -2   0   6  615.96   33.70
  -2   0   6  736.03   34.45
  -2   0   6  753.49   33.37
  -2   0   6  701.32   34.06
  -2   0   6  739.56   33.96
  -2   0   7    0.12    0.19
  -2   0   7    0.16    0.11
  -2   0   8   63.67    4.06
  -2   0   9    0.01    0.21
  -2   0  10  235.14   12.43
  -2   0  11    0.76    0.49
  -2   2 -27   11.83    3.27
  -2  -2 -27    7.96    2.81
  -2   2 -26   17.14    3.83
  -2  -2 -26   16.03    3.94
  -2  -2 -25   13.16    3.33
  -2   2 -25    5.79    2.29
  -2   2 -24    1.24    1.22
  -2  -2 -24    1.34    0.84
  -2  -2 -23    6.86    2.32
  -2   2 -23    8.95    2.59
  -2   2 -22    8.77    2.05
  -2  -2 -22   11.43    2.93
  -2   2 -22   11.56    2.68
  -2   2 -21    3.00    1.17
  -2  -2 -21    2.83    1.45
  -2   2 -21    4.17    1.76
  -2   2 -21    5.25    1.69
  -2  -2 -20   41.26    5.24
  -2   2 -20   34.39    4.67
  -2   2 -20   39.81    4.57
  -2   2 -20   35.21    3.87
  -2  -2 -19   28.09    3.18
  -2   2 -19   24.57    3.83
  -2  -2 -19   27.89    4.19
  -2   2 -19   27.70    3.24
  -2   2 -19   28.13    3.69
  -2  -2 -18   17.13    2.29
  -2   2 -18   14.16    2.17
  -2   2 -18   15.51    2.60
  -2  -2 -18   13.61    2.77
  -2   2 -18   15.21    2.85
  -2  -2 -17   42.71    4.92
  -2   2 -17   38.28    4.52
  -2   2 -17   43.63    4.40
  -2  -2 -17   37.57    3.66
  -2   2 -17   37.25    3.73
  -2   2 -16    9.70    2.12
  -2   2 -16    6.98    1.67
  -2   2 -16    7.80    1.49
  -2  -2 -16   10.05    2.18
  -2  -2 -16    8.95    1.35
  -2  -2 -16    7.21    1.45
  -2   2 -15    8.95    1.78
  -2   2 -15    8.38    1.88
  -2   2 -15    9.20    1.54
  -2  -2 -15    9.98    2.08
  -2  -2 -15    7.21    1.40
  -2  -2 -15    7.86    1.29
  -2   2 -14   32.32    3.74
  -2   2 -14   27.93    3.25
  -2   2 -14   26.79    2.83
  -2  -2 -14   32.52    3.81
  -2  -2 -14   28.89    2.69
  -2  -2 -14   31.22    3.00
  -2   2 -13   19.36    2.68
  -2  -2 -13   17.66    2.64
  -2  -2 -13   16.56    2.00
  -2   2 -13   14.46    1.90
  -2  -2 -13   17.22    1.92
  -2   2 -13   15.20    2.30
  -2   2 -12   66.28    5.33
  -2   2 -12   63.12    5.06
  -2  -2 -12   63.06    4.52
  -2   2 -12   59.48    4.44
  -2  -2 -12   58.70    5.26
  -2  -2 -12   62.67    4.38
  -2   2 -11   24.77    2.92
  -2   2 -11   26.09    2.87
  -2  -2 -11   24.82    3.02
  -2  -2 -11   25.62    2.40
  -2  -2 -11   29.47    2.61
  -2   2 -11   24.85    2.45
  -2   2 -10   23.64    2.76
  -2   2 -10   30.79    3.02
  -2  -2 -10   29.52    3.14
  -2  -2 -10   28.84    2.59
  -2  -2 -10   25.91    2.45
  -2   2 -10   29.11    2.54
  -2   2  -9   15.31    2.01
  -2   2  -9   17.13    2.09
  -2  -2  -9   16.46    2.14
  -2  -2  -9   14.71    1.69
  -2  -2  -9   12.85    1.61
  -2   2  -8   77.07    5.35
  -2   2  -8   81.02    5.44
  -2  -2  -8   80.99    4.92
  -2  -2  -8   79.38    5.56
  -2  -2  -8   70.92    4.85
  -2  -2  -7    1.66    0.54
  -2  -2  -7    2.35    0.67
  -2   2  -7    1.91    0.63
  -2   2  -7    0.66    0.48
  -2  -2  -6   64.51    4.51
  -2   2  -6   69.88    4.74
  -2   2  -6   80.00    5.04
  -2   2  -6   81.12    5.10
  -2  -2  -6   74.35    5.02
  -2  -2  -5    2.34    0.58
  -2  -2  -5    2.75    0.73
  -2   2  -5    4.48    0.90
  -2   2  -5    3.18    0.79
  -2   2  -5    2.62    0.65
  -2  -2  -4    1.78    0.52
  -2   2  -4    2.51    0.59
  -2   2  -4    2.45    0.66
  -2   2  -4    2.94    0.73
  -2  -2  -3   14.39    1.56
  -2   2  -3   16.48    1.51
  -2   2  -3   22.60    1.97
  -2   2  -3   22.27    2.06
  -2   2  -2   21.59    1.66
  -2   2  -2   23.53    1.99
  -2  -2  -2   19.80    1.82
  -2   2  -1   43.23    2.81
  -2   2  -1   44.47    3.17
  -2   2   0  300.21   14.76
  -2  -2   2  373.77   19.20
  -2  -2   2  427.05   19.46
  -2  -2   3   10.15    1.08
  -2  -2   3   11.26    1.26
  -2  -2   3   11.88    1.33
  -2  -2   4   10.23    1.05
  -2  -2   4    9.68    1.13
  -2  -2   4   11.34    1.32
  -2  -2   4   10.26    1.32
  -2  -2   5   30.23    2.49
  -2  -2   5   26.98    2.02
  -2  -2   5   27.63    2.29
  -2  -2   5   34.55    2.61
  -2   2   5   26.84    2.48
  -2  -2   6   15.00    1.31
  -2  -2   6   15.81    1.68
  -2  -2   6   15.40    1.61
  -2   2   6   13.67    1.46
  -2  -2   6   17.17    1.83
  -2  -2   7   25.27    1.85
  -2   2   7   24.76    1.71
  -2  -2   7   24.39    2.35
  -2  -2   7   28.88    2.41
  -2  -2   8   70.70    3.91
  -2   2   8   66.74    3.80
  -2  -2   9   21.10    1.62
  -2   2   9   24.34    1.72
  -2  -2  10  150.84    8.08
  -2   2  10  176.89    8.40
  -2   2  11   24.51    1.87
  -2  -2  11   21.01    1.55
  -2   2  12   21.63    1.76
  -2  -2  12   15.52    1.25
  -2   2  13   34.02    2.33
  -2  -2  13   19.81    1.47
  -2   2  14   46.51    3.36
  -2   2  15   19.98    2.02
  -2   2  16   83.54    5.39
  -2   4 -27   10.06    2.89
  -2  -4 -27   13.25    3.49
  -2   4 -26   13.32    3.27
  -2  -4 -26   16.99    3.99
  -2   4 -25    8.39    2.41
  -2  -4 -25   10.07    3.09
  -2   4 -24   28.56    4.61
  -2  -4 -24   27.84    4.86
  -2   4 -23    4.93    1.91
  -2   4 -23    3.29    1.47
  -2  -4 -23    4.19    1.76
  -2   4 -23    3.78    1.40
  -2   4 -22    4.19    1.77
  -2   4 -22    3.50    1.32
  -2  -4 -22    5.58    2.11
  -2   4 -22    4.20    1.35
  -2   4 -21   16.12    3.11
  -2  -4 -21   20.40    3.75
  -2   4 -21   15.51    3.04
  -2   4 -21   15.71    2.56
  -2   4 -20   29.85    3.54
  -2   4 -20   25.34    3.93
  -2  -4 -20   33.58    4.74
  -2   4 -20   25.69    3.87
  -2   4 -19   54.53    5.89
  -2   4 -19   51.10    4.96
  -2  -4 -19   63.34    6.59
  -2   4 -19   61.60    6.03
  -2   4 -18   56.04    5.05
  -2   4 -18   53.94    5.75
  -2   4 -18   64.04    6.03
  -2  -4 -18   64.64    6.53
  -2  -4 -17   22.47    3.56
  -2   4 -17   20.47    3.19
  -2   4 -17   23.61    3.40
  -2   4 -17   21.44    2.80
  -2  -4 -17   23.80    2.51
  -2  -4 -16   14.53    1.82
  -2   4 -16   11.29    2.25
  -2   4 -16   11.36    2.23
  -2   4 -16   12.73    2.01
  -2  -4 -16   13.44    1.80
  -2  -4 -16   13.40    2.60
  -2  -4 -15   14.07    1.75
  -2   4 -15   16.50    2.27
  -2   4 -15   14.00    2.47
  -2   4 -15   14.03    2.39
  -2  -4 -15   14.37    1.88
  -2  -4 -15   14.22    2.63
  -2   4 -14   14.79    2.43
  -2  -4 -14   13.22    2.49
  -2  -4 -14   15.17    1.78
  -2  -4 -14   15.80    1.94
  -2   4 -14   16.23    2.58
  -2   4 -13   90.51    6.85
  -2   4 -13   82.14    6.55
  -2  -4 -13   84.44    5.50
  -2  -4 -13   88.61    7.10
  -2  -4 -13   89.25    5.85
  -2   4 -12   62.62    5.26
  -2  -4 -12   62.52    4.56
  -2   4 -12   65.54    5.46
  -2  -4 -12   59.87    4.23
  -2  -4 -12   62.46    5.57
  -2   4 -11   71.38    5.51
  -2  -4 -11   62.94    4.44
  -2   4 -11   74.71    5.73
  -2  -4 -11   69.14    5.77
  -2  -4 -11   73.92    4.94
  -2   4 -10   43.82    3.93
  -2   4 -10   49.50    4.24
  -2  -4 -10   37.74    2.99
  -2  -4 -10   44.90    4.24
  -2  -4 -10   40.01    3.33
  -2   4  -9   61.06    4.79
  -2   4  -9   72.75    5.26
  -2  -4  -9   65.54    5.22
  -2  -4  -9   55.29    4.23
  -2  -4  -8    2.82    0.73
  -2  -4  -8    3.78    1.11
  -2   4  -8    3.33    0.95
  -2   4  -8    3.95    1.06
  -2  -4  -7   72.63    5.06
  -2   4  -7   75.38    5.40
  -2  -4  -6   75.05    5.05
  -2   4  -6   75.66    5.26
  -2   4  -6   76.43    4.71
  -2  -4  -5  146.73    8.17
  -2   4  -5  153.60    8.33
  -2  -4  -4   70.32    4.43
  -2   4  -4   78.94    4.89
  -2  -4  -3   75.16    4.75
  -2   4  -3   64.75    4.00
  -2  -4  -2   10.31    1.33
  -2   4  -2    8.80    0.92
  -2  -4  -1  150.56    8.62
  -2   4  -1  163.48    8.72
  -2  -4   0  120.39    7.23
  -2   4   0  129.05    7.17
  -2  -4   0  131.83    7.24
  -2  -4   1  613.46   29.29
  -2  -4   1  582.52   29.19
  -2   4   1  608.21   28.96
  -2  -4   2  420.20   20.76
  -2   4   2  383.18   20.28
  -2  -4   3  181.60    9.49
  -2   4   3  168.90    8.95
  -2  -4   4  165.70    8.68
  -2   4   4  148.95    8.76
  -2   4   4  155.33    8.04
  -2  -4   5   65.22    4.19
  -2   4   5   61.70    3.55
  -2  -4   6  259.87   11.66
  -2   4   6  203.31   10.51
  -2  -4   7  204.64   10.83
  -2  -4   8  156.77    9.42
  -2  -4   8  207.64    9.91
  -2  -4   9  261.03   13.40
  -2  -4  10   58.92    3.89
  -2  -4  11   99.57    5.84
  -2  -4  12   39.68    2.88
  -2  -4  13   48.89    3.31
  -2  -4  14   93.15    5.39
  -2  -4  15   64.36    3.99
  -2  -4  16   29.58    2.20
  -2   6 -26    8.55    2.80
  -2  -6 -26   10.14    3.24
  -2  -6 -25    0.63    1.04
  -2   6 -25    3.82    1.88
  -2   6 -24   16.56    3.44
  -2   6 -24   16.86    3.43
  -2  -6 -24   16.68    3.82
  -2   6 -23   25.01    4.22
  -2   6 -23   22.88    3.97
  -2   6 -23   25.11    3.53
  -2  -6 -23   23.42    4.44
  -2   6 -22    0.61    0.95
  -2   6 -22    1.71    0.93
  -2  -6 -22    0.33    0.56
  -2   6 -22    2.73    1.46
  -2   6 -21    9.43    2.45
  -2   6 -21   14.85    2.60
  -2  -6 -21   15.26    3.45
  -2   6 -20   13.07    2.75
  -2   6 -20    9.94    2.06
  -2   6 -20   14.69    2.92
  -2  -6 -20   12.52    2.92
  -2   6 -19    3.80    1.53
  -2   6 -19    2.31    0.92
  -2   6 -19    1.89    1.18
  -2  -6 -19    3.88    1.67
  -2   6 -18   30.71    4.09
  -2   6 -18   30.55    4.24
  -2  -6 -18   34.18    4.61
  -2   6 -18   27.65    3.47
  -2   6 -17   51.01    5.37
  -2   6 -17   53.93    5.62
  -2  -6 -17   50.12    5.68
  -2  -6 -16   10.10    1.67
  -2   6 -16   11.08    2.30
  -2   6 -16   12.98    2.63
  -2  -6 -16   14.63    2.80
  -2   6 -15   79.12    6.49
  -2  -6 -15   67.94    4.47
  -2  -6 -15   68.21    6.57
  -2  -6 -15   69.18    5.19
  -2   6 -15   71.07    6.49
  -2  -6 -14    2.43    1.16
  -2   6 -14    4.48    1.35
  -2  -6 -14    2.88    0.84
  -2  -6 -14    3.60    0.77
  -2   6 -14    3.38    1.29
  -2  -6 -13   15.72    2.73
  -2   6 -13   17.40    2.61
  -2   6 -13   18.24    2.85
  -2  -6 -13   14.56    1.59
  -2  -6 -13   15.00    2.00
  -2   6 -12   21.52    2.94
  -2   6 -12   27.98    3.42
  -2  -6 -12   22.37    2.00
  -2  -6 -12   28.13    3.53
  -2  -6 -12   17.88    2.27
  -2  -6 -11   31.62    3.02
  -2   6 -11   32.33    3.56
  -2  -6 -11   31.29    3.72
  -2   6 -11   33.85    3.79
  -2  -6 -10   20.94    2.41
  -2   6 -10   21.00    2.75
  -2   6 -10   29.26    3.36
  -2  -6 -10   26.40    3.23
  -2   6 -10   25.10    2.54
  -2  -6  -9  129.19    8.13
  -2   6  -9  123.65    8.59
  -2   6  -9  148.32    9.22
  -2   6  -9  140.04    8.04
  -2   6  -8    5.76    1.36
  -2  -6  -8    3.79    0.94
  -2   6  -8    4.90    0.97
  -2  -6  -7   45.52    3.80
  -2   6  -7   46.74    3.55
  -2   6  -7   55.10    4.51
  -2  -6  -6   31.20    2.95
  -2   6  -6   25.70    2.38
  -2  -6  -5   62.03    4.48
  -2   6  -5   72.74    5.01
  -2   6  -4   21.23    1.98
  -2  -6  -4   19.85    2.28
  -2  -6  -4   20.16    1.97
  -2   6  -4   26.83    2.70
  -2  -6  -3  197.91   10.64
  -2  -6  -3  196.13   11.18
  -2   6  -3  177.88   10.33
  -2  -6  -2   27.75    2.78
  -2   6  -2   33.17    2.98
  -2  -6  -1  191.13   11.13
  -2   6  -1  204.18   11.04
  -2  -6   0   26.55    2.63
  -2   6   0   26.62    2.51
  -2  -6   1   10.50    1.53
  -2   6   1    8.45    1.30
  -2  -6   2   36.36    3.20
  -2   6   2   33.46    2.78
  -2  -6   3   87.25    5.65
  -2   6   3   78.39    5.05
  -2  -6   4    8.79    1.40
  -2   6   4    6.45    0.99
  -2  -6   5  245.68   12.23
  -2   6   5  202.25   11.08
  -2  -6   6   62.11    4.33
  -2   6   6   51.37    3.38
  -2  -6   7   80.29    5.20
  -2   6   7   69.33    4.07
  -2  -6   8  127.94    6.89
  -2   6   8   95.04    5.18
  -2  -6   9   54.97    4.16
  -2  -6  10    1.31    0.61
  -2  -6  11  171.56    9.81
  -2  -6  12   74.23    5.12
  -2  -6  13   62.14    4.50
  -2  -6  14   70.86    4.93
  -2  -6  15    2.18    0.65
  -2  -6  16    6.83    1.16
  -2  -6  17   25.03    2.36
  -2   8 -26    5.11    2.12
  -2  -8 -26    8.68    2.89
  -2   8 -25    1.81    1.33
  -2   8 -25   -0.08    0.73
  -2  -8 -25    1.04    0.80
  -2   8 -24    1.53    1.02
  -2   8 -24    3.56    1.63
  -2  -8 -24    2.92    1.80
  -2   8 -23   13.29    3.00
  -2   8 -23   14.19    3.28
  -2   8 -23   12.73    2.56
  -2  -8 -23   15.73    3.55
  -2   8 -22    8.04    2.35
  -2   8 -22    6.38    1.76
  -2   8 -22   11.28    2.85
  -2  -8 -22   13.19    3.19
  -2   8 -21   24.76    4.03
  -2   8 -21   23.25    3.44
  -2  -8 -21   27.22    4.51
  -2   8 -21   27.84    4.44
  -2   8 -20   23.37    3.81
  -2   8 -20   20.86    3.79
  -2   8 -20   21.33    3.24
  -2  -8 -20   22.47    4.04
  -2   8 -19    3.90    1.54
  -2   8 -19    2.33    1.08
  -2  -8 -19    5.30    1.93
  -2   8 -18    9.59    2.31
  -2   8 -18    8.60    2.35
  -2  -8 -18   14.10    2.95
  -2   8 -17   25.43    3.84
  -2  -8 -17   20.62    3.59
  -2  -8 -16    1.97    1.35
  -2  -8 -16    3.33    1.07
  -2   8 -16    2.46    1.25
  -2   8 -15   49.24    5.36
  -2  -8 -15   47.79    5.41
  -2  -8 -15   43.35    4.04
  -2  -8 -14   33.78    3.41
  -2   8 -14   39.19    4.58
  -2  -8 -14   33.18    4.35
  -2  -8 -13   10.49    1.82
  -2  -8 -13   10.70    2.27
  -2   8 -13   14.16    2.67
  -2   8 -12   46.42    3.99
  -2  -8 -12   49.71    4.15
  -2  -8 -12   40.10    4.57
  -2   8 -12   49.68    4.94
  -2  -8 -12   35.14    2.76
  -2  -8 -11   26.71    2.27
  -2  -8 -11   32.44    3.24
  -2   8 -11   34.86    4.05
  -2   8 -11   35.91    3.35
  -2  -8 -10    4.84    1.17
  -2   8 -10    5.77    1.24
  -2   8 -10    6.57    1.77
  -2  -8 -10    3.13    0.67
  -2  -8  -9   95.40    6.75
  -2   8  -9   95.93    6.35
  -2  -8  -9   88.41    5.62
  -2   8  -8   41.69    3.60
  -2  -8  -8   42.98    3.97
  -2  -8  -8   38.89    3.09
  -2   8  -8   48.88    4.57
  -2  -8  -7   53.83    4.55
  -2   8  -7   48.60    4.00
  -2   8  -7   62.73    5.18
  -2  -8  -6  125.19    8.65
  -2   8  -6  141.02    9.22
  -2   8  -6  145.24    8.34
  -2  -8  -5   14.68    2.12
  -2   8  -5   16.43    2.34
  -2   8  -5   14.21    1.85
  -2  -8  -4  107.98    7.12
  -2   8  -4  116.71    7.40
  -2  -8  -3  213.83   11.77
  -2   8  -3  229.19   11.98
  -2  -8  -2    5.12    1.25
  -2   8  -2    7.45    1.48
  -2  -8  -1  162.51   10.28
  -2   8  -1  178.95   10.29
  -2  -8   0   75.95    5.65
  -2   8   0   67.21    5.19
  -2  -8   1    2.55    0.91
  -2   8   1    2.82    0.90
  -2   8   2   94.54    6.63
  -2  -8   2  120.47    7.44
  -2  -8   3  118.95    7.50
  -2   8   3  101.71    6.74
  -2  -8   4   33.65    3.34
  -2   8   4   31.75    2.88
  -2  -8   5   90.74    6.16
  -2   8   5   76.13    5.24
  -2  -8   6   35.73    3.31
  -2   8   6   22.02    2.22
  -2  -8   7   10.59    1.74
  -2   8   7    9.48    1.24
  -2  -8   8   64.43    4.75
  -2   8   8   47.99    3.35
  -2   8   9   51.82    3.29
  -2  -8   9   68.25    4.94
  -2  -8  10   35.45    3.44
  -2  -8  11  115.35    7.64
  -2  -8  12    3.87    1.05
  -2  -8  13    9.62    1.64
  -2  -8  14   15.27    2.11
  -2  -8  15   29.43    3.05
  -2  -8  16   35.99    3.43
  -2  -8  17   67.49    5.10
  -2  10 -25    2.04    1.26
  -2 -10 -25    2.83    1.47
  -2  10 -24    6.65    2.39
  -2 -10 -24    2.79    1.72
  -2  10 -23    1.55    1.21
  -2  10 -23    1.47    0.93
  -2 -10 -23    1.20    1.47
  -2  10 -22   22.65    4.23
  -2  10 -22   21.35    3.48
  -2 -10 -22   29.12    4.90
  -2  10 -21    9.63    2.73
  -2 -10 -21   14.04    3.29
  -2  10 -20   14.19    3.19
  -2 -10 -20   10.81    2.79
  -2  10 -19   10.45    2.61
  -2 -10 -19   13.40    3.06
  -2 -10 -18   13.73    3.06
  -2  10 -18   17.00    3.28
  -2 -10 -17    1.34    1.22
  -2  10 -17    5.58    1.79
  -2 -10 -16   35.82    3.71
  -2 -10 -16   31.83    4.64
  -2  10 -16   34.34    4.71
  -2 -10 -15   15.14    2.31
  -2 -10 -15   14.10    2.92
  -2  10 -15   21.43    3.50
  -2 -10 -14   34.87    3.74
  -2  10 -14   37.77    3.91
  -2  10 -14   33.87    4.63
  -2 -10 -14   35.24    4.62
  -2 -10 -13   30.95    3.63
  -2  10 -13   40.74    4.82
  -2 -10 -13   41.97    4.84
  -2  10 -13   39.62    3.91
  -2 -10 -12   34.48    3.76
  -2  10 -12   41.10    4.72
  -2  10 -12   35.54    3.69
  -2  10 -11   13.65    2.64
  -2  10 -11   13.84    2.17
  -2 -10 -11   16.72    2.49
  -2 -10 -10   68.77    5.78
  -2  10 -10   72.73    5.63
  -2  10 -10   79.52    6.77
  -2 -10  -9   11.16    2.01
  -2  10  -9   14.40    2.54
  -2  10  -9   12.79    1.97
  -2 -10  -8   70.36    6.08
  -2  10  -8   83.19    6.74
  -2  10  -8   75.69    5.73
  -2  10  -7   56.69    5.26
  -2 -10  -7   46.24    4.74
  -2  10  -7   56.06    4.63
  -2 -10  -6   71.56    5.99
  -2  10  -6   76.98    6.30
  -2  10  -6   68.57    5.39
  -2  10  -5   91.41    6.58
  -2 -10  -5   94.65    7.11
  -2  10  -5   97.83    7.33
  -2 -10  -4  132.50    9.36
  -2  10  -4  141.09    8.92
  -2  10  -4  149.23    9.65
  -2 -10  -3   41.60    4.28
  -2  10  -3   42.39    3.80
  -2  10  -3   47.56    4.48
  -2 -10  -2  246.12   14.46
  -2  10  -2  241.42   14.29
  -2 -10  -1   51.15    4.74
  -2  10  -1   48.30    4.50
  -2  10   0  139.98    9.14
  -2 -10   0  141.32    9.45
  -2 -10   1   38.13    3.95
  -2  10   1   33.28    3.50
  -2 -10   2   97.15    7.05
  -2  10   2   86.70    6.46
  -2 -10   3   70.82    5.76
  -2  10   3   66.14    5.21
  -2 -10   4  179.58   10.49
  -2  10   4  140.68    9.31
  -2 -10   5    5.48    1.45
  -2  10   5    5.07    1.18
  -2 -10   6  102.25    7.13
  -2  10   6   84.20    6.02
  -2 -10   7   38.12    3.84
  -2  10   7   28.11    2.79
  -2 -10   8   62.62    5.27
  -2  10   8   55.85    4.11
  -2 -10   9   29.30    3.28
  -2  10   9   21.07    2.06
  -2 -10  10  137.26    9.19
  -2 -10  11    9.00    1.83
  -2 -10  12  101.70    7.45
  -2 -10  13    7.21    1.61
  -2 -10  14   33.23    3.64
  -2 -10  15   37.09    3.87
  -2 -10  16   17.61    2.50
  -2 -10  17   29.09    3.30
  -2  12 -23   19.90    4.13
  -2 -12 -23   19.94    4.28
  -2  12 -22    2.42    1.45
  -2 -12 -22    1.67    1.51
  -2  12 -21    1.47    1.24
  -2 -12 -21   -0.92    0.93
  -2 -12 -20    1.63    1.36
  -2  12 -20    3.44    1.62
  -2 -12 -19   22.90    4.22
  -2  12 -19   22.26    4.16
  -2 -12 -18    1.29    1.35
  -2  12 -18    1.93    1.48
  -2 -12 -17   22.63    3.95
  -2  12 -17   18.51    3.63
  -2  12 -16    1.67    1.27
  -2 -12 -16    0.72    0.58
  -2 -12 -16    0.16    0.73
  -2  12 -16    0.22    0.63
  -2  12 -15    2.53    1.38
  -2 -12 -15    5.57    1.45
  -2 -12 -15    6.96    2.07
  -2  12 -15    4.62    1.32
  -2 -12 -14    3.25    1.09
  -2  12 -14    1.68    0.98
  -2  12 -14    0.94    0.69
  -2 -12 -13    8.08    1.82
  -2  12 -13    9.45    1.89
  -2  12 -13    8.12    2.16
  -2 -12 -12    1.56    0.86
  -2  12 -12    4.02    1.61
  -2  12 -12    1.62    0.79
  -2 -12 -11   31.01    3.94
  -2  12 -11   37.78    3.94
  -2  12 -11   35.68    4.56
  -2  12 -10    7.12    1.68
  -2 -12 -10    7.42    1.85
  -2  12 -10    6.03    1.85
  -2 -12  -9   20.94    3.14
  -2  12  -9   21.98    3.36
  -2  12  -9   19.35    2.70
  -2  12  -8    1.19    0.76
  -2 -12  -8    3.42    1.30
  -2  12  -8    3.63    1.44
  -2 -12  -7    6.95    1.75
  -2  12  -7    8.87    2.04
  -2  12  -7    7.82    1.71
  -2 -12  -6    6.79    1.66
  -2  12  -6    4.52    1.39
  -2  12  -6    4.21    1.22
  -2 -12  -5   13.20    2.41
  -2  12  -5   12.10    2.08
  -2  12  -5   11.34    2.33
  -2 -12  -4    0.97    0.88
  -2  12  -4    1.39    1.00
  -2  12  -4    0.54    0.66
  -2 -12  -3   22.15    3.17
  -2  12  -3   21.35    3.10
  -2  12  -2    3.71    1.32
  -2 -12  -2    4.96    1.59
  -2  12  -1   29.52    3.67
  -2 -12  -1   33.24    3.93
  -2 -12   0    0.50    0.52
  -2  12   0    0.09    0.56
  -2 -12   1   18.39    2.86
  -2  12   1   16.88    2.62
  -2 -12   2    0.87    0.73
  -2  12   2   -0.07    0.45
  -2 -12   3   12.13    2.34
  -2  12   3   12.74    2.14
  -2 -12   4   12.20    2.26
  -2  12   4    9.53    1.86
  -2 -12   5   49.90    4.94
  -2  12   5   42.49    4.21
  -2 -12   6    5.23    1.56
  -2  12   6    3.01    1.00
  -2 -12   7  121.90    8.40
  -2  12   7   93.24    6.89
  -2 -12   8   10.21    2.11
  -2  12   8   10.03    1.63
  -2 -12   9   22.80    3.12
  -2  12   9   15.98    2.03
  -2 -12  10    5.87    1.61
  -2 -12  11   31.19    3.81
  -2 -12  12    5.06    1.59
  -2 -12  13   96.61    7.58
  -2 -12  14    0.32    0.60
  -2 -12  15   39.65    4.33
  -2 -12  16    5.51    1.51
  -2 -12  17   11.07    2.14
  -2  14 -22    5.98    2.42
  -2 -14 -22    4.08    2.14
  -2 -14 -21   16.17    3.89
  -2  14 -21   15.87    3.89
  -2 -14 -20    6.68    2.57
  -2  14 -20    7.04    2.66
  -2  14 -19   32.09    5.12
  -2 -14 -19   34.59    5.38
  -2 -14 -18    2.51    1.66
  -2  14 -18    3.11    1.73
  -2 -14 -17   10.34    2.85
  -2  14 -17   11.96    2.99
  -2 -14 -16    9.08    2.09
  -2 -14 -16   10.65    2.76
  -2  14 -16    9.74    2.81
  -2 -14 -15    9.14    2.15
  -2 -14 -15    7.52    2.33
  -2  14 -15   10.18    2.16
  -2  14 -15    8.52    2.48
  -2 -14 -14   20.21    3.17
  -2  14 -14   20.33    3.82
  -2  14 -14   20.14    3.07
  -2 -14 -13   78.27    6.93
  -2  14 -13   77.15    6.68
  -2  14 -13   74.61    7.62
  -2 -14 -12   22.44    3.39
  -2  14 -12   15.69    3.36
  -2  14 -12   15.81    2.81
  -2 -14 -11   84.41    7.36
  -2  14 -11   74.04    7.56
  -2  14 -11   87.11    7.00
  -2  14 -10   26.75    4.06
  -2 -14 -10   21.18    3.38
  -2  14 -10   19.49    3.00
  -2 -14  -9   12.49    2.60
  -2  14  -9   13.84    2.78
  -2  14  -9   10.46    2.15
  -2 -14  -8   15.86    2.92
  -2  14  -8   16.20    2.74
  -2  14  -8   15.50    3.01
  -2  14  -7  106.41    8.17
  -2 -14  -7  109.13    8.82
  -2  14  -7  101.96    8.69
  -2 -14  -6   19.23    3.31
  -2  14  -6   22.34    3.51
  -2  14  -6   16.93    2.83
  -2 -14  -5  150.93   10.59
  -2  14  -5  130.72    9.58
  -2  14  -5  127.47   10.06
  -2  14  -4   26.84    3.85
  -2 -14  -4   31.03    4.15
  -2  14  -4   25.66    3.52
  -2  14  -3   34.02    4.33
  -2 -14  -3   34.21    4.33
  -2  14  -3   26.54    3.55
  -2 -14  -2   63.73    6.21
  -2  14  -2   56.66    5.77
  -2 -14  -1   82.72    7.32
  -2  14  -1   73.30    6.77
  -2  14   0   31.59    4.11
  -2 -14   0   38.16    4.70
  -2 -14   1  170.96   11.98
  -2  14   1  169.41   11.52
  -2 -14   2   31.43    4.22
  -2  14   2   30.28    3.94
  -2 -14   3   76.29    6.98
  -2  14   3   77.44    6.64
  -2 -14   4   52.96    5.48
  -2  14   4   42.80    4.62
  -2 -14   5   14.45    2.73
  -2  14   5   11.45    2.14
  -2 -14   6   46.76    5.05
  -2  14   6   33.32    3.90
  -2 -14   7  104.44    7.96
  -2  14   7   69.63    6.07
  -2  14   8   14.17    2.22
  -2 -14   8   20.76    3.27
  -2 -14   9  102.06    7.99
  -2  14   9   77.07    6.03
  -2 -14  10   21.97    3.45
  -2 -14  11    6.70    1.81
  -2 -14  12    7.45    1.97
  -2 -14  13   25.93    3.83
  -2 -14  14   10.78    2.32
  -2 -14  15   52.47    5.48
  -2 -14  16    7.07    1.82
  -2 -14  17   16.27    2.80
  -2 -16 -19   -0.46    1.24
  -2  16 -19    0.49    1.47
  -2 -16 -18    1.91    1.37
  -2  16 -18    3.96    1.98
  -2 -16 -17    6.55    2.35
  -2  16 -17    8.24    2.72
  -2 -16 -16    9.10    2.26
  -2 -16 -16    9.52    2.76
  -2  16 -16    4.71    2.27
  -2 -16 -15   10.90    2.47
  -2  16 -15   12.27    3.12
  -2 -16 -14    7.07    1.92
  -2  16 -14   10.22    2.87
  -2 -16 -13    1.49    1.00
  -2  16 -13    2.47    1.41
  -2 -16 -12    1.51    1.04
  -2  16 -12    1.89    1.17
  -2  16 -12    1.47    1.18
  -2 -16 -11   13.78    2.92
  -2  16 -11   12.85    2.88
  -2  16 -11   11.61    2.55
  -2 -16 -10    0.11    0.70
  -2  16 -10    2.84    1.48
  -2  16 -10    2.91    1.37
  -2  16  -9   41.28    5.35
  -2 -16  -9   34.33    4.84
  -2  16  -9   38.29    4.58
  -2  16  -8    7.63    2.00
  -2 -16  -8    9.03    2.54
  -2  16  -8    9.18    2.42
  -2  16  -7    5.88    1.75
  -2  16  -7    8.27    2.26
  -2 -16  -6    2.91    1.33
  -2  16  -6    2.75    1.32
  -2  16  -6    3.73    1.37
  -2 -16  -5    2.41    1.34
  -2  16  -5    2.49    1.34
  -2  16  -5    3.34    1.27
  -2 -16  -4    1.76    0.88
  -2  16  -4    1.81    1.04
  -2  16  -4    2.73    1.25
  -2  16  -3   15.40    2.83
  -2 -16  -3   20.18    3.46
  -2  16  -3   18.26    3.39
  -2 -16  -2    6.36    1.98
  -2  16  -2    6.88    1.99
  -2  16  -1   34.35    4.51
  -2 -16  -1   36.32    4.81
  -2 -16   0    0.65    0.87
  -2  16   0    1.76    1.01
  -2 -16   1    4.67    1.76
  -2  16   1    4.87    1.76
  -2 -16   2   12.16    2.74
  -2  16   2   12.98    2.71
  -2 -16   3   15.04    3.00
  -2  16   3   14.22    2.78
  -2 -16   4    8.86    2.27
  -2  16   4    5.27    1.71
  -2 -16   5   56.04    6.04
  -2  16   5   43.40    4.93
  -2  16   6    4.88    1.87
  -2 -16   6    4.72    1.72
  -2 -16   7   13.33    2.89
  -2  16   7   12.43    2.30
  -2 -16   8    2.48    1.36
  -2 -16   9    8.72    2.27
  -2 -16  10   14.77    2.94
  -2 -16  11   18.48    3.40
  -2 -16  12   10.53    2.48
  -2 -16  13    6.43    1.96
  -2 -16  14    6.86    1.95
  -2 -16  15    1.97    1.22
  -2 -16  16   20.39    3.43
  -2 -16  17   14.52    2.84
  -2 -18 -17    8.77    2.68
  -2  18 -17    9.06    3.02
  -2  18 -16    9.79    3.06
  -2 -18 -15   14.72    3.12
  -2  18 -15   12.52    3.30
  -2 -18 -14    4.16    1.66
  -2  18 -14    0.84    1.06
  -2 -18 -13   11.61    2.71
  -2  18 -13    4.85    2.19
  -2 -18 -12   -1.20    1.04
  -2  18 -12   -1.20    1.60
  -2 -18 -11   14.08    3.19
  -2  18 -11   14.94    3.40
[truncated: 364,718 more chars]
