# Supplementary material for: Influencing the properties of dysprosium single-molecule magnets with phosphorus donor ligands
Source: Nat Commun. 2015 Jul 1;6:7492. doi: 10.1038/ncomms8492 (PMC4507012; doi:10.1038/ncomms8492)
Supplement: Supplementary Data 4 — cif file for 1-Y [file ncomms8492-s5.cif]

data_4
_audit_creation_date              2014-04-03
_audit_creation_method
;
Olex2 1.2
(compiled 2014.03.20 svn.r2914 for OlexSys, GUI svn.r4816)
;
_shelxl_version_number            2012-9
_publ_contact_author_address      ?
_publ_contact_author_email        ?
_publ_contact_author_name         ''
_publ_contact_author_phone        ?
_publ_section_references
;
Dolomanov, O.V., Bourhis, L.J., Gildea, R.J, Howard, J.A.K. & Puschmann, H.
 (2009), J. Appl. Cryst. 42, 339-341.
;
_chemical_name_common             ?
_chemical_name_systematic
;
 ?
;
_chemical_formula_moiety          'C18 H21 Y, C9 H13 P'
_chemical_formula_sum             'C27 H34 P Y'
_chemical_formula_weight          478.42
_chemical_melting_point           ?
loop_
  _atom_type_symbol
  _atom_type_description
  _atom_type_scat_dispersion_real
  _atom_type_scat_dispersion_imag
  _atom_type_scat_source
 'C' 'C' 0.0033 0.0016 'International Tables Vol C Tables 4.2.6.8 and 6.1.1.4'
 'H' 'H' 0.0000 0.0000 'International Tables Vol C Tables 4.2.6.8 and 6.1.1.4'
 'P' 'P' 0.1023 0.0942 'International Tables Vol C Tables 4.2.6.8 and 6.1.1.4'
 'Y' 'Y' -2.7962 3.5667 'International Tables Vol C Tables 4.2.6.8 and 6.1.1.4'

_shelx_space_group_comment
;
The symmetry employed for this shelxl refinement is uniquely defined
by the following loop, which should always be used as a source of
symmetry information in preference to the above space-group names.
They are only intended as comments.
;
_space_group_crystal_system       'monoclinic'
_space_group_IT_number            14
_space_group_name_H-M_alt         'P 1 21/n 1'
_space_group_name_Hall            '-P 2yn'
loop_
  _space_group_symop_operation_xyz
 'x, y, z'
 '-x+1/2, y+1/2, -z+1/2'
 '-x, -y, -z'
 'x-1/2, -y-1/2, z-1/2'

_cell_length_a                    8.1790(6)
_cell_length_b                    24.6788(18)
_cell_length_c                    11.5031(10)
_cell_angle_alpha                 90
_cell_angle_beta                  94.707(6)
_cell_angle_gamma                 90
_cell_volume                      2314.0(3)
_cell_formula_units_Z             4
_cell_measurement_reflns_used     ?
_cell_measurement_temperature     100(2)
_cell_measurement_theta_max       ?
_cell_measurement_theta_min       ?
_shelx_estimated_absorpt_T_max    ?
_shelx_estimated_absorpt_T_min    ?
_exptl_absorpt_coefficient_mu     2.600
_exptl_absorpt_correction_T_max   ?
_exptl_absorpt_correction_T_min   ?
_exptl_absorpt_correction_type    'none'
_exptl_absorpt_process_details    ?
_exptl_crystal_colour             ?
_exptl_crystal_density_diffrn     1.373
_exptl_crystal_density_meas       ?
_exptl_crystal_density_method     ?
_exptl_crystal_description        'block'
_exptl_crystal_F_000              1000
_exptl_crystal_size_max           0.2
_exptl_crystal_size_mid           0.1
_exptl_crystal_size_min           0.05
_exptl_special_details
;
 ?
;
_exptl_transmission_factor_max    ?
_exptl_transmission_factor_min    ?
_diffrn_reflns_av_R_equivalents   0.0645
_diffrn_reflns_av_unetI/netI      0.1075
_diffrn_reflns_Laue_measured_fraction_full 0.999
_diffrn_reflns_Laue_measured_fraction_max 0.999
_diffrn_reflns_limit_h_max        9
_diffrn_reflns_limit_h_min        -10
_diffrn_reflns_limit_k_max        30
_diffrn_reflns_limit_k_min        -25
_diffrn_reflns_limit_l_max        14
_diffrn_reflns_limit_l_min        -13
_diffrn_reflns_number             9217
_diffrn_reflns_point_group_measured_fraction_full 0.999
_diffrn_reflns_point_group_measured_fraction_max 0.999
_diffrn_reflns_theta_full         26.000
_diffrn_reflns_theta_max          26.371
_diffrn_reflns_theta_min          2.945
_diffrn_ambient_temperature       100(2)
_diffrn_detector_area_resol_mean  ?
_diffrn_measured_fraction_theta_full 0.999
_diffrn_measured_fraction_theta_max 0.999
_diffrn_measurement_device_type   'multiwire proportional'
_diffrn_measurement_method        'phi and omega scans'
_diffrn_radiation_monochromator   'graphite'
_diffrn_radiation_type            MoK\a
_diffrn_radiation_wavelength      0.71073
_diffrn_source                    ?
_reflns_Friedel_coverage          0.000
_reflns_Friedel_fraction_full     .
_reflns_Friedel_fraction_max      .
_reflns_number_gt                 3182
_reflns_number_total              4724
_reflns_special_details
;
 Reflections were merged by SHELXL according to the crystal
 class for the calculation of statistics and refinement.
 
 _reflns_Friedel_fraction is defined as the number of unique
 Friedel pairs measured divided by the number that would be
 possible theoretically, ignoring centric projections and
 systematic absences.
;
_reflns_threshold_expression      'I > 2\s(I)'
_computing_cell_refinement        ?
_computing_data_collection        ?
_computing_data_reduction         ?
_computing_molecular_graphics     'Olex2 (Dolomanov et al., 2009)'
_computing_publication_material   'Olex2 (Dolomanov et al., 2009)'
_computing_structure_refinement   'XL (Sheldrick, 2008)'
_computing_structure_solution     'XS (Sheldrick, 2008)'
_refine_diff_density_max          0.755
_refine_diff_density_min          -0.911
_refine_diff_density_rms          0.143
_refine_ls_extinction_coef        .
_refine_ls_extinction_method      none
_refine_ls_goodness_of_fit_ref    1.028
_refine_ls_hydrogen_treatment     mixed
_refine_ls_matrix_type            full
_refine_ls_number_parameters      286
_refine_ls_number_reflns          4724
_refine_ls_number_restraints      0
_refine_ls_R_factor_all           0.0971
_refine_ls_R_factor_gt            0.0529
_refine_ls_restrained_S_all       1.028
_refine_ls_shift/su_max           0.001
_refine_ls_shift/su_mean          0.000
_refine_ls_structure_factor_coef  Fsqd
_refine_ls_weighting_details
;
 w=1/[\s^2^(Fo^2^)+(0.0574P)^2^]
 where P=(Fo^2^+2Fc^2^)/3
;
_refine_ls_weighting_scheme       calc
_refine_ls_wR_factor_gt           0.1082
_refine_ls_wR_factor_ref          0.1415
_refine_special_details
;
 ?
;
_olex2_refinement_description
;
1. Fixed Uiso
 At 1.2 times of:
  All C(H) groups
 At 1.5 times of:
  All C(H,H,H) groups
2. Shared sites
{C5, C5A}
{C4, C4A}
{C3, C3A}
{C2, C2A}
{C1, C1A}
3. Uiso/Uaniso restraints and constraints
Uanis(C5) = Uanis(C5A)
Uanis(C4) = Uanis(C4A)
Uanis(C3) = Uanis(C3A)
Uanis(C2) = Uanis(C2A)
Uanis(C1) = Uanis(C1A)
4. Others
 Fixed Sof: C1(0.5) H1(0.5) C2(0.5) H2(0.5) C3(0.5) H3(0.5) C4(0.5) H4(0.5)
 C5(0.5) C6(0.5) H6a(0.5) H6b(0.5) H6c(0.5) C1A(0.5) H1A(0.5) C2A(0.5) C3A(0.5)
 H3A(0.5) C4A(0.5) H4A(0.5) C5A(0.5) H5A(0.5) C6A(0.5) H6Aa(0.5) H6Ab(0.5)
 H6Ac(0.5)
5.a Aromatic/amide H refined with riding coordinates:
 C1(H1), C2(H2), C3(H3), C4(H4), C1A(H1A), C3A(H3A), C4A(H4A), C5A(H5A),
 C7(H7), C8(H8), C9(H9), C10(H10), C13(H13), C14(H14), C15(H15), C16(H16),
 C21(H21), C23(H23)
5.b Idealised Me refined as rotating group:
 C6(H6a,H6b,H6c), C6A(H6Aa,H6Ab,H6Ac), C12(H12a,H12b,H12c), C18(H18a,H18b,
 H18c), C25(H25a,H25b,H25c), C26(H26a,H26b,H26c), C27(H27a,H27b,H27c)
;
_atom_sites_solution_hydrogens    mixed
_atom_sites_solution_primary      direct
_atom_sites_solution_secondary    ?
loop_
  _atom_site_label
  _atom_site_type_symbol
  _atom_site_fract_x
  _atom_site_fract_y
  _atom_site_fract_z
  _atom_site_U_iso_or_equiv
  _atom_site_adp_type
  _atom_site_occupancy
  _atom_site_site_symmetry_order
  _atom_site_calc_flag
  _atom_site_refinement_flags_posn
  _atom_site_refinement_flags_adp
  _atom_site_refinement_flags_occupancy
  _atom_site_disorder_assembly
  _atom_site_disorder_group
 C1 C 0.5049(6) 0.1542(3) 0.5089(6) 0.0498(18) Uani 0.5 1 d . . P A 1
 H1 H 0.4893 0.1542 0.4279 0.060 Uiso 0.5 1 calc R . P A 1
 C2 C 0.5274(7) 0.2001(3) 0.5778(7) 0.055(2) Uani 0.5 1 d . . P A 1
 H2 H 0.5332 0.2357 0.5515 0.066 Uiso 0.5 1 calc R . P A 1
 C3 C 0.5399(6) 0.1830(2) 0.6948(6) 0.0477(17) Uani 0.5 1 d . . P A 1
 H3 H 0.5517 0.2053 0.7600 0.057 Uiso 0.5 1 calc R . P A 1
 C4 C 0.5315(6) 0.1266(2) 0.6957(6) 0.0412(15) Uani 0.5 1 d . . P A 1
 H4 H 0.5395 0.1050 0.7623 0.049 Uiso 0.5 1 calc R . P A 1
 C5 C 0.5090(6) 0.1070(3) 0.5796(6) 0.0464(17) Uani 0.5 1 d . . P A 1
 C6 C 0.4913(12) 0.0427(4) 0.5330(9) 0.028(2) Uani 0.5 1 d . . P A 1
 H6A H 0.3924 0.0272 0.5579 0.043 Uiso 0.5 1 calc GR . P A 1
 H6B H 0.5840 0.0221 0.5649 0.043 Uiso 0.5 1 calc GR . P A 1
 H6C H 0.4876 0.0420 0.4493 0.043 Uiso 0.5 1 calc GR . P A 1
 C1A C 0.5049(6) 0.1542(3) 0.5089(6) 0.0498(18) Uani 0.5 1 d . . P A 2
 H1A H 0.4893 0.1542 0.4279 0.060 Uiso 0.5 1 calc R . P A 2
 C2A C 0.5274(7) 0.2001(3) 0.5778(7) 0.055(2) Uani 0.5 1 d . . P A 2
 C3A C 0.5399(6) 0.1830(2) 0.6948(6) 0.0477(17) Uani 0.5 1 d . . P A 2
 H3A H 0.5517 0.2053 0.7600 0.057 Uiso 0.5 1 calc R . P A 2
 C4A C 0.5315(6) 0.1266(2) 0.6957(6) 0.0412(15) Uani 0.5 1 d . . P A 2
 H4A H 0.5395 0.1050 0.7623 0.049 Uiso 0.5 1 calc R . P A 2
 C5A C 0.5090(6) 0.1070(3) 0.5796(6) 0.0464(17) Uani 0.5 1 d . . P A 2
 H5A H 0.4991 0.0712 0.5552 0.056 Uiso 0.5 1 calc R . P A 2
 C6A C 0.5246(14) 0.2640(5) 0.5684(10) 0.046(3) Uani 0.5 1 d . . P A 2
 H6AA H 0.5700 0.2749 0.4977 0.069 Uiso 0.5 1 calc GR . P A 2
 H6AB H 0.5886 0.2792 0.6341 0.069 Uiso 0.5 1 calc GR . P A 2
 H6AC H 0.4135 0.2766 0.5677 0.069 Uiso 0.5 1 calc GR . P A 2
 C7 C 1.1021(6) 0.2056(2) 0.6515(4) 0.0282(12) Uani 1 1 d . . . . .
 H7 H 1.1917 0.1975 0.6097 0.034 Uiso 1 1 calc R . . . .
 C8 C 1.0656(7) 0.1809(2) 0.7560(5) 0.0398(15) Uani 1 1 d . . . . .
 H8 H 1.1251 0.1534 0.7954 0.048 Uiso 1 1 calc R . . . .
 C9 C 0.9232(9) 0.2053(3) 0.7896(5) 0.056(2) Uani 1 1 d . . . . .
 H9 H 0.8697 0.1963 0.8553 0.068 Uiso 1 1 calc R . . . .
 C10 C 0.8753(7) 0.2444(2) 0.7108(6) 0.0538(19) Uani 1 1 d . . . . .
 H10 H 0.7864 0.2676 0.7158 0.065 Uiso 1 1 calc R . . . .
 C11 C 0.9819(6) 0.2443(2) 0.6202(4) 0.0312(12) Uani 1 1 d . . . . .
 C12 C 0.9775(7) 0.2832(2) 0.5210(5) 0.0465(15) Uani 1 1 d . . . . .
 H12A H 1.0240 0.3171 0.5477 0.070 Uiso 1 1 calc GR . . . .
 H12B H 0.8659 0.2887 0.4906 0.070 Uiso 1 1 calc GR . . . .
 H12C H 1.0397 0.2688 0.4609 0.070 Uiso 1 1 calc GR . . . .
 C13 C 0.7843(7) 0.0941(2) 0.3920(4) 0.0388(14) Uani 1 1 d . . . . .
 H13 H 0.6798 0.0824 0.3652 0.047 Uiso 1 1 calc R . . . .
 C14 C 0.8970(6) 0.0645(2) 0.4647(4) 0.0302(12) Uani 1 1 d . . . . .
 H14 H 0.8799 0.0303 0.4954 0.036 Uiso 1 1 calc R . . . .
 C15 C 1.0397(6) 0.0955(2) 0.4830(4) 0.0280(12) Uani 1 1 d . . . . .
 H15 H 1.1346 0.0856 0.5280 0.034 Uiso 1 1 calc R . . . .
 C16 C 1.0143(6) 0.1445(2) 0.4210(4) 0.0285(12) Uani 1 1 d . . . . .
 H16 H 1.0909 0.1722 0.4173 0.034 Uiso 1 1 calc R . . . .
 C17 C 0.8542(7) 0.1447(2) 0.3654(4) 0.0354(14) Uani 1 1 d . . . . .
 C18 C 0.7789(8) 0.1878(2) 0.2867(5) 0.0499(17) Uani 1 1 d . . . . .
 H18A H 0.8541 0.1976 0.2305 0.075 Uiso 1 1 calc GR . . . .
 H18B H 0.7548 0.2190 0.3321 0.075 Uiso 1 1 calc GR . . . .
 H18C H 0.6793 0.1743 0.2470 0.075 Uiso 1 1 calc GR . . . .
 C19 C 1.0138(5) 0.06010(18) 0.8994(4) 0.0182(10) Uani 1 1 d . . . . .
 C20 C 0.9466(6) 0.08023(19) 0.9995(4) 0.0218(11) Uani 1 1 d . . . . .
 C21 C 1.0482(6) 0.08871(19) 1.1001(4) 0.0245(11) Uani 1 1 d . . . . .
 H21 H 1.0027 0.1012 1.1665 0.029 Uiso 1 1 calc R . . . .
 C22 C 1.2160(6) 0.07920(19) 1.1050(4) 0.0224(11) Uani 1 1 d . . . . .
 C23 C 1.2787(5) 0.05868(19) 1.0062(4) 0.0213(11) Uani 1 1 d . . . . .
 H23 H 1.3903 0.0512 1.0086 0.026 Uiso 1 1 calc R . . . .
 C24 C 1.1814(5) 0.04862(19) 0.9027(4) 0.0194(10) Uani 1 1 d . . . . .
 C25 C 1.2597(5) 0.0253(2) 0.7991(4) 0.0251(11) Uani 1 1 d . . . . .
 H25A H 1.2094 -0.0089 0.7780 0.038 Uiso 1 1 calc GR . . . .
 H25B H 1.3749 0.0200 0.8190 0.038 Uiso 1 1 calc GR . . . .
 H25C H 1.2445 0.0499 0.7344 0.038 Uiso 1 1 calc GR . . . .
 C26 C 0.7660(6) 0.0921(2) 1.0001(4) 0.0338(13) Uani 1 1 d . . . . .
 H26A H 0.7357 0.1197 0.9435 0.051 Uiso 1 1 calc GR . . . .
 H26B H 0.7428 0.1045 1.0761 0.051 Uiso 1 1 calc GR . . . .
 H26C H 0.7044 0.0597 0.9811 0.051 Uiso 1 1 calc GR . . . .
 C27 C 1.3258(6) 0.0902(2) 1.2136(4) 0.0325(13) Uani 1 1 d . . . . .
 H27A H 1.3628 0.1271 1.2130 0.049 Uiso 1 1 calc GR . . . .
 H27B H 1.4186 0.0663 1.2163 0.049 Uiso 1 1 calc GR . . . .
 H27C H 1.2660 0.0842 1.2809 0.049 Uiso 1 1 calc GR . . . .
 p1 P 0.88556(15) 0.05528(5) 0.76166(11) 0.0232(3) Uani 1 1 d . . . . .
 Y1 Y 0.81881(5) 0.14987(2) 0.59943(4) 0.02102(16) Uani 1 1 d . . . . .
 H2A H 0.949(5) 0.014(2) 0.713(4) 0.036(14) Uiso 1 1 d . . . . .
 H2B H 0.764(6) 0.029(2) 0.796(4) 0.038(14) Uiso 1 1 d . . . . .

loop_
  _atom_site_aniso_label
  _atom_site_aniso_U_11
  _atom_site_aniso_U_22
  _atom_site_aniso_U_33
  _atom_site_aniso_U_23
  _atom_site_aniso_U_13
  _atom_site_aniso_U_12
 C1 0.009(3) 0.059(5) 0.080(5) 0.042(4) -0.002(3) 0.002(3)
 C2 0.016(3) 0.035(4) 0.115(6) 0.042(4) 0.016(3) 0.012(3)
 C3 0.022(3) 0.035(4) 0.090(5) 0.015(3) 0.027(3) 0.005(3)
 C4 0.016(3) 0.041(4) 0.067(4) 0.026(3) 0.009(3) 0.001(3)
 C5 0.012(3) 0.052(4) 0.075(5) 0.022(4) 0.001(3) -0.004(3)
 C6 0.023(5) 0.018(6) 0.043(6) -0.001(5) -0.003(4) 0.002(5)
 C1A 0.009(3) 0.059(5) 0.080(5) 0.042(4) -0.002(3) 0.002(3)
 C2A 0.016(3) 0.035(4) 0.115(6) 0.042(4) 0.016(3) 0.012(3)
 C3A 0.022(3) 0.035(4) 0.090(5) 0.015(3) 0.027(3) 0.005(3)
 C4A 0.016(3) 0.041(4) 0.067(4) 0.026(3) 0.009(3) 0.001(3)
 C5A 0.012(3) 0.052(4) 0.075(5) 0.022(4) 0.001(3) -0.004(3)
 C6A 0.035(6) 0.055(8) 0.049(7) 0.023(6) 0.009(5) 0.024(6)
 C7 0.021(3) 0.038(3) 0.025(3) -0.005(2) -0.002(2) -0.014(3)
 C8 0.056(4) 0.032(3) 0.029(3) -0.001(3) -0.011(3) -0.025(3)
 C9 0.090(5) 0.036(4) 0.049(4) -0.028(3) 0.045(4) -0.039(4)
 C10 0.050(4) 0.019(3) 0.098(5) -0.025(3) 0.042(4) -0.017(3)
 C11 0.035(3) 0.020(3) 0.038(3) -0.009(2) 0.005(2) -0.014(3)
 C12 0.052(4) 0.029(3) 0.058(4) -0.003(3) -0.004(3) -0.013(3)
 C13 0.039(3) 0.029(3) 0.044(3) -0.016(3) -0.024(2) 0.016(3)
 C14 0.033(3) 0.022(3) 0.034(3) -0.006(2) -0.006(2) 0.006(3)
 C15 0.027(3) 0.036(3) 0.020(3) -0.004(2) -0.005(2) 0.015(3)
 C16 0.037(3) 0.028(3) 0.020(3) -0.003(2) 0.001(2) 0.004(3)
 C17 0.057(4) 0.024(3) 0.022(3) -0.011(2) -0.016(2) 0.015(3)
 C18 0.080(5) 0.030(3) 0.035(3) -0.006(3) -0.023(3) 0.024(3)
 C19 0.018(2) 0.015(2) 0.022(2) -0.0028(19) 0.0016(18) -0.002(2)
 C20 0.026(3) 0.015(3) 0.025(3) 0.001(2) 0.006(2) 0.003(2)
 C21 0.033(3) 0.015(3) 0.026(3) -0.005(2) 0.009(2) -0.001(2)
 C22 0.033(3) 0.017(3) 0.018(2) 0.000(2) 0.003(2) -0.006(2)
 C23 0.013(2) 0.020(3) 0.031(3) 0.002(2) 0.0006(19) -0.001(2)
 C24 0.020(2) 0.015(2) 0.023(2) -0.001(2) 0.0006(18) -0.003(2)
 C25 0.022(2) 0.027(3) 0.026(3) -0.002(2) -0.002(2) 0.002(2)
 C26 0.027(3) 0.030(3) 0.045(3) -0.003(3) 0.007(2) 0.002(3)
 C27 0.036(3) 0.032(3) 0.029(3) -0.004(2) -0.002(2) -0.003(3)
 p1 0.0202(7) 0.0173(7) 0.0307(7) -0.0023(5) -0.0050(5) -0.0005(6)
 Y1 0.0135(2) 0.0139(2) 0.0351(3) -0.0031(2) -0.00097(17) -0.0006(2)

_geom_special_details
;
 All esds (except the esd in the dihedral angle between two l.s. planes)
 are estimated using the full covariance matrix.  The cell esds are taken
 into account individually in the estimation of esds in distances, angles
 and torsion angles; correlations between esds in cell parameters are only
 used when they are defined by crystal symmetry.  An approximate (isotropic)
 treatment of cell esds is used for estimating esds involving l.s. planes.
;
loop_
  _geom_bond_atom_site_label_1
  _geom_bond_atom_site_label_2
  _geom_bond_distance
  _geom_bond_site_symmetry_2
  _geom_bond_publ_flag
 C1 C2 1.387(9) . ?
 C1 C5 1.418(8) . ?
 C1 Y1 2.692(5) . ?
 C2 C3 1.407(9) . ?
 C2 Y1 2.680(5) . ?
 C3 C4 1.394(8) . ?
 C3 Y1 2.736(5) . ?
 C4 C5 1.417(8) . ?
 C4 Y1 2.740(5) . ?
 C5 C6 1.678(11) . ?
 C5 Y1 2.738(5) . ?
 C7 C8 1.402(7) . ?
 C7 C11 1.397(7) . ?
 C7 Y1 2.718(5) . ?
 C8 C9 1.394(8) . ?
 C8 Y1 2.703(5) . ?
 C9 C10 1.360(9) . ?
 C9 Y1 2.661(6) . ?
 C10 C11 1.413(7) . ?
 C10 Y1 2.684(6) . ?
 C11 C12 1.488(7) . ?
 C11 Y1 2.686(5) . ?
 C13 C14 1.398(7) . ?
 C13 C17 1.418(8) . ?
 C13 Y1 2.749(5) . ?
 C14 C15 1.397(7) . ?
 C14 Y1 2.722(5) . ?
 C15 C16 1.410(7) . ?
 C15 Y1 2.694(4) . ?
 C16 C17 1.410(7) . ?
 C16 Y1 2.707(5) . ?
 C17 C18 1.494(7) . ?
 C17 Y1 2.734(5) . ?
 C19 C20 1.407(6) . ?
 C19 C24 1.397(6) . ?
 C19 p1 1.831(4) . ?
 C20 C21 1.384(6) . ?
 C20 C26 1.507(6) . ?
 C21 C22 1.389(6) . ?
 C22 C23 1.381(6) . ?
 C22 C27 1.502(6) . ?
 C23 C24 1.399(6) . ?
 C24 C25 1.514(6) . ?
 p1 Y1 3.0103(14) . ?

loop_
  _geom_angle_atom_site_label_1
  _geom_angle_atom_site_label_2
  _geom_angle_atom_site_label_3
  _geom_angle
  _geom_angle_site_symmetry_1
  _geom_angle_site_symmetry_3
  _geom_angle_publ_flag
 C2 C1 C5 110.3(6) . . ?
 C2 C1 Y1 74.6(3) . . ?
 C5 C1 Y1 76.6(3) . . ?
 C1 C2 C3 107.2(5) . . ?
 C1 C2 Y1 75.5(3) . . ?
 C3 C2 Y1 77.1(3) . . ?
 C2 C3 Y1 72.8(3) . . ?
 C4 C3 C2 108.0(6) . . ?
 C4 C3 Y1 75.4(3) . . ?
 C3 C4 C5 109.6(6) . . ?
 C3 C4 Y1 75.1(3) . . ?
 C5 C4 Y1 74.9(3) . . ?
 C1 C5 C6 126.5(7) . . ?
 C1 C5 Y1 73.1(3) . . ?
 C4 C5 C1 104.9(6) . . ?
 C4 C5 C6 128.6(6) . . ?
 C4 C5 Y1 75.1(3) . . ?
 C6 C5 Y1 116.5(4) . . ?
 C8 C7 Y1 74.4(3) . . ?
 C11 C7 C8 108.9(5) . . ?
 C11 C7 Y1 73.8(3) . . ?
 C7 C8 Y1 75.6(3) . . ?
 C9 C8 C7 107.0(6) . . ?
 C9 C8 Y1 73.3(3) . . ?
 C8 C9 Y1 76.6(3) . . ?
 C10 C9 C8 108.9(5) . . ?
 C10 C9 Y1 76.2(4) . . ?
 C9 C10 C11 109.2(6) . . ?
 C9 C10 Y1 74.3(3) . . ?
 C11 C10 Y1 74.8(3) . . ?
 C7 C11 C10 106.0(5) . . ?
 C7 C11 C12 127.7(5) . . ?
 C7 C11 Y1 76.3(3) . . ?
 C10 C11 C12 125.9(6) . . ?
 C10 C11 Y1 74.6(3) . . ?
 C12 C11 Y1 120.7(3) . . ?
 C14 C13 C17 109.4(5) . . ?
 C14 C13 Y1 74.1(3) . . ?
 C17 C13 Y1 74.4(3) . . ?
 C13 C14 Y1 76.3(3) . . ?
 C15 C14 C13 107.8(5) . . ?
 C15 C14 Y1 73.9(3) . . ?
 C14 C15 C16 107.8(4) . . ?
 C14 C15 Y1 76.2(3) . . ?
 C16 C15 Y1 75.4(3) . . ?
 C15 C16 Y1 74.3(3) . . ?
 C17 C16 C15 109.0(5) . . ?
 C17 C16 Y1 76.1(3) . . ?
 C13 C17 C18 127.1(5) . . ?
 C13 C17 Y1 75.6(3) . . ?
 C16 C17 C13 105.9(5) . . ?
 C16 C17 C18 126.8(6) . . ?
 C16 C17 Y1 73.9(3) . . ?
 C18 C17 Y1 119.5(3) . . ?
 C20 C19 p1 119.8(3) . . ?
 C24 C19 C20 119.9(4) . . ?
 C24 C19 p1 120.1(3) . . ?
 C19 C20 C26 121.5(4) . . ?
 C21 C20 C19 119.3(4) . . ?
 C21 C20 C26 119.2(4) . . ?
 C20 C21 C22 122.2(4) . . ?
 C21 C22 C27 121.7(4) . . ?
 C23 C22 C21 117.4(4) . . ?
 C23 C22 C27 120.9(4) . . ?
 C22 C23 C24 122.8(4) . . ?
 C19 C24 C23 118.4(4) . . ?
 C19 C24 C25 122.2(4) . . ?
 C23 C24 C25 119.4(4) . . ?
 C19 p1 Y1 123.23(15) . . ?
 C1 Y1 C7 146.49(18) . . ?
 C1 Y1 C8 152.0(2) . . ?
 C1 Y1 C14 94.1(2) . . ?
 C1 Y1 C15 118.99(19) . . ?
 C1 Y1 C16 108.22(18) . . ?
 C2 Y1 C1 29.9(2) . . ?
 C2 Y1 C7 121.4(2) . . ?
 C2 Y1 C8 122.7(2) . . ?
 C2 Y1 C10 76.1(2) . . ?
 C2 Y1 C11 92.18(19) . . ?
 C2 Y1 C14 123.6(2) . . ?
 C2 Y1 C15 144.3(2) . . ?
 C2 Y1 C16 121.89(18) . . ?
 C7 Y1 C14 106.32(16) . . ?
 C8 Y1 C7 29.98(14) . . ?
 C8 Y1 C14 113.65(17) . . ?
 C8 Y1 C16 93.67(16) . . ?
 C9 Y1 C1 122.0(2) . . ?
 C9 Y1 C2 93.5(2) . . ?
 C9 Y1 C7 49.36(16) . . ?
 C9 Y1 C8 30.10(18) . . ?
 C9 Y1 C10 29.47(19) . . ?
 C9 Y1 C11 50.01(17) . . ?
 C9 Y1 C14 142.3(2) . . ?
 C9 Y1 C15 118.80(18) . . ?
 C9 Y1 C16 118.62(17) . . ?
 C10 Y1 C1 105.8(2) . . ?
 C10 Y1 C7 49.07(17) . . ?
 C10 Y1 C8 49.1(2) . . ?
 C10 Y1 C11 30.52(15) . . ?
 C10 Y1 C14 154.87(16) . . ?
 C10 Y1 C15 125.04(16) . . ?
 C10 Y1 C16 108.38(16) . . ?
 C11 Y1 C1 116.81(19) . . ?
 C11 Y1 C7 29.94(15) . . ?
 C11 Y1 C8 49.98(17) . . ?
 C11 Y1 C14 125.72(16) . . ?
 C11 Y1 C15 97.34(16) . . ?
 C11 Y1 C16 77.87(16) . . ?
 C15 Y1 C7 76.52(16) . . ?
 C15 Y1 C8 88.73(17) . . ?
 C15 Y1 C14 29.90(14) . . ?
 C15 Y1 C16 30.27(14) . . ?
 C16 Y1 C7 69.26(15) . . ?
 C16 Y1 C14 49.41(16) . . ?

loop_
  _geom_torsion_atom_site_label_1
  _geom_torsion_atom_site_label_2
  _geom_torsion_atom_site_label_3
  _geom_torsion_atom_site_label_4
  _geom_torsion
  _geom_torsion_site_symmetry_1
  _geom_torsion_site_symmetry_2
  _geom_torsion_site_symmetry_3
  _geom_torsion_site_symmetry_4
  _geom_torsion_publ_flag
 C1 C2 C3 C4 2.4(6) . . . . ?
 C1 C2 C3 Y1 70.2(4) . . . . ?
 C2 C1 C5 C4 1.3(6) . . . . ?
 C2 C1 C5 C6 -178.5(6) . . . . ?
 C2 C1 C5 Y1 -67.7(4) . . . . ?
 C2 C3 C4 C5 -1.6(6) . . . . ?
 C2 C3 C4 Y1 66.0(4) . . . . ?
 C3 C4 C5 C1 0.2(6) . . . . ?
 C3 C4 C5 C6 -180.0(6) . . . . ?
 C3 C4 C5 Y1 67.8(4) . . . . ?
 C5 C1 C2 C3 -2.3(6) . . . . ?
 C5 C1 C2 Y1 69.0(4) . . . . ?
 C7 C8 C9 C10 -1.4(6) . . . . ?
 C7 C8 C9 Y1 68.7(3) . . . . ?
 C8 C7 C11 C10 2.6(6) . . . . ?
 C8 C7 C11 C12 174.9(5) . . . . ?
 C8 C7 C11 Y1 -66.7(3) . . . . ?
 C8 C9 C10 C11 3.0(7) . . . . ?
 C8 C9 C10 Y1 70.4(4) . . . . ?
 C9 C10 C11 C7 -3.5(6) . . . . ?
 C9 C10 C11 C12 -175.9(5) . . . . ?
 C9 C10 C11 Y1 67.0(4) . . . . ?
 C11 C7 C8 C9 -0.8(6) . . . . ?
 C11 C7 C8 Y1 66.3(3) . . . . ?
 C13 C14 C15 C16 0.0(5) . . . . ?
 C13 C14 C15 Y1 69.4(3) . . . . ?
 C14 C13 C17 C16 1.8(6) . . . . ?
 C14 C13 C17 C18 177.3(5) . . . . ?
 C14 C13 C17 Y1 -66.5(4) . . . . ?
 C14 C15 C16 C17 1.1(5) . . . . ?
 C14 C15 C16 Y1 69.9(3) . . . . ?
 C15 C16 C17 C13 -1.7(5) . . . . ?
 C15 C16 C17 C18 -177.3(5) . . . . ?
 C15 C16 C17 Y1 67.7(3) . . . . ?
 C17 C13 C14 C15 -1.1(6) . . . . ?
 C17 C13 C14 Y1 66.7(4) . . . . ?
 C19 C20 C21 C22 1.5(7) . . . . ?
 C20 C19 C24 C23 -1.3(7) . . . . ?
 C20 C19 C24 C25 178.0(4) . . . . ?
 C20 C19 p1 Y1 82.0(4) . . . . ?
 C20 C21 C22 C23 -2.5(7) . . . . ?
 C20 C21 C22 C27 178.1(5) . . . . ?
 C21 C22 C23 C24 1.5(7) . . . . ?
 C22 C23 C24 C19 0.3(7) . . . . ?
 C22 C23 C24 C25 -179.1(4) . . . . ?
 C24 C19 C20 C21 0.4(7) . . . . ?
 C24 C19 C20 C26 -178.8(5) . . . . ?
 C24 C19 p1 Y1 -92.1(4) . . . . ?
 C26 C20 C21 C22 -179.2(5) . . . . ?
 C27 C22 C23 C24 -179.0(5) . . . . ?
 p1 C19 C20 C21 -173.7(4) . . . . ?
 p1 C19 C20 C26 7.1(6) . . . . ?
 p1 C19 C24 C23 172.8(4) . . . . ?
 p1 C19 C24 C25 -7.9(6) . . . . ?
 Y1 C1 C2 C3 -71.3(4) . . . . ?
 Y1 C1 C5 C4 69.0(3) . . . . ?
 Y1 C1 C5 C6 -110.8(6) . . . . ?
 Y1 C2 C3 C4 -67.8(4) . . . . ?
 Y1 C3 C4 C5 -67.7(4) . . . . ?
 Y1 C4 C5 C1 -67.5(3) . . . . ?
 Y1 C4 C5 C6 112.3(6) . . . . ?
 Y1 C7 C8 C9 -67.1(4) . . . . ?
 Y1 C7 C11 C10 69.3(4) . . . . ?
 Y1 C7 C11 C12 -118.4(5) . . . . ?
 Y1 C8 C9 C10 -70.1(4) . . . . ?
 Y1 C9 C10 C11 -67.3(4) . . . . ?
 Y1 C10 C11 C7 -70.5(3) . . . . ?
 Y1 C10 C11 C12 117.0(5) . . . . ?
 Y1 C13 C14 C15 -67.8(3) . . . . ?
 Y1 C13 C17 C16 68.2(3) . . . . ?
 Y1 C13 C17 C18 -116.3(5) . . . . ?
 Y1 C14 C15 C16 -69.4(3) . . . . ?
 Y1 C15 C16 C17 -68.8(3) . . . . ?
 Y1 C16 C17 C13 -69.4(4) . . . . ?
 Y1 C16 C17 C18 115.1(5) . . . . ?

_shelx_res_file
;
TITL test in p1(1)/n
CELL 0.71073 8.179 24.6788 11.5031 90 94.707 90
ZERR 4 0.0006 0.0018 0.001 0 0.006 0
LATT 1
SYMM 0.5-X,0.5+Y,0.5-Z

SFAC C H P Y
UNIT 108 136 4 4
EADP C5 C5A
EADP C4 C4A
EADP C3 C3A
EADP C2 C2A
EADP C1 C1A
EXYZ C5 C5A
EXYZ C4 C4A
EXYZ C3 C3A
EXYZ C2 C2A
EXYZ C1 C1A

L.S. 20
PLAN  20
BIND p1 Y1
BOND
MORE -1
CONF
fmap 2
acta 52
REM <HKL>C:/Users/Conky/Desktop/TOM%20XTAL/oral240/test.hkl</HKL>

WGHT    0.057400
FVAR       0.23795
PART 1
C1    1    0.504900    0.154166    0.508925    10.50000    0.00897    0.05913 =
         0.08050    0.04154   -0.00165    0.00189
AFIX  43
H1    2    0.489317    0.154244    0.427926    10.50000   -1.20000
AFIX   0
C2    1    0.527433    0.200126    0.577759    10.50000    0.01585    0.03505 =
         0.11550    0.04186    0.01647    0.01193
AFIX  43
H2    2    0.533217    0.235657    0.551476    10.50000   -1.20000
AFIX   0
C3    1    0.539909    0.182951    0.694785    10.50000    0.02195    0.03482 =
         0.08991    0.01479    0.02695    0.00520
AFIX  43
H3    2    0.551677    0.205299    0.760032    10.50000   -1.20000
AFIX   0
C4    1    0.531525    0.126557    0.695699    10.50000    0.01650    0.04066 =
         0.06723    0.02643    0.00911    0.00057
AFIX  43
H4    2    0.539491    0.105029    0.762280    10.50000   -1.20000
AFIX   0
C5    1    0.509002    0.107036    0.579635    10.50000    0.01228    0.05156 =
         0.07497    0.02250    0.00102   -0.00390
C6    1    0.491340    0.042719    0.532960    10.50000    0.02322    0.01826 =
         0.04273   -0.00108   -0.00254    0.00225
AFIX 137
H6A   2    0.392368    0.027240    0.557899    10.50000   -1.50000
H6B   2    0.583977    0.022139    0.564936    10.50000   -1.50000
H6C   2    0.487569    0.041983    0.449342    10.50000   -1.50000
AFIX   0
PART 0
PART 2
C1A   1    0.504900    0.154166    0.508925    10.50000    0.00897    0.05913 =
         0.08050    0.04154   -0.00165    0.00189
AFIX  43
H1A   2    0.489317    0.154244    0.427926    10.50000   -1.20000
AFIX   0
C2A   1    0.527433    0.200126    0.577759    10.50000    0.01585    0.03505 =
         0.11550    0.04186    0.01647    0.01193
C3A   1    0.539909    0.182951    0.694785    10.50000    0.02195    0.03482 =
         0.08991    0.01479    0.02695    0.00520
AFIX  43
H3A   2    0.551677    0.205299    0.760032    10.50000   -1.20000
AFIX   0
C4A   1    0.531525    0.126557    0.695699    10.50000    0.01650    0.04066 =
         0.06723    0.02643    0.00911    0.00057
AFIX  43
H4A   2    0.539491    0.105029    0.762280    10.50000   -1.20000
AFIX   0
C5A   1    0.509002    0.107036    0.579635    10.50000    0.01228    0.05156 =
         0.07497    0.02250    0.00102   -0.00390
AFIX  43
H5A   2    0.499085    0.071180    0.555196    10.50000   -1.20000
AFIX   0
C6A   1    0.524593    0.263952    0.568389    10.50000    0.03541    0.05521 =
         0.04922    0.02272    0.00935    0.02353
AFIX 137
H6AA  2    0.569990    0.274872    0.497681    10.50000   -1.50000
H6AB  2    0.588550    0.279202    0.634092    10.50000   -1.50000
H6AC  2    0.413512    0.276592    0.567696    10.50000   -1.50000
AFIX   0
PART 0
C7    1    1.102065    0.205577    0.651456    11.00000    0.02111    0.03772 =
         0.02490   -0.00526   -0.00249   -0.01435
AFIX  43
H7    2    1.191655    0.197484    0.609732    11.00000   -1.20000
AFIX   0
C8    1    1.065582    0.180887    0.756024    11.00000    0.05596    0.03176 =
         0.02928   -0.00124   -0.01074   -0.02474
AFIX  43
H8    2    1.125066    0.153441    0.795444    11.00000   -1.20000
AFIX   0
C9    1    0.923234    0.205299    0.789639    11.00000    0.09016    0.03636 =
         0.04922   -0.02844    0.04540   -0.03896
AFIX  43
H9    2    0.869742    0.196307    0.855274    11.00000   -1.20000
AFIX   0
C10   1    0.875304    0.244404    0.710839    11.00000    0.05033    0.01861 =
         0.09839   -0.02461    0.04242   -0.01700
AFIX  43
H10   2    0.786428    0.267554    0.715806    11.00000   -1.20000
AFIX   0
C11   1    0.981927    0.244304    0.620181    11.00000    0.03547    0.02020 =
         0.03814   -0.00870    0.00497   -0.01443
C12   1    0.977499    0.283184    0.521048    11.00000    0.05168    0.02884 =
         0.05753   -0.00259   -0.00360   -0.01255
AFIX 137
H12A  2    1.023992    0.317130    0.547749    11.00000   -1.50000
H12B  2    0.865917    0.288676    0.490580    11.00000   -1.50000
H12C  2    1.039733    0.268822    0.460878    11.00000   -1.50000
AFIX   0
C13   1    0.784284    0.094085    0.391971    11.00000    0.03862    0.02919 =
         0.04398   -0.01591   -0.02431    0.01616
AFIX  43
H13   2    0.679835    0.082370    0.365229    11.00000   -1.20000
AFIX   0
C14   1    0.896967    0.064515    0.464675    11.00000    0.03320    0.02217 =
         0.03383   -0.00587   -0.00621    0.00613
AFIX  43
H14   2    0.879944    0.030307    0.495380    11.00000   -1.20000
AFIX   0
C15   1    1.039720    0.095518    0.482982    11.00000    0.02726    0.03598 =
         0.01968   -0.00370   -0.00507    0.01469
AFIX  43
H15   2    1.134616    0.085611    0.528048    11.00000   -1.20000
AFIX   0
C16   1    1.014317    0.144502    0.420974    11.00000    0.03688    0.02840 =
         0.02004   -0.00293    0.00059    0.00402
AFIX  43
H16   2    1.090883    0.172184    0.417347    11.00000   -1.20000
AFIX   0
C17   1    0.854160    0.144745    0.365371    11.00000    0.05712    0.02391 =
         0.02200   -0.01104   -0.01644    0.01517
C18   1    0.778884    0.187753    0.286700    11.00000    0.08029    0.02956 =
         0.03525   -0.00616   -0.02309    0.02373
AFIX 137
H18A  2    0.854144    0.197649    0.230512    11.00000   -1.50000
H18B  2    0.754822    0.218970    0.332081    11.00000   -1.50000
H18C  2    0.679326    0.174269    0.246967    11.00000   -1.50000
AFIX   0

C19   1    1.013834    0.060104    0.899398    11.00000    0.01780    0.01480 =
         0.02203   -0.00278    0.00165   -0.00164
C20   1    0.946557    0.080227    0.999474    11.00000    0.02585    0.01549 =
         0.02464    0.00122    0.00565    0.00334
C21   1    1.048216    0.088712    1.100061    11.00000    0.03282    0.01512 =
         0.02644   -0.00484    0.00850   -0.00054
AFIX  43
H21   2    1.002654    0.101197    1.166514    11.00000   -1.20000
AFIX   0
C22   1    1.216003    0.079198    1.105025    11.00000    0.03304    0.01667 =
         0.01752   -0.00042    0.00312   -0.00631
C23   1    1.278654    0.058685    1.006231    11.00000    0.01309    0.01953 =
         0.03122    0.00243    0.00060   -0.00101
AFIX  43
H23   2    1.390341    0.051239    1.008591    11.00000   -1.20000
AFIX   0
C24   1    1.181388    0.048618    0.902747    11.00000    0.02026    0.01509 =
         0.02258   -0.00073    0.00065   -0.00299
C25   1    1.259693    0.025259    0.799052    11.00000    0.02168    0.02705 =
         0.02598   -0.00165   -0.00176    0.00194
AFIX 137
H25A  2    1.209407   -0.008882    0.777952    11.00000   -1.50000
H25B  2    1.374871    0.019993    0.819027    11.00000   -1.50000
H25C  2    1.244469    0.049850    0.734406    11.00000   -1.50000
AFIX   0
C26   1    0.765955    0.092106    1.000081    11.00000    0.02709    0.03021 =
         0.04467   -0.00350    0.00676    0.00211
AFIX 137
H26A  2    0.735651    0.119658    0.943452    11.00000   -1.50000
H26B  2    0.742759    0.104492    1.076113    11.00000   -1.50000
H26C  2    0.704371    0.059737    0.981064    11.00000   -1.50000
AFIX   0
C27   1    1.325776    0.090211    1.213599    11.00000    0.03552    0.03237 =
         0.02885   -0.00388   -0.00218   -0.00272
AFIX 137
H27A  2    1.362834    0.127113    1.213009    11.00000   -1.50000
H27B  2    1.418646    0.066323    1.216314    11.00000   -1.50000
H27C  2    1.266010    0.084237    1.280871    11.00000   -1.50000
AFIX   0
p1    3    0.885555    0.055284    0.761664    11.00000    0.02022    0.01734 =
         0.03072   -0.00234   -0.00500   -0.00049

Y1    4    0.818809    0.149868    0.599430    11.00000    0.01354    0.01392 =
         0.03511   -0.00307   -0.00097   -0.00061
H2A   2    0.949359    0.014454    0.712633    11.00000    0.03623
H2B   2    0.764338    0.028525    0.795844    11.00000    0.03772
HKLF 4

REM  test in p1(1)/n
REM R1 =  0.0529 for    3182 Fo > 4sig(Fo)  and  0.0971 for all    4724 data
REM    286 parameters refined using      0 restraints

END

WGHT      0.0573      0.0000

REM Highest difference peak  0.755,  deepest hole -0.911,  1-sigma level  0.143
Q1    1   0.5390  0.1495  0.2014  11.00000  0.05    0.75
Q2    1   0.9355  0.2564  0.6738  11.00000  0.05    0.59
Q3    1   0.6804  0.0487  0.9037  11.00000  0.05    0.56
Q4    1   0.9778  0.2568  0.5808  11.00000  0.05    0.53
Q5    1   0.9010  0.2410  0.7663  11.00000  0.05    0.53
Q6    1   1.4859  0.0521  1.0407  11.00000  0.05    0.52
Q7    1   1.0266  0.2172  0.6225  11.00000  0.05    0.48
Q8    1   0.3565  0.0395  0.5018  11.00000  0.05    0.47
Q9    1   1.1182  0.3028  0.5216  11.00000  0.05    0.45
Q10   1   0.7987  0.0103  0.6630  11.00000  0.05    0.45
Q11   1   0.5051  0.2382  0.5020  11.00000  0.05    0.45
Q12   1   0.8749  0.2331  0.2990  11.00000  0.05    0.45
Q13   1   0.8436  0.2702  0.6959  11.00000  0.05    0.44
Q14   1   0.6953  0.2388  0.8033  11.00000  0.05    0.43
Q15   1   1.2459  0.0134  0.6802  11.00000  0.05    0.43
Q16   1   0.7233  0.2730  0.6556  11.00000  0.05    0.43
Q17   1   0.8941  0.0110  0.4876  11.00000  0.05    0.43
Q18   1   1.2245  0.2577  0.5070  11.00000  0.05    0.42
Q19   1   0.9379  0.2590  0.8368  11.00000  0.05    0.42
Q20   1   0.7542  0.2338  0.8891  11.00000  0.05    0.42
;
_shelx_res_checksum               40904
_shelx_hkl_file
;
   0   0  -2  165.83    6.62
   0   0   2  154.52    6.44
   0   0   3    0.95    1.61
   0   0   4   14.91    1.54
   0   0   4   10.86    2.89
   0   0  -4   11.06    1.45
   0   0   5   -0.46    0.43
   0   0   5    0.44    2.22
   0   0   6  654.57   23.64
   0   0   6  662.24   10.42
   0   0   7    2.99    4.04
   0   0   7    0.55    0.44
   0   0   8  270.95   17.88
   0   0   9   -2.60    4.88
   0   0  10  389.10   24.29
   0   0  11    4.22    6.52
   0   0  12   30.65    8.65
   0   0  13   10.77    5.93
   0   0  14   11.75    7.40
   0   1  -2 1358.23   18.92
   0  -1  -2 1385.27   19.57
   0  -1   2 1349.93   18.98
   0   1   2 1360.06   19.40
   0   1   3   -1.25    1.73
   0   1   3    0.45    0.55
   0  -1   3    0.67    0.48
   0  -1   3    0.82    1.41
   0   1  -3    0.14    0.49
   0   1   4  172.08    9.91
   0   1   4  175.75    5.40
   0   1  -4  173.17    4.99
   0  -1   4  175.47    9.81
   0  -1   4  176.21    4.86
   0   1   5  354.35    8.08
   0  -1   5  363.16    7.33
   0  -1   5  379.36   16.18
   0   1   5  345.18   15.69
   0   1  -5  332.99    7.50
   0   1   6   82.51    8.86
   0   1   6   87.13    4.12
   0  -1   6   93.29    3.84
   0   1  -6   90.28    4.14
   0  -1   6   80.03    8.50
   0  -1   7   -0.92    3.89
   0   1   7   -2.67    4.04
   0  -1   7    1.06    0.64
   0   1   7    1.76    0.81
   0   1   8   72.26    9.53
   0  -1   8   75.61    9.88
   0  -1   9   29.70    7.37
   0   1   9   19.39    6.07
   0  -1  10    5.41    5.15
   0   1  10    2.71    4.66
   0   1  11    4.33    5.56
   0  -1  11    1.82    4.29
   0   1  12   55.41   11.51
   0  -1  12   62.02   11.42
   0  -1  13    8.38    5.70
   0   1  13    9.32    6.56
   0   1  14    4.73    6.62
   0  -1  14    1.86    6.01
   0  -2   2   69.83    4.58
   0   2   2   77.10    4.94
   0  -2  -2   65.13    4.48
   0  -2   2   70.61    2.93
   0   2   3   45.92    4.65
   0  -2   3   44.13    2.48
   0  -2   3   41.12    4.34
   0   2  -3   47.71    2.74
   0   2   3   40.92    3.00
   0  -2   4  232.25    5.87
   0   2   4  221.78    6.87
   0  -2   4  228.69   11.28
   0   2  -4  226.39    6.32
   0   2   4  219.65   11.30
   0  -2   5   24.30    4.27
   0   2   5   24.78    4.56
   0   2   5   23.08    2.42
   0   2  -5   25.68    2.28
   0  -2   5   26.71    2.12
   0  -2   6    1.99    0.81
   0  -2   6   -3.74    3.31
   0   2   6   -1.41    2.63
   0   2  -6    0.62    0.67
   0   2   6    1.37    0.75
   0   2  -7  304.95    7.86
   0   2   7  280.99    8.14
   0   2   7  285.47   17.18
   0  -2   7  300.69    7.38
   0  -2   7  295.88   17.26
   0  -2   8   15.46    4.62
   0   2   8   24.24    6.18
   0   2   9   46.91    9.16
   0  -2   9   42.51    8.56
   0   2  10   -2.81    5.19
   0  -2  10   -2.87    5.00
   0   2  11    2.55    4.64
   0  -2  11    2.58    5.65
   0   2  12    5.97    5.82
   0  -2  12    2.60    4.30
   0   2  13   46.46   10.58
   0  -2  13   36.54    9.84
   0   2  14   -5.54    6.13
   0  -2  14   12.74    6.78
   0   3  -1    0.01    0.35
   0  -3   1 2502.98   19.73
   0   3  -2   50.98    2.94
   0  -3   2   63.52    3.26
   0   3   3  608.20   16.57
   0  -3   3  580.78   15.87
   0   3  -3  588.84   10.60
   0  -3   3  572.86    9.88
   0   3   4    2.55    1.19
   0  -3   4    1.31    1.80
   0   3   4    1.73    2.05
   0   3  -4    3.82    1.18
   0  -3   4    1.81    0.79
   0   3   5  487.34   18.95
   0  -3   5  460.84    9.49
   0   3  -5  507.33   10.76
   0  -3   5  508.00   18.72
   0   3   5  474.40   11.69
   0  -3   6    7.65    3.69
   0   3   6    4.33    3.11
   0   3  -6    5.45    1.44
   0  -3   6    3.61    0.98
   0   3  -7   72.71    4.19
   0   3   7   72.60    9.03
   0  -3   7   65.24    8.80
   0  -3   7   64.98    3.68
   0  -3   8   27.52    6.33
   0   3  -8   36.33    2.76
   0   3   8   27.45    6.44
   0  -3   9  166.46   15.08
   0   3   9  178.80   16.00
   0   3  10   13.66    7.22
   0  -3  10   16.79    6.40
   0   3  11   64.97   11.00
   0  -3  11   56.35   10.57
   0  -3  12   20.25    7.36
   0   3  12    8.17    6.53
   0   3  13   -8.95    8.90
   0  -3  13   -5.05    5.51
   0  -3  14    4.38    6.51
   0   3  14    5.47    6.29
   0  -4   0    0.04    0.22
   0   4  -1  173.52    6.07
   0   4  -1  156.09    5.78
   0   4  -2  504.81   10.49
   0  -4   2  511.62   10.35
   0  -4   3  480.09   10.17
   0   4  -3  488.37   10.72
   0  -4   3  498.50   14.97
   0  -4   4  352.67    8.93
   0   4   4  329.39   14.29
   0  -4   4  351.11   14.25
   0   4  -4  369.33    9.80
   0   4  -5   46.05    3.67
   0   4   5   48.78    6.38
   0  -4   5   42.95    3.25
   0  -4   5   49.35    6.36
   0   4  -6  179.55    7.18
   0  -4   6  154.20   11.72
   0   4   6  169.07   12.42
   0   4   7   13.34    4.80
   0  -4   7   16.86    5.16
   0   4  -7   16.26    2.34
   0  -4   8   27.90    6.49
   0   4  -8   32.72    3.00
   0   4   8   20.23    5.20
   0   4   9   11.56    5.12
   0  -4   9   15.79    4.80
   0  -4  10  128.64   13.98
   0   4  10  123.57   14.30
   0   4  11   46.73    9.80
   0  -4  11   40.55    9.58
   0   4  12   12.21    6.38
   0  -4  12    3.26    5.32
   0  -4  13   16.45    7.94
   0   4  13    6.87    6.28
   0   4  14    6.26    6.87
   0  -4  14    1.27    5.71
   0  -5   0    0.27    0.47
   0   5  -1   32.26    2.73
   0   5  -1   28.76    2.97
   0   5  -2  492.50   11.59
   0   5  -3   22.45    2.78
   0   5  -4   97.24    5.56
   0  -5   4  101.74    7.70
   0   5   5    0.87    2.53
   0   5  -5   -0.03    1.25
   0  -5   5   -1.26    2.70
   0  -5   6   24.68    5.05
   0   5   6   21.83    5.18
   0   5  -6   21.95    2.88
   0  -5   7    0.14    3.49
   0   5  -7    0.37    1.42
   0   5   7   -0.02    4.24
   0   5   8  299.37   19.21
   0  -5   8  286.62   18.52
   0   5  -8  351.62   10.37
   0   5   9    4.91    5.55
   0  -5   9    7.74    3.87
   0   5  10    2.54    5.41
   0  -5  10   -4.96    5.47
   0  -5  11    8.45    5.28
   0   5  11   -8.64    7.07
   0  -5  12   44.75   10.96
   0   5  12   63.10   12.18
   0  -5  13    6.35    7.22
   0   5  13   10.38    7.27
   0  -5  14   29.17   10.59
   0   5  14   22.63    8.10
   0  -6   0  163.33    5.45
   0  -6   1  479.26   11.51
   0   6  -1  491.55   12.52
   0   6  -1  501.76   10.91
   0   6  -2  149.59    7.02
   0   6  -3  237.36    9.08
   0   6  -4  312.70   10.68
   0  -6   4  328.49   14.40
   0  -6   5    9.72    3.69
   0   6  -5    9.34    2.22
   0  -6   6  102.34    9.78
   0   6  -6  102.61    6.46
   0   6  -7    3.47    1.42
   0   6   7    6.17    4.76
   0  -6   7    7.35    4.77
   0  -6   8   33.64    6.92
   0   6  -8   40.99    4.13
   0   6   8   36.07    7.72
   0  -6   9   34.33    7.00
   0   6   9   37.19    8.08
   0  -6  10   13.54    5.50
   0   6  10    6.42    4.73
   0  -6  11   13.64    5.06
   0   6  11    9.48    5.98
   0  -6  12    3.17    4.25
   0   6  12    6.05    6.98
   0  -6  13    2.23    5.07
   0  -6  14   15.34    9.64
   0  -7   0   -0.16    0.67
   0   7  -1 2215.73   23.41
   0  -7   1 2156.69   25.53
   0   7  -1 2172.13   28.53
   0   7  -2  111.34    6.62
   0   7  -2  113.08    6.80
   0   7  -3    3.44    1.70
   0   7  -4  130.75    7.46
   0  -7   5  299.06   15.48
   0   7  -5  330.97   12.06
   0   7  -6   49.82    4.88
   0  -7   6   60.02    7.90
   0  -7   7   31.31    6.69
   0   7  -7   32.68    4.12
   0   7  -8   66.37    5.59
   0  -7   8   60.08    8.65
   0  -7   9  382.99   23.14
   0  -7  10    1.21    5.18
   0  -7  11   86.42   12.86
   0  -7  12    8.52    4.69
   0  -7  13    0.29    5.76
   0  -8   0  588.69   11.90
   0   8  -1  716.10   17.61
   0  -8   1  751.82   15.81
   0   8  -1  745.44   13.96
   0   8  -2   22.38    2.97
   0   8  -2   21.24    3.33
   0   8  -3  339.84   12.54
   0   8  -4  445.62   14.56
   0  -8   5   49.86    6.85
   0   8  -5   42.70    4.96
   0  -8   6   -0.99    2.96
   0   8  -6    2.14    1.81
   0  -8   7  246.46   16.43
   0   8  -7  268.28   12.03
   0   8  -8   48.15    5.11
   0  -8   8   37.30    7.37
   0  -8   9   55.72    9.34
   0  -8  10   19.73    6.83
   0  -8  11   76.85   12.05
   0  -8  12    2.82    6.23
   0  -8  13   77.77   14.40
   0   9   0    4.07    2.81
   0   9  -1   80.64    4.94
   0   9  -1   91.63    7.06
   0   9  -2   98.33    7.27
   0   9  -2  100.70    6.56
   0   9  -3    8.28    2.44
   0   9  -3    8.15    2.63
   0   9  -4   37.07    4.78
   0   9  -5   26.52    4.09
   0  -9   5   24.22    5.27
   0  -9   6   13.16    4.58
   0   9  -6   12.53    3.36
   0   9  -7    4.92    2.18
   0  -9   7    2.67    4.05
   0  -9   8   79.33   10.37
   0   9  -8   98.37    7.60
   0  -9   9    5.68    5.73
   0  -9  10    2.65    5.91
   0  -9  11    3.20    4.68
   0  -9  12   30.60    8.44
   0  -9  13    8.67    7.04
   0  10   0  730.77   20.12
   0  10  -1   74.19    4.98
   0  10  -1   74.68    6.64
   0  10  -2   44.92    5.34
   0  10  -2   44.99    4.56
   0  10  -3   13.17    3.44
   0  10  -3   14.34    3.24
   0  10  -4  203.29   10.93
   0  10  -5    8.55    2.84
   0  10  -6  423.89   16.44
   0 -10   6  429.01   21.17
   0  10  -7    1.02    2.00
   0 -10   7    9.24    5.28
   0 -10   8   59.64    9.30
   0  10  -8   85.26    7.58
   0 -10   9   15.31    6.41
   0 -10  10   44.25    9.54
   0 -10  11   49.73   11.01
   0 -10  12   11.82    5.92
   0 -10  13   -1.65    7.25
   0  11   0    3.14    3.06
   0  11  -1  134.22    6.89
   0  11  -1  125.45    9.04
   0  11  -2  155.64    9.84
   0  11  -2  139.49    7.73
   0  11  -3   19.67    4.03
   0  11  -3   19.59    3.67
   0  11  -4    7.86    2.86
   0  11  -4    8.65    3.14
   0  11  -5  163.61   10.60
   0 -11   6   37.07    6.82
   0  11  -6   40.55    5.74
   0  11  -7    7.25    3.35
   0 -11   7    1.48    3.86
   0  11  -8  140.82   10.24
   0 -11   8  118.37   13.05
   0 -11   9   27.71    7.78
   0 -11  10    1.52    4.83
   0 -11  11   23.01    8.01
   0 -11  12   57.57   11.50
   0 -11  13   -0.66    4.60
   0  12   0   66.69    7.22
   0  12  -1  228.59   12.69
   0  12   1  221.88   12.47
   0  12  -2   88.46    8.21
   0  12  -2   82.63    6.01
   0  12  -3  114.39    9.44
   0  12  -3  103.70    7.97
   0  12  -4   36.47    5.40
   0  12  -4   33.17    5.32
   0  12  -5   11.06    4.04
   0  12  -5    4.78    2.93
   0  12  -6   11.67    3.90
   0 -12   6    5.38    4.44
   0  12  -7  496.64   19.67
   0 -12   7  457.96   23.72
   0  12  -8   10.35    3.54
   0 -12   8    8.21    6.89
   0 -12   9   12.81    5.65
   0 -12  10   38.78    9.38
   0 -12  11   39.21    9.98
   0 -12  12   11.88    6.71
   0 -12  13   47.08   12.11
   0  13   0    6.22    3.46
   0  13   1  143.66   10.43
   0  13  -1  146.29   10.93
   0  13  -2   11.30    3.82
   0  13  -2   10.20    2.46
   0  13  -3   49.42    5.63
   0  13  -3   42.42    6.18
   0  13  -4    5.53    3.31
   0  13  -4    2.15    1.74
   0  13  -5  285.67   15.16
   0  13  -5  292.94   16.51
   0  13  -6   25.00    4.99
   0  13  -6   10.30    3.81
   0  13  -7   22.30    4.71
   0 -13   7    9.17    5.82
   0 -13   8   17.67    6.77
   0  13  -8   18.76    4.64
   0  13   8   16.62    4.48
   0 -13   9   46.99    9.84
   0 -13  10    0.81    4.78
   0 -13  11   12.84    5.18
   0 -13  12   22.77    7.79
   0  14   0  369.81   17.46
   0  14   1  131.94   10.60
   0  14  -1  133.10   10.46
   0  14   2  166.56   12.20
   0  14  -2  176.22   12.42
   0  14  -2  183.65    9.33
   0  14  -3   63.77    6.20
   0  14  -3   71.30    8.04
   0  14  -4  174.05   12.36
   0  14  -4  164.20   11.17
   0  14  -5   17.21    4.63
   0  14  -5   22.87    5.10
   0  14  -6   58.50    8.63
   0  14  -6   85.59    8.97
   0  14   7    5.58    3.49
   0 -14   7    3.19    4.38
   0  14  -7    3.47    3.84
   0  14  -7    5.47    3.02
   0  14  -8   49.38    7.24
   0  14   8   47.40    7.19
   0 -14   8   44.43    8.72
   0 -14   9   15.19    7.02
   0 -14  10   45.97   10.80
   0 -14  11   12.64    7.36
   0 -14  12   12.46    7.18
   0  15   0    5.78    3.97
   0  15  -1    3.61    3.82
   0  15   1    4.38    3.99
   0  15  -2  292.23   16.19
   0  15  -2  292.81   12.14
   0  15   2  326.04   17.36
   0  15  -3   10.12    3.00
   0  15   3   10.18    4.33
   0  15  -3   12.00    4.04
   0  15  -4  145.50   11.91
   0  15  -4  138.61   10.23
   0  15  -5    0.61    2.75
   0  15  -5   -3.91    3.57
   0  15  -6   92.69   10.05
   0  15  -6   62.14    8.77
   0  15   6   79.25    9.25
   0  15  -7   -0.35    3.45
   0  15   7    7.44    4.24
   0  15  -7    2.22    3.02
   0 -15   8  294.91   21.21
   0  15   8  269.14   16.88
   0  15  -8  280.17   16.78
   0  15  -8  235.09   18.77
   0 -15   9   12.49    6.14
   0 -15  10   12.61    6.18
   0 -15  11    2.77    5.07
   0 -15  12   39.30   10.40
   0  16   0  136.47   11.89
   0  16  -1    6.67    3.99
   0  16   1   12.33    5.46
   0  16  -2  280.81   16.96
   0  16  -2  261.27   11.74
   0  16   2  274.17   16.47
   0  16  -3   65.72    8.31
   0  16  -3   52.66    5.67
   0  16   3   60.43    8.07
   0  16  -4  212.27   14.75
   0  16  -4  213.01   12.62
   0  16   4  198.76   14.28
   0  16  -5   32.83    5.97
   0  16   5   29.06    6.05
   0  16  -5   24.33    5.46
   0  16  -6   13.46    5.05
   0  16  -6   12.47    4.32
   0  16   6   13.87    4.19
   0  16  -7    0.99    3.56
   0  16   7    4.53    3.69
   0 -16   7   -0.31    4.32
   0  16  -7   -0.97    2.71
   0  16  -8   -2.46    4.42
   0  16  -8   -1.91    3.50
   0 -16   8   -3.06    4.32
   0  16   8   -1.10    2.89
   0 -16   9   33.59    8.88
   0  16  -9   33.90    8.18
   0  16 -10   89.40   13.24
   0 -16  10  138.62   16.34
   0 -16  11   20.41    6.98
   0 -16  12    2.82    4.98
   0  17   0    4.52    4.03
   0  17  -1  291.89   17.09
   0  17   1  307.15   17.90
   0  17   2    3.58    4.24
   0  17  -2    4.81    4.34
   0  17  -3   10.99    4.85
   0  17   3    6.18    3.43
   0  17  -3    5.78    2.53
   0  17  -4   19.74    4.09
   0  17   4   15.91    3.90
   0  17  -4   32.20    6.71
   0  17  -5  413.74   19.48
   0  17  -5  430.02   21.51
   0  17   5  453.58   22.18
   0  17  -6    2.56    3.71
   0  17  -6    4.64    3.58
   0  17   6    0.33    3.49
   0  17   7    1.02    2.92
   0  17  -7    6.83    4.63
   0  17  -7   -2.37    3.16
   0 -17   8    8.37    6.08
   0  17  -8    0.90    2.70
   0  17  -8    0.16    3.09
   0  17   8    0.36    2.48
   0  17  -9   37.51    8.49
   0 -17   9   55.47   10.37
   0 -17  10    4.90    6.00
   0  17 -10    4.01    5.04
   0  17 -11   16.76    6.44
   0 -17  11   26.12    9.04
   0  18   0   91.38   10.46
   0  18   1   47.87    8.22
   0  18  -1   50.69    8.16
   0  18  -2    7.10    4.04
   0  18   2    6.00    4.53
   0  18  -3  267.80   17.70
   0  18   3  244.73   16.79
   0  18  -3  242.86   12.42
   0  18  -4  100.47    8.73
   0  18  -4  139.32   12.81
   0  18   4  115.54   11.83
   0  18  -5    8.58    4.34
   0  18  -5    1.70    2.35
   0  18   5    5.71    4.45
   0  18  -6   -1.57    2.45
   0  18   6    0.66    3.27
   0  18  -6    5.16    4.22
   0  18  -7   87.29   11.00
   0  18   7   63.79    9.19
   0  18  -7   62.31    9.03
   0 -18   8    9.42    6.79
   0  18  -8   -1.92    3.48
   0  18   8    1.37    3.02
   0  18  -8   -0.90    2.54
   0  18  -9   21.01    6.39
   0 -18   9   21.14    7.36
   0 -18  10   60.69   11.63
   0 -18  11    3.55    5.38
   0  19   0    9.42    5.09
   0  19  -1   73.73    9.89
   0  19   1   66.19    9.35
   0  19  -2  163.43   14.09
   0  19   2  188.58   15.28
   0  19  -3    3.47    4.66
   0  19  -3    2.96    1.71
   0  19   3    1.66    3.46
   0  19  -4   47.30    6.05
   0  19   4   49.60    9.08
   0  19  -4   54.47    9.17
   0  19  -5  140.17   13.48
   0  19   5  145.02   13.79
   0  19  -5  108.99   10.01
   0  19  -6   30.63    7.01
   0  19   6   16.53    5.48
   0  19  -6   21.15    5.17
   0  19  -7    1.27    4.73
   0  19   7    3.52    3.54
   0  19  -7    7.45    3.90
   0  19   8   86.59   11.24
   0  19  -8   85.86   11.10
   0 -19   8   87.22   13.61
   0 -19   9   -0.34    5.76
   0 -19  10    2.26    5.39
   0 -19  11   31.02    9.80
   0  20   0  762.47   31.05
   0  20  -1   56.95    9.34
   0  20   1   59.19    9.78
   0  20   2   19.36    6.81
   0  20  -2   15.58    6.20
   0  20   3   -1.94    4.30
   0  20  -3   -0.51    3.85
   0  20  -4  112.85   12.74
   0  20  -4  113.01    9.40
   0  20   4  128.59   13.52
   0  20   5    2.26    4.08
   0  20  -5    1.64    4.17
   0  20   6  203.95   16.89
   0  20  -6  195.49   16.55
   0  20   7   39.13    8.24
   0  20  -7   36.31    7.85
   0  20   8   51.20    9.16
   0  20  -8   30.92    7.39
   0 -20   8   32.53    8.35
   0 -20   9    4.64    6.07
   0 -20  10   43.23   10.26
   0  21   0   27.78    8.00
   0  21   1  109.31   12.32
   0  21  -1  126.51   13.45
   0  21   2   81.53   10.99
   0  21  -2   62.28    9.85
   0  21  -3   11.53    5.43
   0  21   3   14.11    5.80
   0  21  -4   65.06    9.92
   0  21   4   46.32    9.31
   0  21  -5   47.46    8.96
   0  21   5   52.48    9.51
   0  21   6   56.13    9.86
   0  21  -6   50.83    9.32
   0  21   7    5.76    4.23
   0  21  -7   -0.13    3.61
   0  21   8   22.50    6.05
   0 -21   8   18.45    6.16
   0  21  -8   19.02    6.25
   0 -21   9   31.87    9.19
   0 -21  10    7.09    5.55
   0  22   0    3.85    4.87
   0  22   1  178.46   16.30
   0  22  -1  193.01   17.05
   0  22  -2   -1.12    5.13
   0  22   2    2.03    3.89
   0  22  -3   94.38   12.59
   0  22   3   90.85   11.97
   0  22  -4   44.05    9.35
   0  22   4   17.74    6.40
   0  22   5    9.73    4.40
   0  22  -5   16.31    6.93
   0  22  -6    3.56    4.36
   0  22   6   -0.42    4.02
   0  22  -7  244.28   19.71
   0  22   7  212.79   18.44
   0  22  -8    7.19    6.07
   0 -22   8    0.68    5.05
   0  22   8   10.27    5.35
   0 -22   9    6.63    6.14
   0 -22  10   13.63    8.82
   0  23   0   -2.62    5.07
   0  23   1  261.50   19.94
   0  23  -1  262.76   20.06
   0  23   2   17.44    6.81
   0  23  -2    0.17    4.39
   0  23   3   -3.21    4.55
   0  23  -3    4.04    5.37
   0  23  -4    1.79    4.80
   0  23   4   -0.59    4.39
   0  23  -5  142.49   15.84
   0  23   5  145.93   15.60
   0  23   6   -1.29    3.92
   0  23  -6   10.20    6.45
   0  23   7    6.39    4.14
   0  23  -7   19.17    6.71
   0  23   8   -4.69    5.18
   0 -23   9   56.22   12.43
   0  24   0  205.66   18.48
   0  24  -1    6.27    4.89
   0  24   1   15.64    6.90
   0  24  -2    9.84    6.07
   0  24   2    6.05    5.25
   0  24  -3  147.20   15.90
   0  24   3  116.71   13.92
   0  24  -4   24.41    7.71
   0  24   4   30.56    8.15
   0  24   5    6.19    6.25
   0  24  -5    8.63    6.11
   0  24   6   67.61   11.18
   0  24  -6   84.20   12.72
   0  24   7   -0.72    4.16
   0  24  -7    8.83    6.21
   0  24   8    0.29    4.29
   0 -24   9   16.98    7.29
   0  25   0    6.60    5.45
   0  25   1   -1.76    4.66
   0  25  -1    5.21    5.15
   0  25   2   98.10   13.79
   0  25  -2   83.69   12.72
   0  25   3   -0.38    4.60
   0  25  -3    6.22    6.80
   0  25  -4   87.70   12.73
   0  25   4   81.54   12.93
   0  25   5    3.35    4.91
   0  25  -5   11.59    6.45
   0  25   6   28.99    8.54
   0  25  -6   62.85   11.58
   0  25  -7    9.04    6.66
   0  25   7    1.69    4.90
   0  25   8   79.21   12.77
   0  26   0    0.28    5.27
   0  26  -1   -7.36    5.66
   0  26   1   -1.71    5.58
   0  26   2   52.95   10.94
   0  26  -2   47.44   11.36
   0  26   3   43.92    9.33
   0  26  -3   30.32    9.14
   0  26  -4  125.94   16.21
   0  26   4   95.33   13.69
   0  26   5   -8.66    6.17
   0  26  -5    5.46    5.54
   0  26   6   16.55    6.35
   0  26  -6    8.96    4.96
   0  26  -7   35.12   10.25
   0  26   7   34.31    9.03
   0  27   0    3.58    6.05
   0  27   1  139.44   17.02
   0  27  -1  139.17   16.20
   0  27  -2   39.05    9.37
   0  27   2   23.31    7.94
   0  27   3   16.78    6.97
   0  27  -3   23.58    8.03
   0  27  -4    7.46    6.32
   0  27   4   14.42    6.93
   0  27   5   64.90   11.82
   0  27  -5   71.28   13.43
   0  27  -6   -5.88    5.98
   0  27   6    5.10    5.99
   0  28   0   -1.91    5.92
   0  28  -1   15.22    7.68
   0  28   1   16.24    8.22
   0  28  -2   12.21    6.76
   0  28   2   20.26    8.92
   0  28  -3  140.95   16.80
   0  28   3  122.29   16.00
   0  28  -4   42.10   11.41
   0  28   4   44.01   10.71
   0  28  -5   -5.67    4.86
   0  28   5   -1.45    4.85
   0  28  -6    5.86    6.27
   0  28   6    7.21    5.88
   0  29   0   -5.78    6.91
   0  29   1    1.46    6.24
   0  29  -1   -8.11    5.92
   0  29  -2  109.21   16.26
   0  29   2  103.43   15.96
   0  29   3    0.62    4.55
   0  29  -3   11.35    8.14
   0  29  -4   39.17   10.32
   0  29   4   20.08    7.28
   0  30   0  230.40   22.94
   0  30  -1   -1.84    6.08
   0  30   1  -16.95    9.93
   0  30   2   13.78    8.38
   0  30  -2   -7.42    6.19
   0  30   3    4.72    4.88
   0  30  -3   17.56    9.49
  -1   0  14    3.01    7.43
  -1   0  13   75.65   13.29
  -1   0  12    0.46    5.00
  -1   0  11    8.58    5.04
  -1   0  10    3.47    3.96
  -1   0   9   19.73    5.78
  -1   0   8   -3.62    4.43
  -1   0   7  636.09   24.60
  -1   0   6   -0.11    2.96
  -1   0   5  286.47   13.93
  -1   0   4   -0.59    1.59
  -1   0   3  142.83    7.41
  -1   0   2   -0.78    0.97
   1   0  -2    1.75    1.02
  -1   0   1  314.65    5.92
   1   0  -1    0.75    0.93
  -1   0  -1  481.46    8.67
  -1   0  -1   90.10    4.49
   1   0   1  468.60   10.17
  -1   0  -2    2.63    1.30
  -1   0  -2    0.19    0.69
   1   0   2    1.03    1.10
   1   0   2    2.49    0.98
  -1   0  -3  194.22    7.71
   1   0   3  172.17    7.16
   1   0   3  187.91    9.11
  -1   0  -4    1.42    1.50
   1   0   4    0.70    2.19
   1   0   5    1.51    2.57
  -1   0  -5    6.03    1.95
  -1   0  -6   -0.80    1.47
   1   0   6   -2.02    2.72
   1   0   7  123.52   11.76
  -1   0  -7  115.78    7.16
  -1   0  -8    3.78    1.73
   1   0   8   -2.20    4.20
   1   0   9   34.93    8.39
   1   0  10    6.13    6.81
   1   0  11   31.51    8.83
   1   0  12    1.54    6.33
   1   0  13   35.35    9.55
   1   0  14    7.73    8.16
  -1   1  14    8.77    7.67
  -1  -1  14    4.20    6.47
  -1   1  13   -1.64    6.48
  -1  -1  13    4.33    6.47
  -1  -1  12    0.17    5.95
  -1   1  12    1.22    4.88
  -1   1  11   64.94   11.52
  -1  -1  11   59.89   10.48
  -1   1  10   69.95   10.69
  -1  -1  10   60.57   10.12
  -1   1   9  133.22   13.48
  -1  -1   9  123.21   12.84
  -1  -1   8  242.70   16.59
  -1   1   8  247.37   16.78
  -1  -1   7  311.69   17.31
  -1   1   7  303.88   17.24
  -1  -1   6   29.12    5.45
  -1   1   6   21.96    4.99
  -1   1   5  375.61   15.82
  -1  -1   5  363.15   15.41
  -1   1   4  126.03    8.44
  -1  -1   4  126.18    8.08
  -1  -1   3  616.68   15.05
  -1   1   3  610.84   15.52
  -1   1   2   13.32    1.98
  -1   1   2   12.72    1.37
   1  -1  -2    2.98    0.74
  -1  -1   2   13.90    1.44
  -1  -1   2   14.88    2.12
   1   1  -2    6.88    1.03
   1  -1  -2   16.32    2.20
   1   1  -2   15.36    2.04
  -1  -1   1 1648.41   21.15
  -1  -1   1 1661.03   13.14
   1   1  -1 1597.87   21.01
  -1  -1  -1  283.43    6.85
  -1   1  -1  109.42    5.07
   1  -1   1   -0.39    0.44
   1   1   1    0.55    0.44
  -1  -1  -1   90.75    4.63
   1  -1   1  273.41    8.03
   1   1   1  277.05    8.14
  -1  -1  -2   71.20    4.48
  -1   1  -2   63.92    4.22
   1  -1   2   63.34    4.43
   1   1   2   67.03    4.29
   1  -1   2   69.38    4.29
  -1  -1  -2   60.18    4.31
   1   1   2   71.84    4.69
  -1  -1  -3   59.24    4.35
   1   1   3   57.59    5.20
   1  -1   3   61.05    5.24
  -1   1  -3   51.96    4.16
  -1  -1  -4    2.38    1.39
   1   1   4    6.03    2.26
   1  -1   4    8.97    2.65
  -1   1  -4    6.74    1.84
  -1  -1  -5  204.39    8.89
   1   1   5  211.14   12.55
  -1   1  -5  200.21    8.77
   1  -1   5  224.00   12.63
  -1  -1  -6  304.20   11.33
  -1   1  -6  303.15   11.07
   1  -1   6  295.01   16.03
   1   1   6  316.77   16.75
   1  -1   7    0.60    2.94
  -1   1  -7    4.19    1.85
   1   1   7    0.88    3.28
   1   1   8   14.83    5.94
  -1   1  -8   10.31    2.71
   1  -1   8    7.94    4.44
   1   1   9   71.90   10.40
   1  -1   9   87.15   11.84
   1  -1  10    3.84    4.31
   1   1  10    2.55    4.54
   1  -1  11   17.40    6.39
   1   1  11   19.82    8.36
   1  -1  12   89.12   14.48
   1   1  12   96.16   14.64
   1  -1  13   18.16    8.66
   1   1  13   39.22   11.68
   1  -1  14  -11.00    8.48
   1   1  14    7.24    6.52
  -1  -2  14   22.64    8.95
  -1   2  14   18.65    8.95
  -1  -2  13   -0.74    5.90
  -1   2  13    0.19    5.49
  -1   2  12   29.42    8.33
  -1  -2  12   25.22    7.34
  -1  -2  11   10.86    4.81
  -1   2  11   15.53    6.68
  -1   2  10    4.59    4.76
  -1  -2  10   11.32    4.93
  -1  -2   9  133.93   13.32
  -1   2   9  142.99   14.46
  -1   2   8    9.82    4.66
  -1  -2   8    6.86    4.13
  -1   2   7    3.11    2.84
  -1  -2   7    6.59    2.93
  -1  -2   6  854.42   26.08
  -1   2   6  835.00   26.60
  -1   2   5   63.94    6.87
  -1  -2   5   64.09    6.72
  -1   2   4   92.25    3.31
  -1  -2   4   99.83    7.41
  -1   2   4  111.03    7.92
  -1   2   3  394.99   12.75
   1  -2  -3  401.90    7.24
   1   2  -3  409.23    7.11
  -1  -2   3  411.10   12.32
  -1   2   3  415.99    7.45
   1  -2  -2   17.05    2.32
   1   2  -2   19.15    1.79
   1  -2  -2   19.58    1.85
   1   2  -2   19.03    2.31
  -1   2   2   16.01    1.70
  -1  -2   2   16.24    2.19
   1  -2  -1    1.63    0.82
   1   2  -1   17.48    1.95
  -1  -2   1  129.54    6.15
   1   2  -1  116.37    5.92
  -1   2   1  121.95    4.80
   1  -2   0  980.30   14.65
   1   2   0 1072.62   15.35
  -1  -2  -1  275.66    7.26
  -1   2  -1  272.14    8.28
   1  -2   1  291.02    8.55
  -1  -2  -1  238.38    7.77
   1   2   1  306.77    8.89
  -1   2  -2  274.59    9.07
   1   2   2  272.30    9.33
   1  -2   2  282.92    8.88
   1   2   2  280.89    9.22
   1  -2   2  288.49    9.59
  -1  -2  -2  279.66    9.58
  -1  -2  -3   80.60    5.63
   1  -2   3   87.79    6.41
   1   2   3   81.15    6.15
  -1   2  -3   84.61    5.34
  -1   2  -4  257.93    9.66
  -1  -2  -4  225.95    9.98
   1  -2   4  241.81   11.95
   1   2   4  245.70   12.08
   1  -2   5  138.31   10.34
  -1   2  -5  133.34    7.33
   1   2   5  126.39    9.90
  -1  -2  -5  109.11    7.27
   1   2   6    5.13    3.33
  -1   2  -6    4.63    1.39
   1  -2   6    4.48    3.00
   1  -2   7    4.02    4.18
   1   2   7   -0.02    3.20
  -1   2  -7    0.88    1.28
   1  -2   8   74.28    9.62
   1   2   8   82.65   10.89
  -1   2  -8   77.67    5.94
   1   2   9    1.92    4.48
   1  -2   9    0.12    4.01
   1   2  10   99.27   13.28
   1  -2  10  100.37   12.85
   1   2  11   22.21    7.72
   1  -2  11   22.96    7.38
   1   2  12    7.63    6.25
   1  -2  12    1.98    6.11
   1   2  13    5.31    6.76
   1  -2  13    5.25    6.29
   1   2  14   17.07    9.10
   1  -2  14   10.69    7.83
  -1   3  14   16.53    7.73
  -1  -3  14   30.08   10.23
  -1  -3  13   12.63    6.79
  -1   3  13    2.98    5.75
  -1  -3  12   20.58    8.03
  -1   3  12   20.17    8.04
  -1   3  11   -5.92    5.54
  -1  -3  11    4.45    4.54
  -1  -3  10   10.51    4.79
  -1   3  10   18.93    6.23
  -1   3   9   -4.44    5.12
  -1  -3   9    5.95    3.69
  -1   3   8  163.38   14.09
  -1  -3   8  155.75   13.51
  -1   3   7   70.25    8.95
  -1  -3   7   75.77    8.68
  -1   3   6    0.63    0.61
  -1  -3   6    4.17    2.56
  -1   3   6    3.20    0.85
  -1   3   6    1.55    2.76
   1   3  -5  152.43    4.14
  -1   3   5  144.26   10.16
  -1  -3   5  154.96   10.31
  -1   3   5  165.57    5.17
   1   3  -4 1202.92   12.87
  -1   3   4 1204.33   14.54
  -1   3   4 1171.18   25.90
  -1  -3   4 1222.87   25.13
  -1  -3   3  476.11   13.56
  -1   3   3  481.94    9.37
  -1  -3   2  203.69    7.47
   1  -3  -2  200.60    6.33
   1   3  -2  200.59    9.64
  -1   3   2  202.00    6.31
   1   3  -1  174.39    7.48
   1  -3  -1  160.54    5.97
  -1   3   1  160.21    5.84
  -1  -3   1  165.42    7.22
  -1  -3   0   23.87    2.47
  -1   3   0   24.35    2.56
   1  -3   0   21.41    2.44
   1   3   1  459.76   12.65
   1  -3   1  539.83   11.98
  -1   3  -1  523.57   12.00
   1   3   2  155.45    7.34
  -1   3  -2  149.72    6.95
   1  -3   3    2.54    2.12
  -1   3  -3    2.28    1.88
   1   3   3    2.10    1.52
   1  -3   4    9.92    3.17
  -1   3  -4    9.09    2.18
   1   3   4   11.06    2.90
  -1   3  -5  405.44   12.92
   1  -3   5  402.09   17.34
   1   3   5  422.75   17.81
  -1   3  -6  205.82    9.54
   1   3   6  212.84   13.90
   1  -3   6  208.01   13.96
  -1   3  -7   50.86    4.94
   1  -3   7   45.06    7.08
   1   3   7   44.82    7.25
   1   3   8   92.44   10.98
  -1   3  -8   98.77    6.78
   1  -3   8  110.84   12.19
   1   3   9   39.43    8.33
   1  -3   9   39.96    8.78
   1  -3  10   -2.94    4.78
   1   3  10    4.38    5.27
   1  -3  11   53.65   10.54
   1   3  11   48.15    9.26
   1   3  12   42.38   10.42
   1  -3  12   51.21   11.39
   1   3  13   16.71    8.08
   1  -3  13   14.51    7.74
   1  -3  14   26.24    8.91
   1   3  14   29.63   10.71
  -1  -4  14    3.98    5.16
  -1   4  14    0.42    4.56
  -1  -4  13   15.36    7.91
  -1   4  13   16.23    6.97
  -1   4  12    8.71    6.08
  -1  -4  12    3.47    5.78
  -1   4  11   12.97    6.19
  -1  -4  11    2.98    5.28
  -1  -4  10  260.01   19.84
  -1   4  10  274.38   20.65
  -1  -4   9  101.65   11.93
  -1   4   9   93.39   12.00
  -1  -4   8   17.88    5.37
  -1   4   8   21.21    6.24
  -1   4   7   17.60    2.11
  -1  -4   7   24.14    5.57
  -1   4   7   27.91    6.19
  -1   4   7   24.92    2.35
  -1   4   6  120.95   10.33
  -1   4   6  113.86    5.02
   1   4  -6  106.99    4.09
  -1  -4   6  109.53    9.63
   1   4  -5  161.14    5.44
  -1   4   5  171.34   11.34
  -1   4   5  155.01    5.96
  -1  -4   5  160.43   10.38
   1   4  -4   74.97    3.85
  -1   4   4   69.51    4.09
  -1  -4   4   69.27    6.28
  -1   4   3  273.57    8.06
  -1  -4   3  263.89   10.43
   1   4  -2   48.95    5.20
   1  -4  -2   46.61    3.46
  -1   4   2   48.48    3.56
   1  -4  -1  164.20    6.61
  -1   4   1  167.53    6.62
   1   4  -1  173.32    7.66
  -1   4   0  608.62   13.03
  -1  -4   0  636.42   13.08
  -1   4  -1  206.38    7.94
  -1   4  -2   34.98    3.67
   1   4   3  348.71   13.07
  -1   4  -3  344.05   11.52
   1  -4   3  347.40   13.17
   1   4   4  489.71   17.56
   1  -4   4  491.67   17.54
  -1   4  -4  476.70   14.29
  -1   4  -5  106.41    6.94
   1  -4   5  107.64    9.27
   1   4   5  104.01    9.09
   1  -4   6   18.59    4.86
   1   4   6   21.17    4.40
  -1   4  -6   16.93    2.83
   1   4   7  191.10   14.80
  -1   4  -7  213.78   10.18
   1  -4   7  216.78   15.23
   1  -4   8    0.51    3.74
   1   4   8    2.41    3.88
  -1   4  -8   -1.79    1.67
   1  -4   9   42.29    8.72
   1   4   9   45.25    9.15
   1  -4  10  105.25   13.14
   1   4  10  104.72   13.10
   1  -4  11   33.67   10.22
   1   4  11   31.69    7.53
   1   4  12   -0.31    7.13
   1  -4  12   15.14    7.31
   1  -4  13   30.41   10.17
   1   4  13   27.33    8.33
   1  -4  14   19.16   10.81
   1   4  14   11.09    6.21
  -1  -5  14    8.42    6.78
  -1  -5  13   -2.39    5.37
  -1   5  13    6.65    6.50
  -1   5  12    9.03    5.30
  -1  -5  12   16.87    8.21
  -1  -5  11   27.21    8.31
  -1   5  11   28.24    8.17
  -1  -5  10   14.91    6.56
  -1   5  10   18.87    6.69
  -1   5   9   39.77    8.16
  -1  -5   9   29.76    7.36
  -1  -5   8    1.36    3.23
  -1   5   8   -4.03    4.55
  -1   5   8    2.28    1.00
   1   5  -7   15.11    1.75
  -1   5   7   17.96    2.26
  -1  -5   7   17.89    5.07
  -1   5   7   13.69    4.43
  -1   5   6    6.99    1.66
   1   5  -6    5.31    1.25
  -1  -5   6    9.93    3.31
  -1   5   6    3.22    2.94
   1   5  -5  305.38    8.71
  -1   5   5  314.19    9.49
  -1  -5   5  307.49   14.51
  -1  -5   4   41.97    5.04
  -1   5   4   42.10    3.60
   1   5  -4   42.86    3.52
  -1   5   3    8.81    1.94
  -1   5   2 1037.33   17.45
   1   5  -2 1030.58   22.55
   1   5  -1   59.05    4.62
  -1   5   1   56.59    4.34
  -1   5   0   81.68    5.18
  -1   5  -1  690.57   15.44
  -1   5  -2  258.79    9.93
  -1   5  -3  511.36   14.69
   1   5   4    0.84    2.82
  -1   5  -4   -0.52    1.67
   1  -5   4   -0.78    1.95
   1  -5   5  270.33   14.44
   1   5   5  261.83   14.66
  -1   5  -5  241.22   10.92
   1   5   6   10.85    4.62
   1  -5   6    9.09    3.58
  -1   5  -6   10.10    2.14
  -1   5  -7   33.04    4.39
   1  -5   7   22.77    5.71
   1   5   7   20.85    5.62
  -1   5  -8   52.26    5.49
   1  -5   8   55.57    9.16
   1   5   8   44.62    7.76
   1   5   9  146.17   14.82
   1  -5   9  152.78   14.81
   1   5  10    1.45    4.62
   1  -5  10   -1.38    5.70
   1   5  11    4.39    5.94
   1  -5  11   -8.05    6.70
   1   5  12   -3.04    5.57
   1  -5  12   -3.72    5.10
   1  -5  13    6.02    5.43
   1   5  13   20.50    9.63
  -1  -6  14    6.58    6.42
  -1  -6  13   -3.49    4.76
  -1  -6  12   23.82    8.25
  -1  -6  11    4.29    5.52
  -1  -6  10  186.22   16.97
  -1  -6   9   90.08   11.19
  -1   6   8   12.49    2.22
  -1  -6   8   11.76    4.52
  -1  -6   7   23.26    6.22
  -1   6   7   22.39    2.89
   1   6  -7   23.04    2.56
  -1  -6   6    3.15    2.69
   1   6  -6    3.18    1.30
  -1   6   6    2.52    1.19
   1   6  -5  244.55    8.73
  -1  -6   5  258.80   13.48
  -1   6   5  256.83    9.43
   1   6  -4  206.95    8.10
  -1  -6   4  192.27   10.81
  -1   6   4  212.95    8.57
   1   6  -3 1162.93   27.23
  -1   6   3 1145.26   19.71
  -1   6   2  600.84   14.33
   1   6  -2  605.08   17.52
  -1   6   1  236.94    9.17
   1   6  -1  241.46    9.51
  -1   6   0  412.76   12.26
  -1   6  -1    7.17    1.97
  -1   6  -2  115.94    6.98
  -1   6  -3  681.11   17.43
  -1   6  -4  753.81   19.19
   1  -6   4  740.30   22.46
  -1   6  -5  490.65   16.31
   1  -6   5  492.81   20.09
   1   6   6   34.67    6.62
  -1   6  -6   32.72    4.48
   1  -6   6   30.80    6.37
   1  -6   7  170.95   13.72
   1   6   7  165.43   13.74
  -1   6  -7  167.12    9.83
  -1   6  -8   88.54    7.30
   1   6   8   81.67   10.56
   1  -6   8   78.38    9.85
   1   6   9    2.21    4.01
   1  -6   9    4.14    4.45
   1   6  10   24.13    8.45
   1  -6  10   15.51    6.17
   1  -6  11   31.56    8.31
   1   6  11   48.01    9.88
   1  -6  12    9.49    7.12
   1   6  12    5.14    5.49
   1  -6  13   53.87   12.22
   1   6  13   30.96    9.10
  -1  -7  14   23.78    9.29
  -1  -7  13    3.05    5.97
  -1  -7  12   26.25    9.26
  -1  -7  11   14.37    6.97
  -1  -7  10   -1.68    3.91
  -1  -7   9    5.65    4.49
  -1   7   8  130.35    7.37
  -1  -7   8  126.94   12.40
  -1  -7   7   54.52    7.64
  -1   7   7   58.04    4.92
   1   7  -7   47.57    4.26
   1   7  -6    6.85    1.87
  -1   7   6    2.53    1.40
  -1  -7   6    6.83    3.48
   1   7  -5   31.05    3.71
  -1   7   5   31.19    3.73
  -1  -7   5   25.37    4.98
  -1  -7   4  421.09   16.13
   1   7  -4  412.27   12.61
  -1   7   4  418.75   12.95
  -1   7   3  111.80    6.73
   1   7  -3   99.64    8.32
  -1   7   2  559.31   15.00
   1   7  -2  580.89   17.48
  -1   7   1  490.16   14.17
   1   7  -1  520.54   14.21
  -1   7   0   97.73    6.49
  -1   7  -1    0.95    0.53
  -1   7  -1    0.33    1.47
  -1   7  -2 1591.41   26.82
  -1   7  -3   21.15    3.61
  -1   7  -4   19.24    3.60
   1  -7   5   41.47    6.14
  -1   7  -5   40.70    5.11
   1  -7   6   77.11    8.93
  -1   7  -6   76.77    6.93
  -1   7  -7   82.01    7.48
   1  -7   7   56.43    8.39
  -1   7  -8  377.46   15.37
   1  -7   8  359.23   21.34
   1  -7   9    3.44    4.41
   1  -7  10   25.76    7.34
   1  -7  11   37.90    9.80
   1  -7  12   31.86   10.21
   1  -7  13   22.26    8.88
  -1  -8  13    6.02    6.44
  -1  -8  12   44.20   10.55
  -1  -8  11    4.87    4.96
  -1  -8  10   34.35    8.22
  -1  -8   9  142.03   14.45
   1   8  -8   -0.76    1.49
  -1  -8   8   -2.33    3.60
  -1   8   8    1.65    1.39
  -1   8   7   11.32    2.62
  -1  -8   7   23.19    6.41
   1   8  -7   18.79    3.14
   1   8  -6  188.40    9.06
  -1  -8   6  175.08   12.71
  -1   8   6  186.78    9.41
  -1   8   5   14.13    2.77
  -1  -8   5   20.22    4.37
   1   8  -5   16.00    3.10
   1   8  -4  167.40    8.57
   1   8  -4  143.78   11.07
  -1   8   4  158.64    8.68
  -1   8   3  315.19   12.04
   1   8  -3  323.11   14.98
   1   8  -2   19.27    3.44
  -1   8   2   19.00    3.33
  -1   8   1   45.02    4.70
   1   8  -1   48.91    4.71
  -1   8   0  400.07   13.66
  -1   8  -1  241.03    5.51
  -1   8  -1  227.65   10.58
  -1   8  -2   -1.17    1.95
  -1   8  -3    1.57    1.91
  -1   8  -4  479.21   16.67
  -1   8  -5   34.47    4.91
   1  -8   5   44.99    7.04
   1  -8   6  207.85   14.61
  -1   8  -6  226.12   12.20
  -1   8  -7   32.32    5.12
   1  -8   7   25.73    6.40
   1  -8   8   54.06    8.73
  -1   8  -8   64.70    6.74
   1  -8   9    6.26    4.50
   1  -8  10   25.89    6.98
   1  -8  11    8.03    5.79
   1  -8  12    7.62    5.69
   1  -8  13   -6.91    8.19
  -1  -9  13    7.65    6.28
  -1  -9  12    3.08    4.51
  -1  -9  11   88.63   13.28
  -1  -9  10   21.14    7.22
  -1  -9   9    2.49    4.05
   1   9  -8  138.54    8.17
  -1  -9   8  115.27   12.00
  -1   9   8  129.11    8.53
  -1   9   7   37.97    4.76
   1   9  -7   41.27    4.81
  -1  -9   7   35.44    6.84
   1   9  -6   16.82    3.21
  -1   9   6   16.64    3.24
  -1  -9   6   14.05    4.20
   1   9  -5   71.38    6.24
  -1   9   5   64.64    6.07
  -1  -9   5   65.46    7.53
   1   9  -4   93.11    8.86
   1   9  -4   82.28    6.78
  -1   9   4   88.42    6.88
   1   9  -3   51.21    6.11
  -1   9   3   56.85    5.66
   1   9  -2  340.60   13.63
  -1   9   2  343.21   13.22
  -1   9   1  450.08   15.09
   1   9  -1  431.24   13.85
   1  -9   0  360.60    6.87
  -1   9   0  344.91   13.44
  -1   9  -1  174.18    9.73
  -1   9  -1  174.82    4.86
  -1   9  -2  132.31    8.77
  -1   9  -2  125.60    6.24
  -1   9  -3  296.63   13.25
  -1   9  -4   47.90    5.68
  -1   9  -5   78.77    7.35
   1  -9   6  525.87   23.61
  -1   9  -6  544.82   19.78
  -1   9  -7   50.24    6.28
   1  -9   7   46.37    8.06
   1  -9   8   17.07    5.08
  -1   9  -8   23.75    4.27
   1  -9   9   56.34   10.04
   1  -9  10   -1.49    4.90
   1  -9  11   -1.12    6.48
   1  -9  12   45.96   10.22
   1  -9  13    7.84    6.56
  -1 -10  13   76.66   13.79
  -1 -10  12    3.65    6.49
  -1 -10  11   16.53    6.78
  -1 -10  10    9.40    6.11
  -1 -10   9   30.86    7.63
  -1 -10   8   -2.96    4.43
  -1  10   8    4.41    2.52
   1  10  -8    9.01    2.70
  -1  10   7  121.51    8.83
   1  10  -7  121.99    8.36
  -1 -10   7  104.38   11.20
  -1  10   6   -1.94    2.42
   1  10  -6    1.43    2.05
  -1 -10   6   -1.73    3.61
   1  10  -5  334.12   13.77
   1  10  -5  296.34   17.28
  -1  10   5  312.10   13.56
   1  10  -4   32.00    5.35
   1  10  -4   34.15    4.92
  -1  10   4   33.35    4.61
  -1  10   3  404.37   15.13
   1  10  -3  446.86   17.68
  -1  10   2   11.98    3.51
   1  10  -2    8.87    2.72
   1  10  -1   57.89    5.34
  -1  10   1   47.52    5.39
  -1  10   0    5.43    2.81
   1 -10   0    5.31    1.09
  -1  10  -1  841.02   11.53
  -1  10  -1  832.75   22.04
  -1  10  -2    0.05    1.87
  -1  10  -2    1.19    1.05
  -1  10  -3   16.06    3.73
  -1  10  -4    9.22    3.07
  -1  10  -5  135.84    9.91
  -1  10  -6   20.63    4.50
   1 -10   6   13.57    5.74
   1 -10   7  362.58   21.07
  -1  10  -7  381.55   17.40
  -1  10  -8    2.81    3.03
   1 -10   8   10.02    5.16
   1 -10   9    0.88    4.24
   1 -10  10   -6.07    6.37
   1 -10  11   37.17    9.55
   1 -10  12   -4.02    7.21
   1 -10  13   11.60    6.96
  -1 -11  13    6.93    6.00
  -1 -11  12   27.38    8.42
  -1 -11  11   53.17   11.07
  -1 -11  10    9.23    5.94
  -1 -11   9   10.08    4.78
  -1 -11   8  100.19   11.57
  -1  11   8   97.83    8.54
   1  11  -8   98.80    7.92
  -1 -11   7  141.54   12.99
  -1  11   7  151.41   10.18
   1  11  -7  143.62    9.67
  -1 -11   6   14.89    4.82
   1  11  -6   14.98    4.90
   1  11  -6   19.57    4.12
  -1  11   6   17.20    3.84
  -1  11   5  175.12   10.67
   1  11  -5  176.10   10.62
   1  11  -5  160.65   13.08
   1  11  -4  301.50   16.36
  -1  11   4  310.51   14.14
   1  11  -4  301.92   14.04
   1  11  -3    3.17    2.60
  -1  11   3    1.37    2.03
   1  11  -2  686.72   19.81
  -1  11   2  698.02   20.94
   1  11  -1 1124.44   23.78
  -1  11   1 1198.87   27.34
  -1  11   0   52.08    6.08
   1 -11   0   53.97    3.27
  -1  11  -1   48.21    5.81
  -1  11  -2   84.01    7.76
  -1  11  -2   92.47    5.25
  -1  11  -3   81.13    7.93
  -1  11  -3   68.11    5.84
  -1  11  -4    4.24    3.09
  -1  11  -5  345.72   16.35
   1 -11   6  342.43   19.77
  -1  11  -6  368.92   17.49
   1 -11   7  100.14   11.39
  -1  11  -7  121.19   10.44
   1 -11   8  161.70   15.23
  -1  11  -8  162.91   12.08
   1 -11   9   85.02   12.26
   1 -11  10    2.58    5.02
   1 -11  11   31.28    8.79
   1 -11  12   38.87   10.12
   1 -11  13   27.22    9.37
  -1 -12  13  -12.01    7.57
  -1 -12  12   14.67    6.26
  -1 -12  11   23.50    8.49
  -1 -12  10   -2.28    5.91
  -1 -12   9   52.88    9.52
  -1  12   8    0.74    2.22
   1  12  -8    4.63    2.81
  -1 -12   8   -3.02    4.85
  -1 -12   7    3.35    4.30
   1  12  -7    8.90    3.15
  -1  12   7   13.85    3.88
   1  12  -7    3.58    3.52
   1  12  -6  289.05   14.35
   1  12  -6  275.10   18.19
  -1  12   6  315.66   15.39
  -1 -12   6  288.34   17.75
   1  12  -5   -2.94    2.98
  -1  12   5    0.34    2.35
   1  12  -5    3.47    2.83
  -1  12   4   52.67    6.39
   1  12  -4   47.00    6.86
   1  12  -4   57.29    6.74
   1  12  -3  281.69   14.36
   1  12  -3  308.02   14.93
  -1  12   3  323.80   15.05
  -1  12   2   14.36    4.12
   1  12  -2   16.85    3.59
  -1  12   1   18.12    5.20
  -1  12   0  444.26   17.79
   1 -12   0  456.49   10.20
  -1  12  -1   65.48    7.31
  -1  12  -2   67.61    4.49
  -1  12  -2   68.44    7.35
  -1  12  -3    6.39    3.66
  -1  12  -3    5.66    2.04
  -1  12  -4  193.71   12.56
  -1  12  -5   17.33    4.44
  -1  12  -6  117.24   10.25
   1 -12   6  100.27   11.05
  -1  12  -7  102.72    9.84
   1 -12   7  115.82   12.81
  -1  12  -8   55.03    7.52
   1 -12   8   49.57    9.07
   1 -12   9    0.56    5.68
   1 -12  10   17.62    6.19
   1 -12  11    0.13    4.91
   1 -12  12   -2.61    5.76
   1 -12  13   -0.74    5.47
  -1 -13  13    8.58    7.31
  -1 -13  12   15.18    7.16
  -1 -13  11   35.80    8.87
  -1 -13  10   24.40    6.98
  -1 -13   9   -2.32    4.30
  -1  13   8   86.19    8.62
  -1 -13   8   76.71   10.65
   1  13  -8   91.98    8.71
   1  13  -8   77.76   11.28
   1  13  -7    9.98    3.65
   1  13  -7    0.31    3.86
  -1  13   7    5.23    2.86
  -1 -13   7    9.25    5.39
   1  13  -6    2.72    3.13
  -1  13   6    2.64    2.56
   1  13  -6    2.13    2.96
   1  13  -5    9.89    3.57
   1  13  -5    8.18    3.01
  -1  13   5    9.64    3.63
   1  13  -4  264.41   15.39
   1  13  -4  267.16   14.58
  -1  13   4  259.78   14.19
   1  13  -3  130.99    9.81
   1  13  -3  164.15   11.49
  -1  13   3  132.13   10.03
  -1  13   2   22.07    4.84
   1  13  -2   14.30    3.52
  -1  13   1  254.01   13.82
   1 -13   0  382.37   10.06
  -1  13   0  354.66   16.45
  -1  13  -1    1.34    2.83
  -1  13  -2  424.81   18.39
  -1  13  -2  431.45   11.14
  -1  13  -3   57.94    7.34
  -1  13  -3   52.87    5.16
  -1  13  -4   20.18    4.54
  -1  13  -4   13.44    3.29
  -1  13  -5  100.02    9.67
  -1  13  -6  124.08   10.72
   1 -13   7  115.38   13.33
  -1  13  -7  126.89   11.43
  -1  13  -8   83.09    9.33
   1 -13   8   66.81   10.50
   1 -13   9   -1.81    4.42
   1 -13  10   24.38    7.97
   1 -13  11    6.68    5.51
   1 -13  12    8.07    6.02
  -1 -14  12   23.51    9.21
  -1 -14  11    7.39    6.53
  -1 -14  10   56.27   10.68
   1  14 -10   53.94   10.46
   1  14  -9   14.74    5.08
  -1 -14   9   23.01    6.90
   1  14  -8   33.15    5.73
  -1  14   8   41.67    6.52
  -1 -14   8   45.31    9.14
   1  14  -8   48.26    9.52
   1  14  -7  115.68   10.03
   1  14  -7   73.31   10.51
  -1  14   7  103.55    9.90
  -1 -14   7  105.56   12.31
   1  14  -6    7.43    4.63
  -1  14   6    4.95    3.26
   1  14  -6    0.37    2.68
  -1  14   5   81.06    8.50
   1  14  -5   87.89    9.20
   1  14  -5   72.20    9.18
   1  14  -4  102.50    9.39
   1  14  -4   64.31    7.87
  -1  14   4   84.63    8.58
   1  14  -3  180.82   11.59
   1  14  -3  161.69   11.74
  -1  14   3  189.67   12.63
  -1  14   2  908.62   27.20
   1  14  -2  877.60   23.65
  -1  14   1    4.03    3.16
   1 -14   0   53.33    4.04
  -1  14   0   55.23    7.28
  -1  14  -1  430.06   18.82
  -1  14  -2    2.01    2.69
  -1  14  -2    3.13    1.38
  -1  14  -3  102.92    6.90
  -1  14  -3  113.29   10.07
  -1  14  -4  213.69   11.78
  -1  14  -4  223.86   14.19
  -1  14  -5   11.97    3.64
  -1  14  -5   24.34    5.84
  -1  14  -6    7.03    3.88
  -1  14  -7  240.41   15.92
   1 -14   7  228.09   18.37
  -1  14  -8  152.30   13.08
   1 -14   8  153.38   15.76
   1 -14   9   66.74   10.74
   1 -14  10   25.20    7.59
   1 -14  11   27.77    9.21
   1 -14  12   -6.23    5.66
  -1 -15  12   -7.01    6.16
   1  15 -12  -10.48    6.55
  -1 -15  11   34.75    8.81
   1  15 -11   41.43    9.63
  -1 -15  10   -1.77    4.31
   1  15 -10   -6.49    4.87
   1  15  -9   16.55    5.78
  -1 -15   9   15.55    6.39
   1  15  -8   -2.14    2.53
  -1 -15   8    5.44    5.21
  -1  15   8   -2.27    2.94
   1  15  -8   -1.77    4.19
   1  15  -7    2.87    3.06
  -1  15   7    7.18    3.91
   1  15  -7    3.96    3.16
  -1 -15   7    9.55    4.12
   1  15  -6    3.65    3.98
  -1  15   6    0.28    2.42
   1  15  -6   -0.25    3.15
  -1  15   5  433.65   20.21
   1  15  -5  460.45   20.78
   1  15  -5  410.83   20.86
   1  15  -4    1.16    2.66
  -1  15   4   -1.06    2.97
   1  15  -4   -1.40    2.37
   1  15  -3   11.61    4.19
  -1  15   3   13.65    4.71
   1  15  -3    8.99    3.28
  -1  15   2    5.04    4.36
   1  15  -2   -0.35    1.85
  -1  15   1  121.17   10.59
  -1  15   0   25.05    5.23
  -1  15  -1  256.15   15.53
  -1  15  -2   16.70    2.45
  -1  15  -2   18.56    4.83
  -1  15  -3  273.29   16.02
  -1  15  -3  261.44   10.68
  -1  15  -4    8.22    3.68
  -1  15  -4    5.72    2.22
  -1  15  -5  187.69   12.43
  -1  15  -5  221.50   15.29
  -1  15  -6   16.76    4.41
  -1  15  -6   21.72    5.59
  -1  15  -7  111.53   11.68
   1 -15   7  123.49   14.22
  -1  15  -8    2.85    3.62
   1 -15   8    4.00    4.84
   1 -15   9  124.47   15.54
   1 -15  10   15.51    8.07
   1 -15  11    3.62    4.84
   1 -15  12    4.91    6.45
   1  16 -12   16.02    7.99
  -1 -16  12   16.23    7.29
   1  16 -11   12.49    6.12
  -1 -16  11    1.70    4.49
   1  16 -10   35.07    9.08
  -1 -16  10   33.67    9.01
   1  16  -9   98.08   13.54
  -1 -16   9   65.96   10.76
   1  16  -8    4.43    3.79
   1  16  -8    0.21    3.72
  -1  16   8   -3.48    4.14
  -1 -16   8   -3.27    4.62
   1  16  -7   16.89    5.65
   1  16  -7   14.88    4.57
  -1  16   7    8.03    4.01
  -1 -16   7   12.77    6.14
  -1  16   6   36.09    6.38
   1  16  -6   43.39    7.40
   1  16  -6   36.98    7.29
   1  16  -5   11.15    4.36
  -1  16   5   15.84    4.86
   1  16  -5   13.23    4.91
   1  16  -4   44.53    6.61
   1  16  -4   31.27    6.29
  -1  16   4   37.02    6.38
  -1  16   3  352.49   18.50
   1  16  -3  336.65   16.15
   1  16  -3  360.96   19.10
   1  16  -2  161.20   10.88
   1  16  -2  195.53   13.94
  -1  16   2  175.56   13.13
  -1  16   1    4.83    3.93
  -1  16   0   72.78    9.10
  -1  16  -1  114.21   11.29
  -1  16  -2   13.99    4.50
  -1  16  -3   95.54   10.13
  -1  16  -3   65.67    5.35
  -1  16  -4   95.99    7.75
  -1  16  -4   98.44   10.37
  -1  16  -5    3.34    3.70
  -1  16  -5    3.39    2.12
  -1  16  -6    3.85    4.08
  -1  16  -6    1.41    2.36
  -1  16  -7  118.52   11.95
  -1  16  -7   97.97   11.03
   1 -16   7  112.24   13.26
   1 -16   8   17.10    7.10
  -1  16  -8   20.56    5.91
   1 -16   9    0.55    4.56
   1 -16  10   20.74    8.36
   1 -16  11   25.62    8.09
   1 -16  12  -11.34    8.81
  -1 -17  11    9.63    6.75
   1  17 -11    9.77    6.56
  -1 -17  10   37.92    9.66
   1  17 -10   30.95    8.57
   1  17  -9   -1.16    3.68
  -1 -17   9    5.04    4.08
  -1 -17   8   38.82    8.47
   1  17  -8   41.15    7.52
  -1  17   8   43.79    7.67
   1  17  -8   30.05    7.46
   1  17  -7    2.31    3.69
  -1  17   7    4.27    4.36
   1  17  -7    3.87    3.99
   1  17  -6   15.17    5.28
   1  17  -6   18.76    5.18
  -1  17   6   17.67    5.21
   1  17  -5   31.20    6.25
   1  17  -5   23.52    5.17
  -1  17   5   22.72    5.60
   1  17  -4  359.46   19.61
   1  17  -4  294.42   16.31
  -1  17   4  357.69   19.49
   1  17  -3    3.22    4.02
  -1  17   3    5.39    4.65
   1  17  -3   -0.21    2.11
   1  17  -2   10.28    3.94
  -1  17   2   13.57    4.77
  -1  17   1   21.29    5.31
  -1  17   0   26.08    5.88
  -1  17  -1   -3.88    3.56
  -1  17  -2  282.69   17.51
  -1  17  -3    3.12    4.47
  -1  17  -3   -0.17    1.60
  -1  17  -4   15.05    5.31
  -1  17  -4    9.55    2.92
  -1  17  -5   81.29    8.07
  -1  17  -5   84.24   10.28
  -1  17  -6    4.82    3.83
  -1  17  -6    2.72    2.70
  -1  17  -7    0.08    2.99
  -1  17  -7   -0.14    3.75
  -1  17  -8   95.28   11.59
   1 -17   8   89.19   12.94
   1 -17   9   -1.92    3.61
   1 -17  10   50.32   11.57
   1 -17  11   26.50    9.26
   1  18 -11    9.80    6.71
  -1 -18  11   27.38    9.26
   1  18 -10   27.87    8.12
  -1 -18  10   23.72    8.56
   1  18  -9   42.19    9.67
  -1 -18   9   59.32   10.84
   1  18  -8    0.86    2.93
  -1  18   8    5.40    3.34
  -1 -18   8    4.63    4.56
   1  18  -8   -5.53    4.93
   1  18  -7   12.03    5.63
   1  18  -7    1.95    3.80
  -1  18   7   -0.03    3.37
  -1  18   6  163.91   13.95
   1  18  -6  148.01   13.75
   1  18  -6  182.06   14.69
   1  18  -5    3.50    3.18
   1  18  -5    6.49    4.49
  -1  18   5    2.36    3.48
   1  18  -4  108.93   10.15
  -1  18   4  118.14   11.93
   1  18  -4  133.62   12.62
   1  18  -3  261.53   14.74
   1  18  -3  248.85   17.47
  -1  18   3  285.16   17.96
  -1  18   2  131.09   12.16
   1  18  -2  136.41   13.04
   1  18  -1   11.32    5.14
  -1  18   1    6.46    4.65
  -1  18   0  188.24   14.66
  -1  18  -1    2.85    4.20
  -1  18  -2    0.05    3.57
  -1  18  -3   12.35    5.03
  -1  18  -3    8.92    2.21
  -1  18  -4  153.10    9.29
  -1  18  -4  152.30   13.50
  -1  18  -5   42.72    7.51
  -1  18  -6   34.37    7.48
  -1  18  -7   37.60    7.79
  -1  18  -8   62.67    9.87
   1 -18   8   47.77   10.08
   1 -18   9    5.95    5.59
   1 -18  10   61.61   11.96
   1 -18  11    2.23    6.63
  -1 -19  11   32.75   10.02
   1  19 -10   17.03    7.62
  -1 -19  10    7.43    6.72
   1  19  -9   13.37    6.43
  -1 -19   9   16.07    6.02
  -1  19   8   55.47    9.24
  -1 -19   8   37.29    8.60
   1  19  -8   29.83    7.64
   1  19  -7   32.39    7.59
   1  19  -7   35.77    7.58
  -1  19   7   30.76    6.64
  -1  19   6    8.84    3.83
   1  19  -6    4.89    3.71
   1  19  -6    4.22    4.59
   1  19  -5  304.20   17.94
  -1  19   5  293.17   19.39
   1  19  -5  295.53   19.27
  -1  19   4  124.97   12.65
   1  19  -4  107.23   12.18
   1  19  -4  113.60   10.47
  -1  19   3   31.69    6.99
   1  19  -3   37.87    6.13
   1  19  -3   36.46    7.76
  -1  19   2  251.74   17.38
   1  19  -2  261.63   18.40
   1  19  -1  133.56   13.20
  -1  19   1  114.08   12.01
  -1  19   0   23.14    6.25
   1  19   0   26.06    6.64
  -1  19  -1   49.16    8.97
  -1  19  -2    5.38    4.00
  -1  19  -3  118.11   12.55
  -1  19  -4   58.46    9.64
  -1  19  -5  114.52   12.69
  -1  19  -6  155.14   14.65
  -1  19  -7   49.73    9.05
  -1  19  -8   27.47    7.62
   1 -19   8   26.94    9.09
   1  19   9  103.01   12.33
   1 -19   9   98.92   14.75
   1 -19  10    1.74    6.36
   1 -19  11    6.62    7.49
  -1 -20  10   13.40    6.88
  -1 -20   9   62.41   11.55
   1  20  -8    6.02    4.24
  -1 -20   8   10.24    7.24
  -1  20   8   -2.45    4.14
   1  20  -7   89.92   11.27
   1  20  -7   92.79   11.56
  -1  20   7   90.29   11.55
   1  20  -6    8.98    4.00
   1  20  -6    4.65    4.97
  -1  20   6   17.81    5.90
  -1  20   5  112.07   12.68
   1  20  -5   71.49    8.78
   1  20  -5  101.39   11.86
  -1  20   4    3.72    4.50
   1  20  -4    2.99    3.09
   1  20  -4   -3.16    4.06
  -1  20   3   86.86   10.89
   1  20  -3   88.71   11.88
   1  20  -2   48.11    9.52
  -1  20   2   40.57    7.98
   1  20  -1   32.83    7.60
  -1  20   1   35.03    7.44
  -1  20   0    0.06    4.31
   1  20   0    1.66    4.70
  -1  20  -1  274.60   18.76
  -1  20  -2   -0.54    4.29
  -1  20  -3    3.50    3.73
  -1  20  -4    9.01    5.12
  -1  20  -5   -2.69    4.29
  -1  20  -6   38.79    8.81
  -1  20  -7   48.52    9.13
   1 -20   8   25.91    8.44
  -1  20  -8    9.83    4.91
   1  20   8    7.61    4.06
   1  20   9    1.51    3.85
   1 -20   9   -3.15    5.71
   1 -20  10   10.65    7.66
  -1 -21  10   13.90    6.03
  -1 -21   9   -2.15    5.61
  -1  21   8   32.94    7.68
  -1 -21   8   34.57    9.41
  -1  21   7   27.79    7.44
   1  21  -7   42.92    8.90
   1  21  -6   -1.35    4.33
  -1  21   6   -1.92    3.76
   1  21  -6    1.31    3.15
   1  21  -5   56.59    8.16
  -1  21   5   75.09   10.92
   1  21  -5   84.61   11.42
   1  21  -4  116.18   10.79
  -1  21   4  121.42   13.25
   1  21  -4  123.22   14.03
   1  21  -3   21.75    6.66
  -1  21   3   15.32    6.06
  -1  21   2   40.99    8.44
   1  21  -2   48.47    8.81
  -1  21   1  378.33   22.46
   1  21  -1  391.71   23.35
  -1  21   0  110.92   12.38
   1  21   0  122.54   13.40
   1  21   1    5.76    4.86
  -1  21  -1   18.23    6.81
   1  21   2   34.27    7.66
  -1  21  -2   36.83    7.87
  -1  21  -3    8.28    6.13
  -1  21  -4   23.67    7.33
  -1  21  -5   62.90   10.67
  -1  21  -6  129.24   14.02
   1  21   7   46.06    8.74
  -1  21  -7   51.98    9.51
  -1  21  -8   -4.40    5.08
   1  21   8   -3.59    5.17
   1 -21   8    5.10    4.92
   1 -21   9   14.39    7.31
   1 -21  10   21.69    9.06
  -1 -22  10   21.65    7.71
  -1 -22   9   11.43    5.89
  -1 -22   8   18.32    6.82
  -1  22   8   23.47    6.55
   1  22  -7   25.98    7.11
  -1  22   7    7.87    4.94
   1  22  -6  268.06   20.38
  -1  22   6  218.19   18.51
  -1  22   5   -0.91    4.87
   1  22  -5    2.06    4.05
  -1  22   4   39.60    8.22
   1  22  -4   55.49    9.38
  -1  22   3   46.81    8.54
   1  22  -3   62.72   10.50
   1  22  -2    3.56    4.90
  -1  22   2   -1.01    4.60
   1  22  -1    8.30    7.06
  -1  22   1   15.49    7.26
   1  22   0  387.47   24.02
  -1  22   0  381.73   23.25
   1  22   1   23.25    7.38
  -1  22  -1   25.54    6.87
   1  22   2   22.47    6.24
  -1  22  -2   18.73    7.17
   1  22   3    7.56    5.68
  -1  22  -3   18.06    6.83
  -1  22  -4   91.15   12.13
   1  22   4   82.32   11.31
   1  22   5   13.88    7.25
  -1  22  -5    6.40    5.70
   1  22   6   77.39   11.42
  -1  22  -6   83.35   12.21
  -1  22  -7   24.00    7.29
   1  22   7   26.57    7.90
  -1  22  -8   36.55    9.52
   1 -22   8   23.53    9.07
   1  22   8   27.12    8.33
   1 -22   9    5.78    5.20
  -1 -23   9   20.92    8.04
  -1  23   8   67.46   11.26
  -1 -23   8   67.82   12.23
   1  23  -7   16.09    7.39
  -1  23   7    7.69    4.69
  -1  23   6    4.08    4.82
   1  23  -6   13.18    6.43
  -1  23   5    3.42    4.58
   1  23  -5    3.77    5.33
  -1  23   4   87.22   11.90
   1  23  -4   86.21   12.06
  -1  23   3   18.03    6.73
   1  23  -3   27.99    7.70
   1  23  -2  142.85   15.43
  -1  23   2  154.51   15.37
  -1  23   1   55.52    9.81
   1  23  -1   59.05   10.25
   1  23   0   73.25   10.89
  -1  23   0   74.43   11.29
   1  23   1    0.66    4.57
  -1  23  -1    8.14    5.97
  -1  23  -2  137.90   14.82
   1  23   2  120.34   14.68
  -1  23  -3    5.12    5.12
   1  23   3   -1.34    4.15
   1  23   4    1.95    5.10
  -1  23  -4    7.38    5.66
  -1  23  -5   52.92   10.05
   1  23   5   58.40   11.26
   1  23   6   58.86   10.42
  -1  23  -6   51.80   10.12
   1  23   7   36.21    8.29
  -1  23  -7   36.97    8.86
  -1  23  -8   82.42   12.54
   1  23   8  102.10   13.75
   1 -23   9   -7.76    6.94
  -1 -24   9   26.22    9.16
  -1 -24   8   18.32    6.94
  -1  24   8   15.67    5.73
   1  24  -7   61.32   10.70
  -1  24   7   60.39   11.06
   1  24  -6   12.22    6.40
  -1  24   6    5.49    5.27
   1  24  -5   15.66    6.29
  -1  24   5   10.99    5.07
  -1  24   4   26.27    7.97
   1  24  -4   29.24    7.89
  -1  24   3   63.11   10.39
   1  24  -3   71.29   11.34
  -1  24   2   92.29   12.66
   1  24  -2   96.18   12.82
   1  24  -1   10.14    5.69
  -1  24   1    8.01    5.66
  -1  24   0   27.24    8.21
   1  24   0   24.48    8.08
   1  24   1   89.50   12.63
  -1  24  -1   83.73   12.27
  -1  24  -2   -3.60    3.91
   1  24   2    1.18    3.68
  -1  24  -3   74.97   11.68
   1  24   3   68.56   11.16
   1  24   4   25.60    7.24
  -1  24  -4   43.96    9.33
   1  24   5    8.44    6.05
  -1  24  -5   10.39    6.75
  -1  24  -6   11.98    5.71
   1  24   6   12.97    6.70
   1  24   7   62.16   11.03
  -1  24  -7   66.75   11.83
  -1  24  -8   11.52    7.65
   1  24   8    4.36    5.53
  -1  25   8   -1.58    4.66
   1  25  -7   19.60    6.89
  -1  25   7   29.99    7.82
  -1  25   6    2.51    3.78
   1  25  -6    7.07    6.83
   1  25  -5   74.76   12.23
  -1  25   5   75.09   12.16
  -1  25   4    4.87    5.49
   1  25  -4    1.59    4.90
  -1  25   3    7.39    5.31
   1  25  -3   19.41    7.42
  -1  25   2    0.60    5.30
   1  25  -2    2.04    4.10
  -1  25   1   68.37   11.63
   1  25  -1   69.12   11.12
   1  25   0   18.70    8.02
  -1  25   0    1.65    4.73
   1  25   1  123.35   14.90
  -1  25  -1  134.72   15.71
  -1  25  -2    9.65    6.85
   1  25   2    3.93    6.92
  -1  25  -3   92.52   13.17
   1  25   3   90.67   14.35
  -1  25  -4   12.42    7.59
   1  25   4    7.17    7.20
   1  25   5   25.08    8.47
  -1  25  -5   24.31    7.46
  -1  25  -6   48.33   10.08
   1  25   6    9.33    5.86
  -1  25  -7    9.91    6.61
   1  25   7   -4.30    5.44
  -1  25  -8    0.27    5.57
   1  25   8   10.09    6.41
  -1  26   7   13.34    6.77
   1  26  -7   -3.19    6.30
  -1  26   6   12.65    5.91
   1  26  -6   15.92    6.80
   1  26  -5   -4.17    6.47
  -1  26   5   16.55    7.01
  -1  26   4   87.72   13.39
   1  26  -4   79.17   13.41
   1  26  -3  272.47   22.82
  -1  26   3  348.14   25.13
   1  26  -2    7.81    5.18
  -1  26   2   11.43    6.51
  -1  26   1    3.73    5.75
   1  26  -1   18.69    8.27
  -1  26   0   61.65   11.70
   1  26   0   35.36    9.56
   1  26   1    7.00    5.57
  -1  26  -1   10.61    6.20
   1  26   2    4.31    5.96
  -1  26  -2   19.41    7.29
   1  26   3   60.47   11.60
  -1  26  -3   72.20   12.31
  -1  26  -4   69.68   11.61
   1  26   4   50.38   10.69
   1  26   5   60.79   11.95
  -1  26  -5   67.33   11.91
  -1  26  -6   20.76    7.63
   1  26   6   24.68    8.13
   1  26   7   98.26   14.62
  -1  26  -7   92.85   14.16
   1  27  -6    3.70    5.87
  -1  27   6   12.76    7.42
   1  27  -5   23.49    8.81
  -1  27   5   28.41    8.41
  -1  27   4   95.38   13.52
   1  27  -4  100.18   15.10
  -1  27   3    2.82    5.79
   1  27  -3    3.67    6.22
  -1  27   2   35.58    9.36
   1  27  -2   23.00    7.92
  -1  27   1    4.61    5.11
   1  27  -1    3.29    5.47
  -1  27   0    1.84    5.54
   1  27   0   -0.21    5.36
   1  27   1   16.99    8.21
  -1  27  -1   14.97    8.92
  -1  27  -2  191.21   19.24
   1  27   2  120.95   16.22
  -1  27  -3   -2.47    5.65
   1  27   3    5.30    4.95
  -1  27  -4   -1.11    4.80
   1  27   4   -3.65    4.91
   1  27   5   22.87    8.12
  -1  27  -5   29.56    9.82
   1  27   6   19.85    7.37
  -1  27  -6   34.93    9.47
  -1  28   5   -0.65    4.26
   1  28  -5   -1.23    5.26
  -1  28   4   -2.29    4.25
   1  28  -4   20.22    8.54
  -1  28   3   67.10   11.95
   1  28  -3   83.06   13.77
  -1  28   2   35.61    9.56
   1  28  -2   43.81   10.16
  -1  28   1   34.73   10.78
   1  28  -1   34.00   10.14
   1  28   0   74.99   13.16
  -1  28   0   53.18   11.20
   1  28   1    9.83    7.79
  -1  28  -1   28.45    9.38
  -1  28  -2    7.45    6.33
   1  28   2   -2.68    5.64
  -1  28  -3   16.86    7.61
   1  28   3   14.46    7.19
   1  28   4   84.83   13.49
  -1  28  -4   87.51   14.04
   1  28   5   17.88    7.41
  -1  28  -5   24.42    8.68
   1  29  -4   24.88    8.61
  -1  29   4   10.25    6.61
  -1  29   3    7.68    5.52
   1  29  -3    1.37    5.51
  -1  29   2   32.78   10.77
   1  29  -2   24.28    8.11
  -1  29   1   58.90   12.20
   1  29  -1   58.25   11.97
   1  29   0   15.88    7.14
  -1  29   0    0.37    6.60
  -1  29  -1   48.48   11.53
   1  29   1   29.73    9.33
  -1  29  -2   30.83   10.92
   1  29   2   18.78    7.38
  -1  29  -3   70.93   13.44
   1  29   3   81.75   13.82
   1  29   4   20.95    9.86
  -1  29  -4   13.16    8.22
  -1  30   3   93.20   14.73
   1  30  -3   76.15   13.65
  -1  30   2    4.20    6.13
   1  30  -2   18.22    8.30
   1  30  -1   18.21    8.82
  -1  30   1   14.24    7.00
  -1  30   0    3.09    7.51
   1  30   0    3.65    6.55
  -1  30  -1   93.95   15.88
   1  30   1   86.55   14.40
  -1  30  -2  -10.49    7.61
   1  30   2   -4.57    6.15
  -2   0  14    1.17    6.08
  -2   0  13    0.83    5.27
  -2   0  12   55.11   11.24
  -2   0  11   -2.92    5.62
  -2   0  10   26.09    6.97
  -2   0   9    1.13    4.05
  -2   0   8   52.37    7.91
  -2   0   7    3.13    3.19
  -2   0   6  211.60   13.07
   2   0  -5    0.92    0.62
  -2   0   5   -0.08    0.56
  -2   0   5    1.30    2.16
  -2   0   4   -0.09    0.74
   2   0  -4    0.56    0.69
  -2   0   4   -1.22    2.01
  -2   0   3   -1.86    1.49
   2   0  -3   -0.27    0.80
  -2   0   3    1.45    1.10
   2   0  -2   14.97    1.95
   2   0  -2   14.41    2.28
   2   0  -2   15.14    3.11
  -2   0   2   17.04    1.98
  -2   0   2   18.24    2.58
  -2   0   1    0.21    1.31
   2   0  -1    2.47    1.49
  -2   0   0  140.16    7.50
   2   0   1   -1.98    1.07
  -2   0  -1    0.07    1.71
   2   0   2  319.80   10.19
  -2   0  -2  313.66   12.09
   2   0   3    1.09    1.46
  -2   0  -3    2.04    2.25
   2   0   4  780.20   21.93
  -2   0  -4  804.52   20.91
  -2   0  -5    3.39    2.49
   2   0   5   -3.93    2.72
  -2   0  -6   -0.30    1.79
   2   0   6   -1.53    3.48
   2   0   7   -6.34    4.47
  -2   0  -7   -2.68    2.68
  -2   0  -8  187.67   11.63
   2   0   8  174.36   15.07
   2   0   9    6.15    5.24
  -2   0  -9   -3.27    2.37
   2   0  10  217.65   19.06
   2   0  11   -3.88    4.84
   2   0  12  130.85   17.28
   2   0  13   -0.72    6.49
  -2  -1  14   28.15    9.18
  -2   1  14   19.98    8.17
  -2  -1  13   13.20    7.54
  -2   1  13   13.05    6.88
  -2  -1  12    9.67    6.26
  -2   1  12   13.84    6.06
  -2  -1  11    4.14    3.95
  -2   1  11    0.66    4.59
  -2   1  10   74.37   11.08
  -2  -1  10   61.10   10.27
  -2  -1   9    9.41    4.99
  -2   1   9    7.23    4.52
  -2  -1   8  138.81   12.33
  -2   1   8  159.29   13.64
  -2  -1   7  173.96   12.72
  -2   1   7  156.92   12.26
  -2  -1   6    2.58    2.27
  -2   1   6    6.69    3.43
   2   1  -5  163.39    4.70
  -2  -1   5  174.05   10.50
  -2   1   5  177.21   10.85
  -2   1   5  144.72    5.02
   2  -1  -5  161.40    4.97
  -2   1   4  114.16    5.12
   2   1  -4  116.27    4.95
   2  -1  -4  125.13    5.19
  -2  -1   4  119.85    5.19
  -2   1   4  125.30    8.11
  -2  -1   4  123.74    7.89
  -2  -1   3   62.80    4.22
   2   1  -3   64.73    4.13
   2  -1  -3   62.11    4.15
  -2  -1   3   64.13    4.83
  -2   1   3   64.97    4.30
  -2   1   3   68.98    5.30
   2  -1  -2    1.30    1.37
   2  -1  -2    1.24    0.84
   2  -1  -2    2.76    1.99
   2   1  -2    1.12    1.05
   2   1  -2    1.20    0.76
   2   1  -2    2.89    1.61
  -2  -1   2    2.43    1.11
  -2   1   2    2.00    1.39
  -2  -1   2    2.11    1.35
  -2   1   1    9.57    2.30
   2  -1  -1   14.75    2.71
   2   1  -1   10.17    2.58
  -2  -1   1   16.95    2.65
  -2   1   0  621.62   12.54
  -2   1   0  625.30   15.60
  -2  -1   0  638.81   15.74
  -2  -1  -1  322.32   11.84
   2  -1   1  307.67    8.32
   2   1   1  322.93    7.93
  -2   1  -1  312.21   11.63
  -2  -1  -1  322.57    7.59
  -2   1  -2    6.67    2.36
   2  -1   2    5.23    1.76
   2   1   2    6.08    1.66
  -2  -1  -2    5.44    1.68
   2  -1   3  134.86    8.11
  -2   1  -3  122.41    7.99
   2   1   3  128.43    7.87
  -2  -1  -3  127.94    8.07
   2  -1   4   20.60    4.03
   2   1   4   12.46    3.28
  -2  -1  -4   14.34    3.38
  -2   1  -4   16.58    3.64
   2   1   5  467.17   19.08
  -2  -1  -5  459.38   16.32
  -2   1  -5  466.62   16.50
   2  -1   5  460.91   18.98
   2  -1   6  218.73   14.50
   2   1   6  211.06   14.08
  -2  -1  -6  235.07   12.03
  -2   1  -6  222.08   11.59
   2   1   7  131.64   12.25
  -2  -1  -7  143.75    9.62
   2  -1   7  123.25   11.94
  -2   1  -7  136.15    9.34
   2  -1   8    5.55    4.41
   2   1   8    8.33    4.45
  -2  -1  -8    6.57    2.78
  -2   1  -8    9.13    3.40
   2  -1   9   19.87    6.46
   2   1   9   24.91    7.35
  -2   1  -9   23.28    4.35
   2  -1  10   30.26    7.89
   2   1  10   31.12    8.48
   2   1  11    6.10    5.28
   2  -1  11    4.09    4.99
   2   1  12   16.23    8.38
   2  -1  12    4.26    5.48
   2   1  13   37.72   10.92
   2  -1  13   44.51   12.30
  -2  -2  14   -0.25    6.88
  -2   2  14    4.05    4.54
  -2  -2  13   89.34   14.07
  -2   2  13   77.22   13.16
  -2  -2  12    0.61    5.30
  -2   2  12    0.21    4.86
  -2  -2  11   13.10    6.50
  -2   2  11   20.29    6.85
  -2   2  10    4.00    4.32
  -2  -2  10    8.88    5.29
  -2  -2   9   82.57   10.44
  -2   2   9   85.71   11.06
  -2  -2   8   16.75    4.85
  -2   2   8   19.05    5.42
  -2  -2   7   11.90    4.53
  -2   2   7   18.89    5.32
  -2  -2   6    4.42    2.77
  -2   2   6    6.16    3.29
  -2   2   6    3.67    0.81
   2  -2  -5  837.60   12.60
  -2   2   5  826.97   23.82
   2   2  -5  818.54   11.57
  -2   2   5  832.51   13.14
  -2  -2   5  859.87   23.09
  -2  -2   4   -0.18    1.36
  -2   2   4    0.42    0.86
   2  -2  -4    0.62    0.88
   2   2  -4    0.39    0.75
  -2   2   4    0.98    1.67
   2   2  -3  731.99   22.33
   2  -2  -3  702.33   14.17
  -2   2   3  746.09   14.71
  -2  -2   3  732.30   15.89
   2   2  -3  729.65   14.03
  -2  -2   3  760.54   14.95
   2   2  -2    7.36    2.24
  -2  -2   2    7.95    1.67
  -2  -2   2    6.15    1.85
   2  -2  -2   10.37    2.70
   2  -2  -2    7.74    1.63
  -2   2   2    6.85    1.80
  -2   2   1  639.88   14.57
   2  -2  -1  653.50   14.46
  -2  -2   1  652.47   15.39
  -2   2   1  627.26   15.07
   2   2  -1  666.19   16.72
  -2   2   0  390.55    9.39
  -2  -2   0  383.86   12.52
  -2   2   0  380.40   12.38
  -2   2  -1   35.34    4.03
   2   2   1   42.31    2.89
  -2  -2  -1   39.45    4.45
  -2  -2  -1   36.39    2.74
   2   2   2    8.21    1.91
   2  -2   2    8.02    2.10
  -2  -2  -2    6.16    2.17
  -2   2  -2    7.95    2.61
  -2   2  -3  160.40    9.34
   2   2   3  158.47    8.78
  -2  -2  -3  155.46    9.13
   2  -2   3  170.03    9.19
  -2  -2  -4   64.37    6.33
   2  -2   4   70.39    6.76
   2   2   4   69.70    6.56
  -2   2  -4   69.41    6.29
  -2  -2  -5  782.65   21.32
  -2   2  -5  788.93   21.71
   2   2   5  779.43   24.56
   2  -2   5  809.74   25.09
   2  -2   6   17.98    4.91
  -2  -2  -6   19.11    4.14
  -2   2  -6   24.35    4.06
   2   2   6   23.55    5.44
  -2   2  -7   69.95    6.94
   2   2   7   70.47    9.33
   2  -2   7   62.00    8.82
  -2  -2  -7   64.91    7.04
   2   2   8   26.91    7.01
   2  -2   8   24.63    5.95
  -2   2  -8   28.83    4.72
   2   2   9    1.06    4.24
  -2   2  -9   -1.25    2.48
   2  -2   9    6.15    5.73
   2   2  10    7.77    5.37
   2  -2  10    9.18    5.97
   2  -2  11   59.97   11.58
   2   2  11   39.00    8.78
   2  -2  12   -0.73    5.42
   2   2  12   -6.09    5.85
   2   2  13   -3.96    8.30
   2  -2  13   -6.49    7.58
  -2  -3  14    7.14    6.75
  -2   3  14   18.99    7.18
  -2  -3  13   11.72    6.98
  -2   3  13   -6.75    7.32
  -2  -3  12   -6.32    5.79
  -2   3  12    7.52    6.56
  -2   3  11   82.40   12.39
  -2  -3  11   69.48   11.03
  -2  -3  10   34.64    7.55
  -2   3  10   25.84    7.27
  -2   3   9   -1.49    3.68
  -2  -3   9   -0.98    3.41
  -2   3   8   63.65    9.04
  -2  -3   8   58.35    8.42
  -2   3   7  141.24   11.82
  -2  -3   7  141.07   11.57
  -2   3   6    0.20    0.64
  -2  -3   6   -1.32    2.16
   2   3  -6    2.00    0.59
  -2   3   6    3.18    2.45
   2   3  -6    2.52    0.68
  -2  -3   5   73.03    7.08
   2  -3  -5   69.40    4.10
  -2   3   5   68.52    7.09
  -2   3   5   70.68    4.24
   2   3  -5   74.22    3.95
  -2   3   4    1.24    0.98
   2  -3  -4    2.95    1.16
  -2  -3   4    0.77    1.74
   2   3  -4    0.43    0.85
   2   3  -3  367.51   16.28
  -2   3   3  379.91   10.98
   2   3  -3  386.81   10.82
  -2  -3   3  409.57   12.00
  -2  -3   2  115.37    6.69
   2   3  -2  109.20    8.22
  -2   3   2  123.90    6.69
  -2  -3   2  109.63    5.00
  -2   3   1   31.42    3.84
  -2  -3   1   28.73    3.60
   2  -3  -1   28.46    3.03
   2   3  -1   30.65    3.96
  -2   3   0  322.31    8.07
  -2   3   0  321.84   11.54
  -2  -3   0  327.75   11.84
  -2  -3  -1  165.65    8.84
  -2  -3  -1  167.69    6.19
  -2   3  -1  149.88    8.49
  -2   3  -2   28.50    3.98
  -2  -3  -2   24.02    3.85
   2   3   2   30.04    3.42
   2   3   3 1134.62   23.47
  -2  -3  -3 1170.00   24.74
  -2   3  -3 1157.54   24.95
   2  -3   3 1132.66   24.31
  -2  -3  -4  193.14   11.99
   2   3   4  202.27   11.24
   2  -3   4  215.73   11.88
  -2   3  -4  204.91   11.00
   2  -3   5   61.64    7.42
  -2   3  -5   56.28    6.10
   2   3   5   69.04    7.62
  -2  -3  -5   68.29    6.43
   2   3   6   28.14    5.69
   2  -3   6   27.97    5.47
  -2   3  -6   26.22    4.47
  -2  -3  -6   34.55    5.26
   2   3   7   16.97    5.14
  -2   3  -7   19.07    4.09
   2  -3   7   22.96    5.20
   2   3   8   22.90    6.47
   2  -3   8   14.77    5.21
  -2   3  -8   24.66    4.59
   2  -3   9  283.29   20.52
   2   3   9  298.56   21.23
  -2   3  -9  354.74   15.68
   2   3  10    4.23    4.18
   2  -3  10   -3.12    4.61
   2  -3  11   15.31    7.62
   2   3  11    4.89    5.35
   2  -3  12   20.68    8.08
   2   3  12    6.98    4.60
   2  -3  13   51.58   12.24
   2   3  13   46.45   11.78
  -2  -4  14    1.48    4.92
  -2   4  13   -4.27    5.78
  -2  -4  13    6.13    5.79
  -2  -4  12    3.40    5.72
  -2   4  12    5.19    5.71
  -2  -4  11    3.39    4.68
  -2   4  11   -4.58    4.08
  -2   4  10    5.35    4.37
  -2  -4  10   12.16    5.65
  -2  -4   9  110.40   12.17
  -2   4   9  122.24   13.01
  -2  -4   8    4.13    3.50
  -2   4   8    2.72    3.64
  -2  -4   7   40.16    6.19
  -2   4   7   33.72    6.38
  -2   4   7   32.69    2.67
  -2   4   6  141.08    6.09
  -2  -4   6  154.51   11.05
   2   4  -6  139.64    5.07
   2   4  -6  134.12    5.09
  -2  -4   5    4.24    2.80
  -2   4   5    5.12    1.61
   2   4  -5    3.70    1.12
  -2   4   4   50.48    4.17
  -2  -4   4   57.21    5.49
   2   4  -4   50.69    4.00
   2   4  -4   45.20    6.61
  -2   4   3  465.32   12.76
   2   4  -3  453.75   18.25
  -2  -4   3  444.64   12.93
   2   4  -2  347.20   14.34
  -2   4   2  333.75   11.22
  -2   4   1   29.70    3.72
   2  -4  -1   35.55    3.24
   2   4  -1   30.08    3.94
  -2   4   0  113.52    7.11
  -2   4   0  111.82    4.50
  -2  -4   0  122.73    7.64
  -2   4  -1    1.08    1.41
  -2  -4  -1    4.42    1.21
  -2  -4  -1    4.94    2.07
  -2  -4  -2   15.37    3.27
  -2   4  -2   16.72    3.45
   2   4   3  388.94   14.12
  -2   4  -3  419.30   15.42
   2  -4   3  397.14   14.84
  -2  -4  -3  409.70   15.49
  -2   4  -4  431.41   16.34
  -2  -4  -4  317.32   16.45
   2   4   4  444.89   16.84
   2  -4   4  430.22   17.21
   2  -4   5    5.57    3.65
  -2   4  -5    1.80    2.29
   2   4   5    3.06    2.90
  -2   4  -6   36.25    5.10
   2  -4   6   44.11    6.96
   2   4   6   28.34    5.65
   2   4   7  166.09   13.96
   2  -4   7  174.21   14.03
  -2   4  -7  163.72   10.82
  -2   4  -8  213.45   12.51
   2   4   8  173.68   15.31
   2  -4   8  191.78   15.77
   2   4   9   33.85    7.94
   2  -4   9   22.64    7.32
  -2   4  -9   36.52    5.42
   2  -4  10    3.35    5.03
   2   4  10   22.11    7.67
   2  -4  11    6.98    5.85
   2   4  11    5.11    5.82
   2  -4  12    7.67    5.67
   2   4  12   18.61    7.50
   2  -4  13   51.73   12.08
   2   4  13   58.07   12.44
  -2  -5  14   11.91    6.68
  -2  -5  13    0.97    4.74
  -2  -5  12   15.75    6.23
  -2  -5  11   -2.13    4.46
  -2  -5  10  150.26   14.75
  -2  -5   9   -1.72    3.89
  -2  -5   8   81.25    9.88
  -2   5   7    3.98    1.39
  -2  -5   7    3.94    2.99
   2   5  -7    5.04    1.22
   2   5  -7    4.41    1.01
  -2   5   6    0.86    1.06
   2   5  -6    0.55    0.83
  -2  -5   6   -0.59    2.69
   2   5  -6    0.04    0.80
  -2  -5   5   56.88    6.30
  -2   5   5   63.43    4.81
   2   5  -4 2652.56   48.52
  -2   5   4 2597.57   30.79
  -2  -5   4 2626.08   36.62
  -2   5   3   46.59    4.43
   2   5  -3   51.12    6.41
  -2  -5   3   48.60    4.61
  -2   5   2    0.47    1.45
   2   5  -2    4.13    2.78
   2   5  -1   13.60    3.18
  -2   5   1   15.52    3.19
   2  -5  -1   12.99    1.96
  -2   5   0    6.38    1.07
  -2   5   0    4.15    2.24
  -2   5  -1   54.57    5.63
  -2   5  -2 1476.46   28.52
  -2   5  -3  122.20    8.67
   2  -5   4  455.98   17.86
  -2   5  -4  417.95   16.56
   2   5   4  438.73   17.17
  -2   5  -5   59.67    6.69
   2   5   5   42.97    6.28
   2  -5   5   40.49    6.27
   2   5   6  238.68   15.36
  -2   5  -6  256.86   13.72
   2  -5   6  244.86   15.58
  -2   5  -7    7.98    3.19
   2  -5   7    8.07    5.04
   2   5   7    6.79    3.46
   2  -5   8   82.48   11.18
   2   5   8   96.09   11.86
  -2   5  -8   86.91    8.20
  -2   5  -9   11.98    3.55
   2  -5   9   13.91    6.58
   2   5   9   14.81    6.47
   2  -5  10   72.86   11.55
   2   5  10   71.80   11.53
   2  -5  11   -3.09    6.77
   2   5  11    1.00    6.02
   2   5  12   16.74    7.61
   2  -5  12    7.92    5.94
   2  -5  13    5.76    5.47
   2   5  13    9.88    7.97
  -2  -6  14    3.70    5.45
  -2  -6  13   -0.14    5.18
  -2  -6  12   29.79    8.72
  -2  -6  11    1.70    4.67
  -2  -6  10   31.93    8.17
  -2  -6   9   59.08    9.17
  -2  -6   8   58.61    8.77
  -2   6   7   37.74    3.84
   2   6  -7   40.85    3.35
  -2  -6   7   38.90    6.62
  -2  -6   6  252.94   14.36
   2   6  -6  256.09    8.94
  -2   6   6  241.32    9.66
  -2   6   5   67.10    5.26
   2   6  -5   69.14    8.64
  -2  -6   5   61.36    6.70
   2   6  -4    6.83    3.03
  -2   6   4   10.02    2.44
  -2  -6   4   11.67    2.93
  -2   6   3  441.58   13.67
   2   6  -3  444.78   18.76
   2   6  -2  288.27   13.56
  -2   6   2  280.58   11.18
   2   6  -1    3.27    1.89
   2  -6  -1    3.36    0.92
  -2   6   1    5.21    2.19
  -2   6   0  167.78    9.25
  -2   6  -1  474.36   16.00
  -2   6  -2   69.93    6.70
  -2   6  -3    2.91    2.33
  -2   6  -4  741.02   22.29
   2  -6   4  746.86   23.53
   2  -6   5   11.70    4.66
  -2   6  -5   12.54    3.66
  -2   6  -6    0.12    2.42
   2  -6   6    0.11    3.57
   2   6   6   -4.20    3.68
   2   6   7   79.74   10.36
  -2   6  -7   90.50    8.66
   2  -6   7   68.79    9.30
   2  -6   8  131.88   13.72
  -2   6  -8  120.25    9.91
   2   6   8  119.37   12.75
  -2   6  -9   28.60    5.30
   2  -6   9   14.34    6.32
   2   6   9   24.56    7.29
   2  -6  10   30.56    7.56
   2   6  10   32.00    8.44
   2  -6  11    3.95    5.44
   2   6  11    9.17    6.10
   2  -6  12   12.08    5.78
   2   6  12   14.52    7.14
   2   6  13   14.19    6.56
   2  -6  13   32.38   10.57
  -2  -7  13   -0.66    4.60
  -2  -7  12   -5.22    5.98
  -2  -7  11   67.70   11.26
  -2  -7  10    8.50    4.99
  -2  -7   9    8.51    4.81
  -2  -7   8   46.52    7.45
  -2  -7   7   11.48    4.42
  -2   7   7   12.85    2.57
   2   7  -7   11.84    2.18
   2   7  -6   28.05    3.39
  -2  -7   6   25.32    5.01
  -2   7   6   25.58    3.59
   2   7  -5  253.51   16.60
  -2   7   5  274.76   11.15
  -2  -7   5  264.11   13.73
  -2   7   4   41.71    4.72
  -2  -7   4   42.37    5.20
   2   7  -4   32.18    5.91
   2   7  -3  559.09   21.01
  -2   7   3  517.11   15.65
   2   7  -2   24.62    4.22
  -2   7   2   22.71    3.45
   2  -7  -1  134.60    5.31
  -2   7   1  142.13    8.42
   2   7  -1  131.35    8.68
  -2   7   0   31.67    4.33
  -2   7  -1    7.64    2.51
  -2   7  -2  142.62    9.54
  -2   7  -3  705.75   21.37
  -2   7  -4  108.27    9.07
  -2   7  -5  140.58   10.37
   2  -7   5  145.27   11.62
   2  -7   6  166.23   13.33
  -2   7  -6  189.52   12.42
  -2   7  -7   37.44    5.83
   2  -7   7   41.02    7.80
   2   7   8    4.43    3.90
   2  -7   8    4.72    5.18
  -2   7  -8    2.74    2.37
   2   7   9  171.46   16.25
  -2   7  -9  171.97   12.07
   2  -7   9  159.69   16.07
   2  -7  10   -0.46    4.71
   2   7  10    0.76    4.74
   2  -7  11    0.34    5.73
   2  -7  12   -1.89    5.93
   2  -7  13   26.46   10.92
  -2  -8  13    8.06    6.69
  -2  -8  12    7.45    7.40
  -2  -8  11    6.51    5.67
  -2  -8  10    3.87    4.79
  -2  -8   9  284.23   19.67
  -2  -8   8   20.07    6.15
   2   8  -7  179.85    8.61
  -2   8   7  173.06    9.13
  -2  -8   7  174.14   13.38
   2   8  -6    0.28    1.57
  -2   8   6    1.44    1.76
  -2  -8   6    3.12    3.07
   2   8  -6   -1.21    3.69
  -2   8   5   86.04    6.76
   2   8  -5   74.57    9.30
  -2  -8   5   81.59    7.91
  -2   8   4    4.85    2.34
   2   8  -4    2.34    2.58
   2   8  -3  446.07   19.32
  -2   8   3  433.15   15.02
   2   8  -2   72.40    7.11
  -2   8   2   77.50    6.56
   2   8  -1    3.80    2.35
  -2   8   1    4.18    2.09
  -2   8   0    7.18    2.89
  -2   8  -1 1631.31   31.38
  -2   8  -2  143.45    9.66
  -2   8  -3  148.78   10.23
  -2   8  -4   -0.35    2.22
  -2   8  -5  120.59   10.03
   2  -8   5  110.05   10.49
  -2   8  -6   50.81    6.95
   2  -8   6   43.77    7.68
  -2   8  -7  182.42   12.74
   2  -8   7  188.98   15.24
  -2   8  -8   28.55    5.04
   2  -8   8   30.54    6.95
  -2   8  -9   14.78    4.40
   2  -8   9    2.34    6.07
   2  -8  10   26.11    8.05
   2  -8  11   52.19   11.01
   2  -8  12   -3.15    5.41
   2  -8  13    3.50    5.43
  -2  -9  13    7.15    5.00
  -2  -9  12    2.53    5.51
  -2  -9  11    6.72    5.95
  -2  -9  10   57.37    9.99
  -2  -9   9   15.85    6.64
  -2   9   8  134.26    8.56
  -2  -9   8  121.36   12.21
   2   9  -7  222.85   10.52
   2   9  -7  217.38   17.66
  -2   9   7  228.67   11.30
  -2  -9   7  231.58   15.39
  -2   9   6    8.66    2.85
   2   9  -6    8.61    4.68
  -2  -9   6   10.47    3.64
   2   9  -6    7.70    2.11
  -2   9   5   37.30    4.93
   2   9  -5   33.63    6.77
  -2  -9   5   37.42    5.82
   2   9  -4  800.34   28.01
  -2   9   4  823.09   21.46
   2   9  -3   49.61    6.95
  -2   9   3   54.94    5.66
   2   9  -2   86.18    7.83
  -2   9   2   77.62    6.77
  -2   9   1  212.29   11.31
   2   9  -1  214.72   11.60
  -2   9   0  442.85   16.42
  -2   9  -1   64.48    6.71
  -2   9  -2  143.61    9.96
  -2   9  -3   91.33    8.50
  -2   9  -4   38.63    6.09
  -2   9  -5  147.62   11.36
   2  -9   5  120.62   11.53
  -2   9  -6  238.38   14.74
   2  -9   6  195.95   15.21
  -2   9  -7   36.33    6.05
   2  -9   7   27.52    7.14
  -2   9  -8    5.63    2.49
   2  -9   8    2.08    4.34
   2  -9   9   16.54    7.29
  -2   9  -9   16.40    4.68
   2  -9  10    1.22    4.41
   2  -9  11   15.33    6.94
   2  -9  12   13.98    6.77
   2  -9  13   -9.26    8.98
  -2 -10  13    4.06    5.39
  -2 -10  12  129.64   16.24
  -2 -10  11   -6.32    5.19
  -2 -10  10    8.11    5.11
  -2 -10   9    7.23    5.09
  -2 -10   8   92.25   10.80
   2  10  -8   87.89   12.04
  -2  10   8   92.21    7.66
   2  10  -7    5.02    2.79
  -2  10   7    1.33    2.08
  -2 -10   7   -0.28    2.89
   2  10  -7   -1.26    3.66
   2  10  -6  316.89   13.85
  -2 -10   6  278.59   16.35
   2  10  -6  315.18   20.30
  -2  10   6  313.31   13.95
  -2  10   5    1.55    2.12
  -2 -10   5    1.10    2.42
   2  10  -5   -0.63    3.40
  -2  10   4    3.17    2.65
   2  10  -4   -1.70    3.38
  -2  10   3    5.49    2.51
   2  10  -3    3.54    2.57
  -2  10   2  759.00   21.84
   2  10  -2  790.42   23.45
  -2  10   1   57.65    6.38
   2  10  -1   48.10    5.82
  -2  10   0  182.74   11.18
  -2  10  -1   47.21    5.97
  -2  10  -2  331.73   15.56
  -2  10  -3   -3.16    3.14
  -2  10  -4  372.12   17.39
  -2  10  -5   39.40    6.47
   2 -10   6   23.74    5.90
  -2  10  -6   28.31    5.52
  -2  10  -7    4.08    3.56
   2 -10   7    5.54    5.13
   2 -10   8  119.83   13.48
  -2  10  -8  157.55   12.69
   2 -10   9    4.00    5.65
  -2  10  -9   -3.08    2.93
   2 -10  10   92.99   12.93
   2 -10  11    3.06    5.01
   2 -10  12   23.90    9.18
   2 -10  13    5.09    6.72
  -2 -11  13   -8.92    6.37
  -2 -11  12   -0.88    5.68
  -2 -11  11   -0.28    4.33
  -2 -11  10    9.95    6.85
  -2 -11   9    2.01    4.30
   2  11  -9    4.59    4.07
   2  11  -8  211.13   18.49
  -2  11   8  240.60   12.91
  -2 -11   8  186.24   15.43
   2  11  -7   88.04   11.64
  -2  11   7  106.34    8.81
  -2 -11   7   78.68    9.67
   2  11  -7  106.81    8.55
   2  11  -6   27.27    4.76
  -2 -11   6   24.74    5.67
   2  11  -6   17.07    5.46
  -2  11   6   34.95    5.31
  -2  11   5   11.99    3.52
   2  11  -5    7.95    4.35
  -2  11   4  171.17   10.84
   2  11  -4  182.08   13.65
  -2  11   3   20.47    4.16
   2  11  -3    7.60    3.13
   2  11  -2  295.59   14.80
  -2  11   2  313.37   14.69
   2  11  -1  343.64   15.40
  -2  11   1  342.97   15.45
  -2  11   0  590.32   20.55
  -2  11  -1   74.99    7.63
  -2  11  -2  424.50    9.05
  -2  11  -2  436.35   18.22
  -2  11  -3   40.04    6.28
  -2  11  -4    8.13    3.50
  -2  11  -5  147.77   11.95
   2 -11   6  113.69   11.84
  -2  11  -6  108.11   10.81
  -2  11  -7   75.74    9.08
   2 -11   7   81.06   11.01
  -2  11  -8   17.46    4.89
   2 -11   8   15.43    5.67
   2 -11   9   14.07    8.01
  -2  11  -9    3.16    3.23
   2 -11  10   -0.49    5.19
   2 -11  11   -7.96    7.34
   2 -11  12   50.27   11.30
  -2 -12  13   29.95    9.14
   2  12 -13   21.05    8.18
  -2 -12  12    6.72    4.84
   2  12 -12   -0.59    6.99
  -2 -12  11   23.36    7.55
   2  12 -11   21.89    7.37
   2  12 -10    6.21    5.19
  -2 -12  10    0.47    6.69
   2  12  -9   92.52   13.05
  -2 -12   9  109.39   13.07
   2  12  -8   17.89    6.25
  -2  12   8   31.39    5.43
  -2 -12   8   22.96    6.55
  -2  12   7   44.22    5.90
   2  12  -7   39.11    7.99
   2  12  -7   41.75    6.01
  -2 -12   7   39.21    7.79
  -2  12   6    1.69    2.61
   2  12  -6   -2.65    3.86
   2  12  -6    4.33    3.05
  -2 -12   6    0.61    2.91
  -2  12   5  335.30   15.89
   2  12  -5  312.25   19.22
   2  12  -4   64.71    8.81
  -2  12   4   69.80    7.46
  -2  12   3  329.07   15.54
   2  12  -3  332.18   17.03
  -2  12   2   33.13    5.59
   2  12  -2   29.43    5.02
  -2  12   1   31.35    5.40
  -2  12   0   48.39    6.47
  -2  12  -1  875.07   26.29
  -2  12  -2   63.09    3.13
  -2  12  -2   65.95    7.69
  -2  12  -3   38.20    6.39
  -2  12  -4    2.27    2.81
  -2  12  -5   83.15    8.96
   2 -12   6   35.86    7.37
  -2  12  -6   46.38    7.51
  -2  12  -7   89.22   10.31
   2 -12   7   92.20   12.14
   2 -12   8   10.08    6.50
  -2  12  -8   10.30    4.88
  -2  12  -9    7.94    4.58
   2 -12   9    5.70    5.08
   2 -12  10    5.13    5.51
   2 -12  11   29.61    8.70
   2 -12  12    0.81    7.09
   2  13 -12   -3.90    5.43
  -2 -13  12   -2.38    7.12
  -2 -13  11   72.47   12.50
   2  13 -11   47.83   11.04
  -2 -13  10    8.08    6.42
   2  13 -10    1.21    4.77
   2  13  -9   -0.04    3.27
  -2 -13   9   18.26    6.59
   2  13  -8  154.10   16.16
  -2  13   8  168.06   12.01
  -2 -13   8  146.44   14.08
   2  13  -7  224.13   13.64
  -2 -13   7  224.19   16.57
  -2  13   7  219.88   13.68
   2  13  -7  217.91   18.42
   2  13  -6   19.08    4.76
  -2  13   6   16.79    4.24
   2  13  -6   18.07    5.60
  -2 -13   6   20.94    5.41
  -2  13   5  109.84    9.79
   2  13  -5  142.04   13.38
  -2  13   4    6.43    3.31
   2  13  -4    7.50    4.02
   2  13  -3  136.85   11.15
  -2  13   3  137.71   10.65
   2  13  -2  148.48   10.95
  -2  13   2  156.39   11.33
  -2  13   1  602.17   22.07
   2 -13  -1  585.89    8.41
  -2  13   0  153.42   11.48
  -2  13  -1    6.20    3.69
  -2  13  -2   76.47    8.27
  -2  13  -2   62.56    2.81
  -2  13  -3  321.45   17.29
  -2  13  -3  319.71   10.74
  -2  13  -4   81.41    9.25
  -2  13  -5  115.79   11.19
  -2  13  -6  120.95   11.46
   2 -13   7   59.54   10.04
  -2  13  -7   57.67    8.68
  -2  13  -8    0.16    3.17
   2 -13   8   -3.20    4.69
  -2  13  -9  103.67   11.17
   2 -13   9   79.77   12.96
   2 -13  10    1.78    5.78
   2 -13  11    4.35    6.07
   2 -13  12    8.30    6.90
   2  14 -12   18.67    7.98
  -2 -14  12   23.75    7.94
   2  14 -11   -6.81    7.20
  -2 -14  11    5.88    4.76
   2  14 -10    2.04    5.04
  -2 -14  10    4.94    4.08
  -2 -14   9   79.38   11.49
   2  14  -9   91.08   13.17
  -2  14   8   19.02    4.75
   2  14  -8   14.56    6.08
  -2 -14   8   14.25    5.49
  -2  14   7    4.88    3.22
   2  14  -7    4.78    3.40
   2  14  -7    4.83    4.70
  -2 -14   7    5.03    3.26
   2  14  -6  166.93   15.32
   2  14  -6  146.91   11.79
  -2  14   6  164.78   12.36
   2  14  -5   81.82    8.73
  -2  14   5   89.44    9.05
   2  14  -5   83.18   10.62
   2  14  -4    0.02    2.78
  -2  14   4    6.62    3.58
  -2  14   3  172.90   12.40
   2  14  -3  172.24   12.47
  -2  14   2   53.95    7.15
   2  14  -2   63.12    7.35
  -2  14   1    5.01    3.73
   2 -14  -1    2.99    0.75
  -2  14   0   65.82    7.88
  -2  14  -1  306.94   16.76
  -2  14  -2   22.09    5.69
  -2  14  -3    8.54    4.06
  -2  14  -3   11.81    2.27
  -2  14  -4  228.93   11.34
  -2  14  -4  280.35   16.99
  -2  14  -5   15.99    4.97
  -2  14  -6    2.27    3.08
  -2  14  -7   53.71    8.70
   2 -14   7   40.36    8.85
  -2  14  -8   98.50   11.33
   2 -14   8   99.42   13.93
   2 -14   9   -1.61    3.88
   2 -14  10   10.58    7.06
   2 -14  11    5.00    5.93
   2 -14  12    1.84    5.01
  -2 -15  12   12.02    7.68
   2  15 -12    8.84    5.82
  -2 -15  11    2.38    4.58
   2  15 -11  -13.51    8.48
   2  15 -10   85.95   13.71
  -2 -15  10   73.18   12.21
  -2 -15   9   12.07    6.05
   2  15  -9    0.29    4.54
  -2  15   8   83.23    9.46
   2  15  -8   54.24   10.38
  -2 -15   8   70.40   10.89
  -2 -15   7    4.39    3.47
  -2  15   7    4.69    2.94
   2  15  -7    7.82    3.81
   2  15  -7    3.02    3.83
   2  15  -6    3.59    4.27
  -2  15   6    2.15    3.68
   2  15  -6   -1.26    2.61
   2  15  -5   29.03    6.12
  -2  15   5   27.55    5.69
   2  15  -5   34.56    5.96
  -2  15   4  420.82   19.90
   2  15  -4  436.12   21.53
   2  15  -3   29.94    5.67
  -2  15   3   27.31    5.55
  -2  15   2   40.70    6.75
   2  15  -2   42.62    6.57
  -2  15   1    4.81    3.82
   2 -15  -1    4.48    0.89
  -2  15   0  132.60   11.65
  -2  15  -1   -2.15    2.91
  -2  15  -2  584.42   24.31
  -2  15  -3   23.12    2.66
  -2  15  -3   24.93    6.00
  -2  15  -4   33.76    4.25
  -2  15  -4   45.11    7.33
  -2  15  -5   10.69    5.25
  -2  15  -6   94.33   11.27
  -2  15  -7   18.49    6.30
   2 -15   7   22.94    7.68
   2 -15   8   84.65   12.66
  -2  15  -8   66.88    9.44
   2 -15   9   18.05    7.08
   2 -15  10   59.80   11.63
   2 -15  11    0.29    4.43
   2  16 -12    0.89    5.65
  -2 -16  12   -3.92    6.42
  -2 -16  11    5.18    4.49
   2  16 -11    1.37    5.38
   2  16 -10   29.30    9.16
  -2 -16  10   25.93    7.87
  -2 -16   9   17.37    6.66
   2  16  -9   11.02    5.62
  -2 -16   8   29.78    7.23
   2  16  -8   34.41    7.83
  -2  16   8   36.27    6.83
  -2 -16   7    2.43    3.96
  -2  16   7    5.28    3.60
   2  16  -7    4.17    4.30
   2  16  -7   -2.43    3.75
   2  16  -6   66.60    9.90
  -2  16   6   57.88    8.28
   2  16  -6   79.34    9.66
   2  16  -5   61.65    9.26
  -2  16   5   70.71    8.69
   2  16  -5   82.68    9.61
  -2  16   4   27.78    5.79
   2  16  -4   36.28    6.64
   2  16  -3   59.11    8.04
  -2  16   3   53.86    7.51
   2  16  -2   20.36    4.68
  -2  16   2   23.16    5.48
  -2  16   1    2.34    3.86
  -2  16   0  163.83   13.25
  -2  16  -1  108.56   10.96
  -2  16  -2  171.79   14.04
  -2  16  -3    9.99    4.45
  -2  16  -4  224.29   16.14
  -2  16  -5   40.16    8.03
  -2  16  -6   96.87   11.58
   2 -16   7   22.55    7.49
  -2  16  -7   38.15    7.83
   2 -16   8   36.53    9.26
  -2  16  -8   56.33    9.89
   2 -16   9   24.96    9.09
   2 -16  10    1.22    4.80
   2 -16  11   -0.15    5.79
  -2 -17  11  109.52   15.41
   2  17 -11  109.28   16.17
  -2 -17  10   -3.13    4.64
   2  17 -10    0.05    4.97
   2  17  -9   11.60    5.60
  -2 -17   9   11.29    6.09
  -2  17   8   21.15    5.57
  -2 -17   8   13.56    5.28
   2  17  -8   21.75    6.98
   2  17  -7   19.62    6.38
  -2  17   7   17.59    4.85
   2  17  -7   22.26    5.71
  -2 -17   7    8.50    5.10
  -2  17   6   33.20    6.40
   2  17  -6   33.57    6.25
   2  17  -6   22.63    5.72
   2  17  -5   94.49   11.13
   2  17  -5  129.13   12.42
  -2  17   5  130.01   12.40
   2  17  -4    1.41    2.39
   2  17  -4    4.44    3.93
  -2  17   4    1.95    3.14
   2  17  -3  177.10   13.39
  -2  17   3  173.56   13.56
  -2  17   2    6.62    4.11
  -2  17   1   97.87   10.74
  -2  17   0   14.11    5.46
  -2  17  -1   38.19    7.12
  -2  17  -2   -2.06    4.13
  -2  17  -3  415.48   22.00
  -2  17  -4   13.26    5.94
  -2  17  -5   60.93    8.88
  -2  17  -6   13.70    5.71
  -2  17  -7   22.72    7.13
  -2  17  -8   -0.30    4.15
   2 -17   8   11.46    7.31
   2 -17   9  144.33   17.51
   2 -17  10   -4.89    5.79
   2 -17  11   -4.48    6.96
  -2 -18  11    1.73    5.99
   2  18 -11   15.22    7.14
  -2 -18  10   14.16    6.47
   2  18 -10    9.94    5.28
  -2 -18   9   57.82   10.90
   2  18  -9   62.43   11.38
  -2 -18   8    4.90    4.81
  -2  18   8    9.90    4.57
   2  18  -8   -4.66    5.82
  -2  18   7   46.00    7.91
  -2 -18   7   31.21    7.63
   2  18  -7   41.02    6.76
   2  18  -7   43.95    8.93
  -2  18   6   -5.09    4.41
   2  18  -6    1.36    3.11
   2  18  -6   -3.16    3.75
   2  18  -5  174.66   14.77
   2  18  -5  190.20   15.52
  -2  18   5  165.75   14.06
  -2  18   4   16.04    5.95
   2  18  -4   12.41    5.29
   2  18  -4    9.44    3.41
   2  18  -3  164.85   13.11
  -2  18   3  161.94   13.78
  -2  18   2   -2.46    3.07
  -2  18   1    7.25    4.35
  -2  18   0   14.60    5.04
  -2  18  -1  314.62   19.30
  -2  18  -2   18.41    5.73
  -2  18  -3   23.05    6.41
  -2  18  -4    2.29    3.73
  -2  18  -5  175.10   15.52
  -2  18  -6   13.90    4.91
  -2  18  -7  107.78   12.73
  -2  18  -8   20.64    6.95
   2 -18   8   18.43    8.19
   2 -18   9    9.56    6.96
   2 -18  10   -1.44    6.54
   2 -18  11   90.28   15.13
  -2 -19  11    2.01    5.04
   2  19 -11    1.98    5.39
   2  19 -10   40.86   10.01
  -2 -19  10   49.06   10.16
   2  19  -9    6.87    4.64
  -2 -19   9   -3.27    5.92
   2  19  -8   25.24    7.35
  -2  19   8   13.96    4.87
  -2 -19   8   21.95    7.11
  -2  19   7  116.84   12.59
   2  19  -7  111.79   12.22
   2  19  -7   95.64   12.37
  -2  19   6   25.71    6.51
   2  19  -6   19.97    5.84
   2  19  -6   22.62    5.85
   2  19  -5    3.85    3.46
  -2  19   5    8.52    4.36
   2  19  -5    8.10    4.90
  -2  19   4  124.25   12.63
   2  19  -4   87.93   10.12
   2  19  -4  137.38   13.77
  -2  19   3   97.52   11.06
   2  19  -3   89.71    9.87
  -2  19   2   25.20    6.69
  -2  19   1  142.63   13.48
  -2  19   0   97.46   11.25
  -2  19  -1   44.78    8.20
  -2  19  -2   31.79    7.35
  -2  19  -3   22.07    6.95
  -2  19  -4   57.73    9.87
  -2  19  -5  129.24   13.61
  -2  19  -6   29.87    7.57
  -2  19  -7    8.07    5.01
  -2  19  -8    9.19    5.50
   2 -19   8   -1.23    4.40
   2 -19   9   14.18    7.60
   2 -19  10   36.49    9.15
   2  20 -10    6.04    5.01
  -2 -20  10   -0.50    4.25
   2  20  -9   13.94    6.68
  -2 -20   9    5.95    5.58
   2  20  -8    8.69    4.12
  -2  20   8   20.71    6.56
  -2 -20   8    9.87    5.58
  -2  20   7    2.91    4.35
   2  20  -7    8.16    4.79
   2  20  -7    5.14    3.73
   2  20  -6   70.03   10.11
  -2  20   6   72.71   10.61
   2  20  -6   84.04   10.94
   2  20  -5    3.22    3.44
  -2  20   5   -5.35    4.78
   2  20  -5    0.73    4.23
   2  20  -4    6.37    3.97
  -2  20   4    5.75    4.94
   2  20  -4    8.68    4.96
   2  20  -3   47.17    9.04
  -2  20   3   53.86    9.54
  -2  20   2  191.92   15.93
  -2  20   1   13.74    6.53
  -2  20   0   62.04   10.04
  -2  20  -1    0.61    4.76
  -2  20  -2   63.57   10.10
  -2  20  -3    2.78    4.09
  -2  20  -4  202.54   17.67
  -2  20  -5    0.30    4.63
  -2  20  -6    0.98    4.26
  -2  20  -7    2.35    3.91
  -2  20  -8   97.04   13.42
   2 -20   8   83.57   13.70
   2 -20   9   -1.94    6.46
   2 -20  10   47.42   11.40
  -2 -21  10    9.16    6.33
   2  21  -9    1.45    3.90
  -2 -21   9    4.51    4.47
   2  21  -8   77.93   11.98
  -2  21   8   86.98   11.78
  -2 -21   8   73.38   11.66
  -2  21   7   47.47    8.83
   2  21  -7   37.28    7.72
   2  21  -7   55.88    9.91
   2  21  -6   75.99   10.77
  -2  21   6   91.61   11.78
   2  21  -6   87.29   11.56
  -2  21   5   17.04    5.70
   2  21  -5   13.66    4.46
   2  21  -5   17.98    6.49
  -2  21   4   17.06    5.79
   2  21  -4   17.27    5.38
   2  21  -4   16.12    5.40
   2  21  -3   13.54    6.33
  -2  21   3   24.22    6.88
  -2  21   2  127.38   13.80
  -2  21   1   40.13    8.33
  -2  21   0  272.05   19.70
  -2  21  -1   17.00    7.28
  -2  21  -2   26.88    6.58
  -2  21  -3  115.12   13.17
  -2  21  -4    0.43    3.65
  -2  21  -5  100.34   13.09
  -2  21  -6  107.63   13.62
  -2  21  -7    2.48    4.67
   2 -21   8    4.07    5.66
  -2  21  -8   22.35    7.95
   2 -21   9   -7.05    5.86
  -2 -22   9   48.49   10.24
  -2  22   8   14.82    5.70
  -2 -22   8   14.92    6.74
  -2  22   7   17.69    6.25
   2  22  -7   15.39    5.51
   2  22  -7   14.57    6.40
  -2  22   6   13.99    6.24
   2  22  -6   15.33    5.77
   2  22  -6    3.99    3.08
   2  22  -5   61.18    8.83
  -2  22   5   66.23   10.36
   2  22  -5   84.73   12.19
  -2  22   4    7.89    4.83
   2  22  -4    9.52    4.28
   2  22  -4    4.36    4.63
  -2  22   3  128.09   14.12
   2  22  -3  176.31   16.49
   2  22  -2    8.42    6.34
  -2  22   2    8.39    6.16
  -2  22   1   36.18    8.59
  -2  22   0    8.62    7.33
  -2  22  -1  190.91   16.92
  -2  22  -2   -1.16    4.32
  -2  22  -3   26.79    7.92
  -2  22  -4   -2.92    4.24
  -2  22  -5  113.14   13.81
  -2  22  -6   -2.82    4.94
  -2  22  -7   13.23    5.46
  -2  22  -8   -6.29    6.27
   2 -22   8   13.06    6.40
   2 -22   9   -3.69    6.43
  -2 -23   9    8.22    7.54
  -2  23   8   25.57    7.82
  -2 -23   8   31.79    8.75
  -2  23   7  115.77   14.18
   2  23  -7  136.95   14.98
  -2  23   6   19.98    6.72
   2  23  -6    6.54    5.00
  -2  23   5   27.57    7.92
   2  23  -5   25.20    6.37
   2  23  -5   32.01    8.53
  -2  23   4    8.41    4.98
   2  23  -4   15.68    6.35
  -2  23   3    4.54    4.90
   2  23  -3    4.49    6.63
   2  23  -2   50.48   10.06
  -2  23   2   42.00    8.98
  -2  23   1  120.41   13.83
   2  23  -1  138.37   15.16
  -2  23   0   62.70   10.71
  -2  23  -1   17.15    6.98
  -2  23  -2   -1.58    4.18
  -2  23  -3  112.93   14.00
  -2  23  -4    3.09    4.40
  -2  23  -5   76.09   12.18
  -2  23  -6   26.71    7.78
  -2  23  -7   15.40    6.33
  -2  23  -8   18.25    8.02
   2 -23   8   30.07   10.49
  -2 -24   8   -3.40    4.96
  -2  24   8   11.08    5.42
  -2  24   7    4.68    5.02
   2  24  -7   -6.80    4.68
  -2  24   6   29.57    7.76
   2  24  -6   41.83    9.55
  -2  24   5    3.50    5.05
   2  24  -5   -1.88    4.69
  -2  24   4   11.69    6.90
   2  24  -4    1.45    5.41
   2  24  -3    5.13    4.98
  -2  24   3    4.47    5.22
   2  24  -2   51.76   10.17
  -2  24   2   77.28   11.74
  -2  24   1    2.33    4.52
   2  24  -1    7.15    6.16
  -2  24   0   49.30   10.16
  -2  24  -1   69.14   11.64
  -2  24  -2   14.67    6.74
  -2  24  -3   12.43    7.75
  -2  24  -4   74.88   12.16
  -2  24  -5    6.50    6.52
  -2  24  -6   24.07    8.46
  -2  24  -7   52.06   10.48
  -2  24  -8   59.30   11.46
   2 -24   8   50.08   11.62
  -2 -25   8   28.36    9.27
  -2  25   7    3.24    3.79
   2  25  -7   -2.87    4.97
  -2  25   6   -5.20    5.04
   2  25  -6    0.91    5.00
  -2  25   5   -5.61    5.30
   2  25  -5   20.03    7.47
   2  25  -4  350.28   25.95
  -2  25   4  342.95   24.55
  -2  25   3   39.05    9.50
   2  25  -3   28.97    8.50
  -2  25   2    8.09    5.55
   2  25  -2    3.48    5.31
  -2  25   1   16.88    7.84
   2  25  -1    5.60    5.44
  -2  25   0   65.48   11.02
   2  25   0   70.58   12.18
  -2  25  -1    1.43    5.98
   2  25   1   -4.83    6.36
  -2  25  -2  284.99   22.68
  -2  25  -3   13.41    7.96
  -2  25  -4   11.32    6.66
  -2  25  -5   35.32    8.92
  -2  25  -6  105.89   15.20
  -2  25  -7    1.79    4.59
  -2  26   7   -3.38    6.12
   2  26  -7    8.02    6.13
  -2  26   6   72.59   12.19
   2  26  -6  104.41   14.50
  -2  26   5   23.85    8.83
   2  26  -5   -2.85    6.40
  -2  26   4   21.56    8.60
   2  26  -4   20.89    7.95
  -2  26   3   50.20   11.16
   2  26  -3   58.14   11.15
   2  26  -2   48.45   10.75
  -2  26   2   46.89    9.79
  -2  26   1    7.21    5.38
   2  26  -1    5.11    6.89
  -2  26   0   39.06   10.70
   2  26   0   38.03   11.29
  -2  26  -1   76.05   12.14
   2  26   1   61.39   11.44
  -2  26  -2   53.33   10.85
   2  26   2   51.59   12.94
   2  26   3    4.16    4.37
  -2  26  -3    3.56    6.68
  -2  26  -4  104.78   14.64
  -2  26  -5    3.60    6.11
   2  26   6   11.69    5.62
  -2  26  -6   20.73    8.57
  -2  27   6   -3.26    6.11
   2  27  -6   -0.60    5.74
  -2  27   5   16.64    6.54
   2  27  -5   16.87    7.80
  -2  27   4   11.64    6.16
   2  27  -4    5.43    5.96
  -2  27   3  123.10   16.03
   2  27  -3  141.19   16.97
  -2  27   2   11.70    7.78
   2  27  -2    2.89    5.32
  -2  27   1   36.41    9.62
   2  27  -1   32.58    9.33
  -2  27   0   12.62    7.05
   2  27   0    1.07    4.62
  -2  27  -1   41.18    9.82
   2  27   1   42.12    9.85
   2  27   2    9.86    6.61
  -2  27  -2   -3.76    5.44
   2  27   3  135.66   17.30
  -2  27  -3  164.78   18.25
   2  27   4    2.04    5.64
  -2  27  -4   -4.36    5.85
   2  27   5   18.16    8.57
  -2  27  -5   12.30    7.55
   2  27   6    2.56    5.40
  -2  27  -6   -2.28    6.32
  -2  28   5   47.74   11.37
   2  28  -5   41.93   10.93
  -2  28   4    4.32    6.40
   2  28  -4    3.18    5.67
  -2  28   3  133.91   16.84
   2  28  -3  146.81   18.12
   2  28  -2    2.34    6.03
  -2  28   2    7.25    6.09
  -2  28   1   13.75    7.06
   2  28  -1   12.57    8.11
   2  28   0    2.53    6.41
  -2  28   0    2.51    5.34
   2  28   1  116.87   15.85
  -2  28  -1  118.26   16.13
   2  28   2   18.91    8.55
  -2  28  -2   26.07    9.01
   2  28   3   24.68    7.65
  -2  28  -3   19.25    7.86
   2  28   4   12.98    6.81
  -2  28  -4    0.14    6.15
  -2  28  -5   57.15   11.93
   2  28   5   21.44    7.89
  -2  29   4  112.61   15.92
   2  29  -4  128.57   17.07
  -2  29   3    8.05    7.73
   2  29  -3    7.16    7.10
  -2  29   2  -11.38    7.41
   2  29  -2    9.68    7.96
  -2  29   1   73.68   13.92
   2  29  -1   55.77   11.58
  -2  29   0   25.08    9.45
   2  29   0   22.67    9.73
  -2  29  -1    3.58    4.30
   2  29   1   14.91    8.29
  -2  29  -2   93.88   15.28
   2  29   2   91.34   15.55
  -2  29  -3   22.75    9.19
   2  29   3   18.02    8.31
  -2  30   2   82.68   14.24
   2  30  -2   88.08   15.15
  -2  30   1    3.47    6.07
   2  30  -1    4.58    7.29
  -2  30   0   42.16   11.12
   2  30   0   31.20    9.88
  -2  30  -1    7.44    7.65
   2  30   1    7.46    7.00
  -3   0  14   -4.32    5.13
  -3   0  13    6.68    5.55
  -3   0  12   -7.31    5.89
  -3   0  11   57.82   10.63
  -3   0  10    3.12    4.49
  -3   0   9   59.20    8.88
  -3   0   8   -3.76    3.86
  -3   0   7   51.26    7.17
  -3   0   6   -3.08    2.58
   3   0  -6    0.33    0.79
  -3   0   6    0.31    0.80
  -3   0   5   22.26    3.12
  -3   0   5   18.73    3.58
   3   0  -4   -4.30    3.35
  -3   0   4    0.03    1.30
  -3   0   4   -0.14    1.43
   3   0  -3  741.48   24.11
  -3   0   3  722.53   18.23
  -3   0   3  737.96   15.74
   3   0  -2    1.59    0.74
   3   0  -2    0.34    2.17
  -3   0   2   -1.44    1.61
   3   0  -1 3104.13   39.15
  -3   0   1 3033.08   40.34
  -3   0   0   -1.39    1.92
  -3   0  -1  352.24   14.84
   3   0   1  357.20    9.04
   3   0   2   -0.83    1.62
  -3   0  -2    1.45    2.31
   3   0   3   11.76    2.60
  -3   0  -3    7.75    2.99
  -3   0  -4    0.40    2.54
   3   0   4   -1.91    2.12
   3   0   5  466.86   19.42
  -3   0  -5  454.31   19.05
  -3   0  -6   -1.17    2.94
   3   0   6    5.68    3.38
  -3   0  -7   29.94    5.91
   3   0   7   27.48    6.27
  -3   0  -8   -4.54    3.67
   3   0   8    0.03    3.40
   3   0   9   99.30   13.03
  -3   0  -9   98.49    9.57
   3   0  10    4.85    6.03
   3   0  11   63.70   12.54
   3   0  12   -1.05    5.99
   3   0  13    1.60    5.56
  -3   1  14   17.24    7.57
  -3  -1  14   22.36    7.92
  -3   1  13   27.66    7.99
  -3  -1  13   31.41    8.61
  -3   1  12    4.83    4.94
  -3  -1  12   -2.67    6.02
  -3   1  11   13.18    5.98
  -3  -1  11    8.98    4.72
  -3  -1  10    1.64    4.25
  -3   1  10    5.31    3.87
  -3   1   9   32.96    7.08
  -3  -1   9   34.41    6.98
  -3  -1   8   38.31    6.29
  -3   1   8   39.58    6.75
  -3   1   7   87.98    4.30
  -3  -1   7  110.07   10.18
  -3   1   7  102.79    9.91
  -3   1   6  215.85   12.96
  -3   1   6  189.41    7.58
  -3  -1   6  202.10   12.45
   3   1  -6  211.95    7.41
   3  -1  -6  187.68    7.28
  -3  -1   5   12.07    3.04
  -3   1   5   15.16    3.51
  -3  -1   5   11.70    2.22
  -3   1   5   10.56    2.28
  -3   1   4   77.82    6.23
   3   1  -4   84.75    8.87
   3  -1  -4   92.49    8.95
  -3   1   4   78.04    5.78
  -3  -1   4   73.72    5.96
  -3  -1   4   73.82    5.92
   3  -1  -3  161.02   11.03
   3   1  -3  166.66   11.74
  -3  -1   3  143.60    6.95
  -3  -1   3  138.32    8.18
  -3   1   3  142.03    8.28
   3   1  -2    5.20    2.43
  -3  -1   2    1.34    1.51
  -3   1   2   -0.87    1.60
   3   1  -2    2.19    0.80
   3  -1  -2    2.86    1.11
   3  -1  -2    7.01    2.81
   3   1  -1  633.75   18.34
  -3  -1   1  581.25   17.79
  -3   1   1  599.40   17.88
   3  -1  -1  595.54   16.74
  -3  -1   0  671.37   19.89
  -3   1   0  668.33   19.72
  -3  -1  -1  313.40   14.14
  -3   1  -1  305.64   13.88
   3   1   1  315.43    8.09
   3  -1   1  304.19    8.93
   3   1   2   31.07    3.59
  -3   1  -2   26.20    4.69
   3  -1   2   27.04    3.36
  -3  -1  -2   29.31    4.89
   3  -1   3  400.25   14.42
   3   1   3  390.32   14.00
  -3   1  -3  388.97   16.78
  -3  -1  -3  399.48   16.85
  -3   1  -4  129.78    9.95
   3   1   4  120.52    9.05
   3  -1   4  109.59    8.76
  -3  -1  -4  114.06    9.44
   3   1   5   78.40    8.33
  -3   1  -5   81.41    8.18
   3  -1   5   75.04    8.29
  -3  -1  -5   81.26    8.44
   3   1   6   97.10    9.94
   3  -1   6   94.50    9.66
  -3  -1  -6  111.47   10.06
  -3   1  -6   98.97    9.37
   3   1   7   67.39    9.55
  -3  -1  -7   68.85    8.09
   3  -1   7   65.09    8.52
  -3   1  -7   69.82    8.07
  -3  -1  -8    3.32    3.42
   3   1   8   11.55    5.57
  -3   1  -8    7.04    3.61
   3  -1   8    3.28    4.26
  -3  -1  -9  151.67   11.92
   3   1   9  131.77   14.20
  -3   1  -9  152.02   11.79
   3  -1   9  159.03   16.02
   3  -1  10   32.92    9.16
   3   1  10   26.13    8.74
   3  -1  11    3.25    6.61
   3   1  11   -4.44    5.21
   3   1  12    2.73    5.18
   3  -1  12    0.29    5.70
   3  -1  13   10.50    6.34
   3   1  13   24.37   10.16
  -3  -2  14    8.59    5.55
  -3   2  14   -2.23    5.48
  -3  -2  13    2.98    4.46
  -3   2  13    3.29    5.13
  -3  -2  12   89.20   13.15
  -3   2  12   81.00   12.77
  -3  -2  11   12.30    5.63
  -3   2  11   19.32    6.36
  -3  -2  10    3.67    3.20
  -3   2  10   -4.23    5.04
  -3  -2   9   -1.84    3.44
  -3   2   9   -1.02    4.29
  -3   2   8  103.45   10.96
  -3  -2   8   96.20   10.11
  -3  -2   7    5.41    3.84
  -3   2   7    1.43    3.07
  -3   2   7   -0.28    0.68
   3   2  -6   91.47    5.16
  -3  -2   6   94.22    8.47
  -3   2   6   90.56    5.51
  -3   2   6   91.73    8.84
  -3  -2   5   23.00    3.98
   3   2  -5   28.50    5.82
  -3   2   5   22.15    3.12
  -3  -2   4   55.59    5.10
   3   2  -4   62.35    7.85
  -3   2   4   50.29    4.93
  -3  -2   4   67.37    5.39
   3   2  -3    8.20    1.69
  -3  -2   3    8.64    2.03
  -3  -2   3   10.34    2.91
   3  -2  -3   11.10    3.35
   3   2  -3    9.19    3.39
  -3   2   3    8.88    2.32
   3  -2  -2 1221.18   26.78
  -3  -2   2 1344.08   26.19
  -3   2   2 1319.75   26.15
   3  -2  -2 1334.90   18.73
   3   2  -2 1265.05   29.55
  -3  -2   2 1332.67   15.04
  -3   2   1    7.10    2.58
  -3  -2   1    2.14    2.20
   3   2  -1    6.06    2.70
   3  -2  -1    3.36    1.85
  -3   2   0    1.75    2.06
  -3  -2   0    4.63    2.09
  -3   2  -1   62.98    6.55
   3   2   1   64.85    3.62
  -3  -2  -1   61.74    3.48
  -3  -2  -1   68.98    6.81
   3   2   2  285.45   10.00
  -3   2  -2  298.22   14.23
  -3  -2  -2  298.37   14.28
   3  -2   2  289.78   10.90
   3  -2   3  182.82    9.95
  -3  -2  -3  174.99   11.27
  -3   2  -3  177.20   11.49
   3   2   3  177.13    9.52
  -3  -2  -4  785.45   24.27
  -3   2  -4  776.92   24.48
   3   2   4  812.07   22.98
   3  -2   4  766.60   22.79
   3   2   5   18.07    4.93
  -3  -2  -5    8.70    3.03
   3  -2   5   11.43    3.96
  -3   2  -5    6.01    3.21
   3   2   6   10.89    4.16
   3  -2   6    9.53    3.48
  -3  -2  -6    9.92    3.70
  -3   2  -6   12.90    4.53
   3  -2   7  113.28   11.36
  -3  -2  -7  121.26   10.57
  -3   2  -7  117.62   10.76
   3   2   7  123.75   12.16
   3  -2   8  105.72   11.91
   3   2   8   99.67   12.06
  -3   2  -8  118.42   10.75
  -3  -2  -8  119.21   10.49
   3   2   9   19.62    6.78
   3  -2   9   29.69    8.27
  -3   2  -9   24.81    5.38
  -3  -2  -9   30.41    5.88
   3  -2  10   59.75   11.02
   3   2  10   61.76   10.91
   3   2  11    4.63    6.68
   3  -2  11   12.78    8.49
   3   2  12   43.59   10.88
   3  -2  12   79.59   14.28
   3  -2  13   29.70   10.09
   3   2  13   11.02    7.35
  -3  -3  13    8.47    5.64
  -3  -3  12   -1.69    4.21
  -3   3  12    6.15    6.28
  -3  -3  11    8.42    5.06
  -3   3  11    3.95    4.08
  -3  -3  10  146.29   14.37
  -3   3  10  137.26   14.57
  -3  -3   9   16.23    5.58
  -3   3   9   19.71    5.28
  -3  -3   8    9.40    3.86
  -3   3   8    3.46    3.46
  -3   3   7   40.87    6.79
  -3  -3   7   30.66    6.10
  -3   3   7   31.99    3.17
  -3   3   6    3.27    1.46
  -3  -3   6    5.53    2.04
   3   3  -5   35.67    7.37
  -3  -3   5   26.78    3.91
  -3   3   5   33.36    3.94
   3   3  -4  503.55   22.06
  -3  -3   4  494.06   14.95
  -3   3   4  485.14   14.99
  -3  -3   4  505.11   15.31
  -3   3   3   20.62    3.39
  -3  -3   3   21.91    2.73
   3   3  -3   15.94    4.41
   3  -3  -3   22.31    4.22
  -3  -3   3   16.63    3.37
  -3   3   2   48.40    5.23
  -3  -3   2   48.57    3.03
   3   3  -2   49.89    6.01
  -3  -3   2   52.14    5.43
   3  -3  -2   41.99    5.17
   3  -3  -1  387.41   12.70
   3   3  -1  366.92   14.84
  -3  -3   1  359.58   14.28
  -3   3   1  395.63   15.05
  -3  -3   0 1230.25   27.25
  -3   3   0 1240.88   27.60
  -3   3  -1   49.19    6.01
  -3  -3  -1   48.62    3.30
  -3  -3  -1   41.97    5.70
   3  -3   2  145.27    8.11
  -3  -3  -2  142.95   10.06
  -3   3  -2  145.56   10.14
   3   3   2  142.45    7.19
  -3   3  -3    4.10    2.52
   3  -3   3    0.32    1.68
  -3  -3  -3    0.61    2.03
   3   3   3    5.88    2.00
   3  -3   4  146.18   10.21
  -3   3  -4  147.59   11.21
  -3  -3  -4  158.10   11.00
   3   3   4  155.27   10.48
  -3  -3  -5   53.09    6.78
   3  -3   5   63.30    7.44
   3   3   5   46.36    6.48
  -3   3  -5   64.53    7.64
  -3   3  -6  255.93   15.20
  -3  -3  -6  262.40   16.12
   3  -3   6  255.71   16.11
   3   3   6  239.89   15.45
   3  -3   7   16.22    3.83
   3   3   7   18.35    5.54
  -3  -3  -7   16.82    5.11
  -3   3  -7   22.76    5.03
   3   3   8   27.10    6.78
  -3   3  -8   20.26    5.23
  -3  -3  -8   27.11    5.98
   3  -3   8   12.04    4.14
   3   3   9   31.39    7.89
   3  -3   9   27.66    7.22
  -3   3  -9   32.65    6.22
   3  -3  10   87.76   13.38
   3   3  10   75.11   12.80
   3  -3  11    9.98    6.30
   3   3  11    0.43    4.76
   3  -3  12   36.08   11.05
   3   3  12    4.31    5.69
   3  -3  13    6.27    7.42
   3   3  13  -11.02    7.91
  -3  -4  13   -5.03    5.74
  -3  -4  12   30.99    7.91
  -3  -4  11   10.49    5.69
  -3  -4  10    1.11    4.14
  -3  -4   9  124.08   12.82
  -3  -4   8   24.24    5.85
  -3  -4   7    4.89    2.99
  -3   4   7    5.62    1.70
  -3   4   6   42.48    4.23
  -3  -4   6   40.12    5.78
   3   4  -6   38.34    7.35
   3   4  -5  335.97   19.44
  -3  -4   5  339.80   14.26
  -3   4   5  342.12   12.42
  -3  -4   4  190.88    9.47
   3   4  -4  184.38   13.56
  -3   4   4  185.38    9.69
   3  -4  -3   79.40    7.47
  -3   4   3   80.29    6.69
   3   4  -3   79.48    8.52
  -3  -4   3   79.22    5.20
   3  -4  -2  136.55    8.58
   3   4  -2  138.06   10.28
  -3   4   2  139.43    9.03
  -3  -4   2  139.59    5.46
  -3  -4   2  158.57    9.54
   3  -4  -1  230.49    9.42
   3   4  -1  223.04   11.94
  -3  -4   1  225.36   11.80
  -3   4   1  225.37   11.66
  -3  -4   0  319.74   14.37
  -3   4   0  337.17   14.59
  -3  -4   0  318.70    7.08
  -3   4  -1  991.38   25.66
  -3  -4  -1  993.77   25.64
  -3  -4  -1  963.89   15.68
  -3   4  -2  536.34   19.52
  -3  -4  -2  519.23   19.41
   3  -4   3  113.50    8.46
  -3  -4  -3  108.29    9.36
   3   4   3  119.12    7.85
  -3   4  -3  104.64    9.15
  -3   4  -4    5.13    3.41
  -3  -4  -4    3.98    3.39
   3  -4   4    9.47    3.17
   3   4   4    9.02    3.20
  -3   4  -5  178.26   12.20
   3  -4   5  194.56   13.23
   3   4   5  170.00   11.95
  -3  -4  -5  145.46   12.50
  -3   4  -6   22.06    4.92
   3  -4   6   18.57    5.21
  -3  -4  -6   17.92    4.92
   3   4   6   22.99    5.71
   3  -4   7   34.37    6.44
  -3  -4  -7   25.27    6.59
  -3   4  -7   50.34    7.21
   3   4   7   28.57    6.41
   3  -4   8  249.33   18.50
  -3   4  -8  221.30   14.77
   3   4   8  203.67   16.59
   3   4   9   82.01   11.31
   3  -4   9   68.73    9.90
  -3   4  -9   80.20    9.29
   3  -4  10   -1.09    6.99
   3   4  10    1.26    5.82
   3  -4  11   33.32    9.12
   3   4  11   20.53    7.04
   3  -4  12   16.95    8.83
   3   4  12   -0.77    6.28
   3  -4  13   16.52   10.69
   3   4  13    5.39    7.50
  -3  -5  13    0.14    4.80
  -3  -5  12   -3.21    3.99
  -3  -5  11   82.25   11.88
  -3  -5  10   -5.04    5.49
  -3  -5   9  133.37   13.01
  -3  -5   8   -2.76    2.89
  -3  -5   7  172.13   12.66
  -3   5   7  149.40    7.73
  -3   5   6   13.71    2.82
  -3  -5   6   19.58    4.22
   3   5  -6   13.70    5.32
   3   5  -5  183.54   14.63
  -3  -5   5  193.21   11.12
  -3   5   5  187.08    9.59
  -3   5   4   34.41    4.43
  -3  -5   4   37.99    4.60
   3   5  -4   40.15    6.91
   3  -5  -3  947.35   24.50
  -3   5   3  941.49   22.64
   3   5  -3  889.65   28.21
  -3  -5   3  946.09   18.27
  -3   5   2   -1.07    1.78
   3   5  -2   -1.42    2.14
   3  -5  -2    1.76    1.66
  -3  -5   2    1.08    0.82
  -3   5   1  200.96   11.18
   3  -5  -1  198.39    8.30
   3   5  -1  194.28   11.41
  -3  -5   1  194.05   11.32
  -3   5   0   73.86    7.08
  -3  -5   0   79.67    7.39
  -3   5  -1   46.35    6.06
  -3  -5  -1   44.03    5.60
  -3   5  -2   41.29    5.76
  -3  -5  -2   40.83    6.75
  -3  -5  -3  714.59   23.75
   3  -5   3  720.62   21.70
  -3   5  -3  688.85   23.42
   3  -5   4   10.90    3.67
  -3  -5  -4   13.67    4.12
   3   5   4    9.29    3.11
  -3   5  -4   10.74    3.95
  -3   5  -5   39.12    6.57
   3   5   5   43.80    6.32
   3  -5   5   39.50    6.50
  -3  -5  -5   45.54    7.07
  -3   5  -6    1.91    2.70
   3   5   6    1.54    3.03
   3  -5   6    7.81    4.63
   3  -5   7  107.02   11.09
  -3   5  -7  113.02   10.57
   3   5   7  107.65   11.46
  -3   5  -8    2.67    2.73
   3   5   8   -2.76    4.92
   3  -5   8   -0.77    4.71
   3   5   9   78.28   11.54
   3  -5   9   77.12   11.21
  -3   5  -9   91.45    9.66
   3  -5  10   -5.79    6.43
   3   5  10    5.33    4.86
   3  -5  11    4.26    5.22
   3   5  11   17.44    8.50
   3  -5  12   13.82    8.73
   3   5  12    7.92    7.39
   3  -5  13   88.89   16.14
   3   5  13   54.31   12.31
  -3  -6  13   22.03    7.98
  -3  -6  12    7.79    5.45
  -3  -6  11   29.11    7.63
  -3  -6  10    5.39    4.02
  -3  -6   9   26.74    6.43
  -3  -6   8   50.71    7.93
  -3  -6   7   74.16    8.38
   3   6  -7   98.59   11.97
  -3   6   7   92.22    6.59
   3   6  -6  134.86   13.42
  -3  -6   6  117.88    9.72
  -3   6   6  105.38    7.29
  -3   6   5  228.56   11.08
  -3  -6   5  219.34   11.90
   3   6  -5  218.59   16.18
   3   6  -4  208.04   15.06
  -3   6   4  213.21   11.07
  -3  -6   4  205.92   10.32
   3   6  -3   65.64    7.95
  -3   6   3   68.80    6.56
  -3  -6   3   68.58    5.29
   3   6  -2  102.21    9.14
  -3   6   2  103.69    8.18
   3  -6  -2  120.45    7.71
   3  -6  -1   66.11    4.62
   3   6  -1   51.71    6.42
  -3   6   1   62.24    6.54
  -3   6   0  327.71   14.86
  -3   6   0  329.47    9.46
  -3   6  -1  510.33   11.75
  -3   6  -1  532.86   19.64
  -3   6  -2  124.52   10.01
  -3   6  -3    8.19    3.37
  -3   6  -4    3.53    3.01
   3  -6   4    5.40    3.40
  -3   6  -5   97.70    9.30
   3  -6   5   91.27    9.49
  -3   6  -6   19.65    5.27
   3  -6   6   18.59    5.18
   3   6   6    9.47    4.31
   3  -6   7   57.62    8.91
  -3   6  -7   57.77    8.13
   3   6   7   70.51    9.71
  -3   6  -8  180.26   13.72
   3   6   8  199.72   16.90
   3  -6   8  207.88   17.06
   3  -6   9   88.99   12.44
   3   6   9   89.62   12.23
  -3   6  -9  102.94   10.20
   3  -6  10    2.97    4.64
   3   6  10   11.38    7.38
   3  -6  11   -1.68    6.40
   3   6  11    2.48    4.96
   3   6  12   -4.17    5.51
   3  -6  12    7.72    5.47
   3  -6  13    7.80    7.94
  -3  -7  13    7.91    5.24
  -3  -7  12   17.26    6.29
  -3  -7  11    2.48    5.17
  -3  -7  10  170.43   15.99
  -3  -7   9   20.75    5.99
   3   7  -8   54.77   10.09
  -3  -7   8   68.91    9.09
  -3  -7   7  134.96   11.41
   3   7  -7  118.42   13.21
  -3   7   7  131.86    8.25
  -3   7   6    5.12    1.97
   3   7  -6    5.14    3.49
  -3  -7   6    5.33    3.08
  -3   7   5   -0.77    1.57
  -3  -7   5   -1.81    2.26
   3   7  -5    3.00    3.02
  -3   7   4  425.39   15.94
   3   7  -4  434.40   21.72
  -3  -7   4  461.32   15.85
  -3   7   3   19.71    3.85
   3   7  -3   13.93    4.29
  -3  -7   3   18.87    3.23
  -3   7   2   19.95    3.95
   3   7  -2   14.58    3.77
   3  -7  -2   23.24    3.19
   3  -7  -1   39.49    3.35
  -3   7   1   43.42    5.70
   3   7  -1   46.24    6.49
  -3   7   0  473.47   10.79
  -3   7   0  443.27   17.74
  -3   7  -1   -1.88    2.89
  -3   7  -1    2.60    0.98
  -3   7  -2  150.51   11.20
  -3   7  -3  203.33   13.15
  -3   7  -4  122.56   10.74
   3  -7   4  119.44   10.15
  -3   7  -5   12.64    4.28
   3  -7   5    5.32    3.62
  -3   7  -6  151.50   12.67
   3  -7   6  161.56   13.75
  -3   7  -7    9.57    3.98
   3  -7   7   14.08    4.68
   3  -7   8   -5.54    5.61
  -3   7  -8    2.32    3.40
   3  -7   9   -2.62    6.44
  -3   7  -9    5.11    3.79
   3  -7  10  111.42   14.50
   3  -7  11   -9.54    6.13
   3  -7  12   13.57    6.60
  -3  -8  13   -1.45    4.91
  -3  -8  12   35.25    9.16
  -3  -8  11    9.29    6.51
  -3  -8  10   -0.69    3.57
   3   8 -10   -4.45    4.92
   3   8  -9    7.76    5.46
  -3  -8   9   13.04    4.72
  -3  -8   8  227.37   16.07
   3   8  -8  233.99   19.49
  -3   8   7    5.52    2.46
   3   8  -7   -1.38    4.53
  -3  -8   7    3.60    2.85
   3   8  -6  177.28   15.81
  -3   8   6  168.87   10.30
  -3  -8   6  176.36   12.25
  -3   8   5   58.82    6.14
   3   8  -5   74.09   10.01
  -3  -8   5   56.59    6.50
  -3  -8   4   22.98    4.00
  -3   8   4   17.69    3.93
   3   8  -4   25.95    5.86
  -3   8   3    0.22    2.08
   3   8  -3   -1.36    3.23
   3  -8  -2  292.51   11.30
   3   8  -2  285.72   15.21
  -3   8   2  311.79   14.37
   3  -8  -1   15.98    2.07
   3   8  -1   14.71    4.25
  -3   8   1   14.12    3.75
  -3   8   0    7.48    2.91
  -3   8  -1   26.27    2.24
  -3   8  -1   33.87    5.82
  -3   8  -2  341.94   16.92
  -3   8  -3  146.57   11.71
  -3   8  -4  159.62   12.34
  -3   8  -5    5.82    4.18
   3  -8   5    3.53    3.55
  -3   8  -6    4.07    2.94
   3  -8   6    3.62    4.37
  -3   8  -7   67.18    8.69
   3  -8   7   51.94    9.21
  -3   8  -8  144.14   12.97
   3  -8   8  136.79   14.46
   3  -8   9    9.30    5.85
  -3   8  -9    9.82    4.42
   3  -8  10   10.08    6.43
   3  -8  11   -2.22    6.58
   3  -8  12   23.93    9.73
  -3  -9  13   26.42    8.49
   3   9 -13   -5.01    7.38
  -3  -9  12    9.19    6.07
   3   9 -12   -5.56    7.77
   3   9 -11   11.53    5.71
  -3  -9  11   20.65    6.38
   3   9 -10    0.44    5.33
  -3  -9  10   -2.45    3.37
   3   9  -9   70.46   11.50
  -3  -9   9   46.02    8.31
   3   9  -8   24.48    6.79
  -3  -9   8   28.82    6.76
   3   9  -7  194.48   17.41
  -3  -9   7  189.36   14.03
  -3   9   7  190.65   11.19
   3   9  -6   89.58   11.42
  -3  -9   6   72.76    8.10
  -3   9   6   96.99    8.04
  -3  -9   5    4.95    2.59
   3   9  -5   14.60    5.51
  -3   9   5    3.44    2.25
   3   9  -4   55.32    8.35
  -3   9   4   65.12    6.85
  -3  -9   4   62.64    6.50
   3   9  -3  259.45   15.86
  -3   9   3  275.63   14.08
  -3   9   2   15.94    3.70
   3   9  -2    8.14    3.13
   3  -9  -2   16.77    2.56
   3  -9  -1   89.92    4.28
   3   9  -1  104.55    9.42
  -3   9   1  103.26    8.95
  -3   9   0  256.36   14.24
  -3   9  -1   66.77    3.09
  -3   9  -1   56.30    6.66
  -3   9  -2   10.56    3.98
  -3   9  -3  159.10   12.17
  -3   9  -4    1.55    3.22
  -3   9  -5   95.60   10.01
   3  -9   5   80.44    9.31
   3  -9   6   82.69   10.75
  -3   9  -6   72.39    8.87
  -3   9  -7   61.19    8.29
   3  -9   7   68.21    9.96
  -3   9  -8   -3.88    5.06
   3  -9   8    0.33    4.17
  -3   9  -9   67.03    9.42
   3  -9   9   58.33   10.65
   3  -9  10   34.11    8.56
   3  -9  11   -4.01    7.53
   3  -9  12    4.69    5.95
   3  10 -13   15.62    7.64
  -3 -10  13    4.40    5.64
  -3 -10  12    2.72    5.07
   3  10 -12   -8.23    5.26
  -3 -10  11    0.65    4.77
   3  10 -11    4.06    4.95
  -3 -10  10    2.87    3.69
   3  10 -10   -1.08    5.19
   3  10  -9  126.15   15.51
  -3 -10   9  141.84   14.12
   3  10  -8    1.01    4.15
  -3 -10   8   -2.29    3.27
  -3  10   7    6.37    2.87
   3  10  -7    2.99    4.14
  -3 -10   7    5.00    3.82
  -3 -10   6   29.20    5.58
   3  10  -6   43.05    8.53
  -3  10   6   26.00    4.66
  -3 -10   5   72.80    7.47
  -3  10   5   60.77    6.78
   3  10  -5   65.58    9.73
   3  10  -4    2.45    3.25
  -3  10   4   -0.36    2.17
   3  10  -3   82.61    9.14
  -3  10   3  101.21    8.75
  -3  10   2   36.29    5.58
   3 -10  -2   42.82    4.07
   3  10  -2   47.16    6.86
  -3  10   1  250.94   14.00
   3 -10  -1  257.31    6.36
   3  10  -1  257.72   14.68
  -3  10   0   -0.23    3.34
  -3  10  -1  254.61   14.83
  -3  10  -2   55.28    7.58
  -3  10  -3  281.16   16.30
  -3  10  -4    7.40    4.26
  -3  10  -5  155.79   13.03
   3 -10   5  146.72   13.32
   3 -10   6    3.55    4.50
  -3  10  -6   -0.76    3.46
  -3  10  -7   14.07    4.45
   3 -10   7    9.86    4.76
  -3  10  -8    9.02    4.51
   3 -10   8    9.37    4.95
  -3  10  -9    0.55    3.96
   3 -10   9    4.86    6.49
   3 -10  10    3.86    5.46
   3 -10  11  188.98   19.77
   3 -10  12   -4.24    8.23
   3  11 -13   17.86    7.68
  -3 -11  13   30.80    8.65
  -3 -11  12    6.00    6.30
   3  11 -12    0.28    6.53
  -3 -11  11   26.97    8.42
   3  11 -11   35.61    9.87
  -3 -11  10    8.99    5.31
   3  11 -10   -0.59    4.68
   3  11  -9   -0.33    5.17
  -3 -11   9    0.72    3.72
   3  11  -8   98.62   13.69
  -3 -11   8   94.62   10.87
  -3 -11   7   88.80   10.01
   3  11  -7   92.25   12.69
  -3  11   7   96.28    8.71
  -3 -11   6   56.19    7.92
  -3  11   6   58.77    7.03
   3  11  -6   56.51    9.51
   3  11  -5   -0.43    4.14
  -3  11   5    0.10    2.53
  -3 -11   5   -1.87    3.15
   3  11  -4    7.07    4.01
  -3  11   4    7.57    2.92
   3  11  -3  106.89   10.51
  -3  11   3  107.53    9.32
   3 -11  -2   52.55    4.41
  -3  11   2   45.29    6.53
   3  11  -2   55.17    7.56
  -3  11   1  175.71   11.91
  -3  11   0  403.73   18.60
  -3  11  -1   21.37    4.95
  -3  11  -2   47.94    7.41
  -3  11  -3   10.80    5.01
  -3  11  -4    6.69    4.20
  -3  11  -5   97.62   10.57
  -3  11  -6   34.28    7.22
   3 -11   6   31.53    7.58
  -3  11  -7   64.21    9.29
   3 -11   7   54.80    9.59
  -3  11  -8    8.59    4.45
   3 -11   8   10.56    7.32
  -3  11  -9   80.54   10.34
   3 -11   9   69.63   11.83
   3 -11  10   50.10   10.06
   3 -11  11    7.36    7.85
   3 -11  12   -2.31    7.81
  -3 -12  12   29.67    8.58
   3  12 -12   24.54    8.50
   3  12 -11   -5.75    7.25
  -3 -12  11   -4.64    4.52
  -3 -12  10    1.62    3.80
   3  12 -10    7.90    5.58
  -3 -12   9    9.33    4.66
   3  12  -9    7.43    6.09
   3  12  -8  417.95   27.17
  -3 -12   8  356.79   21.18
   3  12  -7    5.87    3.31
  -3 -12   7    5.42    3.92
  -3  12   7    1.82    2.20
   3  12  -7    0.14    4.07
  -3  12   6   86.81    8.72
  -3 -12   6  105.15   10.35
   3  12  -6  104.15   12.56
   3  12  -5   54.61    9.47
  -3  12   5   41.01    6.29
  -3 -12   5   38.28    6.42
  -3  12   4    7.15    3.62
   3  12  -4   -1.31    3.09
   3  12  -3   14.44    4.99
  -3  12   3   15.70    4.45
   3  12  -2  300.66   17.02
  -3  12   2  287.19   15.49
   3 -12  -2  295.98    9.74
  -3  12   1    1.72    3.31
  -3  12   0   52.70    7.62
  -3  12  -1   84.48    9.41
  -3  12  -2  148.44   12.31
  -3  12  -3   15.59    5.27
  -3  12  -4  506.78   23.52
  -3  12  -5   12.41    5.38
  -3  12  -6   80.52   10.25
   3 -12   6   83.88   11.28
  -3  12  -7   42.14    7.61
   3 -12   7   48.41    9.04
  -3  12  -8   34.20    7.45
   3 -12   8   37.07    9.01
  -3  12  -9    6.26    4.04
   3 -12   9    7.10    5.92
   3 -12  10   39.58    9.43
   3 -12  11   -1.12    6.79
   3 -12  12   60.87   13.30
  -3 -13  12    4.69    5.87
   3  13 -12    1.46    5.25
  -3 -13  11    1.44    5.13
   3  13 -11   -4.58    6.98
  -3 -13  10   40.03    8.77
   3  13 -10   45.68   10.26
  -3 -13   9    4.27    3.81
   3  13  -9   12.36    6.39
  -3 -13   8   31.39    6.90
   3  13  -8   36.12    9.65
   3  13  -7  102.27    9.56
   3  13  -7  100.90   12.97
  -3 -13   7  117.24   11.93
  -3  13   7  107.79   10.07
  -3  13   6   45.26    6.91
  -3 -13   6   39.52    7.01
   3  13  -6   47.02    8.66
   3  13  -5    1.97    4.16
  -3  13   5    3.08    3.36
  -3  13   4  208.20   13.74
   3  13  -4  183.83   14.82
  -3  13   3    5.25    3.51
   3  13  -3   -1.84    3.70
   3 -13  -2    0.78    1.01
  -3  13   2    1.60    3.23
   3  13  -2    5.76    3.97
  -3  13   1   60.20    8.02
  -3  13   0  109.68   10.15
  -3  13  -1   21.91    5.42
  -3  13  -2   92.08    9.79
  -3  13  -3   29.48    6.89
  -3  13  -4   46.84    8.47
  -3  13  -5    0.56    3.54
  -3  13  -6   67.84    9.90
   3 -13   6   68.54   10.86
  -3  13  -7   71.11   10.20
   3 -13   7   55.76   10.28
  -3  13  -8    8.11    4.43
   3 -13   8    7.56    4.61
  -3  13  -9   11.15    4.81
   3 -13   9   30.94    9.89
   3 -13  10   53.35   11.08
   3 -13  11   -7.44    8.60
  -3 -14  12   19.10    7.34
   3  14 -12   25.30    9.11
  -3 -14  11    5.93    4.99
   3  14 -11    0.10    5.49
  -3 -14  10    1.29    4.13
   3  14 -10    4.16    5.25
  -3 -14   9   96.00   12.36
   3  14  -9  111.98   15.12
  -3 -14   8    3.75    4.29
   3  14  -8    2.66    5.38
  -3  14   7    3.66    3.21
   3  14  -7   13.38    4.43
  -3 -14   7   12.66    4.89
   3  14  -7    7.64    4.70
  -3  14   6   62.97    8.32
  -3 -14   6   48.49    7.70
   3  14  -6   64.63   10.28
   3  14  -5  115.01   12.60
  -3  14   5  113.64   10.66
   3  14  -4   88.24   10.64
  -3  14   4   83.86    9.49
  -3  14   3  112.80   10.66
   3  14  -3  119.68   11.77
   3 -14  -2   35.91    3.14
  -3  14   2   31.35    6.33
   3  14  -2   32.68    6.43
  -3  14   1   38.69    6.98
  -3  14   0  146.93   12.18
  -3  14  -1  306.48   17.87
  -3  14  -2   17.62    5.32
  -3  14  -3   25.62    6.01
  -3  14  -4   13.00    5.52
  -3  14  -5  250.56   18.28
  -3  14  -6   15.65    5.19
  -3  14  -7   -3.28    4.22
   3 -14   7    2.07    5.29
  -3  14  -8   87.85   11.91
   3 -14   8   99.77   13.98
   3 -14   9   31.40    8.87
  -3  14  -9   46.19    8.48
   3 -14  10   -3.22    6.82
   3 -14  11   82.89   14.77
  -3 -15  12    0.33    4.51
   3  15 -12    8.66    7.65
  -3 -15  11   36.14    8.78
   3  15 -11   31.00    9.01
   3  15 -10    3.72    4.95
  -3 -15  10   13.29    6.00
   3  15  -9   31.02    9.08
  -3 -15   9   46.74    9.11
  -3 -15   8    4.50    4.20
   3  15  -8   -5.93    6.20
   3  15  -7  146.81   16.28
   3  15  -7  171.21   13.25
  -3  15   7  163.80   13.35
  -3 -15   7  168.98   14.81
   3  15  -6    3.34    3.80
  -3  15   6    6.03    3.91
  -3 -15   6    5.27    3.61
  -3  15   5   21.63    5.41
   3  15  -5   24.42    6.50
   3  15  -4   -2.08    4.00
  -3  15   4   -0.57    3.15
   3  15  -3  192.18   14.68
  -3  15   3  172.34   13.35
   3 -15  -2   32.80    2.76
   3  15  -2   34.60    6.38
  -3  15   2   29.97    5.91
  -3  15   1  122.13   11.59
  -3  15   0    8.27    3.88
  -3  15  -1    4.62    3.98
  -3  15  -2    8.67    4.86
  -3  15  -3  401.60   21.67
  -3  15  -4    0.52    4.26
  -3  15  -5   15.10    6.31
  -3  15  -6   -0.95    3.92
  -3  15  -7  119.91   13.55
   3 -15   7  112.54   14.61
  -3  15  -8    7.77    4.68
   3 -15   8    4.36    4.69
  -3  15  -9   61.99   10.75
   3 -15   9   78.06   13.31
   3 -15  10    1.83    5.27
   3 -15  11  -14.39    8.75
  -3 -16  11    9.05    5.47
   3  16 -11   18.91    7.75
  -3 -16  10    7.72    5.11
   3  16 -10    1.42    4.62
  -3 -16   9   41.99    8.85
   3  16  -9   51.06   10.61
  -3 -16   8   36.48    7.55
   3  16  -8   38.59    9.61
   3  16  -7    2.58    4.05
  -3  16   7   -2.00    3.17
   3  16  -7    2.17    3.07
  -3 -16   7   -2.63    3.79
  -3  16   6   73.52    9.12
   3  16  -6   62.49   10.08
   3  16  -5  216.17   17.39
  -3  16   5  201.07   14.68
   3  16  -4   17.03    5.41
  -3  16   4   22.61    6.01
   3  16  -3    6.30    3.96
  -3  16   3    7.49    3.93
  -3  16   2   94.69   10.33
  -3  16   1    9.28    4.74
  -3  16   0    2.50    3.68
  -3  16  -1  216.11   16.12
  -3  16  -2  199.05   15.52
  -3  16  -3   99.32   11.69
  -3  16  -4   52.05    9.08
  -3  16  -5  204.94   16.94
  -3  16  -6    7.71    4.04
   3 -16   7   53.73   10.74
  -3  16  -7   60.10   10.12
  -3  16  -8  106.50   13.49
   3 -16   8  106.33   14.88
  -3  16  -9   28.79    8.39
   3 -16   9   33.71    9.24
   3 -16  10    6.70    7.24
   3 -16  11   -6.54    7.98
  -3 -17  11    9.15    6.47
   3  17 -11    6.26    5.63
   3  17 -10   59.39   12.06
  -3 -17  10   71.41   12.32
  -3 -17   9    3.06    3.56
   3  17  -9    4.62    4.50
   3  17  -8   35.99    9.05
  -3 -17   8   49.03    9.71
   3  17  -7   67.20   11.19
  -3  17   7   63.21    9.13
   3  17  -7   77.69   10.18
  -3 -17   7   70.30   10.21
  -3  17   6   25.46    6.13
   3  17  -6   22.58    7.06
   3  17  -6   20.64    5.72
  -3  17   5    1.75    2.89
   3  17  -5   -2.61    3.93
   3  17  -4  169.43   14.85
  -3  17   4  169.35   14.26
  -3  17   3   14.42    4.92
   3  17  -3   15.38    5.03
  -3  17   2   15.18    5.41
  -3  17   1   51.17    8.43
  -3  17   0  182.43   14.83
  -3  17  -1   11.54    5.78
  -3  17  -2  280.98   18.89
  -3  17  -3   44.76    8.25
  -3  17  -4  304.62   20.50
  -3  17  -5   15.27    6.19
  -3  17  -6   90.36   11.72
  -3  17  -7   13.20    5.15
   3 -17   7   29.04    8.00
  -3  17  -8   15.49    6.83
   3 -17   8    8.04    6.37
  -3  17  -9   -0.38    5.44
   3 -17   9    7.51    6.58
   3 -17  10   54.71   12.58
  -3 -18  11   -2.01    5.70
   3  18 -11    4.57    6.03
  -3 -18  10    9.64    6.50
   3  18 -10    5.63    5.26
   3  18  -9    3.89    4.24
  -3 -18   9    4.45    4.57
   3  18  -8    7.03    6.77
  -3 -18   8   11.23    5.18
   3  18  -7    0.86    4.31
  -3  18   7    3.43    3.54
   3  18  -7    3.19    3.93
  -3 -18   7    6.04    4.94
  -3  18   6   21.12    6.08
   3  18  -6    3.73    4.39
   3  18  -6   22.80    6.18
   3  18  -5    1.85    3.54
  -3  18   5    1.14    3.39
  -3  18   4   92.82   11.18
   3  18  -4   63.59    9.59
  -3  18   3    1.64    3.81
   3  18  -3    3.83    3.32
  -3  18   2  327.58   20.12
  -3  18   1    1.34    3.57
  -3  18   0   67.86    9.52
  -3  18  -1   31.90    6.86
  -3  18  -2   21.90    6.56
  -3  18  -3   54.65    9.47
  -3  18  -4  212.82   17.92
  -3  18  -5    5.12    4.79
  -3  18  -6   30.14    8.28
  -3  18  -7   66.91   11.53
   3 -18   7   57.64   10.84
  -3  18  -8   63.77   11.15
   3 -18   8   46.06   10.16
   3 -18   9   47.82   11.69
   3 -18  10   22.34    8.32
   3  19 -10   11.47    6.38
  -3 -19  10    6.40    5.18
   3  19  -9   41.49    9.77
  -3 -19   9   28.60    7.66
  -3 -19   8   56.71    9.96
   3  19  -8   52.57   10.32
  -3 -19   7   58.22    9.96
  -3  19   7   85.30   11.14
   3  19  -7   56.82   10.21
   3  19  -7   88.26   11.17
   3  19  -6   88.10   11.03
  -3  19   6   94.94   11.63
   3  19  -6   77.74   11.67
   3  19  -5    3.88    3.50
  -3  19   5    0.12    4.08
   3  19  -4    6.52    4.63
  -3  19   4    0.99    3.60
   3  19  -3  162.90   14.49
  -3  19   3  153.90   14.64
  -3  19   2    5.00    4.74
  -3  19   1  125.12   13.32
  -3  19   0  211.84   16.81
  -3  19  -1   18.57    6.69
  -3  19  -2   54.65    9.78
  -3  19  -3  261.40   19.15
  -3  19  -4   32.48    8.51
  -3  19  -5   31.44    8.80
  -3  19  -6   60.57   10.01
  -3  19  -7   44.80    9.71
  -3  19  -8   -1.90    5.99
   3 -19   8   -0.32    4.71
   3 -19   9   32.13   10.67
   3 -19  10    9.20    7.23
   3  20 -10   -4.82    5.05
  -3 -20  10    8.33    6.10
   3  20  -9   53.12   10.62
  -3 -20   9   60.44   11.34
   3  20  -8    7.51    5.50
  -3 -20   8   15.11    6.02
  -3  20   7   15.45    6.19
   3  20  -7   16.23    6.01
   3  20  -7   11.91    5.31
  -3 -20   7   12.21    4.99
   3  20  -6    0.65    3.93
  -3  20   6    6.16    5.10
   3  20  -6   -8.32    5.33
   3  20  -5   41.30    8.05
  -3  20   5   70.99   10.25
   3  20  -5   51.81    9.31
   3  20  -4    5.75    3.25
  -3  20   4    0.83    3.84
  -3  20   3   61.05    9.53
  -3  20   2   11.58    5.48
  -3  20   1  226.33   17.62
  -3  20   0   19.57    7.19
  -3  20  -1  115.18   13.24
  -3  20  -2    6.95    4.01
  -3  20  -3   -2.49    4.10
  -3  20  -4   38.64    8.13
  -3  20  -5  316.98   22.51
  -3  20  -6   21.72    6.71
  -3  20  -7    7.48    6.17
  -3  20  -8   -6.24    5.97
   3 -20   8    4.67    6.90
   3 -20   9    5.89    6.01
  -3 -21   9    5.99    4.63
   3  21  -9    2.00    3.82
  -3 -21   8   26.11    7.95
   3  21  -8   23.61    7.54
  -3  21   7  113.91   13.58
   3  21  -7   97.06   12.40
   3  21  -7   74.90   11.74
  -3 -21   7   97.39   13.06
   3  21  -6    2.21    4.84
  -3  21   6    5.03    4.82
   3  21  -6    2.03    4.85
   3  21  -5    6.53    4.77
  -3  21   5    6.82    4.28
   3  21  -5   10.90    5.09
  -3  21   4   54.38    9.60
   3  21  -4   46.17    8.22
  -3  21   3   35.11    7.49
  -3  21   2   -3.69    5.08
  -3  21   1   81.24   11.33
  -3  21   0   72.93   10.18
  -3  21  -1   23.02    6.91
  -3  21  -2    4.71    5.40
  -3  21  -3  121.32   14.05
  -3  21  -4   15.00    6.33
  -3  21  -5    3.42    4.66
  -3  21  -6   98.83   13.85
  -3  21  -7   39.71    8.58
  -3  21  -8    0.26    5.78
   3 -21   8   13.86    8.97
   3 -21   9    8.11    5.89
   3  22  -9    4.26    5.20
  -3 -22   9   -2.84    5.13
   3  22  -8   77.51   12.42
  -3 -22   8   81.30   13.07
   3  22  -7    3.91    3.76
  -3  22   7   -5.43    4.30
   3  22  -7   12.10    5.42
  -3  22   6   24.01    7.37
   3  22  -6   28.31    7.44
   3  22  -6   32.77    8.46
  -3  22   5    8.49    5.75
   3  22  -5   12.09    6.36
   3  22  -5    8.43    5.12
  -3  22   4    6.23    4.35
  -3  22   3    7.53    5.01
  -3  22   2  232.94   18.85
  -3  22   1   16.90    6.32
  -3  22   0   -4.91    4.92
  -3  22  -1   47.78    9.81
  -3  22  -2   27.98    7.96
  -3  22  -3   25.47    8.13
  -3  22  -4  205.48   19.02
  -3  22  -5    9.55    5.70
  -3  22  -6   26.37    8.41
  -3  22  -7    9.40    6.36
  -3  22  -8   56.76   11.49
   3 -22   8   53.33   11.72
  -3 -23   8    4.05    4.75
   3  23  -8    4.16    4.37
   3  23  -7   26.46    7.79
  -3  23   7   32.95    7.95
   3  23  -7   31.31    8.29
   3  23  -6   55.09   10.04
  -3  23   6   51.05   10.06
   3  23  -6   50.54    9.31
  -3  23   5    5.59    5.31
   3  23  -5    2.07    3.35
   3  23  -5    9.88    5.12
   3  23  -4   59.68   11.41
  -3  23   4   41.75    8.70
  -3  23   3    1.76    4.11
  -3  23   2    5.29    5.45
  -3  23   1   19.47    7.12
  -3  23   0  108.87   13.48
  -3  23  -1   18.04    7.13
  -3  23  -2   43.55    9.23
  -3  23  -3   14.66    5.83
  -3  23  -4   50.14   11.16
  -3  23  -5    6.66    6.77
  -3  23  -6   60.19   12.26
  -3  23  -7   30.52   10.93
  -3  23  -8   -6.19    6.23
   3 -23   8    8.26    7.52
  -3 -24   8   34.29    9.50
  -3  24   7    0.13    4.75
   3  24  -7   -7.17    6.07
   3  24  -6   31.42    7.74
  -3  24   6   31.76    8.01
   3  24  -6   34.38    9.51
   3  24  -5  102.82   14.60
   3  24  -5   98.46   12.80
  -3  24   5   95.02   13.41
   3  24  -4   18.21    7.69
  -3  24   4    5.39    4.19
  -3  24   3   80.33   12.45
  -3  24   2   35.76    8.37
  -3  24   1  114.04   14.32
  -3  24   0   -1.62    5.30
  -3  24  -1  102.25   13.92
  -3  24  -2  139.96   16.09
  -3  24  -3   12.53    7.17
  -3  24  -4   -0.72    5.45
  -3  24  -5  133.00   16.50
  -3  24  -6    2.16    5.34
  -3  24  -7    7.14    5.22
  -3  25   7   59.89   11.11
  -3  25   6    0.64    4.56
   3  25  -6    6.35    7.02
  -3  25   5    9.27    5.75
   3  25  -5   28.79    9.00
  -3  25   4   -3.94    4.83
   3  25  -4   -3.97    5.64
  -3  25   3  169.79   17.55
   3  25  -3  168.60   17.89
  -3  25   2    0.67    4.13
  -3  25   1   30.28    8.36
  -3  25   0   -3.29    4.88
  -3  25  -1   10.81    7.53
  -3  25  -2    6.23    5.72
  -3  25  -3  191.18   19.02
  -3  25  -4    3.36    6.93
  -3  25  -5   -3.24    5.42
  -3  25  -6   13.08    6.66
  -3  26   6   33.78    8.58
   3  26  -6   65.44   12.48
  -3  26   5   46.23   10.75
   3  26  -5   46.04   10.35
  -3  26   4   24.52    9.21
   3  26  -4   16.48    7.11
  -3  26   3    0.08    6.44
   3  26  -3   12.42    7.81
  -3  26   2   19.80    7.83
   3  26  -2   27.40    9.65
  -3  26   1    7.16    6.31
  -3  26   0   15.93    7.47
  -3  26  -1  204.45   19.95
  -3  26  -2   99.48   14.02
  -3  26  -3   -3.13    4.60
  -3  26  -4    4.87    6.24
  -3  26  -5   10.04    6.73
  -3  26  -6    0.66    7.32
  -3  27   5   -2.59    4.55
   3  27  -5   -2.01    6.11
  -3  27   4  163.74   18.51
   3  27  -4  190.62   20.69
  -3  27   3   27.04    8.24
   3  27  -3   45.30   11.05
   3  27  -2   20.06    7.88
  -3  27   2   20.95    7.97
  -3  27   1   23.46    7.57
   3  27  -1   24.64    8.53
  -3  27   0  134.88   16.74
  -3  27  -1   24.51    9.17
  -3  27  -2   69.44   12.51
  -3  27  -3   26.78    9.34
  -3  27  -4   35.04    9.41
  -3  27  -5  -14.03    7.85
  -3  28   4   27.75    8.42
   3  28  -4   45.42   11.62
  -3  28   3    2.06    6.45
   3  28  -3   -4.02    5.94
  -3  28   2   37.93   10.18
   3  28  -2   51.11   12.40
  -3  28   1   12.38    7.73
   3  28  -1   18.63    8.73
  -3  28   0   13.40    7.82
   3  28   0   27.51   11.04
  -3  28  -1   30.70    9.28
  -3  28  -2  131.23   17.13
  -3  28  -3    5.12    6.21
  -3  29   2   -3.60    5.90
   3  29  -2   -0.72    5.70
  -3  29   1   19.45    7.27
   3  29  -1   46.70   11.71
  -3  29   0   46.95   11.25
   3  29   0   50.48   11.30
  -3  29  -1    5.06    5.16
   3  29   1    1.55    5.02
  -3  29  -2    6.81    5.94
   3  29   2   -0.47    6.11
  -4   0  13    0.18    4.92
  -4   0  12   17.90    6.39
  -4   0  11    2.72    4.26
  -4   0  10   37.17    7.94
  -4   0   9   -1.01    3.19
  -4   0   8  399.61   20.34
  -4   0   7    0.19    1.35
  -4   0   7    4.84    3.00
   4   0  -7   -1.13    4.62
   4   0  -6   -3.78    4.42
  -4   0   6   -1.02    1.74
  -4   0   6    0.83    2.36
   4   0  -5   -0.08    3.75
  -4   0   5    0.47    1.47
  -4   0   5   -1.09    1.62
   4   0  -4   31.47    6.27
  -4   0   4   38.58    4.94
   4   0  -3   -2.99    1.50
   4   0  -3    3.99    3.59
  -4   0   3    3.33    2.43
   4   0  -2 2080.81   39.89
   4   0  -2 2051.25   17.81
  -4   0   2 2195.25   39.19
   4   0  -1   -1.41    2.48
  -4   0   1   -0.70    2.88
  -4   0   0  244.36   14.02
   4   0   1   -0.42    1.08
  -4   0  -1   -1.49    3.31
   4   0   2   36.26    3.84
  -4   0  -2   30.59    5.71
   4   0   3   -4.04    2.76
  -4   0  -3   -1.35    3.05
   4   0   4  104.58    8.55
  -4   0  -4   97.49    9.92
   4   0   5    2.23    2.97
  -4   0  -5   -1.12    3.29
   4   0   6  100.20   10.66
  -4   0  -6  111.93   11.17
   4   0   7    8.65    4.74
  -4   0  -7   -2.98    3.06
   4   0   8   84.17   11.17
  -4   0  -8   71.86    9.62
  -4   0  -9   -1.73    3.01
   4   0   9   11.99    5.92
   4   0  10  108.66   14.15
   4   0  11    7.12    6.64
   4   0  12   25.85    8.81
  -4   1  13   19.90    7.67
  -4  -1  13   26.83    8.37
  -4   1  12   14.15    6.68
  -4  -1  12    4.37    3.96
  -4   1  11    3.71    3.69
  -4  -1  11    4.80    3.52
  -4   1  10   25.25    6.38
  -4  -1  10   22.86    6.57
  -4   1   9   36.01    7.41
  -4  -1   9   29.77    6.38
  -4   1   8   -5.99    4.15
  -4  -1   8    2.73    3.46
  -4   1   7  102.79    9.87
   4   1  -7  124.83   13.33
  -4  -1   7  110.56    9.88
  -4   1   7   96.99    6.45
   4  -1  -6  174.03   14.64
  -4   1   6  150.77    8.95
  -4  -1   6  179.82    9.56
   4   1  -6  178.46   15.38
  -4  -1   6  168.71   11.06
   4  -1  -5   -0.52    3.59
   4   1  -5    0.39    3.10
  -4  -1   5    0.82    1.57
  -4   1   5    1.64    1.87
  -4  -1   5   -0.07    2.02
   4  -1  -4  218.27   14.79
   4   1  -4  224.00   15.54
  -4  -1   4  207.95   11.41
  -4   1   4  221.04   11.68
  -4  -1   4  213.41    9.71
   4  -1  -3   62.86    7.71
   4   1  -3   73.99    8.52
   4   1  -3   78.17    4.59
  -4  -1   3   78.17    7.25
  -4   1   3   72.01    7.36
   4  -1  -2    2.33    1.13
   4  -1  -2    3.46    2.89
   4   1  -2    3.11    2.64
  -4   1   2    5.22    2.84
  -4  -1   2    1.04    2.20
   4  -1  -1   -0.13    1.84
   4   1  -1    3.47    2.72
  -4  -1   1    1.64    2.65
  -4  -1   0  925.36   27.19
  -4   1   0  916.22   27.11
   4  -1   0  894.04   12.91
   4  -1   1   71.02    4.57
   4   1   1   74.96    4.16
  -4  -1  -1   68.18    7.89
  -4   1  -1   76.98    8.42
   4   1   2   13.71    2.65
   4  -1   2    9.37    2.03
  -4  -1  -2   15.65    4.39
  -4   1  -2   10.53    3.81
   4  -1   3  136.72    8.76
  -4  -1  -3  136.49   11.61
  -4   1  -3  139.68   11.63
   4   1   3  146.37    8.98
   4  -1   4  100.72    8.35
   4   1   4   93.21    8.28
  -4  -1  -4  102.27   10.24
  -4   1  -4  101.53   10.21
   4   1   5   22.11    5.14
   4  -1   5   22.72    4.62
  -4  -1  -5   20.49    5.23
  -4   1  -5   15.65    4.39
   4   1   6   98.94   10.55
   4  -1   6  100.27   10.39
  -4  -1  -6  100.11   10.59
  -4   1  -6  104.53   10.85
   4   1   7    2.42    3.40
   4  -1   7    1.37    2.84
  -4  -1  -7   -1.05    3.11
   4   1   8   34.22    8.41
   4  -1   8   37.50    9.03
  -4  -1  -8   16.91    5.09
  -4   1  -8   20.62    5.45
   4   1   9   24.05    6.72
   4  -1   9   25.03    8.43
  -4  -1  -9   20.54    6.21
  -4   1  -9   18.77    4.69
   4   1  10  104.29   14.23
   4  -1  10  110.76   15.03
   4   1  11   16.95    8.40
   4  -1  11   24.90   10.34
   4   1  12    4.29    5.20
   4  -1  12   21.42   10.13
  -4  -2  13   -3.34    6.35
  -4  -2  12   10.74    5.69
  -4  -2  11   36.86    8.11
  -4  -2  10   38.41    8.07
  -4  -2   9  110.01   11.55
  -4  -2   8    3.45    3.23
   4   2  -8    5.56    4.80
   4   2  -7  135.34   14.20
  -4   2   7  114.61    7.34
  -4  -2   7  119.79   10.37
   4  -2  -6   40.99    7.70
  -4  -2   6   36.73    5.32
   4   2  -6   41.20    7.82
  -4  -2   6   41.16    4.98
  -4   2   6   37.46    4.62
   4  -2  -5  179.26   14.08
   4   2  -5  165.75   14.29
  -4  -2   5  171.06    9.99
  -4   2   5  157.79    9.74
  -4  -2   5  177.77   10.08
  -4  -2   4   36.34    5.13
   4  -2  -4   41.14    6.68
   4   2  -4   37.03    7.09
  -4  -2   4   30.36    3.65
  -4   2   4   27.31    4.24
  -4   2   3   76.79    7.28
   4   2  -3   69.34    8.32
  -4  -2   3   84.50    7.78
   4  -2  -3   84.00    8.80
  -4   2   2   31.01    4.96
   4  -2  -2   32.96    2.92
   4  -2  -2   26.28    4.70
  -4  -2   2   22.60    4.36
   4   2  -2   29.37    5.54
   4  -2  -1  901.65   23.18
   4   2  -1  905.39   25.96
  -4  -2   1  929.60   26.67
  -4   2   1  922.25   26.49
  -4   2   0    3.32    2.55
  -4  -2   0    0.14    2.63
  -4  -2  -1  409.31   18.90
  -4   2  -1  472.72   20.05
   4  -2   1  421.48   12.05
   4   2   1  414.11    9.21
   4   2   2   62.95    4.93
   4  -2   2   76.78    6.01
  -4  -2  -2   62.53    8.05
  -4   2  -2   69.91    8.15
   4   2   3   50.84    5.33
   4  -2   3   48.70    5.68
  -4  -2  -3   43.48    6.90
  -4   2  -3   52.00    7.37
   4  -2   4   21.53    4.11
   4   2   4   20.02    4.31
  -4  -2  -4   13.70    4.70
  -4   2  -4   19.95    5.22
  -4  -2  -5  393.06   20.02
  -4   2  -5  393.34   20.26
   4   2   5  398.27   18.36
   4  -2   5  407.26   18.95
   4   2   6    9.16    4.28
  -4  -2  -6    2.14    3.48
  -4   2  -6    4.83    3.33
   4  -2   6    4.63    3.36
   4   2   7   14.49    5.68
   4  -2   7    3.82    4.45
  -4  -2  -7    4.54    3.23
  -4   2  -7    8.18    4.67
   4   2   8   16.49    5.91
   4  -2   8   15.83    6.05
  -4  -2  -8   17.82    5.71
  -4   2  -8   11.16    4.68
   4   2   9   81.50   12.14
  -4   2  -9   78.45   10.22
   4  -2   9   97.97   12.91
  -4  -2  -9   68.34   10.28
   4   2  10   -7.39    6.78
   4  -2  10    2.17    5.31
   4  -2  11   80.72   13.78
   4   2  11   72.01   12.89
   4  -2  12   15.22    8.80
   4   2  12    3.88    6.22
  -4  -3  13   31.90    9.33
  -4  -3  12   -0.36    4.68
  -4  -3  11   21.88    7.03
  -4  -3  10    8.37    5.18
  -4  -3   9   32.84    6.51
   4   3  -9   31.74    8.54
  -4  -3   8    0.21    2.71
   4   3  -8    1.27    3.80
   4   3  -7  284.76   20.43
  -4  -3   7  286.43   15.70
  -4   3   7  280.97   11.52
  -4  -3   6   32.17    5.00
   4   3  -6   32.05    7.08
  -4   3   6   29.26    4.16
  -4   3   5   34.40    4.86
  -4  -3   5   41.39    5.22
  -4  -3   5   42.99    5.08
   4  -3  -5   46.13    7.52
   4   3  -5   52.71    8.64
  -4  -3   4    0.08    1.29
   4  -3  -4    6.10    3.85
  -4  -3   4    0.03    2.04
  -4   3   4    2.22    2.25
   4   3  -4    1.38    2.96
   4  -3  -3  330.97   16.61
  -4  -3   3  311.05   14.71
   4   3  -3  301.34   17.26
  -4   3   3  324.31   15.02
  -4  -3   3  295.64    8.83
   4   3  -2    6.27    2.62
  -4   3   2    4.23    2.64
   4  -3  -2    3.33    2.41
  -4  -3   2    2.37    2.06
   4  -3  -1  440.77   15.72
   4   3  -1  465.33   19.12
  -4  -3   1  454.98   18.79
  -4   3   1  479.58   19.22
  -4   3   0   79.98    8.35
  -4  -3   0   81.19    8.24
  -4  -3  -1  148.80   11.50
  -4   3  -1  148.61   11.55
  -4  -3  -1  141.20    5.35
  -4   3  -2    3.10    3.12
   4  -3   2    3.96    2.31
  -4  -3  -2    1.32    3.31
   4   3   2    7.10    2.01
   4  -3   3  186.87   10.83
  -4  -3  -3  186.85   13.49
  -4   3  -3  182.73   13.43
   4   3   3  198.03   10.11
   4  -3   4   82.11    7.98
  -4   3  -4   91.08    9.89
   4   3   4   89.38    8.07
  -4  -3  -4   87.57    9.46
   4   3   5    0.84    2.68
   4  -3   5    6.08    2.59
  -4  -3  -5    8.88    3.72
  -4   3  -5    4.71    3.11
   4   3   6   -0.47    3.79
   4  -3   6   -0.52    3.14
  -4  -3  -6    0.31    3.00
  -4   3  -6    2.22    3.22
   4   3   7  116.14   12.34
   4  -3   7  126.34   12.53
  -4  -3  -7  111.96   12.88
  -4   3  -7  122.59   12.12
   4  -3   8   -2.62    5.57
   4   3   8    7.07    4.51
  -4   3  -8    4.29    4.36
  -4  -3  -8   -3.43    5.27
  -4   3  -9   18.97    5.08
   4  -3   9   17.54    7.63
  -4  -3  -9   22.42    6.20
   4   3   9   24.88    7.70
   4  -3  10   74.13   12.92
   4   3  10   59.87   11.12
   4  -3  11    4.78    6.53
   4   3  11    5.59    5.21
   4  -3  12   20.40   10.14
   4   3  12   -1.54    7.23
  -4  -4  13   10.30    6.66
  -4  -4  12   38.87    7.73
  -4  -4  11   16.79    5.65
  -4  -4  10    5.58    3.37
   4   4 -10   -7.06    6.84
  -4  -4   9    3.83    4.09
   4   4  -9   -0.95    5.53
   4   4  -8  138.28   15.25
  -4  -4   8  120.07   11.20
  -4  -4   7   -1.12    2.53
   4   4  -7    5.60    4.12
  -4   4   7   -1.66    1.65
  -4   4   6   27.95    4.28
  -4  -4   6   15.09    3.57
   4   4  -6   27.69    7.00
   4  -4  -5   80.01    9.29
  -4   4   5   73.91    7.14
   4   4  -5   89.26   11.20
  -4  -4   5   78.97    6.84
   4  -4  -4  165.33   12.52
   4   4  -4  154.62   13.64
  -4  -4   4  146.14   10.17
  -4  -4   4  141.00    7.71
  -4   4   4  132.22    9.68
  -4   4   3   -1.60    2.63
  -4  -4   3    1.08    1.05
   4  -4  -3    2.21    2.54
   4   4  -3   -0.29    2.77
  -4  -4   3   -0.53    2.12
   4  -4  -2  272.62   13.22
   4   4  -2  287.25   15.83
  -4  -4   2  290.23   14.86
  -4   4   2  281.19   14.63
  -4  -4   2  281.29    5.96
   4  -4  -1  121.90    8.22
   4   4  -1  118.94   10.08
  -4  -4   1  107.30    9.33
  -4   4   1  114.61    9.75
  -4   4   0   45.23    6.81
  -4  -4   0   40.03    6.63
  -4  -4  -1  218.17   13.79
  -4   4  -1  215.33   13.98
  -4  -4  -1  210.50    6.92
  -4  -4  -2  163.42   12.41
  -4   4  -2  167.17   12.80
   4  -4   2  173.35    9.78
  -4   4  -3  168.49   13.22
  -4  -4  -3  172.93   13.10
   4  -4   3  185.73   11.19
   4   4   3  180.59    9.61
  -4   4  -4    5.50    4.28
   4   4   4    4.75    2.54
   4  -4   4    3.14    2.79
  -4  -4  -4    2.83    3.53
   4  -4   5    6.41    4.25
  -4  -4  -5   12.50    4.99
   4   4   5    5.04    2.99
  -4   4  -5   14.35    4.33
   4  -4   6   29.63    6.01
  -4  -4  -6   25.63    6.86
   4   4   6   34.38    6.43
  -4   4  -6   21.15    5.37
   4  -4   7   74.02    9.64
  -4  -4  -7  102.69   11.25
  -4   4  -7  102.86   11.78
   4   4   7   93.19   10.57
   4  -4   8  105.01   12.50
   4   4   8  100.62   12.36
  -4  -4  -8  116.17   11.77
  -4   4  -8   88.76   11.07
   4  -4   9   55.47    9.63
  -4   4  -9   61.89    8.84
   4   4   9   48.50    9.43
   4  -4  10  -12.50    7.28
   4   4  10    2.48    5.58
   4  -4  11   12.43    8.12
   4   4  11   -1.11    5.25
   4  -4  12   19.33    9.09
   4   4  12    9.37    8.13
  -4  -5  13   -0.14    5.39
   4   5 -13   -0.78    6.36
  -4  -5  12    6.83    5.41
   4   5 -12    4.21    5.42
   4   5 -11    0.29    4.42
  -4  -5  11   -2.31    4.55
  -4  -5  10  123.33   13.52
   4   5 -10  126.03   16.34
  -4  -5   9   20.02    5.81
   4   5  -9    9.29    4.13
  -4  -5   8    7.13    3.65
   4   5  -8   -0.66    4.50
  -4  -5   7    1.53    2.46
   4   5  -7   -2.67    4.46
  -4   5   7    1.83    1.91
   4   5  -6  263.49   19.36
  -4   5   6  225.82   11.88
  -4  -5   6  246.20   13.31
  -4   5   5   -0.68    2.51
  -4  -5   5    0.69    1.59
   4  -5  -5    1.21    3.25
   4   5  -5    5.43    5.01
   4   5  -4   40.22    7.28
  -4   5   4   39.55    5.73
  -4  -5   4   44.02    4.47
   4  -5  -4   48.85    6.75
  -4   5   3   20.93    4.51
  -4  -5   3   20.87    2.51
   4   5  -3   17.56    4.79
  -4  -5   3   17.14    3.97
   4  -5  -3   23.36    4.66
  -4  -5   2   73.90    8.09
   4   5  -2   65.96    8.22
  -4   5   2   73.61    7.60
   4  -5  -2   60.20    6.18
  -4  -5   2   59.99    3.27
  -4   5   1   28.20    5.23
   4  -5  -1   32.52    4.20
   4   5  -1   30.89    5.56
  -4  -5   1   29.85    5.05
  -4  -5   0 1267.83   33.01
  -4   5   0 1118.76   30.71
  -4  -5   0 1070.58   12.70
  -4   5  -1    6.24    2.72
  -4  -5  -1    5.89    1.51
  -4  -5  -1    1.01    3.08
  -4   5  -2    3.49    3.57
  -4  -5  -2    4.02    3.56
  -4   5  -3    5.01    3.35
  -4  -5  -3   -1.60    3.35
   4  -5   3    7.68    2.81
  -4  -5  -4  424.44   21.07
  -4   5  -4  400.10   20.95
   4  -5   4  415.99   18.46
  -4   5  -5    8.37    4.36
   4  -5   5   -0.67    2.91
  -4  -5  -5    6.17    4.80
   4   5   5    7.80    3.19
  -4   5  -6  305.87   18.78
   4   5   6  277.53   16.85
   4  -5   6  285.88   18.06
  -4  -5  -6  297.01   18.45
   4  -5   7   -1.70    4.78
  -4  -5  -7    0.34    3.17
   4   5   7    3.46    4.12
  -4   5  -7    2.28    3.48
   4   5   8   77.45   10.63
   4  -5   8   79.54   11.06
  -4   5  -8   72.91    9.94
   4   5   9   -4.43    5.35
   4  -5   9   -0.59    4.88
  -4   5  -9    0.79    2.90
   4  -5  10   17.06    6.06
   4   5  10   28.02    7.60
   4  -5  11    6.32    6.26
   4   5  11    7.56    5.54
   4  -5  12   35.23   10.56
   4   5  12   14.92    7.79
  -4  -6  13    1.55    3.90
   4   6 -13    6.76    8.63
  -4  -6  12   11.21    6.10
   4   6 -12   28.26    8.44
  -4  -6  11   63.16   10.54
   4   6 -11   53.84   11.23
  -4  -6  10   13.15    5.20
   4   6 -10   20.65    8.13
  -4  -6   9   -0.75    3.04
   4   6  -9   -8.05    7.11
  -4  -6   8  159.56   13.06
   4   6  -8  128.46   15.16
  -4   6   7    0.59    1.75
  -4  -6   7    0.74    2.51
   4   6  -7    5.87    5.36
  -4  -6   6   83.42    7.95
   4   6  -6  102.00   12.43
  -4   6   6   76.62    7.34
   4   6  -5  147.42   14.56
  -4   6   5  136.35    9.85
  -4  -6   5  140.18    9.21
   4  -6  -5  141.36   11.78
   4  -6  -4  414.19   19.03
   4   6  -4  406.60   21.87
  -4   6   4  431.40   17.73
  -4  -6   4  426.35   13.93
   4  -6  -3   89.08    8.22
  -4   6   3   87.46    8.47
   4   6  -3   93.51   10.25
  -4  -6   3   95.70    5.66
  -4   6   2   14.67    3.90
   4  -6  -2   19.56    3.77
   4   6  -2   19.24    5.02
  -4  -6   2   15.22    2.05
   4   6  -1   17.35    5.11
  -4   6   1   15.37    4.33
   4  -6  -1   17.42    3.10
  -4  -6   1   12.41    4.42
  -4  -6   0   16.09    5.11
  -4   6   0   18.80    4.62
  -4  -6   0   16.64    2.03
  -4  -6  -1  243.21   15.42
  -4   6  -1  264.35   15.64
  -4  -6  -2  768.39   27.62
  -4   6  -2  741.01   26.81
  -4  -6  -3   94.40   11.97
  -4   6  -3  124.46   11.74
   4  -6   3  138.11   10.36
  -4  -6  -4    2.84    3.85
  -4   6  -4   -5.69    4.51
   4  -6   4    4.32    3.07
  -4   6  -5   58.75    8.45
   4  -6   5   58.72    7.99
  -4  -6  -5   74.57    9.48
  -4   6  -6   70.94    9.58
   4  -6   6   87.03   10.60
   4   6   6   70.52    8.53
   4  -6   7    3.73    3.90
   4   6   7    2.66    4.02
  -4   6  -7   13.70    5.91
   4  -6   8    0.40    5.44
   4   6   8    8.39    4.08
   4  -6   9   78.77   11.43
   4   6   9   84.61   12.23
  -4   6  -9   97.79   11.65
   4  -6  10    6.17    5.48
   4   6  10   17.21    7.90
   4  -6  11   -0.61    7.06
   4   6  11    9.15    7.18
   4  -6  12   57.27   13.08
  -4  -7  13   21.35    7.63
   4   7 -13    1.40    7.41
  -4  -7  12   17.98    7.01
   4   7 -12   17.64    7.47
  -4  -7  11   69.92   11.30
   4   7 -11   85.83   13.88
  -4  -7  10    9.15    4.69
   4   7 -10   -0.55    4.92
  -4  -7   9   81.49   10.53
   4   7  -9   89.92   13.05
  -4  -7   8   -1.13    2.73
   4   7  -8   -2.41    3.58
  -4  -7   7   72.98    8.54
   4   7  -7   82.98   11.69
  -4   7   7   75.20    7.19
  -4   7   6   41.82    5.63
  -4  -7   6   61.36    7.20
   4   7  -6   61.03    9.59
  -4   7   5   21.59    4.34
  -4  -7   5   23.37    4.27
   4   7  -5   21.56    6.61
  -4   7   4    3.34    2.87
   4   7  -4    5.99    4.27
   4  -7  -4    5.72    2.61
  -4  -7   4    5.12    2.11
   4  -7  -3  384.05   16.57
   4   7  -3  395.04   20.71
  -4   7   3  424.57   18.53
  -4  -7   3  415.02   12.43
  -4   7   2   11.31    3.72
   4  -7  -2   12.07    2.86
   4   7  -2   12.13    4.13
  -4   7   1  444.08   19.52
   4  -7  -1  456.09   13.84
   4   7  -1  470.10   20.86
  -4   7   0    8.56    3.80
  -4   7  -1   69.16    8.31
  -4   7  -2   18.66    4.90
  -4  -7  -2   16.53    4.94
  -4   7  -3   34.56    6.35
  -4   7  -4   20.13    5.30
   4  -7   4   16.57    4.66
  -4   7  -5   -0.13    3.84
   4  -7   5   -1.42    3.31
  -4   7  -6    2.47    4.93
   4  -7   6   -2.01    3.51
  -4   7  -7  312.18   19.91
   4  -7   7  290.60   19.88
   4  -7   8   -0.92    4.98
  -4   7  -8    7.54    4.60
   4  -7   9   14.56    5.58
  -4   7  -9   27.24    6.86
   4  -7  10   13.20    5.99
   4  -7  11   -4.55    7.58
   4  -7  12   -5.49    5.95
  -4  -8  13    1.76    4.34
   4   8 -13   -3.30    4.92
  -4  -8  12   11.50    5.45
   4   8 -12    7.21    6.79
  -4  -8  11   16.91    5.76
   4   8 -11   13.54    7.15
  -4  -8  10   36.91    8.24
   4   8 -10   35.49    9.23
  -4  -8   9   15.83    5.25
   4   8  -9   31.82    8.90
  -4  -8   8    5.22    4.68
   4   8  -8   -2.46    5.66
  -4  -8   7  166.79   12.56
   4   8  -7  176.16   16.85
  -4   8   7  131.41    9.95
  -4   8   6   50.45    6.52
  -4  -8   6   59.36    7.09
   4   8  -6   52.54    9.77
   4   8  -5  251.28   18.77
  -4   8   5  242.65   13.89
  -4  -8   5  227.22   12.19
  -4   8   4   43.08    6.22
   4  -8  -4   52.53    6.43
   4   8  -4   46.28    8.03
  -4  -8   4   48.31    5.33
  -4   8   3   54.55    7.23
   4  -8  -3   47.22    5.78
   4   8  -3   54.80    8.31
  -4  -8   3   44.84    4.53
  -4   8   2   22.17    5.03
   4  -8  -2   15.59    2.82
   4   8  -2   17.33    5.03
   4  -8  -1  156.87    7.70
  -4   8   1  150.06   11.73
  -4   8   0   19.55    5.05
  -4   8  -1  178.28   13.77
  -4   8  -2   67.91    9.01
  -4   8  -3   52.68    7.73
  -4   8  -4   10.81    4.72
   4  -8   4    6.07    3.76
  -4   8  -5  434.98   23.00
   4  -8   5  439.57   22.09
  -4   8  -6    6.59    5.05
   4  -8   6    2.65    3.22
  -4   8  -7    6.88    4.30
   4  -8   7    5.06    4.64
  -4   8  -8   38.88    8.05
   4  -8   8   29.36    8.00
   4  -8   9   85.15   12.01
  -4   8  -9   90.89   11.77
   4  -8  10   -0.48    7.75
   4  -8  11   45.38   10.37
   4  -8  12  -26.62   12.10
  -4  -9  12   10.69    5.30
   4   9 -12   17.68   10.13
  -4  -9  11   -2.26    4.37
   4   9 -11    7.94    5.57
  -4  -9  10   32.84    7.32
   4   9 -10   40.19    9.69
  -4  -9   9   19.89    6.53
   4   9  -9   14.00    6.13
  -4  -9   8   12.13    4.65
   4   9  -8    9.45    5.84
  -4   9   7   64.38    7.51
  -4  -9   7   64.99    8.42
   4   9  -7   89.75   12.78
  -4   9   6   21.13    4.90
  -4  -9   6   16.07    3.97
   4   9  -6   27.52    7.90
   4   9  -5   70.44   10.57
  -4   9   5   63.74    7.38
  -4  -9   5   55.94    6.46
  -4   9   4   52.04    6.81
   4  -9  -4   61.75    7.09
   4   9  -4   46.00    8.11
  -4  -9   4   44.58    5.33
   4   9  -3   92.87   10.73
   4  -9  -3   96.59    7.91
  -4   9   3   78.75    8.53
   4   9  -2  103.63   10.88
   4  -9  -2   92.20    6.65
  -4   9   2   95.49    9.46
  -4   9   1   15.22    4.57
  -4   9   0  101.26   10.16
  -4   9  -1   95.71   10.15
  -4   9  -2   28.86    6.40
  -4   9  -3   89.17   10.27
  -4   9  -4  224.73   16.52
  -4   9  -5   30.61    6.66
   4  -9   5   47.20    7.47
  -4   9  -6   63.13    9.18
   4  -9   6   68.32    9.68
  -4   9  -7   25.86    6.88
   4  -9   7   27.58    7.96
  -4   9  -8   27.48    6.89
   4  -9   8   18.50    7.12
   4  -9   9   11.79    4.68
  -4   9  -9   26.65    6.90
   4  -9  10   83.78   13.24
   4  -9  11   27.65    7.30
   4  -9  12   -4.16    6.45
  -4 -10  12   22.13    7.09
   4  10 -12   38.93   10.48
  -4 -10  11    0.54    3.35
   4  10 -11    4.76    5.58
  -4 -10  10   -5.24    5.32
   4  10 -10    3.52    3.77
  -4 -10   9    0.71    3.27
   4  10  -9   -0.44    4.97
   4  10  -8  197.23   19.20
  -4 -10   8  179.13   14.26
  -4  10   7    5.40    2.73
  -4 -10   7    5.95    3.35
   4  10  -7    4.39    5.17
  -4  10   6    3.96    2.98
  -4 -10   6    2.19    2.55
   4  10  -6    9.16    4.21
  -4 -10   5    0.80    2.43
   4  10  -5   -0.54    4.73
  -4  10   5    2.17    2.84
  -4  10   4   62.61    7.68
   4 -10  -4   75.27    7.70
   4  10  -4   61.74    9.16
  -4 -10   4   72.75    7.01
   4  10  -3    4.27    3.52
  -4  10   3    4.35    2.93
   4 -10  -3    7.44    2.79
  -4  10   2  453.31   20.57
   4 -10  -2  435.19   13.61
   4  10  -2  454.17   22.37
  -4  10   1   10.85    4.09
  -4  10   0  138.51   11.97
  -4  10  -1   20.25    5.68
  -4  10  -1   24.12    2.49
  -4  10  -2   99.47   11.35
  -4  10  -3   16.03    5.38
  -4  10  -4  276.67   18.50
  -4  10  -5   -2.21    4.41
   4 -10   5    4.57    4.02
   4 -10   6  184.81   16.23
  -4  10  -6  179.56   15.54
  -4  10  -7    2.16    4.19
   4 -10   7   12.64    6.99
  -4  10  -8   38.36    8.46
   4 -10   8   52.80   10.00
  -4  10  -9    2.34    4.07
   4 -10   9    0.73    4.33
   4 -10  10   -4.65    6.75
   4 -10  11   -8.85    7.32
  -4 -11  12    9.68    5.80
   4  11 -12   29.28   10.85
  -4 -11  11   15.32    5.49
   4  11 -11   19.16    7.17
  -4 -11  10    8.65    4.38
   4  11 -10   12.62    6.26
  -4 -11   9    5.79    4.49
   4  11  -9    9.17    6.97
  -4 -11   8    5.54    4.35
   4  11  -8    5.82    5.83
  -4  11   7   26.15    5.69
  -4 -11   7   23.52    5.29
   4  11  -7   25.35    8.64
   4  11  -6  103.33   13.45
  -4 -11   6  100.84    9.70
  -4  11   6  111.83   10.26
  -4  11   5    2.31    3.21
   4  11  -5   -2.26    3.93
  -4 -11   5    3.25    3.00
  -4  11   4   34.05    6.23
   4 -11  -4   41.17    5.61
   4  11  -4   41.69    8.03
  -4 -11   4   33.96    5.32
   4 -11  -3  153.73    9.67
   4  11  -3  134.03   12.75
  -4  11   3  138.61   11.77
  -4  11   2   37.61    6.99
   4 -11  -2   35.23    3.87
   4  11  -2   38.60    7.29
  -4  11   1    7.86    3.92
  -4  11   0   80.47    9.48
  -4  11  -1   45.53    7.77
  -4  11  -2   28.70    6.60
  -4  11  -3   78.96   10.21
  -4  11  -4  217.66   16.47
  -4  11  -5   16.74    5.41
   4 -11   5    7.90    4.51
  -4  11  -6   41.43    8.63
   4 -11   6   56.68    9.67
  -4  11  -7   15.09    5.68
   4 -11   7   24.81    7.99
  -4  11  -8   16.27    6.21
   4 -11   8   17.05    7.05
  -4  11  -9   18.90    5.96
   4 -11   9   29.29    8.54
   4 -11  10  112.46   14.89
   4 -11  11   21.83    6.67
  -4 -12  12    2.67    4.59
   4  12 -12    3.13    4.85
  -4 -12  11   11.96    5.65
   4  12 -11    0.43    4.71
  -4 -12  10    2.77    4.36
   4  12 -10    3.19    3.68
  -4 -12   9   40.50    7.95
   4  12  -9   50.92   10.86
  -4 -12   8    6.45    3.75
   4  12  -8   17.54    7.05
  -4  12   7   66.37    8.35
  -4 -12   7   55.45    8.20
   4  12  -7   66.02   10.93
   4  12  -6    5.89    5.60
  -4  12   6   -1.56    2.57
  -4 -12   6    3.44    3.09
  -4 -12   5   62.86    7.67
  -4  12   5   76.05    9.02
   4  12  -5   74.49   10.64
   4 -12  -4   15.23    3.67
  -4  12   4    7.17    3.20
   4  12  -4    6.19    3.94
   4 -12  -3   95.71    7.37
  -4  12   3  108.89   10.70
   4  12  -3  100.69   11.35
  -4  12   2    4.39    3.71
   4  12  -2    0.28    3.07
   4 -12  -2    0.49    1.01
  -4  12   1  388.77   20.05
  -4  12   0   18.59    5.27
  -4  12  -1   19.70    4.69
  -4  12  -2    4.42    4.72
  -4  12  -3   10.64    4.56
  -4  12  -4    2.72    3.80
  -4  12  -5  519.19   26.38
  -4  12  -6    2.27    3.85
   4 -12   6    3.97    4.20
  -4  12  -7    7.07    6.05
   4 -12   7   -1.68    5.46
   4 -12   8   32.05    8.77
  -4  12  -8   43.88    9.24
   4 -12   9  103.62   14.90
  -4  12  -9  112.69   13.75
   4 -12  10  -14.28   10.30
   4 -12  11   56.72   11.85
  -4 -13  12    1.96    4.24
   4  13 -12   19.11    9.62
  -4 -13  11   20.21    7.60
   4  13 -11   14.22    6.98
  -4 -13  10    8.71    5.21
   4  13 -10   12.52    6.43
   4  13  -9   66.35   12.94
  -4 -13   9   59.41    9.70
  -4 -13   8    1.10    3.66
   4  13  -8   18.74    7.49
   4  13  -7   75.07   12.04
  -4  13   7   71.87    9.01
  -4 -13   7   78.66    9.70
  -4 -13   6   65.02    8.73
  -4  13   6   72.01    8.89
   4  13  -6   56.91   10.54
  -4  13   5    5.82    3.42
   4  13  -5    2.90    4.04
  -4 -13   5    5.70    2.68
   4 -13  -4    7.69    2.16
   4  13  -4   18.13    6.27
  -4  13   4    7.56    3.84
   4 -13  -3  339.19   13.21
   4  13  -3  323.00   20.41
  -4  13   3  305.94   17.92
   4 -13  -2   21.41    2.58
  -4  13   2   31.20    6.15
   4  13  -2   28.65    7.11
  -4  13   1    7.20    3.97
  -4  13   0    4.72    3.84
  -4  13  -1  173.63   14.38
  -4  13  -2    7.95    5.18
  -4  13  -3  237.24   17.50
  -4  13  -4  190.74   16.00
  -4  13  -5   12.25    5.57
  -4  13  -6   49.75    9.76
   4 -13   6   53.85    9.56
  -4  13  -7  156.50   15.70
   4 -13   7  178.48   17.38
  -4  13  -8   -5.79    5.05
   4 -13   8    3.33    5.06
  -4  13  -9    8.96    5.42
   4 -13   9    7.67    5.81
   4 -13  10   67.16   12.70
   4 -13  11   10.27    7.76
  -4 -14  11   67.53   11.40
   4  14 -11   51.44   12.02
  -4 -14  10    9.97    5.65
   4  14 -10   21.42    9.23
  -4 -14   9   -3.95    4.41
   4  14  -9    0.85    5.14
   4  14  -8   56.84   11.64
  -4 -14   8   46.90    8.31
   4  14  -7   20.13    8.48
  -4  14   7   13.08    4.70
  -4 -14   7   13.98    4.63
  -4  14   6   24.16    5.15
   4  14  -6   14.86    5.22
  -4 -14   6   25.91    5.88
  -4  14   5   88.58   10.37
   4  14  -5   93.61   12.02
  -4 -14   5  100.23    9.82
   4  14  -4   71.53   10.43
  -4  14   4   78.61    9.56
   4 -14  -4   82.79    7.52
   4 -14  -3  202.34    9.88
   4  14  -3  205.44   16.71
  -4  14   3  203.90   15.06
   4  14  -2  221.05   16.68
  -4  14   2  244.31   16.76
  -4  14   1   21.71    5.33
  -4  14   0   26.02    6.67
  -4  14  -1  101.62   11.74
  -4  14  -2   95.60   11.67
  -4  14  -3   38.21    7.75
  -4  14  -4   24.15    6.46
  -4  14  -5   60.42   10.22
  -4  14  -6   31.23    7.68
   4 -14   6   35.44    8.70
  -4  14  -7    0.61    4.24
   4 -14   7    6.34    6.35
  -4  14  -8   56.85   10.27
   4 -14   8   49.26   10.48
  -4  14  -9   52.89   10.38
   4 -14   9   50.27   10.78
   4 -14  10    9.34    7.84
   4 -14  11  -31.29   13.53
  -4 -15  11   10.27    6.47
   4  15 -11    5.04    6.29
  -4 -15  10   57.91   10.61
   4  15 -10   62.09   12.97
  -4 -15   9   -6.32    4.66
   4  15  -9   -5.81    4.96
   4  15  -8    2.39    5.72
  -4 -15   8   -1.94    3.13
   4  15  -7   18.26    7.62
  -4  15   7   17.76    5.23
  -4 -15   7   22.57    6.08
  -4  15   6  162.20   14.00
   4  15  -6  142.62   15.71
  -4 -15   6  141.32   12.81
  -4  15   5    6.07    4.21
   4  15  -5    6.24    4.43
   4  15  -4  191.32   16.90
  -4  15   4  205.65   15.66
  -4  15   3    9.06    4.40
   4  15  -3   11.62    5.27
  -4  15   2   77.47   10.03
  -4  15   1    0.86    3.49
  -4  15   0  308.54   19.31
  -4  15  -1   21.42    5.74
  -4  15  -2    1.60    3.81
  -4  15  -3   29.21    7.54
  -4  15  -4  297.36   21.07
  -4  15  -5   11.96    4.94
  -4  15  -6  227.41   19.36
   4 -15   6  217.85   19.04
  -4  15  -7   19.68    7.50
   4 -15   7   10.77    6.80
  -4  15  -8   33.77    7.80
   4 -15   8   45.81   10.94
  -4  15  -9    3.93    5.33
   4 -15   9    1.98    6.75
   4 -15  10   54.75   11.61
  -4 -16  11   11.60    5.88
   4  16 -11   16.13    7.14
  -4 -16  10    9.20    4.50
   4  16 -10   28.35    9.42
   4  16  -9   14.05    6.72
  -4 -16   9   -2.06    4.30
   4  16  -8   65.34   11.99
  -4 -16   8   74.54   10.94
  -4  16   7    0.77    3.50
   4  16  -7   -2.50    3.25
  -4 -16   7   -3.50    3.93
  -4  16   6   47.17    8.01
   4  16  -6   61.57   10.88
  -4 -16   6   53.68    8.55
   4  16  -5   78.75   11.38
  -4  16   5   87.01   10.71
   4  16  -4  223.10   18.32
  -4  16   4  228.54   16.70
   4  16  -3   46.36    8.54
  -4  16   3   42.79    7.80
  -4  16   2  112.08   12.09
  -4  16   1   58.40    9.25
  -4  16   0   10.20    4.99
  -4  16  -1  137.17   13.70
  -4  16  -2  130.00   13.66
  -4  16  -3  124.35   13.74
  -4  16  -4  -11.81    6.70
  -4  16  -5   16.27    5.67
  -4  16  -6   57.68   10.03
  -4  16  -7    4.57    4.80
   4 -16   7    0.41    4.37
  -4  16  -8  133.76   15.62
   4 -16   8  147.01   17.07
  -4  16  -9   55.53   10.61
   4 -16   9   57.22   11.52
   4 -16  10  -10.77    7.26
  -4 -17  11   19.51    7.72
   4  17 -11   11.60    5.62
   4  17 -10   14.90    9.23
  -4 -17  10   10.16    6.29
   4  17  -9   43.55   10.28
  -4 -17   9   31.34    7.73
   4  17  -8    1.05    4.65
  -4 -17   8   11.30    5.20
  -4  17   7  110.25   12.54
   4  17  -7   89.10   13.33
  -4 -17   7  110.90   12.54
   4  17  -6   13.89    6.66
  -4  17   6   17.42    5.76
  -4 -17   6   18.62    5.41
   4  17  -5    7.35    5.40
  -4  17   5   -3.26    4.22
   4  17  -4    9.17    5.20
  -4  17   4   -0.26    3.78
   4  17  -3  397.39   23.70
  -4  17   3  359.09   21.48
  -4  17   2   34.73    7.14
  -4  17   1   29.26    6.33
  -4  17   0   20.30    5.87
  -4  17  -1   49.36    8.86
  -4  17  -2   35.78    7.57
  -4  17  -3   42.34    8.50
  -4  17  -4   32.35    8.12
  -4  17  -5    0.94    5.91
  -4  17  -6   16.71    7.34
  -4  17  -7  127.74   15.98
   4 -17   7  104.82   14.90
  -4  17  -8   -9.01    7.50
   4 -17   8    9.08    6.59
  -4  17  -9    4.02    5.35
   4 -17   9    9.38    6.30
   4 -17  10   21.31    8.35
   4  18 -10   -4.93    5.09
  -4 -18  10    6.34    6.09
   4  18  -9   37.54    9.63
  -4 -18   9   23.23    7.24
   4  18  -8    5.88    6.95
  -4 -18   8  -12.79    6.27
  -4  18   7    6.99    3.55
   4  18  -7    9.52    5.00
  -4 -18   7    7.94    4.59
   4  18  -6   25.40    6.91
  -4  18   6   21.80    6.11
  -4 -18   6   36.36    7.47
   4  18  -5  199.38   18.25
  -4  18   5  224.94   17.50
  -4  18   4   51.83    9.03
   4  18  -4   36.23    8.06
  -4  18   3    4.43    5.00
  -4  18   2    3.54    4.04
  -4  18   1  276.78   19.32
  -4  18   0   35.72    8.97
  -4  18  -1  111.61   12.74
  -4  18  -2   60.29   10.31
  -4  18  -3   34.05    7.82
  -4  18  -4   12.97    6.09
  -4  18  -5  146.59   16.15
  -4  18  -6   12.92    7.28
  -4  18  -7    6.89    6.10
   4 -18   7    9.32    5.75
  -4  18  -8   12.09    6.30
   4 -18   8   21.08    9.17
  -4  18  -9   58.44   11.63
   4 -18   9   57.91   12.15
   4  19 -10   35.40   10.20
  -4 -19  10   24.34    7.42
   4  19  -9   -0.56    4.00
  -4 -19   9    1.98    3.41
   4  19  -8   14.30    7.25
  -4 -19   8   -1.30    3.98
  -4  19   7   77.75   11.10
   4  19  -7   32.92    8.25
  -4 -19   7   61.62   10.16
   4  19  -7   54.19    9.45
   4  19  -6   25.94    7.55
  -4  19   6   15.56    5.28
  -4  19   5    2.02    4.00
   4  19  -5    4.22    4.66
   4  19  -4   72.96   11.18
  -4  19   4   59.75    9.75
  -4  19   3   85.33   11.31
  -4  19   2   48.86    9.22
  -4  19   1   -5.38    5.11
  -4  19   0  196.34   17.09
  -4  19  -1    3.09    5.01
  -4  19  -2    4.48    3.90
  -4  19  -3   75.01   11.38
  -4  19  -4   66.26   11.56
  -4  19  -5    1.67    4.67
  -4  19  -6  130.59   15.46
  -4  19  -7   -6.48    7.48
   4 -19   7   -0.27    5.79
   4 -19   8   18.96    7.74
  -4  19  -8   18.04    7.64
  -4  19  -9   22.09    7.93
   4 -19   9   22.03    8.59
   4  20  -9   -3.01    5.07
  -4 -20   9   -0.54    4.01
   4  20  -8  126.12   16.27
  -4 -20   8  131.61   15.24
   4  20  -7    6.14    6.19
  -4  20   7    1.97    3.70
  -4 -20   7    1.79    4.28
  -4  20   6   25.20    7.46
   4  20  -6    8.84    5.37
   4  20  -5    3.17    3.83
  -4  20   5    9.12    4.74
   4  20  -4   44.74    8.94
  -4  20   4   46.72    9.21
  -4  20   3   39.93    8.71
  -4  20   2  455.34   25.90
  -4  20   1    0.20    3.86
  -4  20   0   18.65    6.03
  -4  20  -1   -7.13    6.56
  -4  20  -2   44.73    9.20
  -4  20  -3   19.76    7.60
  -4  20  -4   61.90   11.43
  -4  20  -5    6.57    6.26
  -4  20  -6   63.69   11.48
  -4  20  -7    8.00    7.98
   4 -20   7   -1.40    6.50
  -4  20  -8   83.37   13.49
   4 -20   8   88.23   14.41
  -4 -21   9    6.50    5.12
   4  21  -9   -3.56    5.22
  -4 -21   8    0.04    3.54
   4  21  -8   -0.43    4.78
   4  21  -7   31.50    8.25
  -4  21   7   28.05    7.64
  -4 -21   7   23.32    6.53
  -4  21   6   60.61   10.23
   4  21  -6   38.79    9.31
  -4  21   5   -4.86    4.02
   4  21  -5    0.99    4.80
  -4  21   4   55.86    9.76
  -4  21   3   19.19    6.50
  -4  21   2  109.27   13.18
  -4  21   1    1.91    4.71
  -4  21   0   89.57   12.49
  -4  21  -1    6.12    4.50
  -4  21  -2   39.30    8.69
  -4  21  -3   22.45    8.09
  -4  21  -4   83.97   13.62
  -4  21  -5   12.86    6.77
  -4  21  -6   -4.34    6.90
  -4  21  -7   14.61    7.65
  -4  21  -8    7.04    7.34
   4 -21   8    5.04    6.45
   4  22  -8   -8.00    5.33
  -4 -22   8    9.82    6.13
  -4  22   7   44.91    9.66
   4  22  -7   45.25   10.33
  -4 -22   7   38.92    8.81
   4  22  -6    0.43    4.21
  -4  22   6    5.18    4.65
   4  22  -6    0.41    5.13
  -4  22   5   51.51    9.47
   4  22  -5   50.52   10.53
  -4  22   4   -7.89    5.80
  -4  22   3  104.25   13.49
  -4  22   2   -1.48    4.89
  -4  22   1  160.39   16.66
  -4  22   0   10.54    7.19
  -4  22  -1   19.74    7.89
  -4  22  -2   23.25    8.08
  -4  22  -3    0.85    5.48
  -4  22  -4    3.30    6.20
  -4  22  -5  205.09   20.32
  -4  22  -6   13.73    7.19
  -4  22  -7    6.16    5.89
   4  23  -8    3.76    4.57
  -4  23   7   40.71    8.79
   4  23  -7   41.36    9.75
  -4 -23   7   35.64    8.26
  -4  23   6   12.67    6.71
   4  23  -6   12.86    6.35
   4  23  -6    9.93    5.50
   4  23  -5    6.59    5.69
  -4  23   5   -0.24    4.95
  -4  23   4   -2.64    4.69
  -4  23   3  249.64   20.76
  -4  23   2   26.91    8.40
  -4  23   1   20.24    6.79
  -4  23   0   66.52   10.96
  -4  23  -1   62.71   11.15
  -4  23  -2   -4.97    4.99
  -4  23  -3  111.73   14.76
  -4  23  -4   23.99    8.26
  -4  23  -5   12.59    7.59
  -4  23  -6    1.39    6.34
  -4  23  -7  133.91   17.89
   4  24  -7   -1.62    4.16
  -4  24   7    1.24    3.30
  -4  24   6   17.77    6.80
   4  24  -6   14.29    6.51
   4  24  -6    5.45    5.94
   4  24  -5   73.66   12.14
  -4  24   5   59.15   11.64
  -4  24   4   35.39    9.28
  -4  24   3    2.14    5.37
  -4  24   2   35.85    8.59
  -4  24   1    4.49    4.73
  -4  24   0   -1.58    4.33
  -4  24  -1   86.48   13.14
  -4  24  -2   61.09   11.26
  -4  24  -3    6.51    5.33
  -4  24  -4   22.70    8.03
  -4  24  -5    1.99    5.83
  -4  24  -6   32.90    9.35
  -4  25   6   56.34   11.08
   4  25  -6   51.16   11.21
   4  25  -6   92.93   14.19
  -4  25   5   -6.51    6.65
   4  25  -5   -3.41    5.08
  -4  25   4   45.35    9.48
  -4  25   3    4.21    6.00
  -4  25   2   14.89    6.28
  -4  25   1   -2.19    5.16
  -4  25   0  139.57   16.63
  -4  25  -1    1.91    4.98
  -4  25  -2   -2.86    5.32
  -4  25  -3    6.61    6.68
  -4  25  -4   44.05   10.46
  -4  25  -5   11.50    6.93
  -4  26   5   23.16    7.58
   4  26  -5   31.04    8.30
  -4  26   4   95.95   13.93
   4  26  -4  130.79   16.71
  -4  26   3   13.76    7.32
  -4  26   2   11.97    6.38
  -4  26   1   10.22    6.53
  -4  26   0    5.05    5.17
  -4  26  -1   49.38   11.05
  -4  26  -2  148.71   17.99
  -4  26  -3   20.39    8.51
  -4  26  -4   -5.92    7.32
  -4  27   4    1.98    6.41
   4  27  -4   -9.44    7.55
  -4  27   3   96.70   14.71
  -4  27   2   -5.89    5.39
  -4  27   1   46.77   10.84
  -4  27   0   -9.10    7.08
  -4  27  -1   79.82   13.60
  -4  27  -2    2.35    5.97
  -4  27  -3   24.57    9.49
  -4  28   2   -2.00    5.13
  -4  28   1   92.86   14.97
  -4  28   0   -1.18    5.09
  -4  28  -1   85.62   13.88
   5   0 -13    2.35    5.36
   5   0 -12   -0.59    5.82
   5   0 -11   -3.45    7.90
   5   0 -10   -5.53    6.59
   5   0  -9   64.25   10.98
   5   0  -8   -3.33    4.58
   5   0  -7  238.01   19.17
  -5   0   7  192.38   11.11
   5   0  -6    2.20    4.55
  -5   0   6   -3.94    2.72
  -5   0   5   53.55    6.49
   5   0  -5   57.52    8.94
   5   0  -4    8.01    4.72
  -5   0   4   -1.92    3.15
   5   0  -3   64.34    3.75
   5   0  -3   56.21    7.91
  -5   0   3   45.51    6.71
   5   0  -2    2.71    3.33
  -5   0   2   -1.09    3.21
   5   0  -1  133.58   11.07
  -5   0   1  119.30   11.14
  -5   0   0   -1.26    2.93
   5   0   1    4.43    1.53
  -5   0  -1    2.93    3.73
   5   0   2    4.44    2.21
  -5   0  -2   -0.60    4.04
   5   0   3   19.53    3.89
  -5   0  -3   16.63    5.58
   5   0   4    4.17    3.03
  -5   0  -4   10.01    5.31
   5   0   5  142.04   11.39
  -5   0  -5  126.29   13.35
   5   0   6   -0.14    3.09
  -5   0  -6   -2.75    5.30
  -5   0  -7    9.58    5.10
   5   0   7    6.85    4.62
   5   0   8    0.99    5.25
  -5   0  -8   -2.68    5.03
  -5   0  -9  215.98   18.28
   5   0   9  229.99   19.59
   5   0  10    7.69    6.66
   5   0  11   14.28    8.59
   5   1 -13    4.65    5.24
  -5  -1  13   21.94    7.49
   5  -1 -13    9.55    4.80
   5   1 -12   14.07    6.89
  -5  -1  12   22.51    6.73
   5  -1 -12   18.64    6.91
   5  -1 -11   -5.79    6.94
  -5  -1  11    3.35    2.97
   5  -1 -10   36.63    8.32
   5   1 -10   42.27    9.75
  -5  -1  10   39.95    8.06
   5  -1  -9   52.48   10.23
   5   1  -9   66.95   11.95
  -5  -1   9   47.75    8.10
   5  -1  -8   11.72    5.44
   5   1  -8    8.47    5.29
  -5  -1   8    8.91    3.49
  -5  -1   7   48.07    5.66
   5  -1  -7   65.85   10.52
   5   1  -7   76.64   11.56
  -5  -1   7   60.91    7.39
  -5   1   7   60.21    6.39
   5  -1  -6  223.04   17.60
   5   1  -6  233.85   18.48
  -5  -1   6  187.68   11.67
  -5   1   6  210.47   12.28
   5  -1  -5    8.75    4.76
  -5  -1   5    2.63    2.67
  -5   1   5   -0.80    2.94
   5   1  -5    6.80    3.90
   5  -1  -4  144.11   13.06
   5   1  -4  126.26   12.53
  -5  -1   4  133.87   10.82
  -5   1   4  147.12   11.16
   5  -1  -3  176.91   13.50
   5   1  -3  184.86   14.23
  -5  -1   3  180.05   12.64
  -5   1   3  184.76   12.67
   5  -1  -3  204.87    7.50
   5  -1  -2  136.71   11.19
   5   1  -2  155.96   12.46
  -5  -1   2  112.41   10.56
  -5   1   2  134.29   11.47
   5  -1  -2  129.01    4.48
   5  -1  -1   51.74    7.00
  -5  -1   1   45.69    7.52
  -5   1   1   33.39    6.29
   5   1  -1   45.68    6.66
   5  -1   0    3.27    0.84
  -5  -1   0    2.22    3.26
  -5   1   0    2.58    3.43
   5  -1   1   29.73    3.06
   5   1   1   26.85    2.48
  -5  -1  -1   27.94    5.92
  -5   1  -1   19.88    4.95
   5   1   2   17.27    2.87
   5  -1   2    8.83    1.72
  -5  -1  -2   15.33    4.95
  -5   1  -2   17.86    5.28
  -5  -1  -3  204.65   15.71
  -5   1  -3  209.77   15.99
   5   1   3  206.13   10.56
   5  -1   3  207.13   10.94
  -5  -1  -4  711.94   29.55
  -5   1  -4  697.01   29.49
   5   1   4  738.16   22.78
   5  -1   4  729.80   23.20
   5   1   5   59.12    7.63
   5  -1   5   67.67    7.82
  -5  -1  -5   61.33    9.86
  -5   1  -5   58.61    9.00
  -5  -1  -6    0.03    3.90
   5   1   6   12.09    5.01
   5  -1   6    6.22    4.03
  -5   1  -6    3.93    4.20
   5   1   7   42.50    7.43
  -5  -1  -7   32.61    7.56
   5  -1   7   48.46    8.29
  -5   1  -7   35.12    7.35
   5   1   8   14.41    6.78
  -5  -1  -8    1.15    3.49
  -5   1  -8    7.54    5.13
   5   1   9    2.89    4.94
   5  -1   9    7.21    7.17
  -5   1  -9   -3.41    4.19
  -5  -1  -9   -2.16    4.45
   5   1  10  146.89   16.91
   5  -1  10  142.99   17.13
   5   1  11   74.63   12.69
   5  -1  11   82.53   13.57
   5   2 -13  -11.22    7.33
   5   2 -12   -1.31    4.68
  -5  -2  12   -2.53    4.25
   5  -2 -11   -0.62    4.70
   5   2 -11   24.20    9.88
  -5  -2  11   18.38    7.02
   5   2 -10   -1.93    5.50
  -5  -2  10    1.81    3.20
   5  -2 -10   -1.08    5.80
   5  -2  -9   -3.15    4.07
   5   2  -9    4.36    5.57
  -5  -2   9    4.36    3.28
   5  -2  -8  199.61   18.10
   5   2  -8  204.68   18.67
  -5  -2   8  178.12   13.28
   5  -2  -7    6.17    3.83
   5   2  -7    3.32    3.21
  -5   2   7    6.46    2.58
  -5  -2   7    7.35    3.24
  -5  -2   6    5.91    2.57
   5  -2  -6   15.96    5.32
  -5  -2   6   11.85    3.31
  -5   2   6   11.87    3.25
   5   2  -6   12.61    5.74
  -5  -2   5  114.22    9.63
  -5   2   5  122.84    9.95
   5  -2  -5  128.90   12.75
   5   2  -5  111.96   12.74
   5  -2  -4  225.56   16.04
   5   2  -4  208.35   16.07
  -5  -2   4  237.09   13.97
  -5   2   4  226.23   13.99
  -5  -2   3   20.30    4.94
   5  -2  -3   15.26    4.36
   5   2  -3   12.31    4.31
  -5   2   3   16.36    3.97
   5  -2  -2   23.55    4.88
   5   2  -2   30.83    6.56
   5  -2  -2   28.07    2.68
  -5  -2   2   22.24    4.87
  -5   2   2   21.94    5.40
   5  -2  -1   20.10    4.62
  -5  -2   1   16.84    4.83
   5   2  -1   13.86    3.98
  -5   2   1    7.18    3.44
  -5  -2   0  102.82   10.90
   5  -2   0  107.21    5.34
  -5   2   0  108.45   10.84
   5  -2   1   98.89    6.03
  -5  -2  -1   96.79   11.13
  -5   2  -1   89.59   10.40
  -5  -2  -2  146.64   13.00
   5   2   2  140.72    7.10
   5  -2   2  143.59    8.47
  -5   2  -2  121.58   12.20
   5  -2   3   14.11    2.89
  -5  -2  -3   15.76    4.98
  -5   2  -3   17.93    4.31
   5   2   3   17.66    3.44
   5   2   4   13.79    3.74
   5  -2   4    9.49    2.50
  -5  -2  -4    5.85    4.61
  -5   2  -4   13.05    5.42
   5   2   5   46.40    6.60
   5  -2   5   53.63    6.94
  -5   2  -5   48.93    8.51
  -5  -2  -5   42.72    7.92
  -5  -2  -6  241.59   17.96
  -5   2  -6  245.31   18.33
   5   2   6  258.62   16.34
   5  -2   6  244.28   16.28
   5   2   7    0.62    3.15
   5  -2   7   -3.20    3.58
  -5  -2  -7    3.00    3.68
  -5   2  -7    4.40    4.71
   5   2   8   14.85    5.45
   5  -2   8   18.36    7.49
  -5  -2  -8    9.86    5.44
  -5   2  -8   14.83    5.82
   5   2   9    5.84    4.26
   5  -2   9   26.32    8.00
  -5  -2  -9   20.41    6.65
  -5   2  -9   11.73    4.88
   5  -2  10   14.70    7.54
  -5  -2 -10   14.55    5.99
   5   2  10   12.21    6.38
   5  -2  11    8.13    7.77
   5   2  11   -1.19    6.95
   5   3 -12   28.89    8.24
  -5  -3  12   37.01    8.87
  -5  -3  11   -4.79    4.90
   5   3 -11   -6.74    6.44
   5   3 -10   42.88   10.18
  -5  -3  10   41.02    7.83
   5   3  -9   29.42    7.96
   5  -3  -9   30.51    7.98
  -5  -3   9   28.44    6.26
   5  -3  -8    5.86    4.86
   5   3  -8    6.53    6.57
  -5  -3   8    9.58    3.48
   5  -3  -7    2.87    3.96
   5   3  -7   10.64    4.90
  -5   3   7    5.08    2.28
  -5  -3   7    6.88    2.56
   5  -3  -6  230.26   17.32
   5   3  -6  239.88   19.02
  -5  -3   6  196.45   12.11
  -5   3   6  217.30   12.72
  -5  -3   6  206.93   11.96
   5   3  -5    9.84    4.77
   5  -3  -5    2.95    3.66
  -5  -3   5    3.69    1.87
  -5  -3   5    6.84    2.60
  -5   3   5    6.85    2.94
   5  -3  -4   15.86    5.01
   5   3  -4   15.35    5.25
  -5  -3   4    5.25    2.56
  -5   3   4   12.28    4.19
  -5  -3   3    3.15    3.10
   5  -3  -3   -2.55    3.37
   5   3  -3    4.15    3.39
  -5   3   3   -1.55    3.05
  -5   3   2   83.26    9.40
   5  -3  -2   90.37    8.88
  -5  -3   2   83.98    9.21
   5   3  -2   92.84   10.39
  -5   3   1   56.62    7.95
  -5  -3   1   60.46    8.08
  -5  -3   0  139.44   12.29
  -5   3   0  134.47   12.20
   5  -3   1   41.40    4.33
  -5  -3  -1   36.64    7.00
  -5   3  -1   35.43    6.81
   5  -3   2   16.05    3.25
  -5  -3  -2   14.56    5.33
  -5   3  -2   16.69    5.20
   5   3   3  108.34    7.65
  -5  -3  -3   92.82   11.06
   5  -3   3  110.07    8.75
  -5   3  -3  110.99   11.73
  -5  -3  -4  128.00   13.23
   5   3   4  142.49    9.93
   5  -3   4  130.66   10.24
  -5   3  -4  144.18   13.67
   5  -3   5    9.32    3.35
  -5  -3  -5   10.05    5.38
  -5   3  -5    3.94    4.38
   5   3   5   12.03    3.82
   5  -3   6   78.28    9.33
  -5  -3  -6   88.80   11.43
  -5   3  -6   78.65   10.28
   5   3   6   81.62    9.69
   5  -3   7   21.60    5.41
  -5  -3  -7   15.44    5.42
  -5   3  -7   27.47    7.60
   5   3   7   24.32    6.53
  -5   3  -8  113.02   13.00
   5  -3   8  102.33   12.58
  -5  -3  -8  116.81   13.07
   5   3   8  104.96   12.46
   5  -3   9   13.84    7.26
  -5  -3  -9   14.32    6.48
  -5   3  -9    4.44    5.09
   5   3   9    7.63    5.12
   5  -3  10   31.80    9.26
   5   3  10   31.71    8.11
   5  -3  11   10.13    6.77
   5   3  11   15.46    5.43
   5   4 -12    5.44    4.48
   5   4 -11   23.45    8.01
  -5  -4  11   21.49    6.48
   5   4 -10    8.95    5.58
  -5  -4  10    9.80    4.97
  -5  -4   9    4.01    3.15
   5   4  -9    1.40    4.90
   5  -4  -9    3.08    4.60
  -5  -4   8   63.16    8.10
   5  -4  -8   70.19   10.31
   5   4  -8   86.32   12.77
   5  -4  -7  128.69   13.51
  -5   4   7   96.35    8.59
   5   4  -7  143.93   15.68
  -5  -4   7  122.79   10.13
  -5  -4   6   28.62    4.71
   5  -4  -6   36.11    6.90
   5   4  -6   43.27    9.08
  -5   4   6   32.20    5.32
   5  -4  -5  163.73   13.90
   5   4  -5  156.40   15.25
  -5  -4   5  145.13    8.72
  -5  -4   5  165.62   12.08
  -5   4   5  172.28   11.96
   5  -4  -4  158.32   13.08
   5   4  -4  159.63   14.56
  -5  -4   4  170.59   12.54
  -5   4   4  155.97   11.78
  -5  -4   4  169.65    7.66
  -5   4   3   13.38    3.81
   5  -4  -3   18.12    4.89
  -5  -4   3    8.56    2.84
   5   4  -3   10.96    4.46
  -5   4   2    2.56    3.22
   5  -4  -2    1.24    2.53
  -5  -4   2    1.06    2.92
   5   4  -2    4.11    3.79
  -5   4   1   82.62    9.31
  -5  -4   1  103.94   10.34
  -5   4   0    4.63    3.66
  -5  -4   0   -1.06    3.69
  -5   4  -1   57.09    8.70
  -5  -4  -1   53.94    8.61
  -5  -4  -2  198.21   15.24
  -5   4  -2  191.07   15.20
   5  -4   2  196.68   10.82
  -5  -4  -3  176.76   14.47
  -5   4  -3  173.62   14.87
   5  -4   3  191.84   11.69
   5  -4   4    3.74    2.65
   5   4   4    5.91    2.86
  -5  -4  -4    8.30    5.32
  -5   4  -4   -2.25    4.99
  -5   4  -5  149.19   14.56
   5   4   5  158.18   11.60
  -5  -4  -5  147.69   14.19
   5  -4   5  158.32   12.55
  -5   4  -6  103.54   12.16
   5  -4   6  120.07   11.91
  -5  -4  -6  105.78   12.27
   5   4   6  116.62   11.11
   5  -4   7    6.37    3.19
  -5  -4  -7   12.94    6.66
  -5   4  -7    7.95    5.93
   5   4   7    2.88    3.54
   5  -4   8   11.48    3.65
  -5  -4  -8   22.08    6.07
  -5   4  -8   19.62    6.34
   5   4   8   24.54    6.78
   5  -4   9   34.14    7.81
  -5  -4  -9   64.14   10.85
  -5   4  -9   38.66    8.88
   5   4   9   63.01   10.38
   5  -4  10   10.78    8.16
   5   4  10   -8.85    6.76
   5  -4  11   14.81    7.64
   5   4  11   15.17    7.15
   5   5 -12   -7.07    6.29
  -5  -5  11   -2.83    5.24
   5   5 -11    7.10    6.81
  -5  -5  10    1.68    2.82
   5   5 -10   -3.13    4.60
  -5  -5   9   56.83    8.60
   5   5  -9   54.63   10.89
  -5  -5   8    1.63    2.86
   5  -5  -8    5.20    4.79
   5   5  -8    4.26    5.73
   5  -5  -7   84.10   11.13
  -5   5   7   99.02    8.79
   5   5  -7   94.62   13.20
  -5  -5   7   95.44    9.07
  -5   5   6    2.05    2.23
  -5  -5   6   -0.02    2.27
   5  -5  -6   -0.79    4.25
   5   5  -6    3.00    3.76
   5  -5  -5  318.42   19.18
   5   5  -5  283.61   20.42
  -5   5   5  296.36   15.95
  -5  -5   5  276.18   11.90
  -5  -5   4    2.48    1.14
  -5   5   4    2.41    2.75
   5   5  -4    4.77    3.81
  -5  -5   4    1.66    2.59
   5  -5  -4    4.03    3.53
  -5   5   3   86.56    9.14
   5   5  -3   67.96    9.76
   5  -5  -3   74.09    8.48
  -5  -5   3   69.68    8.80
  -5  -5   3   62.17    3.40
  -5   5   2   13.54    4.23
   5   5  -2   28.43    7.15
   5  -5  -2   25.01    4.83
  -5  -5   2   11.36    3.86
  -5   5   1   -0.99    3.52
  -5  -5   1   -1.84    3.06
  -5   5   0   14.89    5.28
  -5  -5   0   13.26    4.35
  -5  -5  -1  526.19   24.47
  -5   5  -1  551.85   24.45
  -5   5  -2   -1.22    4.49
  -5  -5  -2    2.13    3.83
   5  -5   2    0.09    1.98
  -5   5  -3    4.89    4.34
   5  -5   3    7.15    3.47
  -5  -5  -3    7.90    4.83
  -5   5  -4   12.15    5.44
   5  -5   4   23.07    5.48
  -5  -5  -4   22.46    6.68
   5  -5   5   83.76    9.69
  -5  -5  -5   49.87   10.76
  -5   5  -5   74.88   11.04
   5  -5   6   17.43    5.78
   5   5   6   22.21    5.04
  -5  -5  -6   20.46    6.03
  -5   5  -6   19.00    6.51
  -5  -5  -7  193.68   18.72
  -5   5  -7  255.91   19.51
   5   5   7  240.01   17.35
   5  -5   7  239.89   17.91
   5  -5   8   18.36    6.26
  -5  -5  -8   22.52    7.08
   5   5   8   14.94    6.32
  -5   5  -8   18.01    5.58
   5  -5   9    6.26    7.00
  -5   5  -9   18.75    7.15
   5   5   9   15.82    5.73
   5  -5  10   -9.84    5.71
   5   5  10   -1.09    4.52
   5  -5  11   17.52    7.67
   5   5  11    1.05    6.30
   5   6 -12   20.36    7.96
  -5  -6  11   95.94   12.66
   5   6 -11   83.46   14.18
  -5  -6  10   15.96    5.88
   5   6 -10   28.07    8.24
  -5  -6   9    4.12    3.75
   5   6  -9   -1.62    3.94
  -5  -6   8    6.85    2.28
   5   6  -8    5.76    5.34
   5  -6  -8    3.66    4.04
   5  -6  -7  155.48   14.74
   5   6  -7  152.76   16.50
  -5   6   7  142.28   10.63
  -5  -6   7  143.73   11.07
   5   6  -6   17.46    6.99
  -5   6   6   16.88    4.43
  -5  -6   6    8.29    2.39
   5  -6  -6   19.46    5.66
   5  -6  -5  213.24   15.50
   5   6  -5  196.05   17.09
  -5   6   5  191.93   13.07
  -5  -6   5  195.45   10.23
   5  -6  -4  307.82   17.43
   5   6  -4  263.51   19.09
  -5  -6   4  304.26   10.68
  -5   6   4  277.64   16.17
  -5   6   3   55.39    7.54
   5   6  -3   59.08    8.88
   5  -6  -3   49.86    6.71
  -5  -6   3   51.27    8.13
  -5  -6   3   48.84    3.34
  -5   6   2   17.52    4.64
   5   6  -2   26.36    6.72
   5  -6  -2   14.23    3.71
  -5  -6   2   15.62    5.27
  -5  -6   1  189.62   15.53
  -5   6   1  207.46   15.02
  -5   6   0    7.79    4.73
  -5  -6   0    2.10    3.72
  -5   6  -1   50.31    8.34
  -5  -6  -1   36.67    7.11
  -5  -6  -2  203.21   15.86
  -5   6  -2  201.99   15.86
  -5  -6  -3  178.34   16.95
  -5   6  -3  219.30   16.64
   5  -6   3  210.28   13.25
  -5   6  -4   10.80    4.59
  -5  -6  -4   12.19    6.12
   5  -6   4   22.86    5.22
  -5  -6  -5  234.75   18.69
  -5   6  -5  213.29   17.34
   5  -6   5  231.53   15.80
   5  -6   6  101.65   11.46
  -5  -6  -6   83.77   12.27
  -5   6  -6   88.40   11.81
   5  -6   7   -3.29    5.47
  -5   6  -7    5.54    6.06
   5  -6   8   -3.70    5.03
  -5   6  -8   13.10    6.29
   5  -6   9   21.06    6.29
  -5   6  -9   58.43   10.57
   5  -6  10   -0.71    5.25
   5  -6  11   13.48    7.32
   5   7 -12   18.65    8.89
   5   7 -11    7.84    5.20
  -5  -7  10    3.05    2.98
   5   7 -10   -2.99    5.61
  -5  -7   9   13.65    4.63
   5   7  -9   14.10    6.57
  -5  -7   8    4.54    3.03
   5   7  -8    5.55    5.92
   5  -7  -8    5.54    4.06
  -5   7   7    8.73    3.92
  -5  -7   7    9.15    2.92
   5  -7  -7    0.27    3.43
   5   7  -7    2.86    4.45
   5  -7  -6  220.52   16.42
   5   7  -6  200.76   18.44
  -5   7   6  189.02   12.95
  -5  -7   6  175.87   11.18
  -5   7   5   84.30    9.37
   5   7  -5   83.42   11.67
   5  -7  -5   91.52   10.13
  -5  -7   5   82.83    6.89
  -5   7   4    4.56    3.40
  -5  -7   4    5.84    1.92
   5   7  -4    7.34    3.30
   5  -7  -4    3.26    3.19
   5  -7  -3  194.53   12.58
   5   7  -3  182.88   15.38
  -5   7   3  191.36   13.92
  -5  -7   3  207.85    7.49
  -5   7   2   31.84    6.50
   5  -7  -2   38.50    5.40
   5   7  -2   32.96    7.18
  -5  -7   2   29.15    2.16
  -5   7   1    2.59    3.49
  -5  -7   1    4.43    3.95
  -5  -7   0  418.92   22.32
  -5   7   0  428.23   21.77
  -5  -7  -1   -4.98    5.53
  -5   7  -1    4.70    4.10
  -5   7  -2   20.83    6.77
  -5  -7  -2    4.72    4.86
  -5   7  -3  119.88   12.94
  -5  -7  -3  111.23   11.90
   5  -7   3  125.14   10.60
  -5   7  -4   73.48   10.61
  -5  -7  -4   49.07   10.81
   5  -7   4   87.17    9.54
  -5   7  -5  164.41   15.35
   5  -7   5  180.16   14.35
  -5  -7  -5  200.47   16.86
  -5   7  -6   50.24    9.14
   5  -7   6   54.43    9.20
   5  -7   7   -1.13    4.95
  -5   7  -7   11.54    5.27
   5  -7   8   68.72   10.55
  -5   7  -8   96.23   12.76
   5  -7   9   43.45    8.92
  -5   7  -9   52.57    9.52
   5  -7  10   -5.41    5.81
   5  -7  11   10.14    5.08
   5   8 -12   -3.46    7.41
   5   8 -11   41.71   11.67
   5   8 -10   12.69    7.95
  -5  -8   9   10.29    4.48
   5   8  -9    9.73    6.99
  -5  -8   8  108.20   10.82
   5   8  -8  111.08   14.99
  -5   8   7    7.75    3.55
  -5  -8   7    8.70    3.11
   5  -8  -7    5.46    3.58
   5   8  -7    9.96    6.77
  -5   8   6   -2.29    2.99
   5   8  -6    3.85    4.80
  -5  -8   6    2.00    2.48
   5  -8  -6   -1.60    4.08
   5  -8  -5  223.70   15.47
   5   8  -5  203.15   17.98
  -5   8   5  217.56   14.43
  -5  -8   5  203.12   10.94
   5  -8  -4   99.77    9.80
  -5   8   4   77.30    9.12
   5   8  -4   77.43   10.74
  -5  -8   4   97.36    6.71
  -5   8   3   15.30    4.52
   5  -8  -3   11.35    3.46
  -5  -8   3   18.52    2.68
   5   8  -3   11.92    5.12
   5  -8  -2  167.53   10.38
   5   8  -2  183.40   15.30
  -5   8   2  155.15   12.98
  -5  -8   2  153.38    6.13
  -5   8   1   45.05    7.79
  -5   8   0  213.20   15.45
  -5   8  -1   86.88   10.82
  -5   8  -2  273.78   18.73
  -5   8  -3   33.56    7.56
  -5   8  -4    0.18    4.61
   5  -8   4    0.56    3.25
  -5   8  -5   76.27   11.08
   5  -8   5   80.42   10.26
  -5   8  -6  111.04   13.21
   5  -8   6  109.23   12.40
  -5   8  -7    6.53    5.77
   5  -8   7    2.05    4.90
   5  -8   8   24.36    6.15
  -5   8  -8   23.15    5.71
   5  -8   9   -1.20    5.79
  -5   8  -9    3.16    4.69
   5  -8  10   30.02    8.80
   5  -8  11  -21.28   10.99
   5   9 -12    7.46    6.09
   5   9 -11   -1.45    5.97
   5   9 -10   56.71   12.08
  -5  -9   9   22.30    6.32
   5   9  -9   26.92    8.87
  -5  -9   8   32.44    6.36
   5   9  -8   36.21    9.29
   5  -9  -7   35.20    7.19
   5   9  -7   25.55    7.71
  -5   9   7   37.71    6.34
  -5  -9   7   41.11    6.39
  -5   9   6   75.17    8.91
   5   9  -6   70.07   11.93
   5  -9  -6   96.30   10.51
  -5  -9   6   82.70    8.19
   5  -9  -5  132.92   11.73
   5   9  -5  118.46   14.06
  -5   9   5  135.75   11.95
  -5  -9   5  116.08    8.65
  -5  -9   4  144.75    8.58
   5  -9  -4  175.88   12.66
  -5   9   4  137.65   12.16
   5   9  -4  123.09   13.62
   5  -9  -3  393.45   17.12
   5   9  -3  396.39   23.39
  -5   9   3  423.58   21.18
  -5  -9   3  434.95   13.00
  -5   9   2   89.11   10.18
   5  -9  -2   93.06    7.50
   5   9  -2   95.50   11.66
  -5   9   1    5.74    3.78
  -5   9   0   15.10    4.85
  -5   9  -1  285.88   18.78
  -5   9  -2   -0.64    3.68
  -5   9  -3   42.08    8.25
  -5   9  -4  347.77   22.13
   5  -9   4  377.13   20.35
  -5   9  -5  265.41   19.93
   5  -9   5  249.49   17.75
  -5   9  -6    6.87    4.45
   5  -9   6    2.83    4.17
  -5   9  -7  178.54   17.25
   5  -9   7  177.46   16.62
   5  -9   8    3.50    4.72
  -5   9  -8   -3.44    5.21
   5  -9   9    7.67    6.39
  -5   9  -9    2.75    4.12
   5  -9  10   62.39   11.19
   5  -9  11   -2.28    8.01
   5  10 -12   -2.06    5.06
   5  10 -11   57.94   12.35
   5  10 -10   -9.64    7.40
   5  10  -9   13.25    7.89
  -5 -10   8   -1.96    2.79
   5  10  -8    2.67    4.91
   5  10  -7  110.92   15.53
  -5  10   7   67.53    8.57
  -5 -10   7   79.25    8.92
   5 -10  -7  108.92   11.82
  -5  10   6   17.12    4.87
   5  10  -6   19.29    7.10
   5 -10  -6   32.47    6.73
  -5 -10   6   20.55    4.56
   5 -10  -5  112.92   10.67
  -5  10   5   80.73    9.57
   5  10  -5   82.22   11.63
  -5 -10   5   74.30    7.14
   5  10  -4   18.55    5.84
  -5  10   4   10.37    3.89
  -5 -10   4    7.83    2.37
   5 -10  -4   12.95    3.66
  -5  10   3   -4.91    4.64
   5 -10  -3    0.17    2.43
  -5 -10   3    1.79    1.54
   5  10  -3    1.90    4.27
  -5  10   2    6.43    3.53
   5  10  -2    2.46    3.98
   5 -10  -2    8.14    2.61
  -5  10   1  406.38   21.94
  -5  10   0    6.22    4.91
  -5  10  -1    7.30    4.41
  -5  10  -2   -0.11    3.76
  -5  10  -3  142.36   14.64
  -5  10  -4   -3.27    4.80
   5 -10   4    2.11    3.44
  -5  10  -5  277.56   20.85
   5 -10   5  239.16   17.89
  -5  10  -6   11.59    6.22
   5 -10   6   14.78    6.36
  -5  10  -7    6.96    4.03
   5 -10   7    7.71    5.19
  -5  10  -8    6.50    5.49
   5 -10   8    6.29    6.51
   5 -10   9   49.43    8.98
  -5  10  -9   61.33   10.58
   5 -10  10   -6.42    5.50
   5 -10  11   -2.16    5.53
   5  11 -11    4.48    6.61
   5  11 -10   19.71    8.14
   5  11  -9   56.38   11.70
   5  11  -8   16.84    6.44
  -5  11   7    7.17    3.88
   5  11  -7    9.36    5.90
  -5 -11   7    7.18    3.84
   5 -11  -7    2.95    3.23
  -5  11   6   31.27    6.55
   5 -11  -6   45.40    7.45
   5  11  -6   38.76    8.73
  -5 -11   6   35.95    5.72
  -5  11   5    3.31    3.04
   5 -11  -5    0.02    2.28
  -5 -11   5   -1.74    2.43
   5  11  -5   -3.17    5.44
   5 -11  -4  124.46   10.24
  -5  11   4  122.18   11.97
   5  11  -4  103.37   12.57
  -5 -11   4  106.56    8.18
   5 -11  -3  393.28   15.97
   5  11  -3  396.64   23.59
  -5  11   3  402.09   21.60
  -5 -11   3  431.09   15.04
  -5  11   2   64.36    9.12
   5 -11  -2   63.30    5.76
   5  11  -2   64.18    9.93
  -5  11   1    2.32    3.50
  -5  11   0    3.21    4.88
  -5  11  -1  202.81   16.30
  -5  11  -2    2.84    5.00
  -5  11  -3  166.02   15.81
  -5  11  -4  321.14   21.87
  -5  11  -5   50.12    9.61
   5 -11   5   65.06    9.77
  -5  11  -6   29.25    7.49
   5 -11   6   33.99    8.04
  -5  11  -7   60.45   10.73
   5 -11   7   56.63   10.81
  -5  11  -8    9.78    6.20
   5 -11   8   13.53    6.92
   5 -11   9    1.73    5.75
  -5  11  -9   19.25    8.22
   5 -11  10   16.98    6.79
   5  12 -11    9.37    6.86
   5  12 -10    2.56    5.24
   5  12  -9   15.56    6.91
   5  12  -8  116.78   15.65
  -5  12   7    2.85    2.67
   5  12  -7   -0.55    4.90
   5 -12  -7    0.84    3.60
  -5  12   6    9.51    4.37
   5 -12  -6   10.48    4.24
   5  12  -6    9.22    5.30
  -5 -12   6    8.15    3.19
  -5  12   5   40.84    7.49
   5 -12  -5   48.46    6.88
  -5 -12   5   34.94    5.29
   5  12  -5   34.69    8.34
   5 -12  -4  147.70   11.01
  -5  12   4  121.06   12.32
   5  12  -4  132.04   14.58
  -5 -12   4  122.65    9.26
  -5  12   3    1.15    3.42
   5  12  -3    7.11    5.27
   5 -12  -3    1.63    1.91
  -5  12   2  142.62   13.37
  -5  12   1   34.50    7.24
  -5  12   0  248.71   17.85
  -5  12  -1    7.26    5.11
  -5  12  -2  256.62   19.00
  -5  12  -3   16.16    6.54
  -5  12  -4    1.71    5.69
  -5  12  -5   51.29    9.54
   5 -12   5   41.66    8.54
  -5  12  -6  108.65   13.81
   5 -12   6  110.22   13.16
  -5  12  -7    2.84    5.00
   5 -12   7   -4.36    5.43
  -5  12  -8   29.08    7.95
   5 -12   8   37.75    9.49
  -5  12  -9   17.01    7.14
   5 -12   9    9.97    7.81
   5 -12  10   11.51    7.32
   5  13 -11   12.24    7.31
   5  13 -10   33.91   11.00
   5  13  -9   13.11    7.67
   5  13  -8   22.40    7.91
  -5  13   7    5.04    3.44
   5  13  -7    1.60    5.23
   5 -13  -7    3.46    4.00
   5 -13  -6  196.22   14.46
   5  13  -6  186.48   18.70
  -5  13   6  187.12   15.27
   5  13  -5   40.31    8.85
  -5  13   5   37.97    7.12
  -5  13   4   48.01    8.29
   5  13  -4   43.45    8.78
  -5 -13   4   62.63    6.93
   5  13  -3  254.57   19.97
  -5  13   3  256.96   17.88
  -5  13   2  166.73   14.59
  -5  13   1    1.65    3.42
  -5  13   0  246.79   18.22
  -5  13  -1    2.75    4.03
  -5  13  -2   39.60    8.79
  -5  13  -3   31.93    7.27
  -5  13  -4  322.11   22.15
  -5  13  -5   96.26   12.75
   5 -13   5   97.45   12.31
  -5  13  -6   52.79   10.02
   5 -13   6   68.24   11.37
  -5  13  -7    0.28    4.66
   5 -13   7    6.35    5.03
  -5  13  -8   66.16   12.07
   5 -13   8   59.33   11.88
  -5  13  -9    1.84    6.02
   5 -13   9   20.82    7.86
   5 -13  10   16.60    5.64
   5  14 -11   21.05    9.17
   5  14 -10   54.67   11.73
   5  14  -9   -2.07    4.93
   5  14  -8    2.08    5.43
  -5  14   7   73.12    9.77
   5  14  -7   82.02   13.79
  -5  14   6   11.75    5.25
   5  14  -6    7.39    5.63
   5  14  -5   59.08   10.65
  -5  14   5   51.31    8.56
   5  14  -4  201.47   18.48
  -5  14   4  219.84   16.82
  -5  14   3   38.80    8.10
   5  14  -3   33.37    8.13
  -5  14   2   90.59   11.20
  -5  14   1  125.86   13.34
  -5  14   0   32.23    6.79
  -5  14  -1   31.25    7.60
  -5  14  -2  141.54   14.49
  -5  14  -3   42.53    8.47
  -5  14  -4    3.23    4.81
  -5  14  -5   44.97    9.05
  -5  14  -6  105.79   14.15
   5 -14   6   99.90   13.52
  -5  14  -7   -3.68    6.40
   5 -14   7   -4.22    6.31
  -5  14  -8   51.51   11.13
   5 -14   8   66.16   12.71
  -5  14  -9   36.64    8.76
   5 -14   9   36.25   10.00
   5 -14  10    2.37    6.86
   5  15 -10    1.31    6.64
   5  15  -9   50.73   11.97
   5  15  -8   -2.45    5.56
  -5  15   7   44.00    8.13
   5  15  -7   42.00    9.95
  -5  15   6   -2.88    3.54
   5  15  -6   -2.84    4.16
  -5  15   5   48.03    8.85
   5  15  -5   41.33    9.58
   5  15  -4    8.73    6.90
  -5  15   4   15.46    5.76
  -5  15   3   40.20    8.27
   5  15  -3   47.49    9.56
  -5  15   2    1.51    3.85
  -5  15   1    8.29    6.07
  -5  15   0   10.12    5.26
  -5  15  -1  404.16   24.04
  -5  15  -2    0.33    5.39
  -5  15  -3    1.46    4.93
  -5  15  -4   -2.38    4.89
  -5  15  -5    7.21    6.30
  -5  15  -6    7.36    5.20
   5 -15   6    7.43    6.16
  -5  15  -7   72.29   12.00
   5 -15   7   93.77   13.88
  -5  15  -8   12.26    7.25
   5 -15   8   11.89    6.76
  -5  15  -9    8.59    4.91
   5 -15   9   13.81    6.82
   5  16 -10    5.84    5.11
   5  16  -9   -1.15    3.71
   5  16  -8   10.58    5.88
  -5  16   7   29.53    6.90
   5  16  -7   27.18    8.22
   5  16  -6    6.00    6.22
  -5  16   6   -3.15    3.75
   5  16  -5  130.33   15.74
  -5  16   5  162.39   15.21
   5  16  -4  213.83   19.33
  -5  16   4  216.78   17.40
  -5  16   3    0.79    4.37
   5  16  -3   10.78    4.73
  -5  16   2   40.51    8.65
  -5  16   1  162.99   15.69
  -5  16   0    9.57    5.20
  -5  16  -1   28.00    8.53
  -5  16  -2   84.76   11.84
  -5  16  -3   92.03   12.75
  -5  16  -4    3.80    5.64
  -5  16  -5   64.91   12.08
  -5  16  -6   60.61   11.28
   5 -16   6   38.43    9.14
  -5  16  -7   10.34    5.01
   5 -16   7    4.06    5.65
  -5  16  -8    6.38    4.38
   5 -16   8   11.60    6.23
  -5  16  -9   59.83   11.61
   5 -16   9   58.48   11.86
   5  17 -10   37.27   11.46
   5  17  -9   26.25    9.80
   5  17  -8  -10.29    6.40
  -5  17   7    1.83    4.21
   5  17  -7    0.88    5.45
   5  17  -6  179.82   18.93
  -5  17   6  229.72   18.61
  -5  17   5   13.43    6.22
   5  17  -5    6.44    5.35
  -5  17   4    2.78    3.55
   5  17  -4   12.53    7.20
  -5  17   3   29.77    6.77
  -5  17   2   75.11   10.90
  -5  17   1    5.90    4.35
  -5  17   0  242.42   19.22
  -5  17  -1   18.73    6.29
  -5  17  -2   29.36    7.62
  -5  17  -3    8.51    6.11
  -5  17  -4   37.29    8.94
  -5  17  -5   15.22    6.69
  -5  17  -6   58.96   11.69
   5 -17   6   37.78    9.22
  -5  17  -7    5.65    6.75
   5 -17   7   18.86    7.94
  -5  17  -8  109.09   14.67
   5 -17   8  107.74   15.74
  -5  17  -9   19.55    8.87
   5 -17   9   28.48   10.19
   5  18  -9    5.68    5.59
   5  18  -8   61.39   12.40
   5  18  -7   -2.96    4.88
  -5  18   7   14.05    5.61
  -5  18   6    9.02    4.77
   5  18  -6    3.30    5.22
   5  18  -5   56.83   11.70
  -5  18   5   49.12    9.24
  -5  18   4   50.66    8.55
   5  18  -4   61.54   11.26
  -5  18   3   -3.83    3.96
  -5  18   2   33.36    7.94
  -5  18   1    8.39    5.05
  -5  18   0   49.43   10.09
  -5  18  -1   16.38    6.01
  -5  18  -2   75.19   11.89
  -5  18  -3   23.68    7.64
  -5  18  -4    2.81    5.74
  -5  18  -5   42.42   10.23
  -5  18  -6   43.81   10.42
  -5  18  -7    2.10    6.21
   5 -18   7   17.94    8.49
  -5  18  -8   56.25   12.61
   5 -18   8   31.01    9.20
   5  19  -9   41.39   10.34
   5  19  -8   16.78    7.77
   5  19  -7   53.60   11.13
  -5  19   7   56.22   10.22
  -5  19   6   15.65    5.67
   5  19  -6    3.92    4.46
  -5  19   5   14.09    6.49
   5  19  -5    4.82    4.49
  -5  19   4   50.69    9.31
   5  19  -4   72.38   12.38
  -5  19   3   19.34    6.96
  -5  19   2   43.65    9.20
  -5  19   1    7.02    5.88
  -5  19   0   -0.04    4.81
  -5  19  -1  155.57   16.46
  -5  19  -2   -6.04    6.27
  -5  19  -3    6.30    5.69
  -5  19  -4   76.06   12.76
  -5  19  -5   -6.30    7.76
  -5  19  -6    2.63    6.98
  -5  19  -7  111.82   16.16
   5 -19   7   82.57   13.69
  -5  19  -8   12.74    8.37
   5 -19   8   -4.07    4.99
   5  20  -8   -6.27    6.20
  -5  20   7   86.66   13.03
   5  20  -7   72.18   13.03
  -5  20   6   -4.23    4.93
   5  20  -6    2.95    4.11
   5  20  -5   81.25   13.47
  -5  20   5   62.20   10.38
  -5  20   4   40.36    9.10
  -5  20   3    2.01    4.76
  -5  20   2    3.68    3.88
  -5  20   1  142.55   15.76
  -5  20   0    7.59    6.65
  -5  20  -1    8.01    6.13
  -5  20  -2   -7.13    5.20
  -5  20  -3   78.66   13.04
  -5  20  -4    0.95    5.68
  -5  20  -5   88.88   14.12
  -5  20  -6   31.13    9.45
  -5  20  -7  -12.93    5.69
   5 -20   7   21.36    8.67
   5  21  -8   13.67    7.57
  -5  21   7    5.66    4.56
   5  21  -7   -2.86    5.46
  -5  21   6   30.88    8.62
   5  21  -6   26.12    8.27
   5  21  -5    7.24    4.82
  -5  21   5    7.35    4.35
  -5  21   4   23.80    7.27
  -5  21   3  248.93   20.80
  -5  21   2   78.54   12.73
  -5  21   1   -0.61    4.75
  -5  21   0   82.77   12.98
  -5  21  -1   29.66    8.54
  -5  21  -2    2.17    5.11
  -5  21  -3   55.60   11.35
  -5  21  -4   93.08   14.54
  -5  21  -5   46.47   10.21
  -5  21  -6   15.31    8.40
  -5  21  -7   55.35   11.79
   5 -21   7   46.48   11.40
  -5  22   7   -1.04    5.87
   5  22  -7    9.73    5.81
  -5  22   6   -6.03    5.81
   5  22  -6    1.08    5.61
   5  22  -5    4.29    4.69
  -5  22   5    3.75    6.15
  -5  22   4   18.86    7.19
  -5  22   3    9.24    7.53
  -5  22   2   25.00    7.94
  -5  22   1   41.88   10.72
  -5  22   0   83.51   13.29
  -5  22  -1    9.26    6.02
  -5  22  -2   71.24   12.26
  -5  22  -3   -1.99    5.60
  -5  22  -4    1.53    4.04
  -5  22  -5   -0.68    5.46
  -5  22  -6   33.10    9.77
  -5  23   7   10.80    6.17
   5  23  -7   13.57    8.37
  -5  23   6   47.04    9.99
   5  23  -6   36.39    9.71
  -5  23   5    3.13    4.58
  -5  23   4   26.03    7.66
  -5  23   3   48.97    9.91
  -5  23   2    7.37    5.37
  -5  23   1    6.65    5.31
  -5  23   0   48.87   10.17
  -5  23  -1    4.82    5.40
  -5  23  -2    9.31    6.09
  -5  23  -3   29.45    8.98
  -5  23  -4   79.57   14.31
  -5  23  -5   49.92   11.24
  -5  24   6    0.47    5.97
   5  24  -6    9.51    6.86
  -5  24   5   45.25   10.41
  -5  24   4   69.73   12.56
  -5  24   3   -4.45    5.35
  -5  24   2   45.07   10.27
  -5  24   1  128.25   16.38
  -5  24   0    2.12    5.51
  -5  24  -1    8.27    6.71
  -5  24  -2   39.77    9.95
  -5  24  -3   67.25   12.56
  -5  24  -4   -5.93    5.94
  -5  24  -5   52.27   12.51
  -5  25   5   73.78   13.30
  -5  25   4    4.65    6.65
  -5  25   3   38.88   10.10
  -5  25   2   -7.24    6.91
  -5  25   1   -3.03    6.08
  -5  25   0    1.71    5.49
  -5  25  -1  138.83   17.71
  -5  25  -2    2.07    4.27
  -5  25  -3   13.55    8.95
  -5  25  -4   17.84    8.92
  -5  26   3   20.35    8.82
  -5  26   2    7.72    6.43
  -5  26   1   14.93    7.48
  -5  26   0   39.60    9.49
  -5  26  -1   23.79    9.03
  -5  26  -2   33.31    9.73
   6   0 -12   -5.58    5.82
   6   0 -11    5.83    5.07
   6   0 -10   30.71    9.87
   6   0  -9    2.09    4.39
   6   0  -8    8.52    6.04
   6   0  -7   -4.99    5.78
   6   0  -6   73.73   11.56
  -6   0   6   69.26    8.43
   6   0  -5   -4.76    4.87
  -6   0   5    0.83    2.79
   6   0  -4  592.69   28.08
  -6   0   4  647.24   26.01
   6   0  -3   -0.43    3.93
  -6   0   3    0.17    3.09
  -6   0   2   21.67    5.78
   6   0  -2   30.69    6.97
  -6   0   1    4.39    3.34
  -6   0   0  282.29   19.11
  -6   0  -1    4.10    4.63
  -6   0  -2  292.67   20.20
   6   0   2  341.27   11.41
   6   0   3    4.26    2.66
  -6   0  -3   -2.95    4.14
   6   0   4  137.58   10.17
  -6   0  -4  100.15   12.76
   6   0   5   -1.60    2.34
  -6   0  -5    0.31    3.83
  -6   0  -6  192.18   18.08
   6   0   6  191.94   14.51
   6   0   7    0.20    3.57
  -6   0  -7   -0.07    5.32
   6   0   8   24.80    8.02
  -6   0  -8    2.00    4.13
   6   0   9    1.42    3.84
  -6   0  -9    0.46    4.82
   6   0  10  178.42   19.06
  -6   0 -10  171.78   17.18
   6  -1 -12   16.28    7.14
   6   1 -12   13.41    7.23
   6  -1 -11   -8.10    6.69
   6   1 -11    9.22    6.27
   6  -1 -10   24.54    7.37
   6   1 -10   23.31    8.91
   6  -1  -9   78.71   12.68
   6   1  -9   66.53   11.79
   6  -1  -8   35.91    8.10
   6   1  -8   35.78    8.91
   6  -1  -7    9.38    5.14
   6   1  -7    1.70    5.71
   6   1  -6    6.48    5.26
  -6  -1   6   -1.31    3.30
  -6   1   6    1.59    2.50
   6  -1  -5    2.14    3.14
   6   1  -5    2.79    5.16
  -6  -1   5    1.56    2.85
  -6   1   5   -0.70    2.65
   6  -1  -4   -5.43    4.13
   6   1  -4    1.54    4.15
  -6  -1   4   -4.58    3.86
  -6   1   4   -0.85    2.87
   6  -1  -3  135.32   12.97
   6   1  -3  123.96   12.78
  -6  -1   3  130.75   12.22
  -6   1   3  124.05   12.01
   6  -1  -2  350.30   19.55
   6   1  -2  357.82   20.78
  -6  -1   2  356.96   20.19
  -6   1   2  340.44   19.77
  -6  -1   1  209.90   16.01
  -6   1   1  229.25   16.85
  -6  -1   0   -0.95    4.24
  -6   1   0    1.40    4.57
  -6  -1  -1   49.19    8.77
  -6   1  -1   47.32    7.90
   6  -1   2   64.08    5.37
  -6  -1  -2   41.48    8.40
  -6   1  -2   61.14    9.98
   6   1   3  114.88    7.91
   6  -1   3  126.65    8.87
  -6  -1  -3  112.37   13.36
  -6   1  -3  113.00   13.46
   6  -1   4  175.87   11.70
   6   1   4  171.65   11.00
  -6  -1  -4  157.90   15.75
  -6   1  -4  140.85   14.67
   6   1   5   65.34    8.10
   6  -1   5   68.02    8.23
  -6  -1  -5   57.54   10.08
  -6   1  -5   53.47   10.45
   6   1   6    4.73    4.29
   6  -1   6    5.89    4.53
  -6  -1  -6    7.82    6.03
  -6   1  -6   -0.97    5.33
   6   1   7    4.51    4.87
   6  -1   7    3.07    4.32
  -6  -1  -7    0.58    4.54
  -6   1  -7    4.88    4.88
   6   1   8  102.43   12.72
   6  -1   8  104.70   13.15
  -6  -1  -8   89.06   12.76
  -6   1  -8   77.70   12.02
   6   1   9    0.59    4.31
  -6  -1  -9    0.27    3.84
  -6   1  -9   -6.38    5.95
   6  -1  10   25.36    8.83
  -6  -1 -10   15.97    7.34
  -6   1 -10   13.86    6.55
   6   1  10    1.77    3.65
   6  -2 -12    9.53    5.97
   6   2 -12    4.70    5.12
   6  -2 -11   20.29    8.40
   6   2 -11   29.15    8.63
   6  -2 -10   21.04    7.63
   6   2 -10   13.78    6.68
   6  -2  -9    0.50    4.39
   6   2  -9    7.88    5.77
   6  -2  -8    4.41    4.50
   6   2  -8    5.99    6.22
   6  -2  -7  203.87   18.31
   6   2  -7  194.84   18.65
   6   2  -6   30.64    8.46
  -6  -2   6   16.68    4.42
  -6   2   6   18.02    4.77
   6  -2  -6   25.31    7.30
   6  -2  -5  246.90   18.59
   6   2  -5  210.51   17.91
  -6  -2   5  216.25   14.42
  -6   2   5  204.47   14.41
   6  -2  -4    2.38    3.33
  -6  -2   4   11.16    4.72
   6   2  -4    7.29    4.93
  -6   2   4    4.59    3.72
   6  -2  -3  152.49   13.37
   6   2  -3  158.47   14.66
  -6  -2   3  167.00   13.62
  -6   2   3  153.33   13.13
   6   2  -2    3.23    3.71
  -6  -2   2    1.75    3.42
   6  -2  -2    9.44    4.75
  -6   2   2    2.09    3.11
  -6  -2   1   87.96   10.79
  -6   2   1   78.15   10.26
  -6  -2   0   72.86   10.22
  -6   2   0   80.27   10.42
   6  -2   1    8.85    1.68
  -6  -2  -1    2.93    4.29
  -6   2  -1    2.81    3.92
   6  -2   2   19.10    2.94
  -6   2  -2   18.30    5.98
  -6  -2  -2   20.46    6.69
  -6  -2  -3  730.30   32.35
  -6   2  -3  695.46   31.62
   6  -2   3  727.32   21.40
   6   2   3  732.43   19.07
   6  -2   4    4.19    2.49
  -6  -2  -4    6.61    4.94
  -6   2  -4   -2.94    6.09
   6   2   4    6.75    2.73
  -6   2  -5  198.53   17.91
   6   2   5  186.25   12.68
   6  -2   5  199.92   13.83
  -6  -2  -5  181.46   17.07
   6  -2   6   89.52   10.65
  -6  -2  -6   47.02    9.57
  -6   2  -6   57.95    9.85
   6   2   6   62.36    8.37
   6  -2   7   15.23    5.95
  -6  -2  -7   13.47    6.99
  -6   2  -7    8.47    4.79
   6   2   7   20.08    5.66
   6  -2   8    7.40    5.49
  -6  -2  -8   -1.65    4.58
  -6   2  -8    4.46    4.62
   6   2   8   -1.89    5.43
   6  -2   9  164.62   17.31
  -6   2  -9  161.83   16.79
  -6  -2  -9  164.05   17.19
   6   2   9  140.34   15.60
  -6  -2 -10   12.65    7.14
   6  -2  10   11.01    7.99
  -6   2 -10   -7.79    5.87
   6   2  10   -4.54    5.02
   6  -3 -12   -2.73    6.28
   6   3 -12   -3.54    5.53
   6  -3 -11   40.99    9.88
   6   3 -11   22.90    8.47
   6  -3 -10   13.13    6.99
   6   3 -10   10.26    5.89
   6  -3  -9   70.93   11.65
   6   3  -9   51.36   10.56
   6  -3  -8    5.40    4.32
   6   3  -8   14.58    7.00
   6  -3  -7   19.77    6.32
   6   3  -7   26.51    7.99
   6   3  -6   39.91    8.83
  -6  -3   6   27.45    5.89
  -6   3   6   34.57    6.06
   6  -3  -6   39.64    8.22
   6  -3  -5  248.71   18.31
   6   3  -5  241.81   19.51
  -6  -3   5  232.05   15.33
  -6   3   5  228.87   15.51
   6  -3  -4   -5.02    4.15
  -6  -3   4   -1.93    3.05
   6   3  -4   -1.58    4.10
  -6   3   4   -3.39    3.13
   6  -3  -3   92.12   10.43
   6   3  -3  110.99   12.25
  -6  -3   3  111.00   11.16
  -6   3   3  112.87   11.77
   6   3  -2   48.14    8.62
  -6  -3   2   45.79    7.86
   6  -3  -2   54.14    7.99
  -6   3   2   42.73    7.03
  -6  -3   1  113.54   11.82
  -6   3   1  119.21   12.37
   6  -3   0   22.00    2.74
  -6  -3   0   17.29    5.84
  -6   3   0   22.12    6.41
  -6  -3  -1  395.94   22.88
  -6   3  -1  410.87   23.62
   6  -3   1  460.74   13.77
   6  -3   2    3.01    1.52
  -6  -3  -2    3.05    3.84
  -6   3  -2   -1.94    5.25
   6  -3   3   23.39    4.05
  -6  -3  -3   23.38    7.54
  -6   3  -3   36.84    8.81
   6  -3   4    0.97    2.34
   6   3   4    4.60    2.57
  -6  -3  -4    6.23    3.71
  -6   3  -4    4.07    3.93
  -6  -3  -5  227.16   19.29
  -6   3  -5  215.70   18.93
   6   3   5  233.58   14.09
   6  -3   5  239.32   15.31
   6  -3   6   -7.34    5.23
  -6  -3  -6    1.93    4.59
  -6   3  -6   -3.99    5.14
   6   3   6    1.66    3.04
   6  -3   7  118.40   12.96
  -6  -3  -7  124.42   14.74
  -6   3  -7  133.33   15.46
   6   3   7  125.11   12.16
   6  -3   8    8.36    4.94
  -6  -3  -8   -4.15    5.93
  -6   3  -8   -3.50    5.32
   6   3   8    4.73    3.88
   6  -3   9   30.00    8.34
  -6  -3  -9   15.35    6.78
  -6   3  -9   28.68    8.26
   6   3   9   35.76    8.77
   6  -3  10   27.07    9.84
  -6  -3 -10    5.61    4.63
  -6   3 -10    7.89    5.33
   6   3  10   10.81    4.63
   6  -4 -12   -7.29    8.03
   6   4 -12    6.39    4.84
   6  -4 -11    7.75    5.05
   6   4 -11   31.78   10.03
   6  -4 -10   48.93   10.09
   6   4 -10   51.90   11.46
   6  -4  -9    3.85    4.74
   6   4  -9    2.59    4.11
   6  -4  -8    5.03    4.51
   6   4  -8   17.79    7.16
   6   4  -7    1.00    3.86
   6  -4  -7   -3.24    5.18
   6   4  -6   47.74    9.93
   6  -4  -6   42.27    8.51
  -6   4   6   38.87    6.60
   6  -4  -5    1.53    4.66
   6   4  -5    8.21    4.91
  -6  -4   5   -0.26    2.70
  -6   4   5    3.09    3.00
   6  -4  -4  141.05   13.02
  -6  -4   4  160.14   13.43
  -6   4   4  156.96   13.24
   6   4  -4  138.03   14.64
   6  -4  -3   40.22    7.01
   6   4  -3   37.66    8.23
  -6  -4   3   36.05    7.39
  -6   4   3   27.65    6.14
   6  -4  -2   17.32    5.42
  -6  -4   2    5.31    3.65
   6   4  -2    9.89    5.29
  -6   4   2    4.59    3.48
  -6  -4   1   45.99    7.96
  -6   4   1   50.83    8.43
  -6  -4   0  252.36   18.14
  -6   4   0  245.06   17.89
   6  -4   1    3.78    2.28
  -6  -4  -1   -1.32    3.93
  -6   4  -1    3.37    3.96
   6  -4   2   24.73    4.03
  -6  -4  -2   23.61    7.50
  -6   4  -2   32.33    8.08
   6  -4   3   15.92    3.85
  -6  -4  -3   16.76    6.55
  -6   4  -3   12.32    5.34
   6  -4   4   14.99    3.62
  -6  -4  -4   22.86    6.82
  -6   4  -4    6.88    4.56
   6  -4   5   -0.77    3.46
  -6  -4  -5    5.10    5.13
  -6   4  -5   -6.86    6.10
   6  -4   6   89.25   10.11
   6   4   6   99.49   10.43
  -6  -4  -6   96.98   12.40
  -6   4  -6   76.43   11.35
   6  -4   7   73.95   10.10
  -6  -4  -7   69.03   10.37
   6   4   7   73.18    9.55
  -6   4  -7   75.45   12.22
   6  -4   8    0.57    3.37
  -6  -4  -8    0.19    4.41
  -6   4  -8   11.26    6.31
   6   4   8    1.01    3.67
   6  -4   9   22.08    9.35
  -6  -4  -9   13.21    7.72
  -6   4  -9    0.49    4.17
   6   4   9    7.57    5.37
   6  -4  10   39.42   10.06
   6   4  10   32.62    8.56
   6  -5 -12   61.30   12.18
   6   5 -12   77.86   15.00
   6  -5 -11   -8.24    6.33
   6   5 -11    7.23    6.15
   6  -5 -10   -2.56    3.29
   6   5 -10    5.02    5.68
   6  -5  -9   -4.45    5.38
   6   5  -9    3.98    5.01
   6  -5  -8   35.46    7.91
   6   5  -8   50.11   11.45
   6   5  -7   20.45    7.42
   6  -5  -7   22.81    6.89
   6  -5  -6  555.88   27.80
   6   5  -6  532.47   30.06
  -6   5   6  524.16   22.94
   6  -5  -5    9.37    4.52
   6   5  -5    5.24    5.06
  -6  -5   5    6.07    3.64
  -6   5   5    5.72    3.91
  -6   5   4   13.01    4.57
   6   5  -4   12.33    5.59
   6  -5  -4   16.64    4.93
  -6  -5   4   21.61    6.05
  -6   5   3    0.23    3.87
   6  -5  -3   -0.43    2.65
  -6  -5   3   -6.78    4.63
   6   5  -3    6.17    5.31
  -6   5   2  111.09   11.95
   6  -5  -2  114.85   10.72
   6   5  -2  106.80   12.49
  -6  -5   2  114.52   12.28
  -6   5   1    5.45    5.18
  -6  -5   1    0.39    3.81
  -6   5   0  137.26   13.70
  -6  -5   0  139.18   13.80
  -6   5  -1    6.66    4.63
  -6  -5  -1    4.26    5.35
   6  -5   1   12.15    3.22
  -6  -5  -2  247.48   18.58
  -6   5  -2  232.57   18.30
   6  -5   2  253.35   13.17
   6  -5   3   16.88    3.83
  -6  -5  -3   11.02    5.72
  -6   5  -3    8.73    5.91
  -6  -5  -4  169.74   16.28
   6  -5   4  161.67   12.46
  -6   5  -4  128.94   14.66
   6  -5   5    0.61    3.96
  -6  -5  -5    9.81    5.88
  -6   5  -5    0.83    3.97
   6  -5   6   20.18    5.06
  -6  -5  -6   13.17    7.73
  -6   5  -6   26.98    7.56
   6  -5   7   -1.91    6.02
  -6  -5  -7    7.42    6.33
  -6   5  -7   14.49    6.79
   6  -5   8  144.50   15.06
  -6  -5  -8  161.08   17.73
  -6   5  -8  199.80   19.01
   6  -5   9   -3.75    6.48
  -6   5  -9    5.56    6.41
   6  -5  10   25.96    8.97
   6  -6 -11   19.80    6.43
   6   6 -11   18.65    8.74
   6  -6 -10   55.80   10.47
   6   6 -10   66.48   12.87
   6  -6  -9    2.11    4.77
   6   6  -9    2.21    4.79
   6  -6  -8   98.21   13.34
   6   6  -8  118.76   16.10
   6   6  -7   25.25    7.72
   6  -6  -7   31.62    7.86
   6   6  -6    8.00    4.82
   6  -6  -6   15.81    6.99
  -6   6   6    4.38    3.63
  -6   6   5   10.46    4.28
   6  -6  -5   16.74    5.56
   6   6  -5   11.00    5.62
  -6   6   4  119.40   11.83
   6   6  -4   99.02   12.89
   6  -6  -4  107.40   11.18
   6   6  -3   11.78    5.07
  -6   6   3    4.47    2.91
   6  -6  -3    6.06    3.37
  -6  -6   3    5.00    3.77
  -6   6   2   -1.65    3.78
   6  -6  -2   -1.72    2.64
  -6  -6   2   -0.45    4.37
   6   6  -2   -1.07    3.48
  -6   6   1  139.87   13.48
  -6  -6   1  112.61   13.72
  -6   6   0  132.47   13.70
  -6  -6   0  122.47   13.47
  -6   6  -1   12.62    5.69
  -6  -6  -1   12.75    5.85
  -6  -6  -2  228.13   19.35
  -6   6  -2  264.61   19.66
   6  -6   2  284.14   14.44
  -6   6  -3   -1.03    4.57
   6  -6   3    4.70    3.46
  -6  -6  -3    5.25    5.76
   6  -6   4    0.35    2.89
  -6  -6  -4   -1.38    5.53
  -6   6  -4    4.30    5.06
   6  -6   5   28.62    5.84
  -6  -6  -5   22.98    7.32
  -6   6  -5   30.40    7.49
  -6  -6  -6  142.52   16.84
   6  -6   6  169.09   14.42
  -6   6  -6  165.72   17.16
   6  -6   7   50.35    8.34
  -6  -6  -7   44.89   10.05
  -6   6  -7   50.36   10.50
   6  -6   8   -4.99    5.78
  -6   6  -8    3.28    5.46
   6  -6   9   -2.33    5.63
  -6   6  -9   -3.17    6.49
   6  -6  10   10.10    5.26
   6  -7 -11   21.22    6.94
   6   7 -11   35.83   10.40
   6  -7 -10   11.84    5.70
   6   7 -10   14.75    7.48
   6  -7  -9   38.68    8.72
   6   7  -9   49.72   10.96
   6   7  -8   35.03    9.17
   6  -7  -8   25.30    7.12
   6   7  -7   23.61    8.00
   6  -7  -7   23.10    6.23
  -6   7   6    5.00    3.48
   6   7  -6    9.27    6.94
   6  -7  -6   12.74    5.14
   6  -7  -5  318.07   19.67
   6   7  -5  305.49   22.84
  -6   7   5  283.37   17.94
  -6   7   4    7.84    4.20
   6   7  -4   12.88    6.71
   6  -7  -4    9.56    4.14
  -6   7   3   98.55   11.09
   6   7  -3  102.65   13.05
   6  -7  -3   82.85    9.15
  -6   7   2   22.43    5.78
   6   7  -2   18.97    6.90
  -6  -7   2   13.59    4.95
   6  -7  -2   38.75    6.39
  -6   7   1   22.12    6.08
  -6  -7   1   15.84    5.59
  -6   7   0   -3.28    5.09
  -6  -7   0   -0.90    4.40
  -6  -7  -1  535.38   29.79
  -6   7  -1  568.33   28.19
  -6   7  -2    7.42    5.16
  -6  -7  -2   -8.18    6.20
   6  -7   2    3.36    3.02
  -6   7  -3    1.95    5.33
  -6  -7  -3    0.51    5.46
   6  -7   3    6.38    2.76
  -6   7  -4    9.29    5.68
   6  -7   4   12.09    4.11
  -6  -7  -4    3.51    6.28
   6  -7   5   62.60    9.28
  -6  -7  -5   44.82   12.50
  -6   7  -5   80.96   12.75
   6  -7   6   -7.68    5.94
  -6  -7  -6    4.87    5.49
  -6   7  -6    1.01    5.45
   6  -7   7  159.15   15.06
  -6   7  -7  165.23   17.53
   6  -7   8   -4.32    5.58
  -6   7  -8   18.70    8.11
   6  -7   9    0.89    5.53
  -6   7  -9   15.05    8.39
   6  -7  10   -5.68    6.40
   6  -8 -11   47.19   11.08
   6   8 -11   63.26   13.11
   6  -8 -10    7.75    5.63
   6   8 -10    8.90    7.17
   6  -8  -9    0.97    3.88
   6   8  -9   -3.65    6.80
   6   8  -8   13.06    7.47
   6  -8  -8   11.69    5.08
   6   8  -7   64.35   12.36
   6  -8  -7   67.79   10.15
  -6   8   6   -2.41    3.73
   6   8  -6    8.67    5.29
   6  -8  -6    1.94    3.32
  -6   8   5    0.68    3.10
   6  -8  -5   12.04    5.17
   6   8  -5    5.84    5.17
  -6   8   4    8.30    4.41
   6   8  -4    8.09    5.57
   6  -8  -4    6.15    3.13
   6  -8  -3  168.78   12.45
   6   8  -3  153.51   15.73
  -6   8   3  173.90   14.85
  -6   8   2   -0.23    4.02
   6  -8  -2   17.11    4.31
  -6   8   1  183.78   15.87
  -6   8   0  111.05   12.82
  -6  -8   0  118.73   13.39
  -6   8  -1   -1.38    3.69
  -6  -8  -1    0.20    4.50
  -6   8  -2   -0.23    4.53
  -6  -8  -2    0.14    4.75
  -6   8  -3   68.27   10.88
  -6  -8  -3   55.75   12.08
   6  -8   3   77.03    9.06
  -6   8  -4   -4.58    5.85
   6  -8   4    5.05    4.31
  -6   8  -5    4.58    4.81
   6  -8   5    4.83    3.88
   6  -8   6   39.39    7.67
  -6   8  -6   49.59   10.44
   6  -8   7   23.83    4.92
  -6   8  -7   33.58    8.77
   6  -8   8    4.89    5.25
  -6   8  -8    4.49    5.82
   6  -8   9   51.10   10.31
  -6   8  -9   71.04   13.02
   6  -8  10   -7.82    7.50
   6  -9 -11   -5.24    5.85
   6   9 -11   -2.95    4.66
   6  -9 -10   12.85    6.70
   6   9 -10   14.64    8.22
   6   9  -9   51.90   11.89
   6  -9  -9   42.28    9.23
   6   9  -8   14.44    7.70
   6  -9  -8   20.26    6.08
   6   9  -7   -4.05    6.84
   6  -9  -7    1.87    3.22
   6  -9  -6  241.26   17.35
   6   9  -6  182.10   18.58
  -6   9   6  221.00   16.16
   6   9  -5   -1.74    3.91
   6  -9  -5    2.92    3.09
  -6   9   5    8.24    4.16
  -6   9   4   11.44    4.80
   6  -9  -4   13.74    4.11
   6   9  -4   11.17    5.64
  -6   9   3   71.99    9.98
   6  -9  -3   80.81    8.43
   6   9  -3   90.23   12.76
  -6   9   2  139.70   13.71
  -6   9   1   48.60    8.70
  -6   9   0   22.66    6.84
  -6   9  -1   22.44    6.91
  -6   9  -2   58.58   10.34
  -6   9  -3   61.94   10.63
   6  -9   3   67.19    8.90
  -6   9  -4  105.55   13.99
   6  -9   4  128.20   12.66
  -6   9  -5   32.39    8.46
   6  -9   5   30.52    6.73
  -6   9  -6   12.97    7.69
   6  -9   6    4.49    4.50
   6  -9   7   10.69    6.57
  -6   9  -7    2.26    5.32
   6  -9   8   44.27    9.01
  -6   9  -8   49.55   10.79
   6  -9   9   -7.44    7.20
  -6   9  -9   19.63    8.05
   6  -9  10   -2.71    6.54
   6 -10 -11   -4.74    5.09
   6  10 -11    7.19    6.29
   6  10 -10  100.45   15.88
   6 -10 -10   50.87    9.78
   6  10  -9   -6.97    6.52
   6 -10  -9    2.52    4.72
   6 -10  -8  174.36   16.23
   6  10  -8  173.77   19.48
   6  10  -7    2.65    4.63
   6 -10  -7   -2.06    3.04
   6  10  -6    6.11    3.79
  -6  10   6    4.06    2.96
   6 -10  -6   15.62    5.64
   6 -10  -5    6.60    3.45
  -6  10   5   -1.15    3.78
   6  10  -5    7.56    4.36
   6 -10  -4  388.26   19.17
   6  10  -4  401.83   26.25
  -6  10   4  404.71   22.79
   6  10  -3   -0.58    4.39
  -6  10   3    0.29    3.18
   6 -10  -3    7.74    3.47
  -6  10   2   34.36    8.11
  -6  10   1   -2.40    4.58
  -6  10   0  303.41   20.88
  -6  10  -1   -6.75    5.30
  -6  10  -2  472.05   27.06
  -6  10  -3   38.73    9.52
  -6  10  -4   40.49    9.14
   6 -10   4   57.44    8.71
  -6  10  -5    6.70    5.29
   6 -10   5   12.48    5.82
  -6  10  -6  120.45   15.52
   6 -10   6  136.07   14.40
  -6  10  -7   32.16    8.83
   6 -10   7   22.35    7.68
   6 -10   8   26.35    6.78
  -6  10  -8   44.07    9.97
   6 -10   9   -0.55    5.45
  -6  10  -9   14.18    6.67
   6  11 -11   -7.00    6.53
   6  11 -10   20.34    8.03
   6 -11 -10   26.56    7.47
   6  11  -9   30.26    9.74
   6 -11  -9   53.19    9.94
   6  11  -8    9.32    5.46
   6 -11  -8    6.94    4.37
   6  11  -7    0.50    3.61
   6 -11  -7   22.42    6.31
  -6  11   6   52.11    8.54
   6 -11  -6   63.08    9.49
   6  11  -6   46.80   11.03
  -6  11   5   -0.95    3.30
   6  11  -5    1.05    4.38
  -6  11   4    0.03    3.94
   6  11  -4    1.12    5.13
  -6  11   3  103.40   12.17
   6  11  -3  112.13   14.08
  -6  11   2  200.51   16.71
  -6  11   1   33.38    7.26
  -6  11   0    7.94    4.15
  -6  11  -1   22.03    7.36
  -6  11  -2   -0.14    5.58
  -6  11  -3    4.32    4.17
  -6  11  -4  106.73   13.92
   6 -11   4   99.47   11.54
  -6  11  -5   50.01   10.51
   6 -11   5   47.43    9.09
  -6  11  -6    5.90    6.01
   6 -11   6   12.28    6.37
  -6  11  -7   18.70    7.18
   6 -11   7   -2.89    4.91
   6 -11   8   17.67    7.40
  -6  11  -8   19.27    8.14
   6 -11   9   -7.56    6.51
  -6  11  -9    5.19    7.06
   6  12 -10    1.72    4.79
   6  12  -9    4.88    5.64
   6  12  -8   -3.51    6.47
   6  12  -7  149.84   18.46
  -6  12   6    1.10    3.92
   6  12  -6    8.10    6.26
  -6  12   5   45.60    7.99
   6  12  -5   43.30    9.62
   6  12  -4    8.06    6.68
  -6  12   4    3.50    3.52
  -6  12   3   55.61    9.85
   6  12  -3   54.74   10.63
  -6  12   2    2.10    4.16
  -6  12   1  175.90   16.16
  -6  12   0    6.68    4.37
  -6  12  -1   -3.64    5.77
  -6  12  -2   -3.33    6.95
  -6  12  -3  196.92   18.21
  -6  12  -4   -2.53    5.85
   6 -12   4    2.60    4.42
  -6  12  -5   11.44    7.51
   6 -12   5   14.78    6.73
  -6  12  -6   -0.68    5.36
   6 -12   6    0.58    4.69
  -6  12  -7   -1.57    5.49
   6 -12   7   10.78    7.54
  -6  12  -8   10.20    7.23
   6 -12   8   -4.18    5.94
   6 -12   9   41.63    7.21
  -6  12  -9   77.66   13.06
   6  13 -10    4.47    6.11
   6  13  -9   80.66   14.61
   6  13  -8    3.16    5.43
   6  13  -7   62.35   12.40
   6  13  -6   12.83    6.41
  -6  13   6   16.55    5.06
   6  13  -5  158.22   18.08
  -6  13   5  148.32   14.73
  -6  13   4   -0.13    3.97
   6  13  -4    3.56    4.54
  -6  13   3  123.05   13.78
   6  13  -3  122.97   15.03
  -6  13   2   14.68    6.01
  -6  13   1    0.33    4.63
  -6  13   0   16.08    6.91
  -6  13  -1  394.42   25.12
  -6  13  -2   31.70    8.15
  -6  13  -3   38.49    9.27
  -6  13  -4   27.38    8.66
  -6  13  -5   66.85   11.56
   6 -13   5   68.86   11.00
  -6  13  -6   23.97    7.90
   6 -13   6   25.46    7.68
  -6  13  -7   58.13   12.13
   6 -13   7   45.95    9.42
  -6  13  -8    1.72    6.34
   6 -13   8    7.17    5.81
   6 -13   9    4.03    6.00
  -6  13  -9   11.50    6.06
   6  14 -10   30.89    8.84
   6  14  -9    0.27    5.70
   6  14  -8   17.06    7.04
   6  14  -7   55.31   11.90
  -6  14   6   44.27    9.07
   6  14  -6   27.16    8.22
  -6  14   5   49.59    9.13
   6  14  -5   45.39    9.68
  -6  14   4   59.14   10.02
   6  14  -4   43.44    9.98
  -6  14   3    2.14    4.16
  -6  14   2   29.53    8.14
  -6  14   1   48.77    9.14
  -6  14   0   93.93   12.93
  -6  14  -1   -5.24    4.86
  -6  14  -2   80.04   12.31
  -6  14  -3   28.93    7.87
  -6  14  -4   12.90    6.60
  -6  14  -5   57.73   11.14
   6 -14   5   57.72   10.51
  -6  14  -6   67.65   11.94
   6 -14   6   56.56   11.04
  -6  14  -7   31.83    9.41
   6 -14   7   33.84    9.44
  -6  14  -8    9.12    7.87
   6 -14   8    1.12    5.35
   6  15  -9   -1.10    4.37
   6  15  -8   57.31   12.75
   6  15  -7   15.72    7.73
  -6  15   6   98.25   12.66
   6  15  -6   81.58   13.66
   6  15  -5   15.83    6.58
  -6  15   5    2.04    4.22
  -6  15   4   52.76    9.74
   6  15  -4   55.41   11.18
  -6  15   3   -0.24    3.96
  -6  15   2   46.94    9.00
  -6  15   1    6.09    5.08
  -6  15   0  128.13   14.76
  -6  15  -1   15.73    7.12
  -6  15  -2  155.22   16.41
  -6  15  -3    1.87    5.39
  -6  15  -4   35.79    9.70
  -6  15  -5   21.08    8.05
   6 -15   5   15.84    6.63
  -6  15  -6   -2.86    6.56
   6 -15   6    7.91    5.82
  -6  15  -7   16.50    7.97
   6 -15   7   -0.58    4.31
  -6  15  -8   95.44   15.35
   6 -15   8  103.90   14.87
   6  16  -9    2.69    5.84
   6  16  -8   21.59    8.74
   6  16  -7   47.20   11.08
  -6  16   6   42.65    9.26
   6  16  -6   56.42   11.98
  -6  16   5   17.41    7.14
   6  16  -5    2.26    5.34
  -6  16   4    9.52    5.70
   6  16  -4   12.01    6.15
  -6  16   3   -0.07    4.29
  -6  16   2    3.06    3.89
  -6  16   1   27.73    7.84
  -6  16   0   82.82   12.11
  -6  16  -1    3.23    6.32
  -6  16  -2   51.65   10.59
  -6  16  -3   24.18    8.63
  -6  16  -4    6.82    5.86
  -6  16  -5   58.67   12.32
   6 -16   5   42.26   10.35
  -6  16  -6   20.73    6.89
   6 -16   6   32.97    9.49
  -6  16  -7   62.78   12.42
   6 -16   7   48.92   10.55
  -6  16  -8    0.52    5.08
   6 -16   8    3.55    4.65
   6  17  -9   61.72   12.85
   6  17  -8    8.24    6.43
   6  17  -7    5.92    5.56
  -6  17   6   -1.45    4.26
   6  17  -6   -0.89    4.02
  -6  17   5  108.07   13.62
   6  17  -5  112.91   16.35
   6  17  -4   10.37    7.24
  -6  17   4    1.87    4.22
  -6  17   3   14.81    7.01
  -6  17   2   11.15    5.85
  -6  17   1    3.05    5.94
  -6  17   0    1.06    4.23
  -6  17  -1  539.89   30.80
  -6  17  -2   14.81    8.11
  -6  17  -3    7.52    6.58
  -6  17  -4   29.71    9.13
  -6  17  -5   60.82   12.73
  -6  17  -6   -9.20    5.31
   6 -17   6    4.56    6.91
  -6  17  -7  136.38   18.42
   6 -17   7  112.83   16.24
   6  18  -8    5.60    6.56
   6  18  -7  102.83   16.72
   6  18  -6    7.52    6.33
  -6  18   6    8.06    4.83
  -6  18   5    4.27    4.19
   6  18  -5    8.91    6.40
  -6  18   4   11.45    6.32
  -6  18   3   21.97    7.38
  -6  18   2   -1.83    4.87
  -6  18   1   69.47   11.68
  -6  18   0   28.22    8.54
  -6  18  -1    0.48    5.02
  -6  18  -2    5.94    6.36
  -6  18  -3  161.63   17.99
  -6  18  -4    9.28    6.93
  -6  18  -5   47.61   11.86
  -6  18  -6   41.70   10.07
   6 -18   6   36.77    9.92
  -6  18  -7   36.21    9.71
   6 -18   7   39.19   10.59
   6  19  -8   33.72    9.95
   6  19  -7   32.03    9.77
  -6  19   6   45.34    9.58
   6  19  -6   39.83   10.61
   6  19  -5    2.38    4.39
  -6  19   5   13.95    5.53
  -6  19   4   -1.27    4.60
  -6  19   3   13.20    7.84
  -6  19   2   60.00   10.74
  -6  19   1   12.80    6.30
  -6  19   0   38.11    9.61
  -6  19  -1   14.24    7.02
  -6  19  -2   86.47   13.64
  -6  19  -3   10.66    6.41
  -6  19  -4   64.31   12.48
  -6  19  -5   22.38    8.39
  -6  19  -6  -10.89    7.64
   6 -19   6   -1.56    5.24
   6  20  -7    1.38    4.67
  -6  20   6   26.63    7.26
   6  20  -6   31.99    9.52
  -6  20   5    4.14    4.72
   6  20  -5   30.57   10.40
  -6  20   4  119.09   15.25
  -6  20   3    7.59    5.41
  -6  20   2    2.99    3.87
  -6  20   1   17.34    7.06
  -6  20   0  175.16   18.59
  -6  20  -1    2.62    5.40
  -6  20  -2  177.22   18.72
  -6  20  -3   14.09    8.61
  -6  20  -4   34.35    9.63
  -6  20  -5    8.31    8.44
  -6  20  -6   88.63   14.74
   6 -20   6  106.61   16.71
  -6  21   6   12.75    5.75
   6  21  -6   18.53    7.88
  -6  21   5    8.76    5.89
  -6  21   4    7.52    5.27
  -6  21   3   28.31    8.39
  -6  21   2   74.96   12.11
  -6  21   1   45.12   10.04
  -6  21   0   14.82    6.58
  -6  21  -1   24.57    8.56
  -6  21  -2   21.97    7.81
  -6  21  -3   43.80   11.13
  -6  21  -4  143.33   18.24
  -6  21  -5   58.93   12.27
  -6  22   6   -5.11    5.30
   6  22  -6    8.83    6.02
  -6  22   5   10.93    5.72
  -6  22   4   10.48    5.80
  -6  22   3   35.13    9.66
  -6  22   2    3.46    6.62
  -6  22   1   67.34   12.36
  -6  22   0    1.81    4.52
  -6  22  -1    5.91    5.97
  -6  22  -2   25.43    8.96
  -6  22  -3  181.37   20.69
  -6  22  -4   -0.88    4.90
  -6  23   5   43.14    9.97
  -6  23   4    7.66    6.49
  -6  23   3   56.22   11.16
  -6  23   2   10.22    6.36
  -6  23   1   25.14    9.33
  -6  23   0   -3.65    6.31
  -6  23  -1  135.22   18.10
  -6  23  -2    4.39    4.49
  -6  23  -3   -0.56    6.55
  -6  24   3   22.51    9.02
  -6  24   2   15.21    9.22
  -6  24   1   36.31    9.40
  -6  24   0   51.60   11.38
  -6  24  -1   -2.58    5.34
  -6  24  -2   66.50   13.54
   7   0 -11   51.89   11.56
   7   0 -10    3.35    5.02
   7   0  -9   82.79   13.33
   7   0  -8    4.57    6.46
   7   0  -7   28.47    8.19
   7   0  -6    0.57    4.16
  -7   0   6   -3.87    3.21
  -7   0   5   12.18    4.70
   7   0  -5    8.47    4.61
   7   0  -4    4.32    4.53
  -7   0   4   -3.09    4.48
   7   0  -3  442.73   25.27
  -7   0   3  462.64   25.11
  -7   0   2   -3.38    4.18
  -7   0   1  206.35   17.34
  -7   0   0    8.26    5.85
  -7   0  -1   46.24    9.75
  -7   0  -2   -3.94    5.39
  -7   0  -3  336.38   24.12
  -7   0  -4    9.84    7.74
  -7   0  -5   -1.89    4.95
  -7   0  -6    1.86    5.80
  -7   0  -7   -4.49    6.35
  -7   0  -8   -7.26    5.77
  -7   0  -9   88.80   13.36
   7  -1 -11   35.45    9.98
   7   1 -11   40.82   11.83
   7  -1 -10    0.58    5.08
   7   1 -10    6.26    6.75
   7  -1  -9   70.04   12.39
   7   1  -9   57.26   11.03
   7  -1  -8   36.23    8.91
   7   1  -8   42.40    9.90
   7  -1  -7   24.39    7.43
   7   1  -7   28.19    8.42
   7  -1  -6   10.65    4.73
   7   1  -6   11.25    6.16
  -7  -1   6    1.24    2.79
  -7   1   6    4.26    3.08
  -7  -1   5  138.36   13.14
  -7   1   5  136.18   13.10
   7  -1  -5  129.75   14.48
   7   1  -5  138.90   15.40
   7  -1  -4   23.84    7.54
   7   1  -4   21.43    6.72
  -7  -1   4   19.68    5.90
  -7   1   4   21.08    5.98
   7  -1  -3  100.44   12.25
   7   1  -3   83.29   11.82
  -7  -1   3   72.67   10.30
  -7   1   3   78.57   10.79
  -7  -1   2  257.86   19.09
  -7   1   2  255.86   19.06
  -7  -1   1  220.65   18.15
  -7   1   1  186.76   16.74
  -7  -1   0   13.51    6.00
  -7   1   0   10.61    4.70
  -7  -1  -1  218.93   18.94
  -7   1  -1  215.16   18.48
  -7  -1  -2   68.19   11.12
  -7   1  -2   62.32   10.86
  -7  -1  -3   27.71    8.30
  -7   1  -3   29.97    8.59
  -7  -1  -4   60.59   10.60
  -7   1  -4   65.95   12.37
  -7  -1  -5   99.15   14.33
  -7   1  -5  131.31   16.36
  -7  -1  -6   -5.00    5.73
  -7   1  -6   -5.86    7.20
  -7  -1  -7   15.43    6.98
  -7   1  -7    2.43    6.58
  -7  -1  -8   39.46   10.22
  -7   1  -8   37.29    9.37
  -7  -1  -9   39.80   10.03
  -7   1  -9   37.50   10.31
   7  -2 -11   13.47    7.57
   7   2 -11    1.96    5.13
   7  -2 -10   59.61   11.76
   7   2 -10   66.10   12.70
   7   2  -9    8.57    7.04
   7  -2  -9   -3.76    5.06
   7   2  -8    0.71    4.40
   7  -2  -8    1.71    4.62
   7  -2  -7   18.74    6.36
   7   2  -7   29.89    8.20
   7  -2  -6    9.04    5.05
   7   2  -6   13.70    7.27
  -7  -2   6   11.80    4.07
  -7   2   6    8.90    4.36
   7  -2  -5    2.26    4.29
  -7  -2   5   -3.33    3.58
  -7   2   5    1.03    3.10
   7   2  -5    2.80    5.42
   7  -2  -4  260.97   19.42
   7   2  -4  292.68   21.83
  -7  -2   4  288.31   19.32
  -7   2   4  290.08   19.46
   7  -2  -3   34.14    7.97
   7   2  -3   37.47    8.57
  -7  -2   3   25.19    6.88
  -7   2   3   31.09    7.01
  -7  -2   2    1.28    4.73
  -7   2   2    0.85    4.58
  -7  -2   1   38.45    8.10
  -7   2   1   33.08    7.57
  -7  -2   0  116.18   13.50
  -7   2   0  126.59   14.28
  -7  -2  -1   81.31   11.44
  -7   2  -1   76.42   11.53
  -7  -2  -2  121.53   14.35
  -7   2  -2  101.68   13.44
  -7  -2  -3   16.64    7.01
  -7   2  -3   12.08    6.19
  -7  -2  -4  112.14   15.48
  -7   2  -4  131.63   15.82
  -7  -2  -5    5.66    5.32
  -7   2  -5    5.68    5.47
  -7  -2  -6   39.33   10.23
  -7   2  -6   37.00    8.56
  -7  -2  -7   26.57    8.95
  -7   2  -7   55.30   11.20
  -7  -2  -8    4.67    7.47
  -7   2  -8    6.50    6.29
  -7  -2  -9   -2.62    4.60
  -7   2  -9    5.04    6.93
   7  -3 -11   -6.91    7.48
   7   3 -11   11.99    7.46
   7  -3 -10    3.23    5.56
   7   3 -10   -4.32    6.59
   7   3  -9   31.75    9.58
   7  -3  -9   40.17    9.84
   7   3  -8   58.49   12.53
   7  -3  -8   50.62   10.00
   7  -3  -7   79.86   12.13
   7   3  -7   54.48   10.77
   7  -3  -6   41.54    8.54
   7   3  -6   35.85    8.66
  -7  -3   6   23.04    5.58
  -7   3   6   37.31    6.92
   7   3  -5   15.50    6.12
   7  -3  -5   26.08    7.15
  -7  -3   5    6.64    3.43
  -7   3   5    6.27    3.05
   7  -3  -4   57.86    9.04
   7   3  -4   54.88   10.06
  -7  -3   4   53.34    8.53
  -7   3   4   52.72    8.95
   7  -3  -3   31.81    6.77
  -7  -3   3   30.07    6.90
  -7   3   3   24.06    6.83
   7   3  -3   37.75    8.65
  -7  -3   2  289.89   20.15
  -7   3   2  287.42   20.23
  -7  -3   1    5.10    4.17
  -7   3   1   16.16    6.30
  -7  -3   0   34.09    8.12
  -7   3   0   33.90    8.27
  -7  -3  -1   -1.78    5.12
  -7   3  -1   -5.08    5.23
  -7  -3  -2  223.29   19.31
  -7   3  -2  228.81   19.93
  -7  -3  -3   23.32    7.88
  -7   3  -3   10.50    4.59
  -7  -3  -4   12.66    6.08
  -7   3  -4   11.23    6.79
  -7  -3  -5   27.10    8.51
  -7   3  -5   24.96    7.22
  -7  -3  -6   18.01    7.44
  -7   3  -6   19.41    7.29
  -7  -3  -7   10.52    6.40
  -7   3  -7    5.73    5.08
  -7  -3  -8   81.02   13.64
  -7   3  -8   92.59   14.74
  -7  -3  -9   20.63    6.49
  -7   3  -9   22.70    8.64
   7  -4 -11   16.42    8.04
   7   4 -11   12.69    7.14
   7  -4 -10   15.93    5.86
   7   4 -10   17.77    7.51
   7   4  -9   49.62   11.77
   7  -4  -9   15.61    6.61
   7   4  -8   -7.82    6.09
   7  -4  -8    7.92    5.28
   7  -4  -7  128.44   14.81
   7   4  -7   74.00   12.47
   7  -4  -6   84.46   12.09
  -7  -4   6   80.68   10.41
   7   4  -6   73.20   12.06
  -7   4   6   61.77    8.92
   7   4  -5    3.05    3.88
   7  -4  -5    1.14    3.63
  -7  -4   5   -1.12    3.79
  -7   4   5    4.69    3.54
   7  -4  -4   42.34    8.40
   7   4  -4   30.39    8.36
  -7  -4   4   37.43    7.52
  -7   4   4   24.52    5.90
   7   4  -3   66.99   11.27
   7  -4  -3   80.27   10.65
  -7  -4   3   75.79   10.66
  -7   4   3   74.44   10.51
  -7  -4   2    2.42    4.03
  -7   4   2   -1.15    4.31
  -7  -4   1  130.58   14.54
  -7   4   1  128.02   14.04
  -7  -4   0  364.45   23.47
  -7   4   0  399.96   25.06
  -7  -4  -1   59.98   10.10
  -7   4  -1   51.32   10.06
  -7  -4  -2   -2.04    5.93
  -7   4  -2   -0.48    4.84
  -7  -4  -3   99.01   13.68
  -7   4  -3   88.27   13.40
  -7  -4  -4    6.65    6.21
  -7   4  -4    5.67    6.23
  -7  -4  -5   10.85    7.94
  -7   4  -5   13.07    7.06
  -7  -4  -6  127.99   17.82
  -7   4  -6  131.55   16.43
  -7  -4  -7   64.48   11.77
  -7   4  -7   80.49   13.46
  -7  -4  -8   56.46   11.76
  -7   4  -8   45.73   10.85
  -7  -4  -9    8.59    7.12
  -7   4  -9   16.51    7.81
   7   5 -10   11.02    5.69
   7  -5 -10   15.26    5.86
   7   5  -9   28.65    8.70
   7  -5  -9   39.92    9.00
   7   5  -8   -3.77    6.65
   7  -5  -8    1.31    2.93
   7  -5  -7   27.99    8.00
   7   5  -7   15.48    6.91
   7  -5  -6    1.14    4.77
   7   5  -6    8.09    6.68
  -7   5   6    4.92    3.93
   7   5  -5   92.63   13.41
  -7  -5   5   81.09   10.59
   7  -5  -5   68.44   10.28
  -7   5   5   70.81    9.62
   7  -5  -4   -2.58    2.71
  -7  -5   4   -3.16    3.74
   7   5  -4    8.72    5.01
  -7   5   4   -2.42    4.41
   7   5  -3   18.95    6.57
   7  -5  -3   22.68    5.80
  -7  -5   3   18.94    6.00
  -7   5   3   17.54    5.84
  -7  -5   2   -4.05    4.92
  -7   5   2   -2.95    3.98
  -7  -5   1   34.01    8.13
  -7   5   1   22.21    6.20
  -7  -5   0    1.37    5.08
  -7   5   0   -9.55    6.26
  -7  -5  -1  314.92   22.36
  -7   5  -1  298.31   22.18
  -7  -5  -2    3.42    5.00
  -7   5  -2   19.04    6.66
  -7  -5  -3    3.39    4.70
  -7   5  -3   -4.80    5.15
  -7  -5  -4   13.00    5.88
  -7   5  -4    6.79    6.01
  -7  -5  -5   47.04   10.87
  -7   5  -5   62.67   11.82
  -7  -5  -6   -6.14    6.86
  -7   5  -6    6.02    5.83
  -7  -5  -7   11.46    8.48
  -7   5  -7   21.39    7.37
  -7  -5  -8    0.70    5.46
  -7   5  -8   -3.43    7.01
  -7   5  -9   10.38    7.32
   7   6 -10   24.81    9.32
   7  -6 -10   18.13    6.81
   7   6  -9    2.03    5.18
   7  -6  -9   12.62    6.16
   7   6  -8   30.16    8.70
   7  -6  -8   37.77    8.91
   7  -6  -7   58.10   10.20
   7   6  -7   54.44   11.04
   7  -6  -6  114.11   13.42
   7   6  -6  103.13   14.98
  -7   6   6   75.85   10.05
   7   6  -5    1.27    4.78
   7  -6  -5   -1.15    2.92
  -7   6   5    0.09    3.17
   7  -6  -4    6.98    3.50
  -7  -6   4   14.51    5.92
   7   6  -4    8.45    5.90
  -7   6   4   17.44    6.13
  -7  -6   3   45.77    8.28
   7  -6  -3   47.88    7.94
   7   6  -3   51.34   10.45
  -7   6   3   44.26    8.76
  -7  -6   2   -3.78    5.32
  -7   6   2    2.43    4.13
  -7  -6   1  139.73   16.19
  -7   6   1  150.57   15.40
  -7  -6   0  165.36   16.46
  -7   6   0  163.30   16.24
  -7  -6  -1   51.28   11.12
  -7   6  -1   45.87    9.18
  -7  -6  -2   -3.14    5.47
  -7   6  -2    7.56    5.59
  -7  -6  -3   22.92    7.21
  -7   6  -3   31.23    8.65
  -7  -6  -4   -5.47    6.80
  -7   6  -4    2.31    6.21
  -7  -6  -5   -0.30    5.21
  -7   6  -5   -1.93    6.10
  -7  -6  -6  107.97   14.76
  -7   6  -6  121.27   16.68
  -7  -6  -7   95.34   14.20
  -7   6  -7   99.85   14.70
  -7   6  -8   21.71    8.32
  -7   6  -9   23.52    7.18
   7   7 -10   23.08   10.80
   7  -7 -10   -2.59    4.21
   7   7  -9   -4.97    7.53
   7  -7  -9    2.34    4.95
   7   7  -8   54.50   11.36
   7  -7  -8   62.51   10.76
   7  -7  -7    5.58    4.23
   7   7  -7    9.48    6.06
   7  -7  -6   51.62    8.97
   7   7  -6   51.68   11.53
  -7   7   6   39.40    7.32
   7   7  -5    5.33    4.73
  -7   7   5    8.25    4.44
  -7   7   4   64.36    9.74
   7   7  -4   69.40   12.02
   7  -7  -4   76.96   10.25
  -7   7   3   11.15    5.36
   7   7  -3   10.57    5.96
  -7  -7   3    7.20    4.86
   7  -7  -3   15.23    5.32
  -7   7   2  102.22   12.79
  -7  -7   2   84.94   12.84
  -7   7   1    2.92    4.72
  -7  -7   1    2.16    4.32
  -7   7   0    6.63    4.70
  -7  -7   0   -2.08    5.47
  -7   7  -1   12.05    6.37
  -7  -7  -1   10.65    4.24
  -7   7  -2  110.96   14.12
  -7  -7  -2  112.44   14.85
  -7  -7  -3   -3.43    7.07
  -7   7  -3   -4.24    5.63
  -7  -7  -4   18.65    7.44
  -7   7  -4   38.98   10.25
  -7  -7  -5   17.87    8.78
  -7   7  -5   19.53    7.89
  -7  -7  -6   20.29    9.60
  -7   7  -6   24.69    9.23
  -7   7  -7    5.43    6.01
  -7   7  -8   59.59   11.63
  -7   7  -9   20.80    8.32
   7   8 -10   78.93   14.52
   7  -8 -10   77.13   13.04
   7   8  -9    5.26    6.39
   7  -8  -9    3.22    5.02
   7   8  -8    4.78    6.18
   7  -8  -8    8.94    4.87
   7  -8  -7   70.56   10.65
   7   8  -7   65.84   12.14
   7   8  -6   36.04    9.32
   7  -8  -6   59.60    9.46
  -7   8   6   46.88    8.48
  -7   8   5   10.07    5.65
   7   8  -5    4.74    5.00
   7  -8  -5   -2.75    3.92
  -7   8   4   40.32    8.48
   7   8  -4   58.08   11.74
   7  -8  -4   41.69    7.38
  -7   8   3   -0.78    4.26
   7   8  -3   -0.52    3.50
   7  -8  -3    1.61    2.80
  -7   8   2   13.07    5.91
  -7   8   1   31.64    8.25
  -7  -8   1   36.20    8.17
  -7  -8   0  220.87   19.71
  -7   8   0  236.57   19.94
  -7   8  -1   62.82   11.25
  -7  -8  -1   84.91   12.90
  -7   8  -2   43.54   10.14
  -7  -8  -2   46.59   10.36
  -7   8  -3    5.49    5.30
  -7  -8  -3   -3.06    5.09
  -7  -8  -4   42.85   10.03
  -7   8  -4   36.34    9.09
  -7   8  -5   17.54    8.00
  -7   8  -6   49.28   11.24
  -7   8  -7   75.00   12.81
  -7   8  -8    3.54    6.45
   7   9 -10    5.27    5.83
   7   9  -9   38.26    9.93
   7  -9  -9   25.42    7.53
   7   9  -8  103.20   15.62
   7  -9  -8   95.71   12.57
   7  -9  -7   13.30    4.85
   7   9  -7    7.11    5.27
  -7   9   6    1.34    3.48
   7   9  -6   -0.18    4.90
   7  -9  -6   -4.04    3.96
  -7   9   5   96.62   11.73
   7   9  -5   89.40   13.95
  -7   9   4   12.63    5.54
   7   9  -4   25.50    8.00
  -7   9   3   20.84    6.99
   7   9  -3   27.86    7.96
  -7   9   2  115.54   14.32
  -7   9   1   38.41    8.65
  -7   9   0   18.94    7.16
  -7   9  -1  119.05   15.14
  -7   9  -2  107.03   14.46
  -7   9  -3    7.64    5.30
  -7   9  -4   27.67    8.08
  -7   9  -5   92.14   14.10
  -7   9  -6    3.18    5.55
  -7   9  -7    6.26    6.22
  -7   9  -8   44.44   10.25
   7  10 -10   -6.57    5.53
   7  10  -9    5.99    6.56
   7  10  -8   -7.01    5.35
   7  10  -7   38.22   10.15
  -7  10   6    2.19    4.01
   7  10  -6    5.53    5.24
  -7  10   5    3.92    4.08
   7  10  -5    7.52    6.55
  -7  10   4    3.59    4.09
   7  10  -4    6.29    5.54
  -7  10   3  316.17   21.95
  -7  10   2    5.21    4.08
  -7  10   1   13.72    6.67
  -7  10   0   14.44    5.04
  -7  10  -1   13.44    6.38
  -7  10  -2   19.77    7.99
  -7  10  -3  105.15   14.42
  -7  10  -4   -3.15    5.83
  -7  10  -5   30.34    8.75
  -7  10  -6   -0.95    5.65
  -7  10  -7   40.61   10.78
  -7  10  -8    6.05    5.49
   7  11  -9   32.68   10.33
   7  11  -8  161.31   19.75
   7  11  -7   25.79    8.73
  -7  11   6   12.63    6.57
   7  11  -6    9.18    6.78
  -7  11   5   87.74   12.16
   7  11  -5  117.76   16.67
  -7  11   4    3.63    4.25
   7  11  -4   11.47    5.96
  -7  11   3   22.21    7.79
  -7  11   2   91.38   12.83
  -7  11   1   75.22   11.92
  -7  11   0   36.32    8.59
  -7  11  -1   18.93    6.63
  -7  11  -2   75.15   12.46
  -7  11  -3   23.99    8.47
  -7  11  -4   13.22    7.26
  -7  11  -5   88.09   14.11
  -7  11  -6   38.81   10.93
  -7  11  -7   11.22    7.92
  -7  11  -8   50.89   13.48
   7  12  -9   12.89    7.23
   7  12  -8   28.68   10.70
   7  12  -7   53.11   11.74
  -7  12   6   19.04    6.57
   7  12  -6    4.14    5.03
  -7  12   5    2.18    3.31
   7  12  -5    8.82    6.74
  -7  12   4   99.74   12.55
   7  12  -4  101.33   15.08
  -7  12   3    5.67    4.42
  -7  12   2   34.12    8.77
  -7  12   1    4.76    5.35
  -7  12   0   37.08    8.08
  -7  12  -1   36.41    8.69
  -7  12  -2  143.66   16.83
  -7  12  -3    6.63    7.15
  -7  12  -4   87.64   14.62
  -7  12  -5    2.53    6.40
  -7  12  -6   18.22    7.29
  -7  12  -7   47.21   12.20
  -7  12  -8   -9.29    7.51
   7  13  -9   23.96    8.24
   7  13  -8    7.63    5.66
   7  13  -7    0.47    4.77
  -7  13   6   30.57    7.92
   7  13  -6   41.07   11.02
  -7  13   5    2.08    4.19
   7  13  -5    6.94    5.63
  -7  13   4   66.65   11.50
   7  13  -4   62.45   13.04
  -7  13   3   35.48    8.42
  -7  13   2  106.50   13.94
  -7  13   1    9.72    6.04
  -7  13   0   -4.28    6.87
  -7  13  -1   21.08    7.46
  -7  13  -2   70.74   12.58
  -7  13  -3    7.00    7.41
  -7  13  -4   47.09   10.81
  -7  13  -5   26.45    9.11
  -7  13  -6   40.09   11.69
  -7  13  -7    4.87    6.70
   7  14  -8    9.45    5.86
   7  14  -7   47.90   11.31
  -7  14   6   75.67   11.70
   7  14  -6   72.36   13.82
  -7  14   5   -8.87    5.92
   7  14  -5   -2.65    5.88
  -7  14   4   10.77    6.38
   7  14  -4    9.33    7.13
  -7  14   3  101.84   13.70
  -7  14   2   -3.69    5.02
  -7  14   1    8.58    6.44
  -7  14   0   72.85   12.23
  -7  14  -1   27.16    8.67
  -7  14  -2    1.97    6.35
  -7  14  -3  122.83   16.16
  -7  14  -4  -14.56    7.99
  -7  14  -5   -5.36    6.76
  -7  14  -6   66.93   13.74
  -7  14  -7   48.62   11.22
   7  15  -8   22.81    9.32
   7  15  -7    3.67    6.14
   7  15  -6    0.69    5.85
  -7  15   6   28.07    7.89
  -7  15   5  102.62   13.65
   7  15  -5  104.86   15.64
  -7  15   4   -4.76    4.76
  -7  15   3    2.63    4.19
  -7  15   2   -2.61    4.39
  -7  15   1   34.39    8.82
  -7  15   0   19.81    7.04
  -7  15  -1   79.94   12.91
  -7  15  -2   37.46    9.74
  -7  15  -3   18.51    9.03
  -7  15  -4    2.05    6.45
   7 -15   4   -7.30    5.57
  -7  15  -5  109.24   16.30
  -7  15  -6  -14.04    8.88
   7  16  -8    7.57    5.54
   7  16  -7  113.95   17.73
  -7  16   6   13.97    6.16
   7  16  -6   12.45    8.85
  -7  16   5    5.29    5.59
   7  16  -5    7.10    5.90
  -7  16   4   14.87    6.59
  -7  16   3   34.68    9.44
  -7  16   2    2.41    6.07
  -7  16   1   59.64   11.23
  -7  16   0  159.60   17.91
  -7  16  -1   86.66   13.52
  -7  16  -2    5.06    5.69
  -7  16  -3   87.52   14.31
  -7  16  -4   10.99    6.88
  -7  16  -5   22.09    8.64
   7 -16   5   32.35    8.68
  -7  16  -6   80.10   14.84
   7  17  -7   10.73    8.08
  -7  17   6   57.92   10.86
   7  17  -6   82.47   14.98
   7  17  -5    9.54    6.87
  -7  17   5   11.55    6.35
  -7  17   4   85.72   12.94
  -7  17   3   -5.78    5.59
  -7  17   2  125.21   16.12
  -7  17   1    7.97    6.98
  -7  17   0   35.07    9.85
  -7  17  -1   13.39    6.50
  -7  17  -2   28.85    9.61
  -7  17  -3   12.94    7.23
  -7  17  -4   56.70   12.12
  -7  17  -5    6.34    7.57
   7 -17   5    2.76    4.77
  -7  17  -6   53.91   12.84
   7 -17   6   58.78   11.58
   7  18  -7   37.99   10.71
  -7  18   6   75.50   12.85
   7  18  -6   76.91   14.47
  -7  18   5   -2.01    4.40
  -7  18   4  112.71   15.71
  -7  18   3    6.15    5.79
  -7  18   2   -3.48    6.97
  -7  18   1   20.89    7.90
  -7  18   0   51.17   11.03
  -7  18  -1  145.46   17.92
  -7  18  -2   32.17    9.64
  -7  18  -3   -2.59    5.41
  -7  18  -4   62.65   12.26
  -7  18  -5   -0.11    5.11
   7 -18   5   -4.82    6.02
   7  19  -6   15.96    7.14
  -7  19   6    0.73    3.55
  -7  19   5   90.56   13.78
  -7  19   4   -3.96    5.46
  -7  19   3   13.30    7.57
  -7  19   2   75.56   13.33
  -7  19   1   71.19   12.90
  -7  19   0    7.14    6.75
  -7  19  -1   50.86   12.03
  -7  19  -2   51.32   10.50
  -7  19  -3   19.35    9.10
  -7  19  -4   25.07    8.68
  -7  20   5   16.81    7.78
  -7  20   4   -4.99    5.63
  -7  20   3  240.02   22.66
  -7  20   2   10.36    6.58
  -7  20   1   44.83   10.51
  -7  20   0    1.95    6.44
  -7  20  -1    6.08    5.68
  -7  20  -2   23.30    8.39
  -7  20  -3  124.90   18.06
  -7  21   4   18.77    7.83
  -7  21   3   30.90    8.98
  -7  21   2   56.81   11.99
  -7  21   1   65.37   12.72
  -7  21   0   -3.43    4.77
  -7  21  -1   58.39   12.12
  -7  21  -2   46.42   11.79
  -7  22   2   27.65    9.33
  -7  22   1   28.13    9.62
  -7  22   0   16.65    8.69
  -7  22  -1   10.65    6.39
   8   0  -9  -10.73    6.70
   8   0  -8    4.50    4.16
   8   0  -7    0.98    4.67
   8   0  -6   91.92   13.54
  -8   0   6   70.33    9.91
   8   0  -5    5.62    5.43
  -8   0   5    3.08    4.85
   8   0  -4  105.44   13.94
  -8   0   4  101.33   12.90
  -8   0   3    1.15    3.63
  -8   0   2  109.46   13.92
  -8   0   1   -1.78    5.20
  -8   0   0   28.49    8.54
  -8   0  -1   -9.50    7.24
  -8   0  -2    2.58    4.68
  -8   0  -3    0.98    5.68
  -8   0  -4  251.72   23.19
  -8   0  -5    0.58    5.44
  -8   0  -6   31.99   10.58
  -8   0  -7  -25.15   10.34
   8  -1  -9   14.97    6.22
   8   1  -9   25.57    7.88
   8  -1  -8  117.26   15.59
   8   1  -8  101.80   14.70
   8  -1  -7   12.30    6.04
   8   1  -7    5.11    5.99
   8  -1  -6   21.61    7.18
   8   1  -6   26.85    7.76
  -8  -1   6   14.46    4.97
  -8   1   6   18.21    5.20
   8  -1  -5   13.20    5.40
   8   1  -5   18.61    7.51
  -8  -1   5   13.56    5.77
  -8   1   5   23.52    6.79
   8  -1  -4   82.99   12.38
   8   1  -4   88.86   13.11
  -8  -1   4   78.64   11.33
  -8   1   4   90.19   12.20
  -8  -1   3   -2.61    4.75
  -8   1   3    6.97    6.27
  -8  -1   2   67.74   10.82
  -8   1   2   59.90   11.05
  -8  -1   1   12.01    6.45
  -8   1   1   -5.26    4.83
  -8  -1   0    0.12    4.96
  -8   1   0   -7.13    5.47
  -8  -1  -1   21.00    5.82
  -8   1  -1   25.20    7.47
  -8  -1  -2   79.91   13.06
  -8   1  -2   92.32   13.82
  -8  -1  -3   93.02   14.17
  -8   1  -3  102.58   15.27
  -8  -1  -4    0.51    5.97
  -8   1  -4    4.84    7.36
  -8  -1  -5    9.43    6.78
  -8   1  -5   12.72    5.59
  -8  -1  -6    6.30    5.76
  -8   1  -6   21.53    8.33
  -8  -1  -7    8.80    7.02
  -8   1  -7   11.56    7.98
   8  -2  -9   75.59   13.21
   8   2  -9   49.95   10.98
   8  -2  -8    1.13    5.53
   8   2  -8    4.02    5.65
   8  -2  -7   46.77   10.11
   8   2  -7   53.86   11.06
   8  -2  -6   44.99    9.63
   8   2  -6   46.91   10.23
  -8  -2   6   36.33    7.63
  -8   2   6   41.03    8.46
   8  -2  -5    7.97    5.64
   8   2  -5   -3.80    5.68
  -8  -2   5    6.86    3.98
  -8   2   5    1.96    3.32
   8  -2  -4   -1.41    4.41
  -8  -2   4   -4.60    4.42
   8   2  -4    3.58    5.08
  -8   2   4   -2.07    4.15
  -8   2   3  161.54   16.63
  -8  -2   3  157.74   16.25
  -8  -2   2    7.37    5.03
  -8   2   2   12.95    6.19
  -8  -2   1    1.69    4.89
  -8   2   1   16.64    7.02
  -8  -2   0   22.37    6.50
  -8   2   0   42.44   10.45
  -8  -2  -1   19.59    8.00
  -8   2  -1   12.18    6.60
  -8  -2  -2   -8.23    7.08
  -8   2  -2   -4.45    7.65
  -8  -2  -3  113.95   15.18
  -8   2  -3  120.89   16.46
  -8  -2  -4    2.07    5.78
  -8   2  -4    9.91    7.72
  -8  -2  -5   38.05   10.81
  -8   2  -5   44.98   10.80
  -8  -2  -6    5.25    4.82
  -8   2  -6    0.81    6.33
  -8  -2  -7   34.98   11.33
  -8   2  -7   21.52    8.67
   8  -3  -9   24.30    8.53
   8   3  -9   13.89    7.77
   8  -3  -8    6.38    4.09
   8   3  -8    9.42    6.95
   8  -3  -7   40.83    9.55
   8   3  -7   45.90   10.63
   8   3  -6    6.62    5.11
  -8  -3   6    1.08    3.86
  -8   3   6    3.27    4.21
   8  -3  -6   -0.08    3.89
   8  -3  -5  143.28   15.94
  -8  -3   5  135.66   14.38
   8   3  -5  131.07   16.13
  -8   3   5  120.56   13.65
   8   3  -4    7.81    6.52
   8  -3  -4    6.65    4.34
  -8  -3   4    5.42    4.38
  -8   3   4    0.56    5.08
  -8  -3   3    4.29    4.34
  -8   3   3    0.58    4.99
  -8  -3   2   42.09    8.84
  -8   3   2   21.87    7.32
  -8  -3   1  108.28   14.35
  -8   3   1  117.93   15.04
  -8  -3   0   31.90    8.26
  -8   3   0   25.04    8.42
  -8  -3  -1   22.15    8.39
  -8   3  -1   15.91    7.08
  -8  -3  -2   15.57    6.89
  -8   3  -2   19.08    7.18
  -8  -3  -3    6.99    6.15
  -8   3  -3   13.91    6.63
  -8  -3  -4   22.69    9.82
  -8   3  -4    1.92    6.24
  -8  -3  -5  138.28   17.23
  -8   3  -5  158.56   18.65
  -8  -3  -6    2.71    4.79
  -8   3  -6    3.10    7.62
  -8  -3  -7    3.15    6.68
  -8   3  -7    3.69    7.47
   8  -4  -9   -3.41    5.12
   8   4  -9   -6.61    6.28
   8  -4  -8    3.25    4.91
   8   4  -8    8.53    7.50
   8  -4  -7   99.22   13.53
   8   4  -7   69.43   13.25
   8   4  -6   63.47   12.16
  -8  -4   6   68.21   10.34
  -8   4   6   64.21    9.89
   8  -4  -6   91.13   13.04
   8  -4  -5   60.06   10.32
  -8  -4   5   52.71    9.43
  -8   4   5   49.95    9.41
   8   4  -5   60.02   11.72
   8   4  -4    7.97    5.39
   8  -4  -4   10.23    5.33
  -8  -4   4   10.06    6.16
  -8   4   4   -0.43    3.56
  -8  -4   3   20.92    7.11
  -8   4   3    2.94    3.83
  -8  -4   2   -0.75    5.41
  -8   4   2   -7.29    6.45
  -8  -4   1  104.32   13.74
  -8   4   1  101.66   13.95
  -8  -4   0  141.48   16.15
  -8   4   0  148.06   16.23
  -8  -4  -1  120.41   15.70
  -8   4  -1  110.14   15.18
  -8  -4  -2   15.91    6.96
  -8   4  -2   -9.18    5.95
  -8  -4  -3   -8.60    7.14
  -8   4  -3   -8.46    7.40
  -8  -4  -4  130.80   16.70
  -8   4  -4  107.17   15.42
  -8  -4  -5    5.28    6.63
  -8   4  -5   10.92    8.09
  -8  -4  -6   20.54    8.98
  -8   4  -6   16.08    7.84
  -8  -4  -7   31.22    8.76
  -8   4  -7   33.64    9.46
   8  -5  -9   14.91    6.82
   8   5  -9    0.16    5.89
   8  -5  -8  116.27   15.31
   8   5  -8  103.36   15.74
   8  -5  -7    1.78    3.94
   8   5  -7    5.96    5.27
   8   5  -6   -0.94    6.51
  -8   5   6    3.16    3.61
   8  -5  -6    8.72    4.30
   8   5  -5    7.38    4.77
   8  -5  -5    8.72    5.33
  -8  -5   5   -4.06    3.87
  -8   5   5    4.47    3.85
   8   5  -4   71.65   12.91
   8  -5  -4   66.42   10.37
  -8  -5   4   57.36   10.73
  -8   5   4   74.06   11.66
  -8  -5   3   -8.00    5.78
  -8   5   3   -6.68    6.04
  -8  -5   2  133.66   16.11
  -8   5   2  110.93   14.06
  -8  -5   1    2.28    4.86
  -8   5   1    0.63    5.14
  -8  -5   0   34.97    9.06
  -8   5   0   51.61   10.66
  -8  -5  -1    2.10    5.52
  -8   5  -1   -3.12    5.57
  -8  -5  -2  181.86   19.36
  -8   5  -2  185.48   19.25
  -8  -5  -3   -2.62    6.28
  -8   5  -3    7.68    5.83
  -8  -5  -4   63.49   12.75
  -8   5  -4   73.03   13.76
  -8  -5  -5   -4.13    5.21
  -8   5  -5    0.15    5.19
  -8  -5  -6   76.22   16.42
  -8   5  -6  184.18   20.67
  -8  -5  -7   -1.06    4.79
  -8   5  -7    7.83    7.61
   8  -6  -9    9.46    5.67
   8   6  -9    0.38    5.88
   8  -6  -8    3.91    4.48
   8   6  -8    5.05    6.06
   8   6  -7   44.54   10.32
   8  -6  -7   44.21    8.98
   8   6  -6  109.87   15.73
  -8   6   6  112.12   13.39
   8  -6  -6  136.89   15.06
   8   6  -5    8.84    5.91
   8  -6  -5   14.16    5.86
  -8  -6   4   15.52    5.56
   8   6  -4   14.39    7.25
   8  -6  -4   10.57    5.27
  -8   6   4    9.26    6.06
  -8  -6   3   11.53    6.00
  -8   6   3   -2.71    5.34
  -8  -6   2    0.40    5.66
  -8   6   2    6.66    5.74
  -8  -6   1   40.31    8.77
  -8   6   1   38.93    9.69
  -8  -6   0  109.28   15.85
  -8   6   0  114.78   15.14
  -8  -6  -1   54.37   11.12
  -8   6  -1   60.19   12.36
  -8  -6  -2    4.34    6.08
  -8   6  -2   -5.88    4.63
  -8  -6  -3    9.96    7.55
  -8   6  -3   16.81    6.37
  -8  -6  -4   56.08   13.95
  -8   6  -4   55.90   11.95
  -8  -6  -5    0.85    6.23
  -8   6  -5    4.15    6.13
  -8  -6  -6   66.73   13.68
  -8   6  -6   73.74   13.25
  -8  -6  -7   36.45   10.73
  -8   6  -7   40.58   10.80
   8   7  -9   16.16    8.76
   8   7  -8   24.22    9.93
   8   7  -7   97.70   15.12
   8   7  -6    4.41    5.51
  -8   7   6    2.18    3.54
   8   7  -5   52.67   11.62
  -8   7   5   52.23    9.48
   8   7  -4    1.63    5.12
  -8   7   4    0.19    4.32
  -8  -7   3    1.25    5.20
  -8   7   3    3.77    4.25
  -8  -7   2    7.49    7.17
  -8   7   2    1.02    5.23
  -8  -7   1  120.35   17.47
  -8   7   1  165.60   17.65
  -8  -7   0   -6.11    7.05
  -8   7   0    8.24    6.34
  -8  -7  -1   24.49   10.09
  -8   7  -1   24.42    8.09
  -8  -7  -2   50.99   11.52
  -8   7  -2   45.79   10.45
  -8  -7  -3   51.04   11.57
  -8   7  -3   38.86   10.16
  -8  -7  -4    9.23    8.59
  -8   7  -4   -1.89    6.02
  -8  -7  -5  178.88   21.73
  -8   7  -5  167.68   19.73
  -8  -7  -6    9.34    7.48
  -8   7  -6   -0.37    5.02
  -8   7  -7   23.16   10.17
   8   8  -9   47.38   11.51
   8   8  -8   17.60    9.04
   8   8  -7   70.76   13.37
   8   8  -6   12.94    6.34
  -8   8   6   10.95    5.38
   8   8  -5   23.40    8.37
  -8   8   5    3.55    4.61
   8   8  -4   -4.59    4.47
  -8   8   4   -2.46    4.27
  -8   8   3  188.67   18.17
  -8   8   2   -1.07    5.16
  -8  -8   1   -3.19    4.39
  -8   8   1    4.66    5.61
  -8  -8   0   19.83    7.94
  -8   8   0   30.02    9.69
  -8  -8  -1  185.44   19.74
  -8   8  -1  234.01   21.65
  -8  -8  -2    1.08    4.97
  -8   8  -2    1.97    5.66
  -8  -8  -3  138.68   19.79
  -8   8  -3  171.08   19.87
  -8  -8  -4    5.58    5.72
  -8   8  -4   -2.74    6.61
  -8   8  -5   16.86    9.16
  -8   8  -6    8.36    7.61
  -8   8  -7  117.90   17.55
   8   9  -8   30.99    9.34
   8   9  -7   18.81    8.10
   8   9  -6    0.67    6.06
  -8   9   6    5.30    4.49
   8   9  -5   38.70   10.57
  -8   9   5   42.16    9.05
  -8   9   4   56.62    9.94
   8   9  -4   52.60   11.71
  -8   9   3    1.69    4.48
  -8   9   2   24.56    7.33
  -8   9   1   19.26    8.14
  -8   9   0   15.24    6.69
  -8   9  -1   16.22    8.11
  -8   9  -2  139.81   17.32
  -8   9  -3   75.20   13.61
  -8   9  -4    3.41    5.64
  -8   9  -5   54.96   11.94
  -8   9  -6   23.47    8.97
   8  10  -8   39.20   10.52
   8  10  -7    4.69    5.88
   8  10  -6   48.46   11.47
  -8  10   6   64.09   10.83
   8  10  -5    5.94    7.53
  -8  10   5    2.70    4.69
  -8  10   4   91.62   13.24
  -8  10   3    3.60    4.23
  -8  10   2  141.75   16.77
  -8  10   1    9.05    6.78
  -8  10   0   19.19    7.37
  -8  10  -1    8.14    7.04
  -8  10  -2   -4.31    6.76
  -8  10  -3    1.00    4.82
  -8  10  -4  323.91   27.15
  -8  10  -5   -2.87    5.54
  -8  10  -6   16.71    7.87
   8  11  -8   50.26   11.79
   8  11  -7   -0.56    7.07
  -8  11   6    3.89    4.92
   8  11  -6    8.12    7.22
  -8  11   5   35.52    8.85
   8  11  -5   37.72   10.50
  -8  11   4   85.98   12.68
  -8  11   3    2.37    4.91
  -8  11   2   97.07   14.04
  -8  11   1   14.21    6.68
  -8  11   0   18.54    7.88
  -8  11  -1   38.10   10.40
  -8  11  -2   92.67   14.63
  -8  11  -3   82.00   14.66
  -8  11  -4    4.24    5.72
  -8  11  -5   11.49    7.76
  -8  11  -6   44.56   11.86
   8  12  -7   20.73    9.92
  -8  12   6   15.32    6.43
   8  12  -6   13.55    8.12
  -8  12   5    3.38    3.97
   8  12  -5    0.76    4.39
  -8  12   4   -2.39    4.15
  -8  12   3  270.98   22.81
  -8  12   2    9.23    6.09
  -8  12   1    6.39    6.98
  -8  12   0   18.64    7.16
  -8  12  -1   77.55   13.61
  -8  12  -2   10.53    6.06
  -8  12  -3  161.11   19.01
  -8  12  -4   -7.07    7.32
  -8  12  -5   21.98    9.18
  -8  12  -6   17.37    9.38
   8  13  -7   22.64    8.51
  -8  13   6   21.80    7.78
   8  13  -6   -2.22    6.44
  -8  13   5   81.23   12.76
   8  13  -5   97.29   16.46
  -8  13   4   49.09   10.70
  -8  13   3    2.48    4.36
  -8  13   2    6.11    5.91
  -8  13   1  129.64   16.65
  -8  13   0   -0.41    5.50
  -8  13  -1   30.21    9.47
  -8  13  -2   41.51   10.34
  -8  13  -3   27.20    9.62
  -8  13  -4  -10.31    7.00
  -8  13  -5  195.09   21.59
   8  14  -7   10.55    7.52
   8  14  -6   30.36   10.46
  -8  14   6   37.72    9.15
   8  14  -5    5.86    5.69
  -8  14   5   28.36    8.76
  -8  14   4   13.73    6.07
  -8  14   3   17.23    7.26
  -8  14   2   49.53   11.56
  -8  14   1   29.51    9.56
  -8  14   0   61.26   12.38
  -8  14  -1   32.17    9.16
  -8  14  -2    4.50    5.57
  -8  14  -3   -1.37    6.27
  -8  14  -4   86.69   14.60
  -8  14  -5    1.11    7.76
  -8  15   6   19.95    6.95
   8  15  -6   15.25    8.24
  -8  15   5   13.76    6.94
  -8  15   4   46.16   10.66
  -8  15   3   13.72    7.13
  -8  15   2  150.75   17.65
  -8  15   1    3.51    5.45
  -8  15   0   51.08   11.04
  -8  15  -1   -3.83    5.56
  -8  15  -2  122.61   16.90
  -8  15  -3    3.42    5.07
  -8  15  -4   41.08   10.96
  -8  16   5   -0.37    3.53
  -8  16   4   28.24    9.32
  -8  16   3   48.35   10.43
  -8  16   2   14.82    8.60
  -8  16   1   28.61    9.09
  -8  16   0  106.02   15.90
  -8  16  -1   23.86    9.37
  -8  16  -2    0.61    6.17
  -8  16  -3   18.67    9.19
  -8  16  -4   32.44   10.90
  -8  17   5   60.71   11.99
  -8  17   4   -8.33    5.08
  -8  17   3  -11.36    8.22
  -8  17   2  -12.58    7.36
  -8  17   1   98.22   14.66
  -8  17   0  -11.71    7.40
  -8  17  -1    3.80    5.78
  -8  17  -2    6.79    7.32
  -8  17  -3   26.02    9.92
  -8  18   4    8.78    5.61
  -8  18   3  126.41   17.28
  -8  18   2   -3.15    6.77
  -8  18   1    9.70    6.63
  -8  18   0   26.65    9.85
  -8  18  -1   43.91   11.40
  -8  18  -2   11.17    8.74
  -8  19   2   33.40    9.60
  -8  19   1   23.94    8.92
  -8  19   0    8.08    7.18
   9   0  -7   -2.80    5.75
   9   0  -6   -8.49    6.15
   9   0  -5   38.72    9.61
  -9   0   5   18.73    6.43
  -9   0   4   -4.02    4.84
  -9   0   3   49.60   10.38
  -9   0   2   -1.88    4.51
  -9   0   1    5.01    5.79
  -9   0   0   -1.21    5.58
  -9   0  -1   55.47   11.26
  -9   0  -2   -3.74    6.65
  -9   0  -3    3.11    6.83
  -9   0  -4   -6.87    7.88
  -9   0  -5   47.88   12.22
   9  -1  -7    2.85    4.74
   9   1  -7   14.10    7.81
   9   1  -6    3.68    3.87
   9  -1  -6   24.89    7.62
   9  -1  -5   18.25    7.32
   9   1  -5   38.29    9.84
  -9  -1   5   25.33    7.54
  -9   1   5   13.96    6.18
  -9  -1   4   51.19   10.48
  -9   1   4   45.90    9.63
  -9  -1   3   52.42    9.92
  -9   1   3   74.68   12.34
  -9  -1   2   17.48    6.19
  -9   1   2   -2.76    6.46
  -9  -1   1   15.31    8.15
  -9   1   1   26.65    8.71
  -9  -1   0    7.17    6.39
  -9   1   0   12.97    6.67
  -9  -1  -1    3.08    6.68
  -9   1  -1   -4.46    6.70
  -9  -1  -2  110.34   15.77
  -9   1  -2  107.68   16.53
  -9  -1  -3   38.68   11.11
  -9   1  -3   47.70   11.67
  -9  -1  -4   -2.51    6.92
  -9   1  -4  -12.88    9.45
  -9  -1  -5   18.08    9.01
  -9   1  -5   35.66   11.46
   9  -2  -7   11.17    5.98
   9   2  -7   -0.56    5.03
   9   2  -6   77.39   13.46
   9  -2  -6  110.53   15.47
   9  -2  -5    5.29    5.28
   9   2  -5   10.88    5.97
  -9  -2   5    3.02    4.05
  -9   2   5    0.12    3.51
  -9  -2   4   -7.50    5.10
  -9   2   4  -13.86    7.75
  -9  -2   3   14.26    7.59
  -9   2   3   -6.50    6.67
  -9  -2   2  142.52   16.94
  -9   2   2  157.07   18.14
  -9  -2   1   -4.08    7.29
  -9   2   1   -4.91    7.07
  -9  -2   0   33.39    9.78
  -9   2   0   27.71    9.05
  -9  -2  -1    8.26    7.40
  -9   2  -1    4.86    5.34
  -9  -2  -2    6.66    6.34
  -9   2  -2    6.65    6.76
  -9  -2  -3    1.80    6.39
  -9   2  -3   19.49    9.33
  -9  -2  -4  157.46   19.81
  -9   2  -4  177.98   21.16
  -9  -2  -5   -8.49    8.24
  -9   2  -5   -2.86    7.65
   9  -3  -7   -5.01    4.99
   9   3  -7   -8.22    7.72
   9   3  -6   11.95    6.61
   9  -3  -6    8.38    5.84
   9   3  -5    7.29    6.25
  -9  -3   5   -5.41    5.82
  -9   3   5    8.66    5.11
  -9  -3   4   59.74   11.71
  -9   3   4   69.20   11.98
  -9  -3   3   38.32    9.25
  -9   3   3   35.37    8.75
  -9  -3   2    5.12    4.82
  -9   3   2    6.81    6.10
  -9  -3   1   29.69    8.34
  -9   3   1   21.39    7.82
  -9  -3   0   75.38   12.96
  -9   3   0   77.94   13.14
  -9  -3  -1   25.30    9.78
  -9   3  -1    7.11    6.34
  -9  -3  -2   66.61   12.45
  -9   3  -2   72.28   14.04
  -9  -3  -3   25.19    8.62
  -9   3  -3   48.43   12.99
  -9  -3  -4    0.27    5.94
  -9   3  -4   -3.76    6.73
  -9  -3  -5    8.19    6.09
  -9   3  -5    4.07    6.59
   9  -4  -7   39.42    9.57
   9   4  -7   45.05   11.76
   9   4  -6   46.87   10.97
   9  -4  -6   78.48   12.98
   9  -4  -5   24.81    7.60
  -9  -4   5    5.56    4.01
   9   4  -5   19.33    7.87
  -9   4   5   16.19    7.12
  -9  -4   4   -2.28    4.69
  -9   4   4    3.70    4.78
  -9  -4   3   52.34   11.23
  -9   4   3   75.21   12.31
  -9  -4   2    5.42    5.17
  -9   4   2   11.60    7.07
  -9  -4   1    7.48    5.82
  -9   4   1   13.50    6.54
  -9  -4   0    9.27    7.24
  -9   4   0   22.37    8.86
  -9  -4  -1   86.89   13.91
  -9   4  -1  110.18   16.51
  -9  -4  -2    5.11    5.65
  -9   4  -2    9.67    7.91
  -9  -4  -3   26.71    8.82
  -9   4  -3   24.13    9.82
  -9  -4  -4   19.93   10.82
  -9   4  -4   42.01   12.38
  -9  -4  -5   10.84    8.28
  -9   4  -5   13.15    7.07
   9   5  -7  154.04   19.74
   9   5  -6   -3.85    5.47
   9   5  -5   34.52    9.98
  -9  -5   5   21.26    7.12
  -9   5   5   31.05    8.44
  -9  -5   4   -3.47    5.42
  -9   5   4    8.65    6.05
  -9  -5   3   -2.70    4.87
  -9   5   3    4.71    5.41
  -9  -5   2  -13.17    8.53
  -9   5   2   -3.94    4.99
  -9  -5   1  262.27   23.34
  -9   5   1  251.32   22.88
  -9  -5   0    2.59    5.27
  -9   5   0   -3.94    5.73
  -9  -5  -1   -2.03    5.67
  -9   5  -1    5.99    6.67
  -9  -5  -2   -6.31    7.09
  -9   5  -2   -2.79    6.20
  -9  -5  -3   38.99   10.15
  -9   5  -3   54.68   12.41
  -9  -5  -4    2.04    7.81
  -9   5  -4    5.99    6.81
  -9  -5  -5   74.30   17.85
  -9   5  -5  148.69   19.95
   9   6  -7   38.32   10.59
   9   6  -6  106.09   16.55
   9   6  -5   36.81    9.93
  -9   6   5   33.01    8.21
  -9  -6   4   15.36    6.86
  -9   6   4    4.17    4.70
  -9  -6   3   37.38    9.66
  -9   6   3   36.92    9.75
  -9  -6   2   46.37   11.16
  -9   6   2   53.12   11.05
  -9  -6   1   -8.68    6.99
  -9   6   1    3.66    5.20
  -9  -6   0   -0.83    5.60
  -9   6   0    7.54    5.76
  -9  -6  -1   89.47   15.92
  -9   6  -1  120.61   16.89
  -9  -6  -2  -12.37    7.88
  -9   6  -2    9.77    6.38
  -9  -6  -3   49.64   11.92
  -9   6  -3   71.77   14.13
  -9  -6  -4   26.20   11.83
  -9   6  -4   57.56   13.08
  -9  -6  -5   26.01   11.53
  -9   6  -5   15.42    9.70
   9   7  -7    6.05    6.20
   9   7  -6   12.20    7.97
   9   7  -5   26.51    8.65
  -9   7   5   14.83    6.91
  -9   7   4   91.20   14.04
  -9   7   3    8.11    7.67
  -9  -7   2   99.90   15.56
  -9   7   2   99.03   14.70
  -9  -7   1   -3.06    6.98
  -9   7   1    0.66    4.42
  -9  -7   0  151.78   18.90
  -9   7   0  128.97   17.05
  -9  -7  -1    0.98    7.32
  -9   7  -1   19.70   10.01
  -9  -7  -2   28.44   11.23
  -9   7  -2   25.65    7.94
  -9  -7  -3   35.51   10.85
  -9   7  -3   17.03    6.23
  -9  -7  -4   -2.63    7.11
  -9   7  -4  -12.97   10.74
   9   8  -6   63.71   13.95
   9   8  -5   -3.53    7.27
  -9   8   5    8.87    6.78
  -9   8   4   -3.81    6.23
  -9   8   3    1.95    4.22
  -9   8   2   87.66   13.89
  -9   8   1   12.67    6.70
  -9  -8   0   63.49   12.77
  -9   8   0   50.37   12.02
  -9  -8  -1   39.79   11.09
  -9   8  -1   15.13    7.14
  -9  -8  -2   30.07    9.61
  -9   8  -2   14.87    7.24
  -9  -8  -3   12.42    8.52
  -9   8  -3   14.52    8.88
  -9   8  -4   72.14   15.22
   9   9  -6   10.65    7.46
  -9   9   5   68.30   11.73
  -9   9   4   27.22    8.14
  -9   9   3   21.04    7.44
  -9   9   2   -0.28    5.10
  -9   9   1   59.01   11.86
  -9   9   0   -6.06    6.09
  -9   9  -1    1.12    5.91
  -9   9  -2   91.27   15.26
  -9   9  -3   80.14   14.90
  -9   9  -4   -6.75    8.99
   9  10  -6    9.88    7.53
  -9  10   5   40.38    9.96
  -9  10   4   -1.19    4.10
  -9  10   3  158.17   18.48
  -9  10   2    0.14    5.06
  -9  10   1   -1.79    5.27
  -9  10   0    3.73    6.57
  -9  10  -1  118.18   16.85
  -9  10  -2   -4.18    7.48
  -9  10  -3    0.39    6.88
  -9  11   5   29.35    9.04
  -9  11   4   68.04   12.69
  -9  11   3   32.74    9.57
  -9  11   2    7.31    5.65
  -9  11   1   45.99   11.10
  -9  11   0    9.39    7.22
  -9  11  -1   12.46    7.52
  -9  11  -2   88.67   14.85
  -9  11  -3   86.63   15.28
  -9  12   4    2.76    4.55
  -9  12   3   -5.25    4.05
  -9  12   2  107.55   15.56
  -9  12   1   14.53    7.90
  -9  12   0   69.94   14.26
  -9  12  -1   32.02   10.94
  -9  12  -2    9.30    9.28
  -9  13   4   32.29    9.21
  -9  13   3   -0.25    5.52
  -9  13   2   22.60    9.40
  -9  13   1   -0.91    6.17
  -9  13   0   27.63    8.95
  -9  13  -1   18.38    9.55
  -9  13  -2   84.14   15.28
  -9  14   3  105.52   15.64
  -9  14   2    4.06    4.99
  -9  14   1  -13.97    6.78
  -9  14   0   40.18   10.99
 -10   0   4    0.14    4.40
 -10   0   3  -10.41    8.47
 -10   0   2  194.32   21.02
 -10   0   1  -15.12    7.83
 -10   0   0   62.82   12.84
 -10   0  -1   -4.10    6.23
 -10  -1   4   77.49   13.05
 -10   1   4   66.69   12.62
 -10  -1   3   36.70    9.88
 -10   1   3   55.95   11.98
 -10  -1   2    8.34    6.93
 -10   1   2   -5.83    6.31
 -10  -1   1   34.16   10.39
 -10   1   1    7.64    6.40
 -10  -1   0   71.57   13.80
 -10   1   0   84.11   14.83
 -10  -1  -1    5.70    5.48
 -10   1  -1    7.24    5.96
 -10  -2   3   14.20    5.73
 -10   2   3   18.14    6.99
 -10  -2   2    8.58    5.87
 -10   2   2    8.82    6.57
 -10  -2   1   40.24   10.57
 -10   2   1   38.18   10.42
 -10  -2   0   -0.64    5.46
 -10   2   0    7.38    5.78
 -10  -2  -1  170.06   20.47
 -10   2  -1  175.40   21.38
 -10  -3   3   41.02    9.57
 -10   3   3   48.24   11.34
 -10  -3   2  -10.93    6.78
 -10   3   2    2.05    6.22
 -10  -3   1  149.34   18.86
 -10   3   1  178.70   20.73
 -10  -3   0   -5.60    6.40
 -10   3   0    2.56    7.24
 -10  -3  -1   12.68    7.45
 -10   3  -1   11.75    9.87
 -10  -4   3   18.25    7.26
 -10   4   3   29.28    9.38
 -10  -4   2   65.14   12.58
 -10   4   2   87.93   14.88
 -10  -4   1   21.18    9.64
 -10   4   1   19.61    7.75
 -10  -4   0   13.93    7.00
 -10   4   0    3.06    6.99
 -10  -4  -1   22.46    9.18
 -10   4  -1   20.32    8.75
 -10  -5   3   -4.32    6.26
 -10   5   3    5.48    6.95
 -10  -5   2    4.55    5.07
 -10   5   2    6.81    5.97
 -10  -5   1  -17.20    8.67
 -10   5   1   -4.70    7.43
 -10  -5   0  218.89   23.60
 -10   5   0  210.87   22.68
 -10  -6   2   95.49   16.00
 -10   6   2  123.85   17.42
 -10  -6   1   14.88    8.57
 -10   6   1   16.26    7.05
   0   0   0    0.00    0.00
;
_shelx_hkl_checksum               10437
