# Supplementary material for: Influencing the properties of dysprosium single-molecule magnets with phosphorus donor ligands
Source: Nat Commun. 2015 Jul 1;6:7492. doi: 10.1038/ncomms8492 (PMC4507012; doi:10.1038/ncomms8492)
Supplement: Supplementary Data 6 — cif file for [Li(thf)4]2[3-Y].thf [file ncomms8492-s7.cif]

data_6
_audit_creation_date              2015-01-07
_audit_creation_method
;
Olex2 1.2
(compiled 2014.11.28 svn.r3106 for OlexSys, GUI svn.r4959)
;
_shelxl_version_number            2013-2
_publ_contact_author_address      ?
_publ_contact_author_email        ?
_publ_contact_author_name         ''
_publ_contact_author_phone        ?
_publ_section_references
;
Dolomanov, O.V., Bourhis, L.J., Gildea, R.J, Howard, J.A.K. & Puschmann, H.
 (2009), J. Appl. Cryst. 42, 339-341.

Sheldrick, G.M. (2008). Acta Cryst. A64, 112-122.
;
_chemical_name_common             ?
_chemical_name_systematic
;
 ?
;
_chemical_formula_moiety          'C63 H75 Li P3 Y3, 2(C16 H32 Li O4), C4 H8 O'
_chemical_formula_sum             'C99 H147 Li3 O9 P3 Y3'
_chemical_formula_weight          1861.62
_chemical_melting_point           ?
_chemical_oxdiff_formula          'Fe1 P4 C48 H40 Cl1'
loop_
  _atom_type_symbol
  _atom_type_description
  _atom_type_scat_dispersion_real
  _atom_type_scat_dispersion_imag
  _atom_type_scat_source
 'C' 'C' 0.0033 0.0016 'International Tables Vol C Tables 4.2.6.8 and 6.1.1.4'
 'H' 'H' 0.0000 0.0000 'International Tables Vol C Tables 4.2.6.8 and 6.1.1.4'
 'Li' 'Li' -0.0003 0.0001
 'International Tables Vol C Tables 4.2.6.8 and 6.1.1.4'
 'O' 'O' 0.0106 0.0060 'International Tables Vol C Tables 4.2.6.8 and 6.1.1.4'
 'P' 'P' 0.1023 0.0942 'International Tables Vol C Tables 4.2.6.8 and 6.1.1.4'
 'Y' 'Y' -2.7962 3.5667 'International Tables Vol C Tables 4.2.6.8 and 6.1.1.4'

_shelx_space_group_comment
;
The symmetry employed for this shelxl refinement is uniquely defined
by the following loop, which should always be used as a source of
symmetry information in preference to the above space-group names.
They are only intended as comments.
;
_space_group_crystal_system       'monoclinic'
_space_group_IT_number            14
_space_group_name_H-M_alt         'P 1 21/c 1'
_space_group_name_Hall            '-P 2ybc'
loop_
  _space_group_symop_operation_xyz
 'x, y, z'
 '-x, y+1/2, -z+1/2'
 '-x, -y, -z'
 'x, -y-1/2, z-1/2'

_cell_length_a                    22.3184(10)
_cell_length_b                    15.7523(10)
_cell_length_c                    27.9702(14)
_cell_angle_alpha                 90
_cell_angle_beta                  95.358(4)
_cell_angle_gamma                 90
_cell_volume                      9790.4(9)
_cell_formula_units_Z             4
_cell_measurement_reflns_used     4397
_cell_measurement_temperature     150.01(12)
_cell_measurement_theta_max       23.1650
_cell_measurement_theta_min       3.2980
_shelx_estimated_absorpt_T_max    ?
_shelx_estimated_absorpt_T_min    ?
_exptl_absorpt_coefficient_mu     1.865
_exptl_absorpt_correction_T_max   1.00000
_exptl_absorpt_correction_T_min   0.88124
_exptl_absorpt_correction_type    multi-scan
_exptl_absorpt_process_details
;
CrysAlisPro, Agilent Technologies,
Version 1.171.36.24 (release 03-12-2012 CrysAlis171 .NET)
(compiled Dec  3 2012,18:21:49)
Empirical absorption correction using spherical harmonics,
 implemented in SCALE3 ABSPACK scaling algorithm.
;
_exptl_crystal_colour             'clear light orange'
_exptl_crystal_colour_lustre      clear
_exptl_crystal_colour_modifier    light
_exptl_crystal_colour_primary     orange
_exptl_crystal_density_diffrn     1.263
_exptl_crystal_density_meas       ?
_exptl_crystal_density_method     ?
_exptl_crystal_description        plate
_exptl_crystal_F_000              3936
_exptl_crystal_preparation        'crystallised from THF'
_exptl_crystal_recrystallization_method 'crystallised from THF'
_exptl_crystal_size_max           0.5
_exptl_crystal_size_mid           0.1
_exptl_crystal_size_min           0.02
_exptl_special_details
;
 ?
;
_exptl_transmission_factor_max    ?
_exptl_transmission_factor_min    ?
_diffrn_reflns_av_R_equivalents   0.0797
_diffrn_reflns_av_unetI/netI      0.1384
_diffrn_reflns_Laue_measured_fraction_full 0.997
_diffrn_reflns_Laue_measured_fraction_max 0.997
_diffrn_reflns_limit_h_max        26
_diffrn_reflns_limit_h_min        -26
_diffrn_reflns_limit_k_max        17
_diffrn_reflns_limit_k_min        -18
_diffrn_reflns_limit_l_max        33
_diffrn_reflns_limit_l_min        -30
_diffrn_reflns_number             37632
_diffrn_reflns_point_group_measured_fraction_full 0.997
_diffrn_reflns_point_group_measured_fraction_max 0.997
_diffrn_reflns_theta_full         25.350
_diffrn_reflns_theta_max          25.350
_diffrn_reflns_theta_min          3.256
_diffrn_ambient_temperature       150.01(12)
_diffrn_detector_area_resol_mean  8.0714
_diffrn_measured_fraction_theta_full 0.997
_diffrn_measured_fraction_theta_max 0.997
_diffrn_measurement_details
;
#__ type_ start__ end____ width___ exp.time_
  1 omega  -20.00   26.00   1.0000   85.0000
omega____ theta____ kappa____ phi______ frames
    -      -22.8162  -99.0000    0.0000 46

#__ type_ start__ end____ width___ exp.time_
  2 omega  -84.00    4.00   1.0000   85.0000
omega____ theta____ kappa____ phi______ frames
    -      -22.8162  -57.0000  -60.0000 88

#__ type_ start__ end____ width___ exp.time_
  3 omega   35.00   85.00   1.0000   85.0000
omega____ theta____ kappa____ phi______ frames
    -       23.9100  178.0000  -30.0000 50

#__ type_ start__ end____ width___ exp.time_
  4 omega   21.00  101.00   1.0000   85.0000
omega____ theta____ kappa____ phi______ frames
    -       23.9100   37.0000 -150.0000 80
;
_diffrn_measurement_device_type   'SuperNova, Single source at offset), Eos'
_diffrn_measurement_method        '\w scans'
_diffrn_orient_matrix_UB_11       -0.0230226000
_diffrn_orient_matrix_UB_12       0.0255735000
_diffrn_orient_matrix_UB_13       -0.0117737000
_diffrn_orient_matrix_UB_21       -0.0035402000
_diffrn_orient_matrix_UB_22       0.0211775000
_diffrn_orient_matrix_UB_23       0.0219354000
_diffrn_orient_matrix_UB_31       0.0218209000
_diffrn_orient_matrix_UB_32       0.0304212000
_diffrn_orient_matrix_UB_33       -0.0053822000
_diffrn_radiation_monochromator   mirror
_diffrn_radiation_type            MoK\a
_diffrn_radiation_wavelength      0.71073
_diffrn_source                    'SuperNova (Mo) X-ray Source'
_reflns_Friedel_coverage          0.000
_reflns_Friedel_fraction_full     .
_reflns_Friedel_fraction_max      .
_reflns_number_gt                 10127
_reflns_number_total              17853
_reflns_odcompleteness_completeness 99.71
_reflns_odcompleteness_iscentric  1
_reflns_odcompleteness_theta      26.32
_reflns_special_details
;
 Reflections were merged by SHELXL according to the crystal
 class for the calculation of statistics and refinement.
 
 _reflns_Friedel_fraction is defined as the number of unique
 Friedel pairs measured divided by the number that would be
 possible theoretically, ignoring centric projections and
 systematic absences.
;
_reflns_threshold_expression      'I > 2\s(I)'
_computing_cell_refinement
;
CrysAlisPro, Agilent Technologies,
Version 1.171.36.24 (release 03-12-2012 CrysAlis171 .NET)
(compiled Dec  3 2012,18:21:49)
;
_computing_data_collection
;
CrysAlisPro, Agilent Technologies,
Version 1.171.36.24 (release 03-12-2012 CrysAlis171 .NET)
(compiled Dec  3 2012,18:21:49)
;
_computing_data_reduction
;
CrysAlisPro, Agilent Technologies,
Version 1.171.36.24 (release 03-12-2012 CrysAlis171 .NET)
(compiled Dec  3 2012,18:21:49)
;
_computing_molecular_graphics     'Olex2 (Dolomanov et al., 2009)'
_computing_publication_material   'Olex2 (Dolomanov et al., 2009)'
_computing_structure_refinement   'ShelXL (Sheldrick, 2008)'
_computing_structure_solution     'ShelXS (Sheldrick, 2008)'
_refine_diff_density_max          0.407
_refine_diff_density_min          -0.407
_refine_diff_density_rms          0.078
_refine_ls_extinction_coef        .
_refine_ls_extinction_method      none
_refine_ls_goodness_of_fit_ref    0.992
_refine_ls_hydrogen_treatment     constr
_refine_ls_matrix_type            full
_refine_ls_number_parameters      1275
_refine_ls_number_reflns          17853
_refine_ls_number_restraints      333
_refine_ls_R_factor_all           0.1366
_refine_ls_R_factor_gt            0.0607
_refine_ls_restrained_S_all       0.993
_refine_ls_shift/su_max           0.003
_refine_ls_shift/su_mean          0.000
_refine_ls_structure_factor_coef  Fsqd
_refine_ls_weighting_details
;
 w=1/[\s^2^(Fo^2^)+(0.0287P)^2^]
 where P=(Fo^2^+2Fc^2^)/3
;
_refine_ls_weighting_scheme       calc
_refine_ls_wR_factor_gt           0.0881
_refine_ls_wR_factor_ref          0.1080
_refine_special_details
;
Owing to the large degree of disorder within the compound the use of 
constraints and restraints including RIGU, ISOR, DFIX and EADP was 
deemed neccessary in order to achieve a good model.
;
_olex2_refinement_description
;
1. Fixed Uiso
 At 1.2 times of:
  All C(H) groups, All C(H,H) groups
 At 1.5 times of:
  All C(H,H,H) groups
2. Restrained distances
 O9A-C98A
 1.42 with sigma of 0.02
 O9A-C95A
 1.42 with sigma of 0.02
 C95A-C96A
 1.54 with sigma of 0.02
 C98A-C97A
 1.54 with sigma of 0.02
 C97A-C96A
 1.39 with sigma of 0.02
 O9A-C96A
 2.346 with sigma of 0.02
 O9A-C97A
 2.346 with sigma of 0.02
 C98A-C96A
 2.335 with sigma of 0.02
 C95A-C97A
 2.335 with sigma of 0.02
3. Uiso/Uaniso restraints and constraints
Uanis(C93) \\sim Ueq, Uanis(C94) \\sim Ueq: with sigma of 0.01 and sigma for
terminal atoms of 0.02
Uanis(C71A) \\sim Ueq: with sigma of 0.1 and sigma for terminal atoms of 0.2
Uanis(C74A) \\sim Ueq: with sigma of 0.01 and sigma for terminal atoms of 0.02
Uanis(O9A) = Uanis(C95A) = Uanis(C96A) = Uanis(C97A) = Uanis(C98A)
4. Rigid body (RIGU) restrains
 O5A, C91A, C92A, C93A, C94A
 with sigma for 1-2 distances of 0.004 and sigma for 1-3 distances of 0.004
 O6A, C83A, C84A, C85A, C86A
 with sigma for 1-2 distances of 0.004 and sigma for 1-3 distances of 0.004
 O7, C87, C88, C89, C90
 with sigma for 1-2 distances of 0.004 and sigma for 1-3 distances of 0.004
 O7A, C87A, C88A, C89A, C90A
 with sigma for 1-2 distances of 0.004 and sigma for 1-3 distances of 0.004
 O9, C95, C96, C97, C98
 with sigma for 1-2 distances of 0.004 and sigma for 1-3 distances of 0.004
 O9A, C95A, C96A, C97A, C98A
 with sigma for 1-2 distances of 0.004 and sigma for 1-3 distances of 0.004
 O6, C83, C84, C85, C86
 with sigma for 1-2 distances of 0.004 and sigma for 1-3 distances of 0.004
 O5, C91, C92, C93, C94
 with sigma for 1-2 distances of 0.004 and sigma for 1-3 distances of 0.004
 O3, C71, C72, C73, C74
 with sigma for 1-2 distances of 0.004 and sigma for 1-3 distances of 0.004
 O3A, C71A, C72A, C73A, C74A
 with sigma for 1-2 distances of 0.004 and sigma for 1-3 distances of 0.004
5. Others
 Sof(O5A)=Sof(C91A)=Sof(H91C)=Sof(H91D)=Sof(C92A)=Sof(H92C)=Sof(H92D)=
 Sof(C93A)=Sof(H93C)=Sof(H93D)=Sof(C94A)=Sof(H94C)=Sof(H94D)=1-FVAR(1)
 Sof(O5)=Sof(C91)=Sof(H91A)=Sof(H91B)=Sof(C92)=Sof(H92A)=Sof(H92B)=Sof(C93)=
 Sof(H93A)=Sof(H93B)=Sof(C94)=Sof(H94A)=Sof(H94B)=FVAR(1)
 Sof(O6A)=Sof(C83A)=Sof(H83C)=Sof(H83D)=Sof(C84A)=Sof(H84C)=Sof(H84D)=
 Sof(C85A)=Sof(H85C)=Sof(H85D)=Sof(C86A)=Sof(H86C)=Sof(H86D)=1-FVAR(2)
 Sof(O6)=Sof(C83)=Sof(H83A)=Sof(H83B)=Sof(C84)=Sof(H84A)=Sof(H84B)=Sof(C85)=
 Sof(H85A)=Sof(H85B)=Sof(C86)=Sof(H86A)=Sof(H86B)=FVAR(2)
 Sof(O7A)=Sof(C87A)=Sof(H87C)=Sof(H87D)=Sof(C88A)=Sof(H88C)=Sof(H88D)=
 Sof(C89A)=Sof(H89C)=Sof(H89D)=Sof(C90A)=Sof(H90C)=Sof(H90D)=1-FVAR(3)
 Sof(O7)=Sof(C87)=Sof(H87A)=Sof(H87B)=Sof(C88)=Sof(H88A)=Sof(H88B)=Sof(C89)=
 Sof(H89A)=Sof(H89B)=Sof(C90)=Sof(H90A)=Sof(H90B)=FVAR(3)
 Sof(O9A)=Sof(C95A)=Sof(H95C)=Sof(H95D)=Sof(C96A)=Sof(H96C)=Sof(H96D)=
 Sof(C97A)=Sof(H97C)=Sof(H97D)=Sof(C98A)=Sof(H98C)=Sof(H98D)=1-FVAR(4)
 Sof(O9)=Sof(C95)=Sof(H95A)=Sof(H95B)=Sof(C96)=Sof(H96A)=Sof(H96B)=Sof(C97)=
 Sof(H97A)=Sof(H97B)=Sof(C98)=Sof(H98A)=Sof(H98B)=FVAR(4)
 Sof(C71A)=Sof(H71C)=Sof(H71D)=Sof(O3A)=Sof(C74A)=Sof(H74C)=Sof(H74D)=
 Sof(C73A)=Sof(H73C)=Sof(H73D)=Sof(C72A)=Sof(H72C)=Sof(H72D)=1-FVAR(5)
 Sof(O3)=Sof(C71)=Sof(H71A)=Sof(H71B)=Sof(C72)=Sof(H72A)=Sof(H72B)=Sof(C73)=
 Sof(H73A)=Sof(H73B)=Sof(C74)=Sof(H74A)=Sof(H74B)=FVAR(5)
6.a Secondary CH2 refined with riding coordinates:
 C79(H79A,H79B), C80(H80A,H80B), C81(H81A,H81B), C82(H82A,H82B), C83(H83A,
 H83B), C83A(H83C,H83D), C84(H84A,H84B), C84A(H84C,H84D), C85(H85A,H85B),
 C85A(H85C,H85D), C86(H86A,H86B), C86A(H86C,H86D), C87(H87A,H87B), C87A(H87C,
 H87D), C88(H88A,H88B), C88A(H88C,H88D), C89(H89A,H89B), C89A(H89C,H89D),
 C90(H90A,H90B), C90A(H90C,H90D), C91(H91A,H91B), C91A(H91C,H91D), C92(H92A,
 H92B), C92A(H92C,H92D), C93(H93A,H93B), C93A(H93C,H93D), C94(H94A,H94B),
 C94A(H94C,H94D), C63(H63A,H63B), C64(H64A,H64B), C65(H65A,H65B), C66(H66A,
 H66B), C67(H67A,H67B), C68(H68A,H68B), C69(H69A,H69B), C70(H70A,H70B),
 C71(H71A,H71B), C72(H72A,H72B), C73(H73A,H73B), C74(H74A,H74B), C75(H75A,H75B),
  C76(H76A,H76B), C77(H77A,H77B), C78(H78A,H78B), C95(H95A,H95B), C95A(H95C,
 H95D), C96(H96A,H96B), C96A(H96C,H96D), C97(H97A,H97B), C97A(H97C,H97D),
 C98(H98A,H98B), C98A(H98C,H98D), C71A(H71C,H71D), C74A(H74C,H74D), C73A(H73C,
 H73D), C72A(H72C,H72D)
6.b Aromatic/amide H refined with riding coordinates:
 C1(H1), C2(H2), C3(H3), C4(H4), C7(H7), C8(H8), C9(H9), C10(H10), C13(H13),
 C14(H14), C15(H15), C16(H16), C19(H19), C20(H20), C21(H21), C22(H22), C25(H25),
  C26(H26), C27(H27), C28(H28), C31(H31), C32(H32), C33(H33), C34(H34),
 C39(H39), C41(H41), C48(H48), C50(H50), C57(H57), C59(H59)
6.c Idealised Me refined as rotating group:
 C0AA(H0AA,H0AB,H0AC), C6(H6A,H6B,H6C), C12(H12A,H12B,H12C), C18(H18A,H18B,
 H18C), C24(H24A,H24B,H24C), C30(H30A,H30B,H30C), C36(H36A,H36B,H36C), C43(H43A,
 H43B,H43C), C44(H44A,H44B,H44C), C45(H45A,H45B,H45C), C52(H52A,H52B,H52C),
 C53(H53A,H53B,H53C), C54(H54A,H54B,H54C), C61(H61A,H61B,H61C), C62(H62A,H62B,
 H62C)
;
_atom_sites_solution_hydrogens    geom
_atom_sites_solution_primary      heavy
_atom_sites_solution_secondary    ?
loop_
  _atom_site_label
  _atom_site_type_symbol
  _atom_site_fract_x
  _atom_site_fract_y
  _atom_site_fract_z
  _atom_site_U_iso_or_equiv
  _atom_site_adp_type
  _atom_site_occupancy
  _atom_site_site_symmetry_order
  _atom_site_calc_flag
  _atom_site_refinement_flags_posn
  _atom_site_refinement_flags_adp
  _atom_site_refinement_flags_occupancy
  _atom_site_disorder_assembly
  _atom_site_disorder_group
 Y1 Y 0.87419(2) 0.65960(3) 0.37546(2) 0.02769(13) Uani 1 1 d . . . . .
 Y2 Y 0.74804(2) 0.72826(3) 0.51516(2) 0.03009(13) Uani 1 1 d . . . . .
 Y3 Y 0.67099(2) 0.81626(3) 0.34377(2) 0.02897(13) Uani 1 1 d . . . . .
 P1 P 0.85339(5) 0.70542(8) 0.46947(4) 0.0287(3) Uani 1 1 d . . . . .
 P2 P 0.69451(5) 0.83769(9) 0.44329(4) 0.0304(3) Uani 1 1 d . . . . .
 P3 P 0.79164(5) 0.77941(8) 0.33516(4) 0.0278(3) Uani 1 1 d . . . . .
 C0AA C 0.84541(19) 0.9717(3) 0.34050(16) 0.0403(13) Uani 1 1 d . . . . .
 H0AA H 0.8078 0.9603 0.3534 0.060 Uiso 1 1 calc GR . . . .
 H0AB H 0.8487 1.0314 0.3345 0.060 Uiso 1 1 calc GR . . . .
 H0AC H 0.8780 0.9541 0.3632 0.060 Uiso 1 1 calc GR . . . .
 C1 C 0.8857(2) 0.4890(3) 0.36117(18) 0.0382(13) Uani 1 1 d . . . . .
 H1 H 0.9244 0.4670 0.3615 0.046 Uiso 1 1 calc R . . . .
 C2 C 0.8516(2) 0.5224(3) 0.32064(17) 0.0381(13) Uani 1 1 d . . . . .
 H2 H 0.8640 0.5270 0.2899 0.046 Uiso 1 1 calc R . . . .
 C3 C 0.7961(2) 0.5471(3) 0.33466(16) 0.0337(12) Uani 1 1 d . . . . .
 H3 H 0.7645 0.5704 0.3149 0.040 Uiso 1 1 calc R . . . .
 C4 C 0.79630(19) 0.5306(3) 0.38407(17) 0.0331(12) Uani 1 1 d . . . . .
 H4 H 0.7648 0.5418 0.4027 0.040 Uiso 1 1 calc R . . . .
 C5 C 0.8523(2) 0.4943(3) 0.40094(17) 0.0346(12) Uani 1 1 d . . . . .
 C6 C 0.8712(2) 0.4603(3) 0.45021(17) 0.0456(14) Uani 1 1 d . . . . .
 H6A H 0.9129 0.4445 0.4522 0.068 Uiso 1 1 calc GR . . . .
 H6B H 0.8473 0.4114 0.4562 0.068 Uiso 1 1 calc GR . . . .
 H6C H 0.8654 0.5032 0.4737 0.068 Uiso 1 1 calc GR . . . .
 C7 C 0.97913(18) 0.7420(3) 0.39296(19) 0.0385(13) Uani 1 1 d . . . . .
 H7 H 0.9853 0.7718 0.4217 0.046 Uiso 1 1 calc R . . . .
 C8 C 0.95362(19) 0.7745(4) 0.3494(2) 0.0453(15) Uani 1 1 d . . . . .
 H8 H 0.9398 0.8297 0.3441 0.054 Uiso 1 1 calc R . . . .
 C9 C 0.9524(2) 0.7107(4) 0.3156(2) 0.0507(16) Uani 1 1 d . . . . .
 H9 H 0.9372 0.7155 0.2837 0.061 Uiso 1 1 calc R . . . .
 C10 C 0.9776(2) 0.6383(4) 0.3371(2) 0.0446(15) Uani 1 1 d . . . . .
 H10 H 0.9829 0.5866 0.3220 0.054 Uiso 1 1 calc R . . . .
 C11 C 0.99401(18) 0.6565(4) 0.3860(2) 0.0412(14) Uani 1 1 d . . . . .
 C12 C 1.0219(2) 0.6002(4) 0.4240(2) 0.0627(17) Uani 1 1 d . . . . .
 H12A H 1.0240 0.6291 0.4543 0.094 Uiso 1 1 calc GR . . . .
 H12B H 1.0618 0.5853 0.4168 0.094 Uiso 1 1 calc GR . . . .
 H12C H 0.9982 0.5497 0.4256 0.094 Uiso 1 1 calc GR . . . .
 C13 C 0.7328(2) 0.5590(3) 0.50081(18) 0.0406(14) Uani 1 1 d . . . . .
 H13 H 0.7648 0.5301 0.4893 0.049 Uiso 1 1 calc R . . . .
 C14 C 0.6866(2) 0.5992(3) 0.47243(18) 0.0394(13) Uani 1 1 d . . . . .
 H14 H 0.6824 0.6017 0.4391 0.047 Uiso 1 1 calc R . . . .
 C15 C 0.6478(2) 0.6351(3) 0.5034(2) 0.0512(16) Uani 1 1 d . . . . .
 H15 H 0.6131 0.6662 0.4943 0.061 Uiso 1 1 calc R . . . .
 C16 C 0.6706(3) 0.6158(4) 0.5504(2) 0.0620(18) Uani 1 1 d . . . . .
 H16 H 0.6533 0.6318 0.5780 0.074 Uiso 1 1 calc R . . . .
 C17 C 0.7235(2) 0.5689(4) 0.54938(19) 0.0492(15) Uani 1 1 d . . . . .
 C18 C 0.7611(3) 0.5276(4) 0.5909(2) 0.086(2) Uani 1 1 d . . . . .
 H18A H 0.8029 0.5315 0.5856 0.129 Uiso 1 1 calc GR . . . .
 H18B H 0.7499 0.4690 0.5931 0.129 Uiso 1 1 calc GR . . . .
 H18C H 0.7544 0.5562 0.6202 0.129 Uiso 1 1 calc GR . . . .
 C19 C 0.7535(3) 0.8711(4) 0.56678(18) 0.0557(16) Uani 1 1 d . . . . .
 H19 H 0.7360 0.9192 0.5523 0.067 Uiso 1 1 calc R . . . .
 C20 C 0.8118(3) 0.8460(4) 0.56482(17) 0.0516(15) Uani 1 1 d . . . . .
 H20 H 0.8405 0.8742 0.5487 0.062 Uiso 1 1 calc R . . . .
 C21 C 0.8209(2) 0.7725(4) 0.59053(16) 0.0414(14) Uani 1 1 d . . . . .
 H21 H 0.8568 0.7423 0.5949 0.050 Uiso 1 1 calc R . . . .
 C22 C 0.7675(2) 0.7506(4) 0.60906(15) 0.0418(14) Uani 1 1 d . . . . .
 H22 H 0.7616 0.7032 0.6279 0.050 Uiso 1 1 calc R . . . .
 C23 C 0.7241(2) 0.8115(4) 0.59463(18) 0.0528(16) Uani 1 1 d . . . . .
 C24 C 0.6608(2) 0.8156(5) 0.6091(2) 0.099(3) Uani 1 1 d . . . . .
 H24A H 0.6358 0.8463 0.5852 0.149 Uiso 1 1 calc GR . . . .
 H24B H 0.6608 0.8440 0.6395 0.149 Uiso 1 1 calc GR . . . .
 H24C H 0.6454 0.7590 0.6118 0.149 Uiso 1 1 calc GR . . . .
 C25 C 0.60282(19) 0.6842(3) 0.36963(18) 0.0388(13) Uani 1 1 d . . . . .
 H25 H 0.5988 0.6777 0.4022 0.047 Uiso 1 1 calc R . . . .
 C26 C 0.6491(2) 0.6499(3) 0.34474(18) 0.0430(14) Uani 1 1 d . . . . .
 H26 H 0.6812 0.6172 0.3579 0.052 Uiso 1 1 calc R . . . .
 C27 C 0.6381(2) 0.6739(3) 0.29648(19) 0.0456(15) Uani 1 1 d . . . . .
 H27 H 0.6619 0.6603 0.2720 0.055 Uiso 1 1 calc R . . . .
 C28 C 0.5850(2) 0.7219(3) 0.29159(18) 0.0463(15) Uani 1 1 d . . . . .
 H28 H 0.5670 0.7445 0.2631 0.056 Uiso 1 1 calc R . . . .
 C29 C 0.5636(2) 0.7300(4) 0.33692(18) 0.0441(14) Uani 1 1 d . . . . .
 C30 C 0.5066(2) 0.7748(4) 0.34816(18) 0.0672(19) Uani 1 1 d . . . . .
 H30A H 0.5159 0.8322 0.3578 0.101 Uiso 1 1 calc GR . . . .
 H30B H 0.4894 0.7456 0.3738 0.101 Uiso 1 1 calc GR . . . .
 H30C H 0.4783 0.7750 0.3201 0.101 Uiso 1 1 calc GR . . . .
 C31 C 0.6955(2) 0.9567(3) 0.29479(19) 0.0453(14) Uani 1 1 d . . . . .
 H31 H 0.7344 0.9627 0.2860 0.054 Uiso 1 1 calc R . . . .
 C32 C 0.6749(3) 0.9846(3) 0.3377(2) 0.0540(16) Uani 1 1 d . . . . .
 H32 H 0.6977 1.0122 0.3626 0.065 Uiso 1 1 calc R . . . .
 C33 C 0.6150(3) 0.9640(4) 0.3368(2) 0.0590(17) Uani 1 1 d . . . . .
 H33 H 0.5903 0.9748 0.3611 0.071 Uiso 1 1 calc R . . . .
 C34 C 0.5974(2) 0.9245(4) 0.2935(2) 0.0512(16) Uani 1 1 d . . . . .
 H34 H 0.5589 0.9052 0.2837 0.061 Uiso 1 1 calc R . . . .
 C35 C 0.6475(2) 0.9184(3) 0.26723(18) 0.0429(14) Uani 1 1 d . . . . .
 C36 C 0.6503(3) 0.8801(4) 0.21796(19) 0.0723(19) Uani 1 1 d . . . . .
 H36A H 0.6913 0.8798 0.2101 0.108 Uiso 1 1 calc GR . . . .
 H36B H 0.6261 0.9131 0.1947 0.108 Uiso 1 1 calc GR . . . .
 H36C H 0.6354 0.8229 0.2179 0.108 Uiso 1 1 calc GR . . . .
 C37 C 0.92082(18) 0.7521(3) 0.50317(15) 0.0278(12) Uani 1 1 d . . . . .
 C38 C 0.94146(19) 0.8360(3) 0.49584(16) 0.0338(12) Uani 1 1 d . . . . .
 C39 C 0.9943(2) 0.8651(3) 0.51987(17) 0.0429(14) Uani 1 1 d . . . . .
 H39 H 1.0069 0.9200 0.5137 0.051 Uiso 1 1 calc R . . . .
 C40 C 1.0295(2) 0.8162(4) 0.55280(18) 0.0441(14) Uani 1 1 d . . . . .
 C41 C 1.00903(19) 0.7351(4) 0.56093(16) 0.0391(13) Uani 1 1 d . . . . .
 H41 H 1.0314 0.7009 0.5830 0.047 Uiso 1 1 calc R . . . .
 C42 C 0.9560(2) 0.7026(3) 0.53724(16) 0.0329(12) Uani 1 1 d . . . . .
 C43 C 0.9077(2) 0.8939(3) 0.46033(18) 0.0461(14) Uani 1 1 d . . . . .
 H43A H 0.9049 0.8683 0.4291 0.069 Uiso 1 1 calc GR . . . .
 H43B H 0.9286 0.9471 0.4594 0.069 Uiso 1 1 calc GR . . . .
 H43C H 0.8680 0.9034 0.4698 0.069 Uiso 1 1 calc GR . . . .
 C44 C 1.0876(2) 0.8484(4) 0.57843(19) 0.0686(19) Uani 1 1 d . . . . .
 H44A H 1.0788 0.8861 0.6039 0.103 Uiso 1 1 calc GR . . . .
 H44B H 1.1100 0.8784 0.5561 0.103 Uiso 1 1 calc GR . . . .
 H44C H 1.1109 0.8013 0.5916 0.103 Uiso 1 1 calc GR . . . .
 C45 C 0.9392(2) 0.6132(3) 0.54771(17) 0.0474(15) Uani 1 1 d . . . . .
 H45A H 0.8977 0.6111 0.5540 0.071 Uiso 1 1 calc GR . . . .
 H45B H 0.9640 0.5931 0.5753 0.071 Uiso 1 1 calc GR . . . .
 H45C H 0.9452 0.5780 0.5205 0.071 Uiso 1 1 calc GR . . . .
 C46 C 0.66806(17) 0.9379(3) 0.46797(15) 0.0278(11) Uani 1 1 d . . . . .
 C47 C 0.61027(18) 0.9403(3) 0.48616(15) 0.0294(12) Uani 1 1 d . . . . .
 C48 C 0.59242(19) 1.0123(3) 0.51001(16) 0.0350(13) Uani 1 1 d . . . . .
 H48 H 0.5552 1.0118 0.5224 0.042 Uiso 1 1 calc R . . . .
 C49 C 0.6273(2) 1.0840(3) 0.51609(16) 0.0357(13) Uani 1 1 d . . . . .
 C50 C 0.68286(19) 1.0832(3) 0.49769(15) 0.0350(13) Uani 1 1 d . . . . .
 H50 H 0.7071 1.1312 0.5012 0.042 Uiso 1 1 calc R . . . .
 C51 C 0.70342(19) 1.0124(3) 0.47394(15) 0.0306(12) Uani 1 1 d . . . . .
 C52 C 0.56922(18) 0.8651(3) 0.48103(18) 0.0448(15) Uani 1 1 d . . . . .
 H52A H 0.5639 0.8480 0.4480 0.067 Uiso 1 1 calc GR . . . .
 H52B H 0.5309 0.8798 0.4917 0.067 Uiso 1 1 calc GR . . . .
 H52C H 0.5865 0.8191 0.5002 0.067 Uiso 1 1 calc GR . . . .
 C53 C 0.6059(2) 1.1611(3) 0.54213(18) 0.0552(16) Uani 1 1 d . . . . .
 H53A H 0.5867 1.1431 0.5697 0.083 Uiso 1 1 calc GR . . . .
 H53B H 0.5778 1.1926 0.5209 0.083 Uiso 1 1 calc GR . . . .
 H53C H 0.6398 1.1965 0.5523 0.083 Uiso 1 1 calc GR . . . .
 C54 C 0.76607(17) 1.0167(3) 0.45842(16) 0.0423(14) Uani 1 1 d . . . . .
 H54A H 0.7935 0.9885 0.4817 0.064 Uiso 1 1 calc GR . . . .
 H54B H 0.7778 1.0750 0.4558 0.064 Uiso 1 1 calc GR . . . .
 H54C H 0.7669 0.9893 0.4278 0.064 Uiso 1 1 calc GR . . . .
 C55 C 0.82595(18) 0.8411(3) 0.28817(15) 0.0277(11) Uani 1 1 d . . . . .
 C56 C 0.83097(18) 0.8015(3) 0.24326(16) 0.0330(12) Uani 1 1 d . . . . .
 C57 C 0.8585(2) 0.8435(4) 0.20773(16) 0.0460(15) Uani 1 1 d . . . . .
 H57 H 0.8620 0.8161 0.1787 0.055 Uiso 1 1 calc R . . . .
 C58 C 0.8808(2) 0.9250(4) 0.21431(18) 0.0532(17) Uani 1 1 d . . . . .
 C59 C 0.8747(2) 0.9639(4) 0.25740(17) 0.0490(15) Uani 1 1 d . . . . .
 H59 H 0.8888 1.0191 0.2621 0.059 Uiso 1 1 calc R . . . .
 C60 C 0.84803(19) 0.9237(3) 0.29444(16) 0.0339(12) Uani 1 1 d . . . . .
 C61 C 0.8054(2) 0.7147(3) 0.23197(16) 0.0402(13) Uani 1 1 d . . . . .
 H61A H 0.8262 0.6736 0.2528 0.060 Uiso 1 1 calc GR . . . .
 H61B H 0.8104 0.7007 0.1992 0.060 Uiso 1 1 calc GR . . . .
 H61C H 0.7634 0.7142 0.2368 0.060 Uiso 1 1 calc GR . . . .
 C62 C 0.9114(3) 0.9704(4) 0.17483(18) 0.090(2) Uani 1 1 d . . . . .
 H62A H 0.9538 0.9586 0.1785 0.135 Uiso 1 1 calc GR . . . .
 H62B H 0.9050 1.0304 0.1772 0.135 Uiso 1 1 calc GR . . . .
 H62C H 0.8945 0.9506 0.1440 0.135 Uiso 1 1 calc GR . . . .
 Li1 Li 0.7997(3) 0.8234(5) 0.4202(3) 0.0301(19) Uani 1 1 d . . . . .
 O0AA O 0.84585(16) 1.1966(3) 0.60692(13) 0.0600(11) Uani 1 1 d . . . . .
 O5 O 0.8946(5) 1.1684(7) 0.7214(4) 0.098(4) Uani 0.606(7) 1 d . U P A 1
 O5A O 0.8645(6) 1.2004(9) 0.7157(4) 0.055(4) Uani 0.394(7) 1 d . U P A 2
 O6 O 0.8925(4) 1.0276(6) 0.6459(3) 0.060(2) Uani 0.647(8) 1 d . U P A 1
 O6A O 0.9043(8) 1.0401(11) 0.6714(7) 0.086(7) Uani 0.353(8) 1 d . U P A 2
 O7 O 0.7700(11) 1.0774(18) 0.6684(11) 0.074(7) Uani 0.46(3) 1 d . U P A 1
 O7A O 0.7714(9) 1.1074(15) 0.6749(7) 0.054(4) Uani 0.54(3) 1 d . U P A 2
 C79 C 0.8342(3) 1.2836(5) 0.6045(2) 0.090(2) Uani 1 1 d . . . . .
 H79A H 0.8710 1.3157 0.6119 0.108 Uiso 1 1 calc R . . . .
 H79B H 0.8057 1.2995 0.6271 0.108 Uiso 1 1 calc R . . . .
 C80 C 0.8083(4) 1.3001(5) 0.5536(3) 0.117(3) Uani 1 1 d . . . . .
 H80A H 0.7657 1.2866 0.5494 0.141 Uiso 1 1 calc R . . . .
 H80B H 0.8140 1.3588 0.5446 0.141 Uiso 1 1 calc R . . . .
 C81 C 0.8428(3) 1.2432(5) 0.5261(2) 0.096(2) Uani 1 1 d . . . . .
 H81A H 0.8787 1.2709 0.5167 0.115 Uiso 1 1 calc R . . . .
 H81B H 0.8189 1.2235 0.4975 0.115 Uiso 1 1 calc R . . . .
 C82 C 0.8586(3) 1.1716(5) 0.5598(2) 0.078(2) Uani 1 1 d . . . . .
 H82A H 0.8352 1.1217 0.5497 0.094 Uiso 1 1 calc R . . . .
 H82B H 0.9009 1.1578 0.5597 0.094 Uiso 1 1 calc R . . . .
 C83 C 0.9504(4) 1.0175(8) 0.6259(4) 0.094(4) Uani 0.647(8) 1 d . U P A 1
 H83A H 0.9437 0.9996 0.5927 0.112 Uiso 0.647(8) 1 calc R . P A 1
 H83B H 0.9714 1.0715 0.6269 0.112 Uiso 0.647(8) 1 calc R . P A 1
 C83A C 0.9611(7) 1.0402(12) 0.6952(7) 0.077(6) Uani 0.353(8) 1 d . U P A 2
 H83C H 0.9600 1.0542 0.7289 0.092 Uiso 0.353(8) 1 calc R . P A 2
 H83D H 0.9875 1.0796 0.6808 0.092 Uiso 0.353(8) 1 calc R . P A 2
 C84 C 0.9827(6) 0.9621(10) 0.6500(5) 0.097(4) Uani 0.647(8) 1 d . U P A 1
 H84A H 0.9978 0.9836 0.6814 0.117 Uiso 0.647(8) 1 calc R . P A 1
 H84B H 1.0161 0.9434 0.6329 0.117 Uiso 0.647(8) 1 calc R . P A 1
 C84A C 0.9808(10) 0.9473(15) 0.6886(12) 0.121(10) Uani 0.353(8) 1 d . U P A 2
 H84C H 1.0060 0.9440 0.6622 0.145 Uiso 0.353(8) 1 calc R . P A 2
 H84D H 1.0043 0.9280 0.7175 0.145 Uiso 0.353(8) 1 calc R . P A 2
 C85 C 0.9427(6) 0.9009(9) 0.6535(5) 0.077(4) Uani 0.647(8) 1 d . U P A 1
 H85A H 0.9575 0.8602 0.6778 0.093 Uiso 0.647(8) 1 calc R . P A 1
 H85B H 0.9354 0.8714 0.6230 0.093 Uiso 0.647(8) 1 calc R . P A 1
 C85A C 0.9324(8) 0.8967(14) 0.6794(8) 0.061(6) Uani 0.353(8) 1 d . U P A 2
 H85C H 0.9135 0.8818 0.7081 0.073 Uiso 0.353(8) 1 calc R . P A 2
 H85D H 0.9412 0.8459 0.6617 0.073 Uiso 0.353(8) 1 calc R . P A 2
 C86 C 0.8808(5) 0.9448(7) 0.6681(4) 0.053(3) Uani 0.647(8) 1 d . U P A 1
 H86A H 0.8450 0.9172 0.6532 0.063 Uiso 0.647(8) 1 calc R . P A 1
 H86B H 0.8792 0.9487 0.7025 0.063 Uiso 0.647(8) 1 calc R . P A 1
 C86A C 0.8936(14) 0.967(2) 0.6459(12) 0.117(11) Uani 0.353(8) 1 d . U P A 2
 H86C H 0.9080 0.9717 0.6143 0.140 Uiso 0.353(8) 1 calc R . P A 2
 H86D H 0.8510 0.9538 0.6425 0.140 Uiso 0.353(8) 1 calc R . P A 2
 C87 C 0.7178(13) 1.092(3) 0.6383(14) 0.092(11) Uani 0.46(3) 1 d . U P A 1
 H87A H 0.7181 1.0604 0.6086 0.110 Uiso 0.46(3) 1 calc R . P A 1
 H87B H 0.7131 1.1520 0.6308 0.110 Uiso 0.46(3) 1 calc R . P A 1
 C87A C 0.7286(11) 1.087(3) 0.6330(11) 0.066(6) Uani 0.54(3) 1 d . U P A 2
 H87C H 0.7485 1.0515 0.6108 0.079 Uiso 0.54(3) 1 calc R . P A 2
 H87D H 0.7158 1.1387 0.6164 0.079 Uiso 0.54(3) 1 calc R . P A 2
 C88 C 0.6700(12) 1.062(3) 0.6663(12) 0.107(12) Uani 0.46(3) 1 d . U P A 1
 H88A H 0.6453 1.1096 0.6749 0.129 Uiso 0.46(3) 1 calc R . P A 1
 H88B H 0.6446 1.0217 0.6479 0.129 Uiso 0.46(3) 1 calc R . P A 1
 C88A C 0.6729(9) 1.039(2) 0.6489(8) 0.075(6) Uani 0.54(3) 1 d . U P A 2
 H88C H 0.6424 1.0783 0.6580 0.090 Uiso 0.54(3) 1 calc R . P A 2
 H88D H 0.6554 1.0013 0.6240 0.090 Uiso 0.54(3) 1 calc R . P A 2
 C89 C 0.6993(13) 1.023(3) 0.7086(13) 0.132(14) Uani 0.46(3) 1 d . U P A 1
 H89A H 0.6944 1.0577 0.7367 0.159 Uiso 0.46(3) 1 calc R . P A 1
 H89B H 0.6820 0.9676 0.7135 0.159 Uiso 0.46(3) 1 calc R . P A 1
 C89A C 0.7020(10) 0.9907(18) 0.6917(8) 0.091(6) Uani 0.54(3) 1 d . U P A 2
 H89C H 0.7243 0.9417 0.6821 0.109 Uiso 0.54(3) 1 calc R . P A 2
 H89D H 0.6728 0.9730 0.7134 0.109 Uiso 0.54(3) 1 calc R . P A 2
 C90 C 0.7518(10) 1.016(3) 0.7025(12) 0.120(12) Uani 0.46(3) 1 d . U P A 1
 H90A H 0.7595 0.9597 0.6912 0.144 Uiso 0.46(3) 1 calc R . P A 1
 H90B H 0.7758 1.0245 0.7329 0.144 Uiso 0.46(3) 1 calc R . P A 1
 C90A C 0.7512(7) 1.0731(19) 0.7176(5) 0.081(6) Uani 0.54(3) 1 d . U P A 2
 H90C H 0.7295 1.1148 0.7348 0.097 Uiso 0.54(3) 1 calc R . P A 2
 H90D H 0.7842 1.0501 0.7387 0.097 Uiso 0.54(3) 1 calc R . P A 2
 C91 C 0.9472(4) 1.1433(7) 0.7474(3) 0.070(3) Uani 0.606(7) 1 d . U P A 1
 H91A H 0.9803 1.1441 0.7273 0.084 Uiso 0.606(7) 1 calc R . P A 1
 H91B H 0.9430 1.0860 0.7594 0.084 Uiso 0.606(7) 1 calc R . P A 1
 C91A C 0.8517(7) 1.1896(12) 0.7633(5) 0.073(5) Uani 0.394(7) 1 d . U P A 2
 H91C H 0.8127 1.2142 0.7673 0.088 Uiso 0.394(7) 1 calc R . P A 2
 H91D H 0.8495 1.1294 0.7702 0.088 Uiso 0.394(7) 1 calc R . P A 2
 C92 C 0.9587(5) 1.2022(7) 0.7871(4) 0.066(3) Uani 0.606(7) 1 d . U P A 1
 H92A H 0.9588 1.1720 0.8174 0.079 Uiso 0.606(7) 1 calc R . P A 1
 H92B H 0.9978 1.2285 0.7858 0.079 Uiso 0.606(7) 1 calc R . P A 1
 C92A C 0.8926(11) 1.2250(18) 0.7945(7) 0.142(12) Uani 0.394(7) 1 d . U P A 2
 H92C H 0.9149 1.1820 0.8135 0.170 Uiso 0.394(7) 1 calc R . P A 2
 H92D H 0.8736 1.2627 0.8160 0.170 Uiso 0.394(7) 1 calc R . P A 2
 C93 C 0.9145(8) 1.2633(13) 0.7841(7) 0.122(6) Uani 0.606(7) 1 d . U P A 1
 H93A H 0.9319 1.3197 0.7843 0.146 Uiso 0.606(7) 1 calc R . P A 1
 H93B H 0.8897 1.2586 0.8106 0.146 Uiso 0.606(7) 1 calc R . P A 1
 C93A C 0.9355(9) 1.2762(15) 0.7634(6) 0.080(7) Uani 0.394(7) 1 d . U P A 2
 H93C H 0.9419 1.3336 0.7755 0.096 Uiso 0.394(7) 1 calc R . P A 2
 H93D H 0.9741 1.2482 0.7630 0.096 Uiso 0.394(7) 1 calc R . P A 2
 C94 C 0.8793(9) 1.2466(13) 0.7387(7) 0.138(6) Uani 0.606(7) 1 d . U P A 1
 H94A H 0.8368 1.2475 0.7432 0.165 Uiso 0.606(7) 1 calc R . P A 1
 H94B H 0.8870 1.2904 0.7156 0.165 Uiso 0.606(7) 1 calc R . P A 1
 C94A C 0.9039(7) 1.2763(11) 0.7178(5) 0.058(5) Uani 0.394(7) 1 d . U P A 2
 H94C H 0.9315 1.2735 0.6931 0.069 Uiso 0.394(7) 1 calc R . P A 2
 H94D H 0.8800 1.3276 0.7131 0.069 Uiso 0.394(7) 1 calc R . P A 2
 Li3 Li 0.8502(4) 1.1279(6) 0.6634(3) 0.060(3) Uani 1 1 d . . . . .
 O1 O 0.57250(14) 0.3499(2) 0.46236(12) 0.0516(10) Uani 1 1 d . . . . .
 O2 O 0.67045(14) 0.2843(2) 0.39643(13) 0.0567(11) Uani 1 1 d . . . . .
 O3 O 0.5762(4) 0.4019(5) 0.3554(3) 0.051(2) Uani 0.697(12) 1 d . U P B 1
 O4 O 0.53818(14) 0.2144(2) 0.38102(12) 0.0483(10) Uani 1 1 d . . . . .
 C63 C 0.5153(2) 0.3569(4) 0.4803(2) 0.0666(19) Uani 1 1 d . . . . .
 H63A H 0.4938 0.3035 0.4764 0.080 Uiso 1 1 calc R . . . .
 H63B H 0.4916 0.4006 0.4630 0.080 Uiso 1 1 calc R . . . .
 C64 C 0.5256(3) 0.3790(5) 0.5317(2) 0.082(2) Uani 1 1 d . . . . .
 H64A H 0.4976 0.4225 0.5398 0.098 Uiso 1 1 calc R . . . .
 H64B H 0.5205 0.3295 0.5515 0.098 Uiso 1 1 calc R . . . .
 C65 C 0.5869(3) 0.4098(5) 0.5388(2) 0.091(2) Uani 1 1 d . . . . .
 H65A H 0.6088 0.3797 0.5651 0.109 Uiso 1 1 calc R . . . .
 H65B H 0.5872 0.4699 0.5465 0.109 Uiso 1 1 calc R . . . .
 C66 C 0.6151(3) 0.3954(4) 0.4940(2) 0.085(2) Uani 1 1 d . . . . .
 H66A H 0.6251 0.4491 0.4797 0.102 Uiso 1 1 calc R . . . .
 H66B H 0.6518 0.3626 0.5003 0.102 Uiso 1 1 calc R . . . .
 C67 C 0.7188(3) 0.3449(4) 0.3982(3) 0.100(3) Uani 1 1 d . . . . .
 H67A H 0.7388 0.3489 0.4304 0.120 Uiso 1 1 calc R . . . .
 H67B H 0.7038 0.4006 0.3883 0.120 Uiso 1 1 calc R . . . .
 C68 C 0.7610(3) 0.3119(4) 0.3640(3) 0.096(3) Uani 1 1 d . . . . .
 H68A H 0.7512 0.3351 0.3321 0.115 Uiso 1 1 calc R . . . .
 H68B H 0.8023 0.3264 0.3748 0.115 Uiso 1 1 calc R . . . .
 C69 C 0.7524(2) 0.2213(4) 0.3641(3) 0.085(2) Uani 1 1 d . . . . .
 H69A H 0.7813 0.1947 0.3875 0.102 Uiso 1 1 calc R . . . .
 H69B H 0.7576 0.1979 0.3326 0.102 Uiso 1 1 calc R . . . .
 C70 C 0.6898(2) 0.2062(3) 0.37674(19) 0.0527(15) Uani 1 1 d . . . . .
 H70A H 0.6637 0.1907 0.3484 0.063 Uiso 1 1 calc R . . . .
 H70B H 0.6892 0.1608 0.4001 0.063 Uiso 1 1 calc R . . . .
 C71 C 0.6068(4) 0.4145(6) 0.3129(3) 0.057(3) Uani 0.697(12) 1 d . U P B 1
 H71A H 0.6248 0.3617 0.3034 0.068 Uiso 0.697(12) 1 calc R . P B 1
 H71B H 0.6384 0.4565 0.3187 0.068 Uiso 0.697(12) 1 calc R . P B 1
 C72 C 0.5621(8) 0.4434(9) 0.2755(6) 0.068(5) Uani 0.697(12) 1 d . U P B 1
 H72A H 0.5397 0.3959 0.2608 0.081 Uiso 0.697(12) 1 calc R . P B 1
 H72B H 0.5809 0.4741 0.2508 0.081 Uiso 0.697(12) 1 calc R . P B 1
 C73 C 0.5222(10) 0.4999(13) 0.3005(6) 0.057(4) Uani 0.697(12) 1 d . U P B 1
 H73A H 0.4816 0.4993 0.2848 0.069 Uiso 0.697(12) 1 calc R . P B 1
 H73B H 0.5372 0.5577 0.3015 0.069 Uiso 0.697(12) 1 calc R . P B 1
 C74 C 0.5240(7) 0.4627(14) 0.3505(6) 0.064(5) Uani 0.697(12) 1 d . U P B 1
 H74A H 0.5295 0.5072 0.3744 0.077 Uiso 0.697(12) 1 calc R . P B 1
 H74B H 0.4867 0.4332 0.3547 0.077 Uiso 0.697(12) 1 calc R . P B 1
 C75 C 0.5009(3) 0.2048(5) 0.3374(2) 0.078(2) Uani 1 1 d . . . . .
 H75A H 0.5221 0.2232 0.3104 0.094 Uiso 1 1 calc R . . . .
 H75B H 0.4647 0.2387 0.3380 0.094 Uiso 1 1 calc R . . . .
 C76 C 0.4851(3) 0.1128(5) 0.3325(2) 0.072(2) Uani 1 1 d . . . . .
 H76A H 0.5134 0.0828 0.3142 0.087 Uiso 1 1 calc R . . . .
 H76B H 0.4448 0.1052 0.3169 0.087 Uiso 1 1 calc R . . . .
 C77 C 0.4893(2) 0.0827(4) 0.3835(2) 0.0611(18) Uani 1 1 d . . . . .
 H77A H 0.4519 0.0922 0.3976 0.073 Uiso 1 1 calc R . . . .
 H77B H 0.4993 0.0228 0.3857 0.073 Uiso 1 1 calc R . . . .
 C78 C 0.5389(2) 0.1359(4) 0.40755(19) 0.0512(15) Uani 1 1 d . . . . .
 H78A H 0.5321 0.1465 0.4408 0.061 Uiso 1 1 calc R . . . .
 H78B H 0.5774 0.1075 0.4067 0.061 Uiso 1 1 calc R . . . .
 Li2 Li 0.5871(4) 0.3122(6) 0.3995(3) 0.053(3) Uani 1 1 d . . . . .
 O9 O 0.6590(5) 0.2217(6) 0.2447(3) 0.132(4) Uani 0.824(11) 1 d . U P C 1
 O9A O 0.6325(17) 0.215(3) 0.2449(14) 0.109(11) Uani 0.176(11) 1 d D U P C 2
 C95 C 0.6153(6) 0.1550(7) 0.2355(4) 0.091(3) Uani 0.824(11) 1 d . U P C 1
 H95A H 0.5747 0.1774 0.2340 0.109 Uiso 0.824(11) 1 calc R . P C 1
 H95B H 0.6200 0.1118 0.2603 0.109 Uiso 0.824(11) 1 calc R . P C 1
 C95A C 0.6630(19) 0.263(2) 0.2111(16) 0.109(11) Uani 0.176(11) 1 d D U P C 2
 H95C H 0.7035 0.2774 0.2241 0.130 Uiso 0.176(11) 1 calc R . P C 2
 H95D H 0.6413 0.3147 0.2019 0.130 Uiso 0.176(11) 1 calc R . P C 2
 C96 C 0.6285(5) 0.1187(6) 0.1869(3) 0.104(3) Uani 0.824(11) 1 d . U P C 1
 H96A H 0.6017 0.1426 0.1611 0.124 Uiso 0.824(11) 1 calc R . P C 1
 H96B H 0.6246 0.0574 0.1864 0.124 Uiso 0.824(11) 1 calc R . P C 1
 C96A C 0.6638(19) 0.202(2) 0.1678(12) 0.109(11) Uani 0.176(11) 1 d D U P C 2
 H96C H 0.6260 0.2034 0.1477 0.130 Uiso 0.176(11) 1 calc R . P C 2
 H96D H 0.6964 0.2154 0.1484 0.130 Uiso 0.176(11) 1 calc R . P C 2
 C97 C 0.6939(7) 0.1457(11) 0.1826(7) 0.213(9) Uani 0.824(11) 1 d . U P C 1
 H97A H 0.7196 0.0966 0.1801 0.256 Uiso 0.824(11) 1 calc R . P C 1
 H97B H 0.6967 0.1818 0.1549 0.256 Uiso 0.824(11) 1 calc R . P C 1
 C97A C 0.673(2) 0.123(2) 0.1895(16) 0.109(11) Uani 0.176(11) 1 d D U P C 2
 H97C H 0.7143 0.1151 0.2023 0.130 Uiso 0.176(11) 1 calc R . P C 2
 H97D H 0.6613 0.0771 0.1671 0.130 Uiso 0.176(11) 1 calc R . P C 2
 C98 C 0.7087(6) 0.1876(9) 0.2228(6) 0.173(7) Uani 0.824(11) 1 d . U P C 1
 H98A H 0.7355 0.2338 0.2161 0.208 Uiso 0.824(11) 1 calc R . P C 1
 H98B H 0.7308 0.1498 0.2455 0.208 Uiso 0.824(11) 1 calc R . P C 1
 C98A C 0.630(3) 0.127(2) 0.2307(19) 0.109(11) Uani 0.176(11) 1 d D U P C 2
 H98C H 0.5889 0.1111 0.2190 0.130 Uiso 0.176(11) 1 calc R . P C 2
 H98D H 0.6436 0.0905 0.2572 0.130 Uiso 0.176(11) 1 calc R . P C 2
 C71A C 0.5634(8) 0.3752(12) 0.2966(6) 0.037(5) Uani 0.303(12) 1 d . U P B 2
 H71C H 0.5318 0.3443 0.2777 0.044 Uiso 0.303(12) 1 calc R . P B 2
 H71D H 0.6014 0.3462 0.2949 0.044 Uiso 0.303(12) 1 calc R . P B 2
 O3A O 0.5498(8) 0.3857(11) 0.3447(6) 0.035(4) Uani 0.303(12) 1 d . U P B 2
 C74A C 0.5366(16) 0.470(3) 0.3591(12) 0.032(5) Uani 0.303(12) 1 d . U P B 2
 H74C H 0.5713 0.4963 0.3766 0.038 Uiso 0.303(12) 1 calc R . P B 2
 H74D H 0.5030 0.4710 0.3787 0.038 Uiso 0.303(12) 1 calc R . P B 2
 C73A C 0.521(2) 0.514(3) 0.3112(12) 0.043(7) Uani 0.303(12) 1 d . U P B 2
 H73C H 0.5266 0.5747 0.3137 0.052 Uiso 0.303(12) 1 calc R . P B 2
 H73D H 0.4796 0.5020 0.2987 0.052 Uiso 0.303(12) 1 calc R . P B 2
 C72A C 0.567(2) 0.472(2) 0.2796(13) 0.052(7) Uani 0.303(12) 1 d . U P B 2
 H72C H 0.6069 0.4953 0.2867 0.063 Uiso 0.303(12) 1 calc R . P B 2
 H72D H 0.5545 0.4782 0.2456 0.063 Uiso 0.303(12) 1 calc R . P B 2

loop_
  _atom_site_aniso_label
  _atom_site_aniso_U_11
  _atom_site_aniso_U_22
  _atom_site_aniso_U_33
  _atom_site_aniso_U_23
  _atom_site_aniso_U_13
  _atom_site_aniso_U_12
 Y1 0.0281(2) 0.0263(3) 0.0292(3) -0.0011(2) 0.00601(19) 0.0010(2)
 Y2 0.0370(3) 0.0301(3) 0.0240(3) 0.0001(2) 0.0068(2) -0.0003(2)
 Y3 0.0285(2) 0.0294(3) 0.0281(3) -0.0045(2) -0.00239(19) 0.0020(2)
 P1 0.0298(7) 0.0291(8) 0.0265(7) -0.0013(6) -0.0010(5) -0.0001(6)
 P2 0.0334(7) 0.0309(8) 0.0272(7) -0.0051(7) 0.0038(5) 0.0056(6)
 P3 0.0324(7) 0.0278(8) 0.0235(7) 0.0015(6) 0.0049(5) 0.0001(6)
 C0AA 0.052(3) 0.033(3) 0.035(3) 0.001(3) 0.002(2) -0.011(3)
 C1 0.046(3) 0.023(3) 0.046(4) -0.005(3) 0.007(3) 0.007(3)
 C2 0.052(3) 0.031(3) 0.031(3) -0.008(3) 0.007(3) 0.000(3)
 C3 0.045(3) 0.027(3) 0.028(3) -0.004(3) -0.006(2) -0.002(3)
 C4 0.032(3) 0.025(3) 0.042(3) -0.005(3) 0.006(2) -0.004(2)
 C5 0.048(3) 0.023(3) 0.033(3) -0.003(3) 0.002(2) -0.002(3)
 C6 0.055(3) 0.027(3) 0.054(4) 0.008(3) 0.003(3) 0.002(3)
 C7 0.027(3) 0.041(4) 0.048(4) -0.003(3) 0.008(2) -0.003(3)
 C8 0.030(3) 0.046(4) 0.062(4) 0.014(4) 0.014(3) -0.005(3)
 C9 0.042(3) 0.060(5) 0.054(4) 0.004(4) 0.026(3) -0.005(3)
 C10 0.040(3) 0.046(4) 0.050(4) -0.007(3) 0.018(3) 0.005(3)
 C11 0.022(3) 0.049(4) 0.054(4) 0.021(3) 0.009(2) 0.012(3)
 C12 0.052(3) 0.056(5) 0.080(5) 0.016(4) 0.009(3) 0.001(3)
 C13 0.046(3) 0.032(3) 0.045(4) 0.005(3) 0.013(3) -0.006(3)
 C14 0.038(3) 0.036(4) 0.044(3) -0.002(3) 0.006(3) -0.007(3)
 C15 0.040(3) 0.039(4) 0.077(5) 0.006(3) 0.018(3) -0.006(3)
 C16 0.068(4) 0.052(4) 0.074(5) 0.007(4) 0.048(4) -0.008(4)
 C17 0.066(4) 0.040(4) 0.044(4) 0.016(3) 0.018(3) -0.003(3)
 C18 0.150(6) 0.056(5) 0.053(4) 0.018(4) 0.018(4) -0.003(5)
 C19 0.098(5) 0.040(4) 0.025(3) -0.010(3) -0.016(3) 0.027(4)
 C20 0.081(4) 0.049(4) 0.023(3) -0.010(3) 0.001(3) -0.007(4)
 C21 0.052(3) 0.049(4) 0.022(3) -0.004(3) 0.000(2) 0.004(3)
 C22 0.048(3) 0.058(4) 0.020(3) -0.001(3) 0.007(2) 0.008(3)
 C23 0.055(4) 0.076(5) 0.028(3) -0.018(3) 0.004(3) 0.023(4)
 C24 0.066(4) 0.167(8) 0.064(5) -0.036(5) 0.006(3) 0.047(5)
 C25 0.032(3) 0.042(4) 0.041(3) -0.003(3) -0.003(2) -0.011(3)
 C26 0.039(3) 0.035(4) 0.052(4) -0.006(3) -0.009(3) -0.010(3)
 C27 0.048(3) 0.043(4) 0.046(4) -0.020(3) 0.002(3) -0.019(3)
 C28 0.038(3) 0.056(4) 0.041(3) -0.006(3) -0.019(2) -0.017(3)
 C29 0.032(3) 0.057(4) 0.042(3) -0.011(3) -0.004(3) -0.012(3)
 C30 0.038(3) 0.101(6) 0.061(4) -0.002(4) -0.004(3) -0.001(3)
 C31 0.048(3) 0.038(4) 0.049(4) 0.015(3) -0.003(3) 0.006(3)
 C32 0.076(4) 0.029(4) 0.053(4) 0.001(3) -0.017(3) 0.017(3)
 C33 0.061(4) 0.050(4) 0.066(5) 0.011(4) 0.007(3) 0.038(3)
 C34 0.038(3) 0.053(4) 0.059(4) 0.008(3) -0.015(3) 0.008(3)
 C35 0.057(4) 0.037(4) 0.032(3) 0.006(3) -0.008(3) 0.011(3)
 C36 0.108(5) 0.060(5) 0.047(4) 0.000(4) -0.007(3) -0.006(4)
 C37 0.026(2) 0.033(3) 0.025(3) -0.001(2) 0.001(2) 0.005(2)
 C38 0.035(3) 0.029(3) 0.037(3) -0.003(3) -0.004(2) -0.007(3)
 C39 0.043(3) 0.037(4) 0.046(4) -0.009(3) -0.006(3) -0.008(3)
 C40 0.037(3) 0.053(4) 0.041(3) -0.007(3) -0.002(2) -0.010(3)
 C41 0.031(3) 0.053(4) 0.031(3) 0.000(3) -0.007(2) 0.008(3)
 C42 0.038(3) 0.032(3) 0.028(3) 0.004(3) 0.002(2) 0.005(3)
 C43 0.050(3) 0.025(3) 0.061(4) 0.005(3) -0.010(3) -0.002(3)
 C44 0.051(3) 0.082(5) 0.070(4) -0.018(4) -0.010(3) -0.015(4)
 C45 0.051(3) 0.050(4) 0.039(3) 0.007(3) -0.005(2) 0.013(3)
 C46 0.025(2) 0.033(3) 0.026(3) 0.003(2) 0.001(2) 0.007(2)
 C47 0.028(3) 0.031(3) 0.029(3) 0.003(2) 0.001(2) 0.008(2)
 C48 0.031(3) 0.042(4) 0.033(3) 0.003(3) 0.008(2) 0.011(3)
 C49 0.038(3) 0.037(4) 0.031(3) -0.004(3) -0.003(2) 0.014(3)
 C50 0.043(3) 0.029(3) 0.032(3) -0.001(3) -0.008(2) 0.003(3)
 C51 0.031(3) 0.035(3) 0.024(3) 0.003(3) -0.004(2) 0.006(3)
 C52 0.031(3) 0.046(4) 0.059(4) -0.002(3) 0.012(2) 0.000(3)
 C53 0.060(3) 0.042(4) 0.061(4) -0.016(3) -0.008(3) 0.027(3)
 C54 0.033(3) 0.044(4) 0.050(3) -0.010(3) 0.007(2) -0.004(3)
 C55 0.034(3) 0.029(3) 0.021(3) 0.000(2) 0.002(2) -0.003(2)
 C56 0.036(3) 0.039(4) 0.024(3) 0.004(3) 0.002(2) -0.005(2)
 C57 0.053(3) 0.066(5) 0.020(3) -0.005(3) 0.012(2) -0.018(3)
 C58 0.065(4) 0.073(5) 0.022(3) 0.006(3) 0.005(3) -0.035(4)
 C59 0.058(3) 0.056(4) 0.032(3) 0.010(3) -0.003(3) -0.029(3)
 C60 0.043(3) 0.034(3) 0.024(3) 0.001(3) 0.001(2) -0.009(3)
 C61 0.060(3) 0.037(4) 0.024(3) -0.007(3) 0.005(2) -0.001(3)
 C62 0.118(5) 0.113(6) 0.040(4) 0.006(4) 0.017(4) -0.076(5)
 Li1 0.033(4) 0.027(5) 0.029(5) -0.004(4) -0.002(3) -0.004(4)
 O0AA 0.078(3) 0.052(3) 0.051(3) 0.001(2) 0.012(2) -0.001(2)
 O5 0.087(6) 0.120(8) 0.083(6) -0.047(5) -0.016(5) 0.016(5)
 O5A 0.081(8) 0.050(8) 0.035(5) 0.000(5) 0.015(5) -0.034(6)
 O6 0.054(4) 0.043(5) 0.084(7) 0.010(5) 0.007(4) -0.008(4)
 O6A 0.078(8) 0.050(8) 0.117(15) -0.022(8) -0.053(9) 0.014(6)
 O7 0.072(8) 0.071(15) 0.074(13) 0.040(10) -0.025(7) -0.029(8)
 O7A 0.058(7) 0.070(11) 0.034(5) 0.011(6) 0.008(4) 0.012(6)
 C79 0.131(6) 0.070(6) 0.073(6) 0.008(5) 0.044(5) 0.014(5)
 C80 0.157(7) 0.104(8) 0.091(7) 0.034(6) 0.011(6) 0.024(6)
 C81 0.144(7) 0.093(7) 0.052(5) 0.015(5) 0.012(5) -0.023(6)
 C82 0.088(5) 0.088(6) 0.059(5) -0.014(5) 0.007(4) 0.000(4)
 C83 0.066(6) 0.096(8) 0.123(10) 0.018(7) 0.029(6) 0.011(5)
 C83A 0.055(8) 0.056(9) 0.112(15) -0.009(9) -0.033(8) 0.009(7)
 C84 0.077(6) 0.111(9) 0.106(10) -0.006(7) 0.019(6) 0.014(5)
 C84A 0.067(9) 0.066(10) 0.22(3) 0.001(11) -0.041(11) 0.008(7)
 C85 0.077(7) 0.082(7) 0.068(9) -0.015(6) -0.016(6) 0.013(5)
 C85A 0.031(9) 0.057(9) 0.095(17) -0.016(9) 0.008(9) 0.014(7)
 C86 0.064(6) 0.038(6) 0.054(6) 0.009(5) -0.006(4) -0.013(4)
 C86A 0.108(16) 0.063(10) 0.16(2) -0.035(12) -0.067(16) 0.020(9)
 C87 0.070(10) 0.11(2) 0.085(14) 0.048(14) -0.025(9) -0.026(11)
 C87A 0.068(9) 0.085(13) 0.045(7) 0.009(7) 0.008(6) 0.000(8)
 C88 0.082(9) 0.14(3) 0.095(19) 0.047(18) -0.018(9) -0.042(10)
 C88A 0.069(7) 0.105(13) 0.052(10) 0.022(9) 0.012(6) -0.008(8)
 C89 0.105(11) 0.18(3) 0.108(16) 0.070(18) -0.028(11) -0.058(14)
 C89A 0.082(9) 0.124(12) 0.068(10) 0.038(9) 0.014(7) -0.010(8)
 C90 0.098(10) 0.13(2) 0.119(17) 0.084(17) -0.039(10) -0.056(13)
 C90A 0.067(8) 0.124(14) 0.054(7) 0.027(7) 0.011(5) 0.015(8)
 C91 0.070(6) 0.074(7) 0.064(6) -0.001(5) 0.002(5) -0.024(5)
 C91A 0.111(11) 0.068(11) 0.045(7) -0.003(7) 0.026(6) -0.034(9)
 C92 0.088(6) 0.065(7) 0.047(6) -0.002(5) 0.012(5) -0.046(5)
 C92A 0.177(18) 0.20(2) 0.051(8) 0.001(8) 0.020(7) -0.122(18)
 C93 0.131(9) 0.121(9) 0.110(8) -0.028(7) -0.010(6) -0.006(7)
 C93A 0.093(10) 0.115(16) 0.035(7) -0.009(8) 0.017(6) -0.058(11)
 C94 0.143(9) 0.138(8) 0.127(8) -0.038(7) -0.018(7) 0.030(7)
 C94A 0.080(10) 0.052(9) 0.042(7) -0.011(6) 0.015(6) -0.033(7)
 Li3 0.082(7) 0.042(7) 0.054(7) -0.001(5) -0.005(5) -0.006(6)
 O1 0.047(2) 0.055(3) 0.055(2) -0.006(2) 0.0172(18) -0.014(2)
 O2 0.052(2) 0.035(3) 0.085(3) -0.016(2) 0.017(2) -0.012(2)
 O3 0.052(5) 0.045(5) 0.055(4) 0.003(3) 0.000(3) 0.006(4)
 O4 0.053(2) 0.053(3) 0.037(2) 0.008(2) -0.0076(17) -0.002(2)
 C63 0.052(4) 0.068(5) 0.083(5) -0.013(4) 0.027(3) -0.001(3)
 C64 0.088(5) 0.086(6) 0.075(5) -0.006(4) 0.028(4) 0.009(4)
 C65 0.107(6) 0.086(6) 0.081(6) -0.033(5) 0.021(4) -0.020(5)
 C66 0.083(5) 0.081(6) 0.094(6) -0.023(5) 0.023(4) -0.049(4)
 C67 0.080(5) 0.072(6) 0.159(7) -0.056(5) 0.062(5) -0.047(4)
 C68 0.084(5) 0.062(5) 0.153(7) -0.031(5) 0.070(5) -0.026(4)
 C69 0.048(4) 0.075(6) 0.136(7) -0.015(5) 0.028(4) -0.009(4)
 C70 0.060(4) 0.038(4) 0.060(4) 0.000(3) 0.005(3) 0.002(3)
 C71 0.054(5) 0.061(7) 0.054(5) 0.008(5) 0.002(4) 0.006(5)
 C72 0.086(8) 0.053(11) 0.060(6) 0.000(6) -0.012(4) 0.020(8)
 C73 0.061(7) 0.044(8) 0.062(8) -0.011(6) -0.021(6) 0.004(5)
 C74 0.063(8) 0.059(9) 0.068(8) -0.008(7) -0.009(6) 0.014(8)
 C75 0.092(5) 0.096(7) 0.040(4) 0.009(4) -0.026(3) 0.009(5)
 C76 0.062(4) 0.085(6) 0.065(5) -0.031(4) -0.014(3) 0.011(4)
 C77 0.034(3) 0.064(5) 0.085(5) -0.010(4) 0.008(3) 0.005(3)
 C78 0.059(4) 0.050(4) 0.045(4) 0.004(3) 0.005(3) -0.004(3)
 Li2 0.064(6) 0.039(6) 0.058(6) 0.006(5) 0.017(5) 0.017(5)
 O9 0.189(9) 0.089(6) 0.124(7) -0.020(5) 0.037(6) -0.033(6)
 O9A 0.092(17) 0.068(16) 0.17(3) -0.001(14) 0.038(14) -0.046(14)
 C95 0.118(7) 0.069(8) 0.087(7) 0.017(5) 0.014(5) 0.010(5)
 C95A 0.092(17) 0.068(16) 0.17(3) -0.001(14) 0.038(14) -0.046(14)
 C96 0.134(7) 0.081(7) 0.099(7) -0.005(6) 0.027(6) 0.006(6)
 C96A 0.092(17) 0.068(16) 0.17(3) -0.001(14) 0.038(14) -0.046(14)
 C97 0.192(11) 0.237(19) 0.228(14) -0.105(12) 0.110(9) -0.094(10)
 C97A 0.092(17) 0.068(16) 0.17(3) -0.001(14) 0.038(14) -0.046(14)
 C98 0.149(8) 0.161(14) 0.220(14) -0.077(10) 0.067(8) -0.057(8)
 C98A 0.092(17) 0.068(16) 0.17(3) -0.001(14) 0.038(14) -0.046(14)
 C71A 0.037(11) 0.032(9) 0.038(8) 0.000(6) -0.004(7) -0.003(7)
 O3A 0.038(10) 0.029(7) 0.035(7) 0.000(5) -0.008(6) 0.002(6)
 C74A 0.024(9) 0.029(7) 0.039(8) -0.003(6) -0.010(6) -0.001(6)
 C73A 0.058(13) 0.033(10) 0.035(10) -0.001(8) -0.018(8) -0.001(9)
 C72A 0.077(14) 0.032(11) 0.047(10) 0.002(8) 0.001(9) -0.006(9)

_geom_special_details
;
 All esds (except the esd in the dihedral angle between two l.s. planes)
 are estimated using the full covariance matrix.  The cell esds are taken
 into account individually in the estimation of esds in distances, angles
 and torsion angles; correlations between esds in cell parameters are only
 used when they are defined by crystal symmetry.  An approximate (isotropic)
 treatment of cell esds is used for estimating esds involving l.s. planes.
;
loop_
  _geom_bond_atom_site_label_1
  _geom_bond_atom_site_label_2
  _geom_bond_distance
  _geom_bond_site_symmetry_2
  _geom_bond_publ_flag
 Y1 P1 2.8068(12) . ?
 Y1 P3 2.7998(13) . ?
 Y1 C1 2.732(5) . ?
 Y1 C2 2.671(5) . ?
 Y1 C3 2.666(4) . ?
 Y1 C4 2.699(4) . ?
 Y1 C5 2.756(5) . ?
 Y1 C7 2.683(4) . ?
 Y1 C8 2.681(5) . ?
 Y1 C9 2.654(4) . ?
 Y1 C10 2.656(4) . ?
 Y1 C11 2.663(4) . ?
 Y2 P1 2.8021(12) . ?
 Y2 P2 2.8268(13) . ?
 Y2 C13 2.713(5) . ?
 Y2 C14 2.671(5) . ?
 Y2 C15 2.670(5) . ?
 Y2 C16 2.723(5) . ?
 Y2 C17 2.760(5) . ?
 Y2 C19 2.670(5) . ?
 Y2 C20 2.650(5) . ?
 Y2 C21 2.633(5) . ?
 Y2 C22 2.645(4) . ?
 Y2 C23 2.677(5) . ?
 Y3 P2 2.8045(13) . ?
 Y3 P3 2.7869(12) . ?
 Y3 C25 2.714(5) . ?
 Y3 C26 2.666(5) . ?
 Y3 C27 2.671(5) . ?
 Y3 C28 2.738(4) . ?
 Y3 C29 2.745(4) . ?
 Y3 C31 2.685(5) . ?
 Y3 C32 2.659(5) . ?
 Y3 C33 2.640(5) . ?
 Y3 C34 2.673(5) . ?
 Y3 C35 2.690(5) . ?
 P1 C37 1.852(4) . ?
 P1 Li1 2.546(8) . ?
 P2 C46 1.841(5) . ?
 P2 Li1 2.504(7) . ?
 P3 C55 1.856(4) . ?
 P3 Li1 2.467(7) . ?
 C0AA H0AA 0.9600 . ?
 C0AA H0AB 0.9600 . ?
 C0AA H0AC 0.9600 . ?
 C0AA C60 1.500(6) . ?
 C1 H1 0.9300 . ?
 C1 C2 1.407(6) . ?
 C1 C5 1.399(6) . ?
 C2 H2 0.9300 . ?
 C2 C3 1.390(5) . ?
 C3 H3 0.9300 . ?
 C3 C4 1.406(6) . ?
 C4 H4 0.9300 . ?
 C4 C5 1.415(6) . ?
 C5 C6 1.502(6) . ?
 C6 H6A 0.9600 . ?
 C6 H6B 0.9600 . ?
 C6 H6C 0.9600 . ?
 C7 H7 0.9300 . ?
 C7 C8 1.393(6) . ?
 C7 C11 1.405(7) . ?
 C8 H8 0.9300 . ?
 C8 C9 1.377(7) . ?
 C9 H9 0.9300 . ?
 C9 C10 1.384(7) . ?
 C10 H10 0.9300 . ?
 C10 C11 1.410(6) . ?
 C11 C12 1.477(6) . ?
 C12 H12A 0.9600 . ?
 C12 H12B 0.9600 . ?
 C12 H12C 0.9600 . ?
 C13 H13 0.9300 . ?
 C13 C14 1.393(6) . ?
 C13 C17 1.402(6) . ?
 C14 H14 0.9300 . ?
 C14 C15 1.400(6) . ?
 C15 H15 0.9300 . ?
 C15 C16 1.400(7) . ?
 C16 H16 0.9300 . ?
 C16 C17 1.395(7) . ?
 C17 C18 1.514(7) . ?
 C18 H18A 0.9600 . ?
 C18 H18B 0.9600 . ?
 C18 H18C 0.9600 . ?
 C19 H19 0.9300 . ?
 C19 C20 1.365(6) . ?
 C19 C23 1.419(7) . ?
 C20 H20 0.9300 . ?
 C20 C21 1.368(7) . ?
 C21 H21 0.9300 . ?
 C21 C22 1.386(6) . ?
 C22 H22 0.9300 . ?
 C22 C23 1.396(7) . ?
 C23 C24 1.508(6) . ?
 C24 H24A 0.9600 . ?
 C24 H24B 0.9600 . ?
 C24 H24C 0.9600 . ?
 C25 H25 0.9300 . ?
 C25 C26 1.406(6) . ?
 C25 C29 1.404(6) . ?
 C26 H26 0.9300 . ?
 C26 C27 1.401(6) . ?
 C27 H27 0.9300 . ?
 C27 C28 1.402(6) . ?
 C28 H28 0.9300 . ?
 C28 C29 1.402(6) . ?
 C29 C30 1.514(6) . ?
 C30 H30A 0.9600 . ?
 C30 H30B 0.9600 . ?
 C30 H30C 0.9600 . ?
 C31 H31 0.9300 . ?
 C31 C32 1.396(6) . ?
 C31 C35 1.397(6) . ?
 C32 H32 0.9300 . ?
 C32 C33 1.373(6) . ?
 C33 H33 0.9300 . ?
 C33 C34 1.384(7) . ?
 C34 H34 0.9300 . ?
 C34 C35 1.397(6) . ?
 C35 C36 1.512(6) . ?
 C36 H36A 0.9600 . ?
 C36 H36B 0.9600 . ?
 C36 H36C 0.9600 . ?
 C37 C38 1.421(6) . ?
 C37 C42 1.412(6) . ?
 C38 C39 1.381(6) . ?
 C38 C43 1.499(6) . ?
 C39 H39 0.9300 . ?
 C39 C40 1.386(7) . ?
 C40 C41 1.383(7) . ?
 C40 C44 1.509(6) . ?
 C41 H41 0.9300 . ?
 C41 C42 1.398(6) . ?
 C42 C45 1.493(6) . ?
 C43 H43A 0.9600 . ?
 C43 H43B 0.9600 . ?
 C43 H43C 0.9600 . ?
 C44 H44A 0.9600 . ?
 C44 H44B 0.9600 . ?
 C44 H44C 0.9600 . ?
 C45 H45A 0.9600 . ?
 C45 H45B 0.9600 . ?
 C45 H45C 0.9600 . ?
 C46 C47 1.431(5) . ?
 C46 C51 1.416(6) . ?
 C47 C48 1.393(6) . ?
 C47 C52 1.497(6) . ?
 C48 H48 0.9300 . ?
 C48 C49 1.374(6) . ?
 C49 C50 1.386(6) . ?
 C49 C53 1.516(6) . ?
 C50 H50 0.9300 . ?
 C50 C51 1.398(6) . ?
 C51 C54 1.504(5) . ?
 C52 H52A 0.9600 . ?
 C52 H52B 0.9600 . ?
 C52 H52C 0.9600 . ?
 C53 H53A 0.9600 . ?
 C53 H53B 0.9600 . ?
 C53 H53C 0.9600 . ?
 C54 H54A 0.9600 . ?
 C54 H54B 0.9600 . ?
 C54 H54C 0.9600 . ?
 C55 C56 1.416(6) . ?
 C55 C60 1.397(6) . ?
 C56 C57 1.384(6) . ?
 C56 C61 1.504(6) . ?
 C57 H57 0.9300 . ?
 C57 C58 1.384(7) . ?
 C58 C59 1.370(6) . ?
 C58 C62 1.528(6) . ?
 C59 H59 0.9300 . ?
 C59 C60 1.394(6) . ?
 C61 H61A 0.9600 . ?
 C61 H61B 0.9600 . ?
 C61 H61C 0.9600 . ?
 C62 H62A 0.9600 . ?
 C62 H62B 0.9600 . ?
 C62 H62C 0.9600 . ?
 O0AA C79 1.395(7) . ?
 O0AA C82 1.430(6) . ?
 O0AA Li3 1.909(10) . ?
 O5 C91 1.380(12) . ?
 O5 C94 1.38(2) . ?
 O5 Li3 1.929(13) . ?
 O5A C91A 1.398(17) . ?
 O5A C94A 1.482(19) . ?
 O5A Li3 1.860(16) . ?
 O6 C83 1.462(12) . ?
 O6 C86 1.477(14) . ?
 O6 Li3 1.928(14) . ?
 O6A C83A 1.38(2) . ?
 O6A C86A 1.36(3) . ?
 O6A Li3 1.84(2) . ?
 O7 C87 1.39(4) . ?
 O7 C90 1.44(3) . ?
 O7 Li3 1.98(2) . ?
 O7A C87A 1.48(4) . ?
 O7A C90A 1.42(2) . ?
 O7A Li3 1.85(2) . ?
 C79 H79A 0.9700 . ?
 C79 H79B 0.9700 . ?
 C79 C80 1.508(8) . ?
 C80 H80A 0.9700 . ?
 C80 H80B 0.9700 . ?
 C80 C81 1.450(8) . ?
 C81 H81A 0.9700 . ?
 C81 H81B 0.9700 . ?
 C81 C82 1.490(8) . ?
 C82 H82A 0.9700 . ?
 C82 H82B 0.9700 . ?
 C83 H83A 0.9700 . ?
 C83 H83B 0.9700 . ?
 C83 C84 1.282(14) . ?
 C83A H83C 0.9700 . ?
 C83A H83D 0.9700 . ?
 C83A C84A 1.54(3) . ?
 C84 H84A 0.9700 . ?
 C84 H84B 0.9700 . ?
 C84 C85 1.323(15) . ?
 C84A H84C 0.9700 . ?
 C84A H84D 0.9700 . ?
 C84A C85A 1.35(3) . ?
 C85 H85A 0.9700 . ?
 C85 H85B 0.9700 . ?
 C85 C86 1.631(18) . ?
 C85A H85C 0.9700 . ?
 C85A H85D 0.9700 . ?
 C85A C86A 1.65(4) . ?
 C86 H86A 0.9700 . ?
 C86 H86B 0.9700 . ?
 C86A H86C 0.9700 . ?
 C86A H86D 0.9700 . ?
 C87 H87A 0.9700 . ?
 C87 H87B 0.9700 . ?
 C87 C88 1.46(3) . ?
 C87A H87C 0.9700 . ?
 C87A H87D 0.9700 . ?
 C87A C88A 1.55(3) . ?
 C88 H88A 0.9700 . ?
 C88 H88B 0.9700 . ?
 C88 C89 1.44(3) . ?
 C88A H88C 0.9700 . ?
 C88A H88D 0.9700 . ?
 C88A C89A 1.52(2) . ?
 C89 H89A 0.9700 . ?
 C89 H89B 0.9700 . ?
 C89 C90 1.21(5) . ?
 C89A H89C 0.9700 . ?
 C89A H89D 0.9700 . ?
 C89A C90A 1.81(5) . ?
 C90 H90A 0.9700 . ?
 C90 H90B 0.9700 . ?
 C90A H90C 0.9700 . ?
 C90A H90D 0.9700 . ?
 C91 H91A 0.9700 . ?
 C91 H91B 0.9700 . ?
 C91 C92 1.452(12) . ?
 C91A H91C 0.9700 . ?
 C91A H91D 0.9700 . ?
 C91A C92A 1.33(2) . ?
 C92 H92A 0.9700 . ?
 C92 H92B 0.9700 . ?
 C92 C93 1.376(19) . ?
 C92A H92C 0.9700 . ?
 C92A H92D 0.9700 . ?
 C92A C93A 1.57(3) . ?
 C93 H93A 0.9700 . ?
 C93 H93B 0.9700 . ?
 C93 C94 1.45(2) . ?
 C93A H93C 0.9700 . ?
 C93A H93D 0.9700 . ?
 C93A C94A 1.40(2) . ?
 C94 H94A 0.9700 . ?
 C94 H94B 0.9700 . ?
 C94A H94C 0.9700 . ?
 C94A H94D 0.9700 . ?
 O1 C63 1.418(5) . ?
 O1 C66 1.430(6) . ?
 O1 Li2 1.913(9) . ?
 O2 C67 1.439(6) . ?
 O2 C70 1.431(6) . ?
 O2 Li2 1.921(9) . ?
 O3 C71 1.440(10) . ?
 O3 C74 1.50(2) . ?
 O3 Li2 1.877(12) . ?
 O4 C75 1.421(6) . ?
 O4 C78 1.441(6) . ?
 O4 Li2 1.931(10) . ?
 C63 H63A 0.9700 . ?
 C63 H63B 0.9700 . ?
 C63 C64 1.475(7) . ?
 C64 H64A 0.9700 . ?
 C64 H64B 0.9700 . ?
 C64 C65 1.448(7) . ?
 C65 H65A 0.9700 . ?
 C65 H65B 0.9700 . ?
 C65 C66 1.473(7) . ?
 C66 H66A 0.9700 . ?
 C66 H66B 0.9700 . ?
 C67 H67A 0.9700 . ?
 C67 H67B 0.9700 . ?
 C67 C68 1.497(7) . ?
 C68 H68A 0.9700 . ?
 C68 H68B 0.9700 . ?
 C68 C69 1.439(8) . ?
 C69 H69A 0.9700 . ?
 C69 H69B 0.9700 . ?
 C69 C70 1.493(6) . ?
 C70 H70A 0.9700 . ?
 C70 H70B 0.9700 . ?
 C71 H71A 0.9700 . ?
 C71 H71B 0.9700 . ?
 C71 C72 1.450(18) . ?
 C72 H72A 0.9700 . ?
 C72 H72B 0.9700 . ?
 C72 C73 1.480(18) . ?
 C73 H73A 0.9700 . ?
 C73 H73B 0.9700 . ?
 C73 C74 1.51(2) . ?
 C74 H74A 0.9700 . ?
 C74 H74B 0.9700 . ?
 C75 H75A 0.9700 . ?
 C75 H75B 0.9700 . ?
 C75 C76 1.494(8) . ?
 C76 H76A 0.9700 . ?
 C76 H76B 0.9700 . ?
 C76 C77 1.498(7) . ?
 C77 H77A 0.9700 . ?
 C77 H77B 0.9700 . ?
 C77 C78 1.496(6) . ?
 C78 H78A 0.9700 . ?
 C78 H78B 0.9700 . ?
 Li2 O3A 2.037(19) . ?
 O9 C95 1.441(12) . ?
 O9 C98 1.421(13) . ?
 O9A C95A 1.429(19) . ?
 O9A C98A 1.44(2) . ?
 C95 H95A 0.9700 . ?
 C95 H95B 0.9700 . ?
 C95 C96 1.527(11) . ?
 C95A H95C 0.9700 . ?
 C95A H95D 0.9700 . ?
 C95A C96A 1.551(18) . ?
 C96 H96A 0.9700 . ?
 C96 H96B 0.9700 . ?
 C96 C97 1.535(16) . ?
 C96A H96C 0.9700 . ?
 C96A H96D 0.9700 . ?
 C96A C97A 1.39(2) . ?
 C97 H97A 0.9700 . ?
 C97 H97B 0.9700 . ?
 C97 C98 1.319(17) . ?
 C97A H97C 0.9700 . ?
 C97A H97D 0.9700 . ?
 C97A C98A 1.570(19) . ?
 C98 H98A 0.9700 . ?
 C98 H98B 0.9700 . ?
 C98A H98C 0.9700 . ?
 C98A H98D 0.9700 . ?
 C71A H71C 0.9700 . ?
 C71A H71D 0.9700 . ?
 C71A O3A 1.42(2) . ?
 C71A C72A 1.60(4) . ?
 O3A C74A 1.43(5) . ?
 C74A H74C 0.9700 . ?
 C74A H74D 0.9700 . ?
 C74A C73A 1.52(5) . ?
 C73A H73C 0.9700 . ?
 C73A H73D 0.9700 . ?
 C73A C72A 1.56(4) . ?
 C72A H72C 0.9700 . ?
 C72A H72D 0.9700 . ?

loop_
  _geom_angle_atom_site_label_1
  _geom_angle_atom_site_label_2
  _geom_angle_atom_site_label_3
  _geom_angle
  _geom_angle_site_symmetry_1
  _geom_angle_site_symmetry_3
  _geom_angle_publ_flag
 P3 Y1 P1 92.50(4) . . ?
 C1 Y1 P1 114.59(11) . . ?
 C1 Y1 P3 132.18(11) . . ?
 C1 Y1 C5 29.53(12) . . ?
 C2 Y1 P1 135.00(11) . . ?
 C2 Y1 P3 103.45(11) . . ?
 C2 Y1 C1 30.16(13) . . ?
 C2 Y1 C4 49.72(14) . . ?
 C2 Y1 C5 49.84(14) . . ?
 C2 Y1 C7 127.68(15) . . ?
 C2 Y1 C8 118.97(16) . . ?
 C3 Y1 P1 114.40(10) . . ?
 C3 Y1 P3 84.05(11) . . ?
 C3 Y1 C1 49.51(14) . . ?
 C3 Y1 C2 30.19(12) . . ?
 C3 Y1 C4 30.37(12) . . ?
 C3 Y1 C5 50.06(14) . . ?
 C3 Y1 C7 157.59(14) . . ?
 C3 Y1 C8 138.99(16) . . ?
 C4 Y1 P1 86.89(10) . . ?
 C4 Y1 P3 97.95(10) . . ?
 C4 Y1 C1 48.94(13) . . ?
 C4 Y1 C5 30.04(12) . . ?
 C5 Y1 P1 87.24(10) . . ?
 C5 Y1 P3 127.97(10) . . ?
 C7 Y1 P1 85.56(11) . . ?
 C7 Y1 P3 106.12(12) . . ?
 C7 Y1 C1 114.20(15) . . ?
 C7 Y1 C4 155.03(15) . . ?
 C7 Y1 C5 125.67(15) . . ?
 C8 Y1 P1 104.62(13) . . ?
 C8 Y1 P3 82.10(12) . . ?
 C8 Y1 C1 123.38(15) . . ?
 C8 Y1 C4 168.49(16) . . ?
 C8 Y1 C5 147.76(15) . . ?
 C8 Y1 C7 30.10(13) . . ?
 C9 Y1 P1 133.53(14) . . ?
 C9 Y1 P3 89.34(13) . . ?
 C9 Y1 C1 97.45(17) . . ?
 C9 Y1 C2 89.07(17) . . ?
 C9 Y1 C3 111.98(17) . . ?
 C9 Y1 C4 138.75(17) . . ?
 C9 Y1 C5 126.37(17) . . ?
 C9 Y1 C7 49.73(16) . . ?
 C9 Y1 C8 29.91(14) . . ?
 C9 Y1 C10 30.23(15) . . ?
 C9 Y1 C11 50.37(16) . . ?
 C10 Y1 P1 129.53(12) . . ?
 C10 Y1 P3 119.13(13) . . ?
 C10 Y1 C1 73.70(16) . . ?
 C10 Y1 C2 77.92(15) . . ?
 C10 Y1 C3 107.56(15) . . ?
 C10 Y1 C4 122.16(16) . . ?
 C10 Y1 C5 99.61(16) . . ?
 C10 Y1 C7 50.03(15) . . ?
 C10 Y1 C8 49.75(17) . . ?
 C10 Y1 C11 30.74(14) . . ?
 C11 Y1 P1 98.83(12) . . ?
 C11 Y1 P3 132.29(12) . . ?
 C11 Y1 C1 83.73(16) . . ?
 C11 Y1 C2 100.51(17) . . ?
 C11 Y1 C3 130.15(17) . . ?
 C11 Y1 C4 128.67(16) . . ?
 C11 Y1 C5 98.91(16) . . ?
 C11 Y1 C7 30.47(14) . . ?
 C11 Y1 C8 50.19(16) . . ?
 P1 Y2 P2 94.06(4) . . ?
 C13 Y2 P1 84.57(10) . . ?
 C13 Y2 P2 117.08(11) . . ?
 C13 Y2 C16 48.65(15) . . ?
 C13 Y2 C17 29.67(13) . . ?
 C14 Y2 P1 96.64(10) . . ?
 C14 Y2 P2 88.90(12) . . ?
 C14 Y2 C13 29.97(13) . . ?
 C14 Y2 C16 49.50(16) . . ?
 C14 Y2 C17 49.65(16) . . ?
 C14 Y2 C23 127.63(17) . . ?
 C15 Y2 P1 127.03(12) . . ?
 C15 Y2 P2 87.33(13) . . ?
 C15 Y2 C13 49.44(15) . . ?
 C15 Y2 C14 30.39(13) . . ?
 C15 Y2 C16 30.08(15) . . ?
 C15 Y2 C17 49.60(17) . . ?
 C15 Y2 C23 98.16(17) . . ?
 C16 Y2 P1 132.05(13) . . ?
 C16 Y2 P2 114.45(15) . . ?
 C16 Y2 C17 29.47(14) . . ?
 C17 Y2 P1 104.11(12) . . ?
 C17 Y2 P2 135.79(12) . . ?
 C19 Y2 P1 110.90(15) . . ?
 C19 Y2 P2 82.29(12) . . ?
 C19 Y2 C13 155.08(17) . . ?
 C19 Y2 C14 151.52(17) . . ?
 C19 Y2 C15 121.69(18) . . ?
 C19 Y2 C16 110.52(19) . . ?
 C19 Y2 C17 125.41(17) . . ?
 C19 Y2 C23 30.77(16) . . ?
 C20 Y2 P1 84.06(12) . . ?
 C20 Y2 P2 96.70(14) . . ?
 C20 Y2 C13 144.98(17) . . ?
 C20 Y2 C14 174.30(17) . . ?
 C20 Y2 C15 148.42(17) . . ?
 C20 Y2 C16 126.37(18) . . ?
 C20 Y2 C17 124.68(17) . . ?
 C20 Y2 C19 29.74(14) . . ?
 C20 Y2 C23 50.28(16) . . ?
 C21 Y2 P1 85.26(10) . . ?
 C21 Y2 P2 126.60(13) . . ?
 C21 Y2 C13 115.99(17) . . ?
 C21 Y2 C14 144.33(17) . . ?
 C21 Y2 C15 133.79(17) . . ?
 C21 Y2 C16 104.32(18) . . ?
 C21 Y2 C17 95.22(17) . . ?
 C21 Y2 C19 49.48(16) . . ?
 C21 Y2 C20 30.00(15) . . ?
 C21 Y2 C22 30.45(12) . . ?
 C21 Y2 C23 50.33(15) . . ?
 C22 Y2 P1 113.75(10) . . ?
 C22 Y2 P2 130.12(12) . . ?
 C22 Y2 C13 106.51(16) . . ?
 C22 Y2 C14 125.12(16) . . ?
 C22 Y2 C15 104.71(17) . . ?
 C22 Y2 C16 77.16(18) . . ?
 C22 Y2 C17 78.23(17) . . ?
 C22 Y2 C19 49.91(17) . . ?
 C22 Y2 C20 49.92(16) . . ?
 C22 Y2 C23 30.41(14) . . ?
 C23 Y2 P1 133.03(12) . . ?
 C23 Y2 P2 100.83(14) . . ?
 C23 Y2 C13 124.90(18) . . ?
 C23 Y2 C16 80.52(19) . . ?
 C23 Y2 C17 95.52(19) . . ?
 P3 Y3 P2 91.04(4) . . ?
 C25 Y3 P2 83.42(11) . . ?
 C25 Y3 P3 115.70(11) . . ?
 C25 Y3 C28 48.99(15) . . ?
 C25 Y3 C29 29.80(14) . . ?
 C26 Y3 P2 97.22(11) . . ?
 C26 Y3 P3 88.61(11) . . ?
 C26 Y3 C25 30.29(13) . . ?
 C26 Y3 C27 30.43(13) . . ?
 C26 Y3 C28 49.59(16) . . ?
 C26 Y3 C29 49.82(15) . . ?
 C26 Y3 C31 149.45(17) . . ?
 C26 Y3 C34 121.86(16) . . ?
 C26 Y3 C35 125.00(16) . . ?
 C27 Y3 P2 127.57(12) . . ?
 C27 Y3 P3 90.29(11) . . ?
 C27 Y3 C25 49.76(15) . . ?
 C27 Y3 C28 30.00(14) . . ?
 C27 Y3 C29 49.66(15) . . ?
 C27 Y3 C31 119.91(17) . . ?
 C27 Y3 C34 98.53(18) . . ?
 C27 Y3 C35 94.82(17) . . ?
 C28 Y3 P2 130.64(11) . . ?
 C28 Y3 P3 118.38(12) . . ?
 C28 Y3 C29 29.63(13) . . ?
 C29 Y3 P2 102.12(11) . . ?
 C29 Y3 P3 137.30(12) . . ?
 C31 Y3 P2 112.28(13) . . ?
 C31 Y3 P3 83.31(11) . . ?
 C31 Y3 C25 155.91(15) . . ?
 C31 Y3 C28 109.95(16) . . ?
 C31 Y3 C29 126.14(16) . . ?
 C31 Y3 C35 30.11(14) . . ?
 C32 Y3 P2 86.50(12) . . ?
 C32 Y3 P3 99.49(13) . . ?
 C32 Y3 C25 143.45(17) . . ?
 C32 Y3 C26 171.06(16) . . ?
 C32 Y3 C27 144.57(17) . . ?
 C32 Y3 C28 122.20(17) . . ?
 C32 Y3 C29 121.49(18) . . ?
 C32 Y3 C31 30.28(14) . . ?
 C32 Y3 C34 49.66(16) . . ?
 C32 Y3 C35 50.06(16) . . ?
 C33 Y3 P2 90.63(14) . . ?
 C33 Y3 P3 129.18(14) . . ?
 C33 Y3 C25 114.94(17) . . ?
 C33 Y3 C26 141.36(18) . . ?
 C33 Y3 C27 126.67(19) . . ?
 C33 Y3 C28 97.80(19) . . ?
 C33 Y3 C29 91.54(19) . . ?
 C33 Y3 C31 49.71(16) . . ?
 C33 Y3 C32 30.03(14) . . ?
 C33 Y3 C34 30.19(15) . . ?
 C33 Y3 C35 50.06(16) . . ?
 C34 Y3 P2 119.60(13) . . ?
 C34 Y3 P3 129.67(12) . . ?
 C34 Y3 C25 107.25(15) . . ?
 C34 Y3 C28 72.58(17) . . ?
 C34 Y3 C29 77.86(17) . . ?
 C34 Y3 C31 49.49(15) . . ?
 C34 Y3 C35 30.20(13) . . ?
 C35 Y3 P2 136.25(12) . . ?
 C35 Y3 P3 100.02(11) . . ?
 C35 Y3 C25 126.71(16) . . ?
 C35 Y3 C28 79.97(17) . . ?
 C35 Y3 C29 97.84(16) . . ?
 Y2 P1 Y1 132.81(4) . . ?
 C37 P1 Y1 112.41(13) . . ?
 C37 P1 Y2 113.18(13) . . ?
 C37 P1 Li1 107.7(2) . . ?
 Li1 P1 Y1 77.93(16) . . ?
 Li1 P1 Y2 77.37(15) . . ?
 Y3 P2 Y2 131.29(5) . . ?
 C46 P2 Y2 112.65(14) . . ?
 C46 P2 Y3 116.00(14) . . ?
 C46 P2 Li1 121.0(2) . . ?
 Li1 P2 Y2 77.57(18) . . ?
 Li1 P2 Y3 79.97(17) . . ?
 Y3 P3 Y1 135.26(5) . . ?
 C55 P3 Y1 109.78(14) . . ?
 C55 P3 Y3 114.71(14) . . ?
 C55 P3 Li1 122.5(2) . . ?
 Li1 P3 Y1 79.35(18) . . ?
 Li1 P3 Y3 80.95(16) . . ?
 H0AA C0AA H0AB 109.5 . . ?
 H0AA C0AA H0AC 109.5 . . ?
 H0AB C0AA H0AC 109.5 . . ?
 C60 C0AA H0AA 109.5 . . ?
 C60 C0AA H0AB 109.5 . . ?
 C60 C0AA H0AC 109.5 . . ?
 Y1 C1 H1 117.8 . . ?
 C2 C1 Y1 72.5(3) . . ?
 C2 C1 H1 125.4 . . ?
 C5 C1 Y1 76.2(3) . . ?
 C5 C1 H1 125.4 . . ?
 C5 C1 C2 109.3(4) . . ?
 Y1 C2 H2 114.2 . . ?
 C1 C2 Y1 77.3(3) . . ?
 C1 C2 H2 126.1 . . ?
 C3 C2 Y1 74.7(3) . . ?
 C3 C2 C1 107.9(4) . . ?
 C3 C2 H2 126.1 . . ?
 Y1 C3 H3 114.9 . . ?
 C2 C3 Y1 75.1(3) . . ?
 C2 C3 H3 126.1 . . ?
 C2 C3 C4 107.7(4) . . ?
 C4 C3 Y1 76.1(3) . . ?
 C4 C3 H3 126.1 . . ?
 Y1 C4 H4 115.8 . . ?
 C3 C4 Y1 73.5(2) . . ?
 C3 C4 H4 125.5 . . ?
 C3 C4 C5 108.9(4) . . ?
 C5 C4 Y1 77.2(3) . . ?
 C5 C4 H4 125.5 . . ?
 C1 C5 Y1 74.3(3) . . ?
 C1 C5 C4 106.2(4) . . ?
 C1 C5 C6 125.7(4) . . ?
 C4 C5 Y1 72.8(3) . . ?
 C4 C5 C6 127.9(4) . . ?
 C6 C5 Y1 122.2(3) . . ?
 C5 C6 H6A 109.5 . . ?
 C5 C6 H6B 109.5 . . ?
 C5 C6 H6C 109.5 . . ?
 H6A C6 H6B 109.5 . . ?
 H6A C6 H6C 109.5 . . ?
 H6B C6 H6C 109.5 . . ?
 Y1 C7 H7 117.2 . . ?
 C8 C7 Y1 74.9(3) . . ?
 C8 C7 H7 125.9 . . ?
 C8 C7 C11 108.2(5) . . ?
 C11 C7 Y1 74.0(3) . . ?
 C11 C7 H7 125.9 . . ?
 Y1 C8 H8 117.2 . . ?
 C7 C8 Y1 75.0(3) . . ?
 C7 C8 H8 125.9 . . ?
 C9 C8 Y1 73.9(3) . . ?
 C9 C8 C7 108.2(5) . . ?
 C9 C8 H8 125.9 . . ?
 Y1 C9 H9 115.4 . . ?
 C8 C9 Y1 76.1(3) . . ?
 C8 C9 H9 125.6 . . ?
 C8 C9 C10 108.8(5) . . ?
 C10 C9 Y1 75.0(3) . . ?
 C10 C9 H9 125.6 . . ?
 Y1 C10 H10 116.4 . . ?
 C9 C10 Y1 74.8(3) . . ?
 C9 C10 H10 125.9 . . ?
 C9 C10 C11 108.1(5) . . ?
 C11 C10 Y1 74.9(2) . . ?
 C11 C10 H10 125.9 . . ?
 C7 C11 Y1 75.5(2) . . ?
 C7 C11 C10 106.6(5) . . ?
 C7 C11 C12 124.4(5) . . ?
 C10 C11 Y1 74.3(3) . . ?
 C10 C11 C12 129.0(6) . . ?
 C12 C11 Y1 116.3(3) . . ?
 C11 C12 H12A 109.5 . . ?
 C11 C12 H12B 109.5 . . ?
 C11 C12 H12C 109.5 . . ?
 H12A C12 H12B 109.5 . . ?
 H12A C12 H12C 109.5 . . ?
 H12B C12 H12C 109.5 . . ?
 Y2 C13 H13 116.3 . . ?
 C14 C13 Y2 73.3(3) . . ?
 C14 C13 H13 125.3 . . ?
 C14 C13 C17 109.5(4) . . ?
 C17 C13 Y2 77.0(3) . . ?
 C17 C13 H13 125.3 . . ?
 Y2 C14 H14 114.6 . . ?
 C13 C14 Y2 76.7(3) . . ?
 C13 C14 H14 126.3 . . ?
 C13 C14 C15 107.4(5) . . ?
 C15 C14 Y2 74.8(3) . . ?
 C15 C14 H14 126.3 . . ?
 Y2 C15 H15 114.3 . . ?
 C14 C15 Y2 74.8(3) . . ?
 C14 C15 H15 126.2 . . ?
 C14 C15 C16 107.5(5) . . ?
 C16 C15 Y2 77.0(3) . . ?
 C16 C15 H15 126.2 . . ?
 Y2 C16 H16 116.9 . . ?
 C15 C16 Y2 72.9(3) . . ?
 C15 C16 H16 125.4 . . ?
 C17 C16 Y2 76.8(3) . . ?
 C17 C16 C15 109.2(5) . . ?
 C17 C16 H16 125.4 . . ?
 C13 C17 Y2 73.3(3) . . ?
 C13 C17 C18 125.0(5) . . ?
 C16 C17 Y2 73.8(3) . . ?
 C16 C17 C13 106.3(5) . . ?
 C16 C17 C18 128.4(5) . . ?
 C18 C17 Y2 122.8(4) . . ?
 C17 C18 H18A 109.5 . . ?
 C17 C18 H18B 109.5 . . ?
 C17 C18 H18C 109.5 . . ?
 H18A C18 H18B 109.5 . . ?
 H18A C18 H18C 109.5 . . ?
 H18B C18 H18C 109.5 . . ?
 Y2 C19 H19 117.1 . . ?
 C20 C19 Y2 74.4(3) . . ?
 C20 C19 H19 125.6 . . ?
 C20 C19 C23 108.8(5) . . ?
 C23 C19 Y2 74.9(3) . . ?
 C23 C19 H19 125.6 . . ?
 Y2 C20 H20 116.1 . . ?
 C19 C20 Y2 75.9(3) . . ?
 C19 C20 H20 125.7 . . ?
 C19 C20 C21 108.6(5) . . ?
 C21 C20 Y2 74.3(3) . . ?
 C21 C20 H20 125.7 . . ?
 Y2 C21 H21 115.4 . . ?
 C20 C21 Y2 75.7(3) . . ?
 C20 C21 H21 125.8 . . ?
 C20 C21 C22 108.5(5) . . ?
 C22 C21 Y2 75.2(3) . . ?
 C22 C21 H21 125.8 . . ?
 Y2 C22 H22 116.0 . . ?
 C21 C22 Y2 74.3(3) . . ?
 C21 C22 H22 125.7 . . ?
 C21 C22 C23 108.5(5) . . ?
 C23 C22 Y2 76.1(3) . . ?
 C23 C22 H22 125.7 . . ?
 C19 C23 Y2 74.3(3) . . ?
 C19 C23 C24 127.8(6) . . ?
 C22 C23 Y2 73.5(3) . . ?
 C22 C23 C19 105.6(4) . . ?
 C22 C23 C24 126.5(6) . . ?
 C24 C23 Y2 120.5(4) . . ?
 C23 C24 H24A 109.5 . . ?
 C23 C24 H24B 109.5 . . ?
 C23 C24 H24C 109.5 . . ?
 H24A C24 H24B 109.5 . . ?
 H24A C24 H24C 109.5 . . ?
 H24B C24 H24C 109.5 . . ?
 Y3 C25 H25 116.9 . . ?
 C26 C25 Y3 72.9(3) . . ?
 C26 C25 H25 125.8 . . ?
 C29 C25 Y3 76.3(3) . . ?
 C29 C25 H25 125.8 . . ?
 C29 C25 C26 108.4(4) . . ?
 Y3 C26 H26 114.4 . . ?
 C25 C26 Y3 76.8(3) . . ?
 C25 C26 H26 126.2 . . ?
 C27 C26 Y3 75.0(3) . . ?
 C27 C26 C25 107.7(5) . . ?
 C27 C26 H26 126.2 . . ?
 Y3 C27 H27 114.1 . . ?
 C26 C27 Y3 74.6(3) . . ?
 C26 C27 H27 126.0 . . ?
 C26 C27 C28 108.0(4) . . ?
 C28 C27 Y3 77.6(3) . . ?
 C28 C27 H27 126.0 . . ?
 Y3 C28 H28 118.3 . . ?
 C27 C28 Y3 72.4(3) . . ?
 C27 C28 H28 125.7 . . ?
 C27 C28 C29 108.5(5) . . ?
 C29 C28 Y3 75.5(3) . . ?
 C29 C28 H28 125.7 . . ?
 C25 C29 Y3 73.9(3) . . ?
 C25 C29 C30 126.1(5) . . ?
 C28 C29 Y3 74.9(3) . . ?
 C28 C29 C25 107.3(4) . . ?
 C28 C29 C30 126.5(5) . . ?
 C30 C29 Y3 120.0(4) . . ?
 C29 C30 H30A 109.5 . . ?
 C29 C30 H30B 109.5 . . ?
 C29 C30 H30C 109.5 . . ?
 H30A C30 H30B 109.5 . . ?
 H30A C30 H30C 109.5 . . ?
 H30B C30 H30C 109.5 . . ?
 Y3 C31 H31 117.2 . . ?
 C32 C31 Y3 73.8(3) . . ?
 C32 C31 H31 125.9 . . ?
 C32 C31 C35 108.3(5) . . ?
 C35 C31 Y3 75.1(3) . . ?
 C35 C31 H31 125.9 . . ?
 Y3 C32 H32 115.9 . . ?
 C31 C32 Y3 75.9(3) . . ?
 C31 C32 H32 126.1 . . ?
 C33 C32 Y3 74.2(3) . . ?
 C33 C32 C31 107.9(5) . . ?
 C33 C32 H32 126.1 . . ?
 Y3 C33 H33 114.5 . . ?
 C32 C33 Y3 75.7(3) . . ?
 C32 C33 H33 125.7 . . ?
 C32 C33 C34 108.6(5) . . ?
 C34 C33 Y3 76.2(3) . . ?
 C34 C33 H33 125.7 . . ?
 Y3 C34 H34 117.0 . . ?
 C33 C34 Y3 73.6(3) . . ?
 C33 C34 H34 125.8 . . ?
 C33 C34 C35 108.4(5) . . ?
 C35 C34 Y3 75.6(3) . . ?
 C35 C34 H34 125.8 . . ?
 C31 C35 Y3 74.7(3) . . ?
 C31 C35 C34 106.8(5) . . ?
 C31 C35 C36 125.5(5) . . ?
 C34 C35 Y3 74.2(3) . . ?
 C34 C35 C36 127.7(5) . . ?
 C36 C35 Y3 117.7(4) . . ?
 C35 C36 H36A 109.5 . . ?
 C35 C36 H36B 109.5 . . ?
 C35 C36 H36C 109.5 . . ?
 H36A C36 H36B 109.5 . . ?
 H36A C36 H36C 109.5 . . ?
 H36B C36 H36C 109.5 . . ?
 C38 C37 P1 123.7(3) . . ?
 C42 C37 P1 120.0(4) . . ?
 C42 C37 C38 116.3(4) . . ?
 C37 C38 C43 120.8(4) . . ?
 C39 C38 C37 120.8(5) . . ?
 C39 C38 C43 118.3(5) . . ?
 C38 C39 H39 118.5 . . ?
 C38 C39 C40 123.0(5) . . ?
 C40 C39 H39 118.5 . . ?
 C39 C40 C44 122.5(5) . . ?
 C41 C40 C39 116.5(4) . . ?
 C41 C40 C44 121.0(5) . . ?
 C40 C41 H41 118.7 . . ?
 C40 C41 C42 122.6(5) . . ?
 C42 C41 H41 118.7 . . ?
 C37 C42 C45 121.2(4) . . ?
 C41 C42 C37 120.7(5) . . ?
 C41 C42 C45 118.0(5) . . ?
 C38 C43 H43A 109.5 . . ?
 C38 C43 H43B 109.5 . . ?
 C38 C43 H43C 109.5 . . ?
 H43A C43 H43B 109.5 . . ?
 H43A C43 H43C 109.5 . . ?
 H43B C43 H43C 109.5 . . ?
 C40 C44 H44A 109.5 . . ?
 C40 C44 H44B 109.5 . . ?
 C40 C44 H44C 109.5 . . ?
 H44A C44 H44B 109.5 . . ?
 H44A C44 H44C 109.5 . . ?
 H44B C44 H44C 109.5 . . ?
 C42 C45 H45A 109.5 . . ?
 C42 C45 H45B 109.5 . . ?
 C42 C45 H45C 109.5 . . ?
 H45A C45 H45B 109.5 . . ?
 H45A C45 H45C 109.5 . . ?
 H45B C45 H45C 109.5 . . ?
 C47 C46 P2 119.2(4) . . ?
 C51 C46 P2 124.1(3) . . ?
 C51 C46 C47 116.5(4) . . ?
 C46 C47 C52 120.6(4) . . ?
 C48 C47 C46 120.0(4) . . ?
 C48 C47 C52 119.4(4) . . ?
 C47 C48 H48 118.5 . . ?
 C49 C48 C47 123.0(4) . . ?
 C49 C48 H48 118.5 . . ?
 C48 C49 C50 117.6(5) . . ?
 C48 C49 C53 121.2(4) . . ?
 C50 C49 C53 121.2(5) . . ?
 C49 C50 H50 119.1 . . ?
 C49 C50 C51 121.9(5) . . ?
 C51 C50 H50 119.1 . . ?
 C46 C51 C54 121.8(4) . . ?
 C50 C51 C46 120.9(4) . . ?
 C50 C51 C54 117.2(4) . . ?
 C47 C52 H52A 109.5 . . ?
 C47 C52 H52B 109.5 . . ?
 C47 C52 H52C 109.5 . . ?
 H52A C52 H52B 109.5 . . ?
 H52A C52 H52C 109.5 . . ?
 H52B C52 H52C 109.5 . . ?
 C49 C53 H53A 109.5 . . ?
 C49 C53 H53B 109.5 . . ?
 C49 C53 H53C 109.5 . . ?
 H53A C53 H53B 109.5 . . ?
 H53A C53 H53C 109.5 . . ?
 H53B C53 H53C 109.5 . . ?
 C51 C54 H54A 109.5 . . ?
 C51 C54 H54B 109.5 . . ?
 C51 C54 H54C 109.5 . . ?
 H54A C54 H54B 109.5 . . ?
 H54A C54 H54C 109.5 . . ?
 H54B C54 H54C 109.5 . . ?
 C56 C55 P3 118.0(4) . . ?
 C60 C55 P3 124.2(3) . . ?
 C60 C55 C56 117.7(4) . . ?
 C55 C56 C61 121.8(4) . . ?
 C57 C56 C55 120.3(5) . . ?
 C57 C56 C61 117.9(4) . . ?
 C56 C57 H57 119.1 . . ?
 C58 C57 C56 121.7(5) . . ?
 C58 C57 H57 119.1 . . ?
 C57 C58 C62 121.2(5) . . ?
 C59 C58 C57 117.9(5) . . ?
 C59 C58 C62 120.9(5) . . ?
 C58 C59 H59 118.8 . . ?
 C58 C59 C60 122.3(5) . . ?
 C60 C59 H59 118.8 . . ?
 C55 C60 C0AA 122.4(4) . . ?
 C59 C60 C0AA 117.6(5) . . ?
 C59 C60 C55 120.0(5) . . ?
 C56 C61 H61A 109.5 . . ?
 C56 C61 H61B 109.5 . . ?
 C56 C61 H61C 109.5 . . ?
 H61A C61 H61B 109.5 . . ?
 H61A C61 H61C 109.5 . . ?
 H61B C61 H61C 109.5 . . ?
 C58 C62 H62A 109.5 . . ?
 C58 C62 H62B 109.5 . . ?
 C58 C62 H62C 109.5 . . ?
 H62A C62 H62B 109.5 . . ?
 H62A C62 H62C 109.5 . . ?
 H62B C62 H62C 109.5 . . ?
 Y1 Li1 Y3 99.06(19) . . ?
 Y2 Li1 Y1 99.8(2) . . ?
 Y2 Li1 Y3 98.58(17) . . ?
 P1 Li1 Y1 54.48(15) . . ?
 P1 Li1 Y2 54.74(14) . . ?
 P1 Li1 Y3 129.8(3) . . ?
 P2 Li1 Y1 132.1(3) . . ?
 P2 Li1 Y2 55.52(14) . . ?
 P2 Li1 Y3 53.88(13) . . ?
 P2 Li1 P1 109.3(3) . . ?
 P3 Li1 Y1 54.68(15) . . ?
 P3 Li1 Y2 129.7(3) . . ?
 P3 Li1 Y3 53.61(13) . . ?
 P3 Li1 P1 107.8(3) . . ?
 P3 Li1 P2 106.7(3) . . ?
 C79 O0AA C82 106.1(5) . . ?
 C79 O0AA Li3 126.2(5) . . ?
 C82 O0AA Li3 127.5(5) . . ?
 C91 O5 Li3 133.9(9) . . ?
 C94 O5 C91 107.4(12) . . ?
 C94 O5 Li3 117.8(12) . . ?
 C91A O5A C94A 103.5(13) . . ?
 C91A O5A Li3 129.7(11) . . ?
 C94A O5A Li3 125.8(10) . . ?
 C83 O6 C86 105.1(9) . . ?
 C83 O6 Li3 131.1(8) . . ?
 C86 O6 Li3 120.5(8) . . ?
 C83A O6A Li3 128.7(14) . . ?
 C86A O6A C83A 111(2) . . ?
 C86A O6A Li3 119.3(18) . . ?
 C87 O7 C90 104(2) . . ?
 C87 O7 Li3 127(2) . . ?
 C90 O7 Li3 129.0(17) . . ?
 C87A O7A Li3 117.1(15) . . ?
 C90A O7A C87A 110.6(17) . . ?
 C90A O7A Li3 126.5(14) . . ?
 O0AA C79 H79A 110.6 . . ?
 O0AA C79 H79B 110.6 . . ?
 O0AA C79 C80 105.6(6) . . ?
 H79A C79 H79B 108.8 . . ?
 C80 C79 H79A 110.6 . . ?
 C80 C79 H79B 110.6 . . ?
 C79 C80 H80A 111.2 . . ?
 C79 C80 H80B 111.2 . . ?
 H80A C80 H80B 109.1 . . ?
 C81 C80 C79 102.7(6) . . ?
 C81 C80 H80A 111.2 . . ?
 C81 C80 H80B 111.2 . . ?
 C80 C81 H81A 111.0 . . ?
 C80 C81 H81B 111.0 . . ?
 C80 C81 C82 103.7(5) . . ?
 H81A C81 H81B 109.0 . . ?
 C82 C81 H81A 111.0 . . ?
 C82 C81 H81B 111.0 . . ?
 O0AA C82 C81 108.7(5) . . ?
 O0AA C82 H82A 110.0 . . ?
 O0AA C82 H82B 110.0 . . ?
 C81 C82 H82A 110.0 . . ?
 C81 C82 H82B 110.0 . . ?
 H82A C82 H82B 108.3 . . ?
 O6 C83 H83A 109.6 . . ?
 O6 C83 H83B 109.6 . . ?
 H83A C83 H83B 108.1 . . ?
 C84 C83 O6 110.3(10) . . ?
 C84 C83 H83A 109.6 . . ?
 C84 C83 H83B 109.6 . . ?
 O6A C83A H83C 111.4 . . ?
 O6A C83A H83D 111.4 . . ?
 O6A C83A C84A 101.6(16) . . ?
 H83C C83A H83D 109.3 . . ?
 C84A C83A H83C 111.4 . . ?
 C84A C83A H83D 111.4 . . ?
 C83 C84 H84A 111.6 . . ?
 C83 C84 H84B 111.6 . . ?
 C83 C84 C85 100.7(12) . . ?
 H84A C84 H84B 109.4 . . ?
 C85 C84 H84A 111.6 . . ?
 C85 C84 H84B 111.6 . . ?
 C83A C84A H84C 109.5 . . ?
 C83A C84A H84D 109.5 . . ?
 H84C C84A H84D 108.1 . . ?
 C85A C84A C83A 110.6(18) . . ?
 C85A C84A H84C 109.5 . . ?
 C85A C84A H84D 109.5 . . ?
 C84 C85 H85A 110.2 . . ?
 C84 C85 H85B 110.2 . . ?
 C84 C85 C86 107.5(11) . . ?
 H85A C85 H85B 108.5 . . ?
 C86 C85 H85A 110.2 . . ?
 C86 C85 H85B 110.2 . . ?
 C84A C85A H85C 112.8 . . ?
 C84A C85A H85D 112.8 . . ?
 C84A C85A C86A 94.4(19) . . ?
 H85C C85A H85D 110.3 . . ?
 C86A C85A H85C 112.8 . . ?
 C86A C85A H85D 112.8 . . ?
 O6 C86 C85 94.8(8) . . ?
 O6 C86 H86A 112.8 . . ?
 O6 C86 H86B 112.8 . . ?
 C85 C86 H86A 112.8 . . ?
 C85 C86 H86B 112.8 . . ?
 H86A C86 H86B 110.2 . . ?
 O6A C86A C85A 102(2) . . ?
 O6A C86A H86C 111.3 . . ?
 O6A C86A H86D 111.3 . . ?
 C85A C86A H86C 111.3 . . ?
 C85A C86A H86D 111.3 . . ?
 H86C C86A H86D 109.2 . . ?
 O7 C87 H87A 111.1 . . ?
 O7 C87 H87B 111.1 . . ?
 O7 C87 C88 104(3) . . ?
 H87A C87 H87B 109.0 . . ?
 C88 C87 H87A 111.1 . . ?
 C88 C87 H87B 111.1 . . ?
 O7A C87A H87C 109.5 . . ?
 O7A C87A H87D 109.5 . . ?
 O7A C87A C88A 111(2) . . ?
 H87C C87A H87D 108.1 . . ?
 C88A C87A H87C 109.5 . . ?
 C88A C87A H87D 109.5 . . ?
 C87 C88 H88A 110.4 . . ?
 C87 C88 H88B 110.4 . . ?
 H88A C88 H88B 108.6 . . ?
 C89 C88 C87 106(2) . . ?
 C89 C88 H88A 110.4 . . ?
 C89 C88 H88B 110.4 . . ?
 C87A C88A H88C 111.8 . . ?
 C87A C88A H88D 111.8 . . ?
 H88C C88A H88D 109.5 . . ?
 C89A C88A C87A 100.0(17) . . ?
 C89A C88A H88C 111.8 . . ?
 C89A C88A H88D 111.8 . . ?
 C88 C89 H89A 110.3 . . ?
 C88 C89 H89B 110.3 . . ?
 H89A C89 H89B 108.6 . . ?
 C90 C89 C88 107(2) . . ?
 C90 C89 H89A 110.3 . . ?
 C90 C89 H89B 110.3 . . ?
 C88A C89A H89C 112.0 . . ?
 C88A C89A H89D 112.0 . . ?
 C88A C89A C90A 98.8(18) . . ?
 H89C C89A H89D 109.7 . . ?
 C90A C89A H89C 112.0 . . ?
 C90A C89A H89D 112.0 . . ?
 O7 C90 H90A 109.2 . . ?
 O7 C90 H90B 109.2 . . ?
 C89 C90 O7 112(3) . . ?
 C89 C90 H90A 109.2 . . ?
 C89 C90 H90B 109.2 . . ?
 H90A C90 H90B 107.9 . . ?
 O7A C90A C89A 99.6(13) . . ?
 O7A C90A H90C 111.9 . . ?
 O7A C90A H90D 111.9 . . ?
 C89A C90A H90C 111.9 . . ?
 C89A C90A H90D 111.9 . . ?
 H90C C90A H90D 109.6 . . ?
 O5 C91 H91A 110.2 . . ?
 O5 C91 H91B 110.2 . . ?
 O5 C91 C92 107.5(9) . . ?
 H91A C91 H91B 108.5 . . ?
 C92 C91 H91A 110.2 . . ?
 C92 C91 H91B 110.2 . . ?
 O5A C91A H91C 109.0 . . ?
 O5A C91A H91D 109.0 . . ?
 H91C C91A H91D 107.8 . . ?
 C92A C91A O5A 112.8(14) . . ?
 C92A C91A H91C 109.0 . . ?
 C92A C91A H91D 109.0 . . ?
 C91 C92 H92A 109.9 . . ?
 C91 C92 H92B 109.9 . . ?
 H92A C92 H92B 108.3 . . ?
 C93 C92 C91 109.0(11) . . ?
 C93 C92 H92A 109.9 . . ?
 C93 C92 H92B 109.9 . . ?
 C91A C92A H92C 110.6 . . ?
 C91A C92A H92D 110.6 . . ?
 C91A C92A C93A 105.6(15) . . ?
 H92C C92A H92D 108.8 . . ?
 C93A C92A H92C 110.6 . . ?
 C93A C92A H92D 110.6 . . ?
 C92 C93 H93A 110.8 . . ?
 C92 C93 H93B 110.8 . . ?
 C92 C93 C94 104.7(14) . . ?
 H93A C93 H93B 108.9 . . ?
 C94 C93 H93A 110.8 . . ?
 C94 C93 H93B 110.8 . . ?
 C92A C93A H93C 111.2 . . ?
 C92A C93A H93D 111.2 . . ?
 H93C C93A H93D 109.1 . . ?
 C94A C93A C92A 102.9(14) . . ?
 C94A C93A H93C 111.2 . . ?
 C94A C93A H93D 111.2 . . ?
 O5 C94 C93 109.7(16) . . ?
 O5 C94 H94A 109.7 . . ?
 O5 C94 H94B 109.7 . . ?
 C93 C94 H94A 109.7 . . ?
 C93 C94 H94B 109.7 . . ?
 H94A C94 H94B 108.2 . . ?
 O5A C94A H94C 110.4 . . ?
 O5A C94A H94D 110.4 . . ?
 C93A C94A O5A 106.4(13) . . ?
 C93A C94A H94C 110.4 . . ?
 C93A C94A H94D 110.4 . . ?
 H94C C94A H94D 108.6 . . ?
 O0AA Li3 O5 119.4(6) . . ?
 O0AA Li3 O6 104.0(5) . . ?
 O0AA Li3 O7 108.1(9) . . ?
 O5 Li3 O7 118.2(11) . . ?
 O5A Li3 O0AA 107.2(6) . . ?
 O6 Li3 O5 105.1(6) . . ?
 O6 Li3 O7 99.0(11) . . ?
 O6A Li3 O0AA 120.6(9) . . ?
 O6A Li3 O5A 107.7(9) . . ?
 O6A Li3 O7A 118.3(11) . . ?
 O7A Li3 O0AA 105.5(8) . . ?
 O7A Li3 O5A 93.8(9) . . ?
 C63 O1 C66 108.1(4) . . ?
 C63 O1 Li2 125.9(4) . . ?
 C66 O1 Li2 124.3(4) . . ?
 C67 O2 Li2 124.9(5) . . ?
 C70 O2 C67 109.4(4) . . ?
 C70 O2 Li2 122.8(4) . . ?
 C71 O3 C74 105.1(10) . . ?
 C71 O3 Li2 127.1(6) . . ?
 C74 O3 Li2 126.2(10) . . ?
 C75 O4 C78 109.2(4) . . ?
 C75 O4 Li2 125.9(5) . . ?
 C78 O4 Li2 124.6(4) . . ?
 O1 C63 H63A 110.2 . . ?
 O1 C63 H63B 110.2 . . ?
 O1 C63 C64 107.5(4) . . ?
 H63A C63 H63B 108.5 . . ?
 C64 C63 H63A 110.2 . . ?
 C64 C63 H63B 110.2 . . ?
 C63 C64 H64A 110.6 . . ?
 C63 C64 H64B 110.6 . . ?
 H64A C64 H64B 108.7 . . ?
 C65 C64 C63 105.8(5) . . ?
 C65 C64 H64A 110.6 . . ?
 C65 C64 H64B 110.6 . . ?
 C64 C65 H65A 110.2 . . ?
 C64 C65 H65B 110.2 . . ?
 C64 C65 C66 107.8(5) . . ?
 H65A C65 H65B 108.5 . . ?
 C66 C65 H65A 110.2 . . ?
 C66 C65 H65B 110.2 . . ?
 O1 C66 C65 106.9(4) . . ?
 O1 C66 H66A 110.3 . . ?
 O1 C66 H66B 110.3 . . ?
 C65 C66 H66A 110.3 . . ?
 C65 C66 H66B 110.3 . . ?
 H66A C66 H66B 108.6 . . ?
 O2 C67 H67A 110.7 . . ?
 O2 C67 H67B 110.7 . . ?
 O2 C67 C68 105.2(5) . . ?
 H67A C67 H67B 108.8 . . ?
 C68 C67 H67A 110.7 . . ?
 C68 C67 H67B 110.7 . . ?
 C67 C68 H68A 110.8 . . ?
 C67 C68 H68B 110.8 . . ?
 H68A C68 H68B 108.9 . . ?
 C69 C68 C67 104.6(5) . . ?
 C69 C68 H68A 110.8 . . ?
 C69 C68 H68B 110.8 . . ?
 C68 C69 H69A 110.4 . . ?
 C68 C69 H69B 110.4 . . ?
 C68 C69 C70 106.6(5) . . ?
 H69A C69 H69B 108.6 . . ?
 C70 C69 H69A 110.4 . . ?
 C70 C69 H69B 110.4 . . ?
 O2 C70 C69 106.1(5) . . ?
 O2 C70 H70A 110.5 . . ?
 O2 C70 H70B 110.5 . . ?
 C69 C70 H70A 110.5 . . ?
 C69 C70 H70B 110.5 . . ?
 H70A C70 H70B 108.7 . . ?
 O3 C71 H71A 110.3 . . ?
 O3 C71 H71B 110.3 . . ?
 O3 C71 C72 106.9(9) . . ?
 H71A C71 H71B 108.6 . . ?
 C72 C71 H71A 110.3 . . ?
 C72 C71 H71B 110.3 . . ?
 C71 C72 H72A 110.8 . . ?
 C71 C72 H72B 110.8 . . ?
 C71 C72 C73 104.6(11) . . ?
 H72A C72 H72B 108.9 . . ?
 C73 C72 H72A 110.8 . . ?
 C73 C72 H72B 110.8 . . ?
 C72 C73 H73A 111.0 . . ?
 C72 C73 H73B 111.0 . . ?
 C72 C73 C74 103.9(14) . . ?
 H73A C73 H73B 109.0 . . ?
 C74 C73 H73A 111.0 . . ?
 C74 C73 H73B 111.0 . . ?
 O3 C74 C73 106.4(13) . . ?
 O3 C74 H74A 110.4 . . ?
 O3 C74 H74B 110.4 . . ?
 C73 C74 H74A 110.4 . . ?
 C73 C74 H74B 110.4 . . ?
 H74A C74 H74B 108.6 . . ?
 O4 C75 H75A 110.3 . . ?
 O4 C75 H75B 110.3 . . ?
 O4 C75 C76 107.2(5) . . ?
 H75A C75 H75B 108.5 . . ?
 C76 C75 H75A 110.3 . . ?
 C76 C75 H75B 110.3 . . ?
 C75 C76 H76A 111.2 . . ?
 C75 C76 H76B 111.2 . . ?
 C75 C76 C77 103.1(5) . . ?
 H76A C76 H76B 109.1 . . ?
 C77 C76 H76A 111.2 . . ?
 C77 C76 H76B 111.2 . . ?
 C76 C77 H77A 111.1 . . ?
 C76 C77 H77B 111.1 . . ?
 H77A C77 H77B 109.1 . . ?
 C78 C77 C76 103.3(5) . . ?
 C78 C77 H77A 111.1 . . ?
 C78 C77 H77B 111.1 . . ?
 O4 C78 C77 106.0(4) . . ?
 O4 C78 H78A 110.5 . . ?
 O4 C78 H78B 110.5 . . ?
 C77 C78 H78A 110.5 . . ?
 C77 C78 H78B 110.5 . . ?
 H78A C78 H78B 108.7 . . ?
 O1 Li2 O2 111.1(5) . . ?
 O1 Li2 O4 110.7(4) . . ?
 O1 Li2 O3A 115.0(7) . . ?
 O2 Li2 O4 109.3(5) . . ?
 O2 Li2 O3A 115.3(7) . . ?
 O3 Li2 O1 110.3(5) . . ?
 O3 Li2 O2 102.1(5) . . ?
 O3 Li2 O4 112.9(6) . . ?
 O4 Li2 O3A 94.1(6) . . ?
 C98 O9 C95 101.0(9) . . ?
 C95A O9A C98A 109.6(13) . . ?
 O9 C95 H95A 110.9 . . ?
 O9 C95 H95B 110.9 . . ?
 O9 C95 C96 104.3(9) . . ?
 H95A C95 H95B 108.9 . . ?
 C96 C95 H95A 110.9 . . ?
 C96 C95 H95B 110.9 . . ?
 O9A C95A H95C 111.1 . . ?
 O9A C95A H95D 111.1 . . ?
 O9A C95A C96A 103.3(14) . . ?
 H95C C95A H95D 109.1 . . ?
 C96A C95A H95C 111.1 . . ?
 C96A C95A H95D 111.1 . . ?
 C95 C96 H96A 111.1 . . ?
 C95 C96 H96B 111.1 . . ?
 C95 C96 C97 103.3(11) . . ?
 H96A C96 H96B 109.1 . . ?
 C97 C96 H96A 111.1 . . ?
 C97 C96 H96B 111.1 . . ?
 C95A C96A H96C 111.1 . . ?
 C95A C96A H96D 111.1 . . ?
 H96C C96A H96D 109.1 . . ?
 C97A C96A C95A 103.2(16) . . ?
 C97A C96A H96C 111.1 . . ?
 C97A C96A H96D 111.1 . . ?
 C96 C97 H97A 111.0 . . ?
 C96 C97 H97B 111.0 . . ?
 H97A C97 H97B 109.0 . . ?
 C98 C97 C96 103.7(11) . . ?
 C98 C97 H97A 111.0 . . ?
 C98 C97 H97B 111.0 . . ?
 C96A C97A H97C 111.4 . . ?
 C96A C97A H97D 111.4 . . ?
 C96A C97A C98A 102.0(16) . . ?
 H97C C97A H97D 109.2 . . ?
 C98A C97A H97C 111.4 . . ?
 C98A C97A H97D 111.4 . . ?
 O9 C98 H98A 108.7 . . ?
 O9 C98 H98B 108.7 . . ?
 C97 C98 O9 114.3(13) . . ?
 C97 C98 H98A 108.7 . . ?
 C97 C98 H98B 108.7 . . ?
 H98A C98 H98B 107.6 . . ?
 O9A C98A C97A 103.3(15) . . ?
 O9A C98A H98C 111.1 . . ?
 O9A C98A H98D 111.1 . . ?
 C97A C98A H98C 111.1 . . ?
 C97A C98A H98D 111.1 . . ?
 H98C C98A H98D 109.1 . . ?
 H71C C71A H71D 109.4 . . ?
 O3A C71A H71C 111.6 . . ?
 O3A C71A H71D 111.6 . . ?
 O3A C71A C72A 100.9(17) . . ?
 C72A C71A H71C 111.6 . . ?
 C72A C71A H71D 111.6 . . ?
 C71A O3A Li2 122.6(13) . . ?
 C71A O3A C74A 116(2) . . ?
 C74A O3A Li2 113.4(17) . . ?
 O3A C74A H74C 111.3 . . ?
 O3A C74A H74D 111.3 . . ?
 O3A C74A C73A 102(3) . . ?
 H74C C74A H74D 109.2 . . ?
 C73A C74A H74C 111.3 . . ?
 C73A C74A H74D 111.3 . . ?
 C74A C73A H73C 111.5 . . ?
 C74A C73A H73D 111.5 . . ?
 C74A C73A C72A 101(3) . . ?
 H73C C73A H73D 109.3 . . ?
 C72A C73A H73C 111.5 . . ?
 C72A C73A H73D 111.5 . . ?
 C71A C72A H72C 111.7 . . ?
 C71A C72A H72D 111.7 . . ?
 C73A C72A C71A 100(3) . . ?
 C73A C72A H72C 111.7 . . ?
 C73A C72A H72D 111.7 . . ?
 H72C C72A H72D 109.4 . . ?

loop_
  _geom_torsion_atom_site_label_1
  _geom_torsion_atom_site_label_2
  _geom_torsion_atom_site_label_3
  _geom_torsion_atom_site_label_4
  _geom_torsion
  _geom_torsion_site_symmetry_1
  _geom_torsion_site_symmetry_2
  _geom_torsion_site_symmetry_3
  _geom_torsion_site_symmetry_4
  _geom_torsion_publ_flag
 Y1 P1 C37 C38 75.6(4) . . . . ?
 Y1 P1 C37 C42 -102.2(3) . . . . ?
 Y1 P3 C55 C56 75.9(3) . . . . ?
 Y1 P3 C55 C60 -103.1(4) . . . . ?
 Y1 C1 C2 C3 -69.1(3) . . . . ?
 Y1 C1 C5 C4 66.3(3) . . . . ?
 Y1 C1 C5 C6 -118.7(5) . . . . ?
 Y1 C2 C3 C4 -69.8(3) . . . . ?
 Y1 C3 C4 C5 -69.7(3) . . . . ?
 Y1 C4 C5 C1 -67.3(3) . . . . ?
 Y1 C4 C5 C6 117.8(5) . . . . ?
 Y1 C7 C8 C9 -67.1(3) . . . . ?
 Y1 C7 C11 C10 68.4(3) . . . . ?
 Y1 C7 C11 C12 -112.1(4) . . . . ?
 Y1 C8 C9 C10 -68.5(3) . . . . ?
 Y1 C9 C10 C11 -68.1(3) . . . . ?
 Y1 C10 C11 C7 -69.2(3) . . . . ?
 Y1 C10 C11 C12 111.3(5) . . . . ?
 Y2 P1 C37 C38 -91.9(4) . . . . ?
 Y2 P1 C37 C42 90.3(3) . . . . ?
 Y2 P2 C46 C47 -83.7(3) . . . . ?
 Y2 P2 C46 C51 90.9(4) . . . . ?
 Y2 C13 C14 C15 -69.1(3) . . . . ?
 Y2 C13 C17 C16 66.9(4) . . . . ?
 Y2 C13 C17 C18 -118.7(5) . . . . ?
 Y2 C14 C15 C16 -70.8(4) . . . . ?
 Y2 C15 C16 C17 -68.8(4) . . . . ?
 Y2 C16 C17 C13 -66.6(3) . . . . ?
 Y2 C16 C17 C18 119.3(6) . . . . ?
 Y2 C19 C20 C21 -67.7(4) . . . . ?
 Y2 C19 C23 C22 67.4(3) . . . . ?
 Y2 C19 C23 C24 -116.8(5) . . . . ?
 Y2 C20 C21 C22 -68.8(3) . . . . ?
 Y2 C21 C22 C23 -69.0(4) . . . . ?
 Y2 C22 C23 C19 -68.0(3) . . . . ?
 Y2 C22 C23 C24 116.1(5) . . . . ?
 Y3 P2 C46 C47 93.7(3) . . . . ?
 Y3 P2 C46 C51 -91.7(4) . . . . ?
 Y3 P3 C55 C56 -99.3(3) . . . . ?
 Y3 P3 C55 C60 81.8(4) . . . . ?
 Y3 C25 C26 C27 -69.3(3) . . . . ?
 Y3 C25 C29 C28 68.0(3) . . . . ?
 Y3 C25 C29 C30 -115.7(5) . . . . ?
 Y3 C26 C27 C28 -71.1(3) . . . . ?
 Y3 C27 C28 C29 -67.4(3) . . . . ?
 Y3 C28 C29 C25 -67.3(3) . . . . ?
 Y3 C28 C29 C30 116.4(5) . . . . ?
 Y3 C31 C32 C33 -68.0(4) . . . . ?
 Y3 C31 C35 C34 67.9(4) . . . . ?
 Y3 C31 C35 C36 -113.4(5) . . . . ?
 Y3 C32 C33 C34 -69.8(4) . . . . ?
 Y3 C33 C34 C35 -68.2(4) . . . . ?
 Y3 C34 C35 C31 -68.2(4) . . . . ?
 Y3 C34 C35 C36 113.1(6) . . . . ?
 P1 C37 C38 C39 -175.6(3) . . . . ?
 P1 C37 C38 C43 1.8(6) . . . . ?
 P1 C37 C42 C41 176.2(3) . . . . ?
 P1 C37 C42 C45 -1.5(6) . . . . ?
 P2 C46 C47 C48 172.5(3) . . . . ?
 P2 C46 C47 C52 -5.8(6) . . . . ?
 P2 C46 C51 C50 -173.0(3) . . . . ?
 P2 C46 C51 C54 2.5(6) . . . . ?
 P3 C55 C56 C57 -177.3(4) . . . . ?
 P3 C55 C56 C61 4.5(6) . . . . ?
 P3 C55 C60 C0AA -0.7(7) . . . . ?
 P3 C55 C60 C59 178.1(3) . . . . ?
 C1 C2 C3 Y1 70.9(3) . . . . ?
 C1 C2 C3 C4 1.1(5) . . . . ?
 C2 C1 C5 Y1 -65.6(3) . . . . ?
 C2 C1 C5 C4 0.7(5) . . . . ?
 C2 C1 C5 C6 175.8(4) . . . . ?
 C2 C3 C4 Y1 69.1(3) . . . . ?
 C2 C3 C4 C5 -0.7(5) . . . . ?
 C3 C4 C5 Y1 67.3(3) . . . . ?
 C3 C4 C5 C1 0.0(5) . . . . ?
 C3 C4 C5 C6 -174.9(5) . . . . ?
 C5 C1 C2 Y1 68.0(3) . . . . ?
 C5 C1 C2 C3 -1.2(6) . . . . ?
 C7 C8 C9 Y1 67.8(3) . . . . ?
 C7 C8 C9 C10 -0.7(5) . . . . ?
 C8 C7 C11 Y1 -67.7(3) . . . . ?
 C8 C7 C11 C10 0.7(5) . . . . ?
 C8 C7 C11 C12 -179.8(4) . . . . ?
 C8 C9 C10 Y1 69.3(3) . . . . ?
 C8 C9 C10 C11 1.2(5) . . . . ?
 C9 C10 C11 Y1 68.0(3) . . . . ?
 C9 C10 C11 C7 -1.2(5) . . . . ?
 C9 C10 C11 C12 179.4(4) . . . . ?
 C11 C7 C8 Y1 67.1(3) . . . . ?
 C11 C7 C8 C9 0.0(5) . . . . ?
 C13 C14 C15 Y2 70.4(3) . . . . ?
 C13 C14 C15 C16 -0.4(6) . . . . ?
 C14 C13 C17 Y2 -66.8(4) . . . . ?
 C14 C13 C17 C16 0.1(6) . . . . ?
 C14 C13 C17 C18 174.4(5) . . . . ?
 C14 C15 C16 Y2 69.2(3) . . . . ?
 C14 C15 C16 C17 0.4(6) . . . . ?
 C15 C16 C17 Y2 66.3(4) . . . . ?
 C15 C16 C17 C13 -0.3(6) . . . . ?
 C15 C16 C17 C18 -174.4(5) . . . . ?
 C17 C13 C14 Y2 69.3(4) . . . . ?
 C17 C13 C14 C15 0.2(6) . . . . ?
 C19 C20 C21 Y2 68.8(4) . . . . ?
 C19 C20 C21 C22 0.1(6) . . . . ?
 C20 C19 C23 Y2 -67.3(4) . . . . ?
 C20 C19 C23 C22 0.2(6) . . . . ?
 C20 C19 C23 C24 176.0(5) . . . . ?
 C20 C21 C22 Y2 69.1(4) . . . . ?
 C20 C21 C22 C23 0.0(6) . . . . ?
 C21 C22 C23 Y2 67.8(3) . . . . ?
 C21 C22 C23 C19 -0.1(6) . . . . ?
 C21 C22 C23 C24 -176.0(5) . . . . ?
 C23 C19 C20 Y2 67.6(4) . . . . ?
 C23 C19 C20 C21 -0.1(6) . . . . ?
 C25 C26 C27 Y3 70.5(3) . . . . ?
 C25 C26 C27 C28 -0.6(5) . . . . ?
 C26 C25 C29 Y3 -66.5(3) . . . . ?
 C26 C25 C29 C28 1.6(6) . . . . ?
 C26 C25 C29 C30 177.8(5) . . . . ?
 C26 C27 C28 Y3 69.0(3) . . . . ?
 C26 C27 C28 C29 1.6(6) . . . . ?
 C27 C28 C29 Y3 65.4(3) . . . . ?
 C27 C28 C29 C25 -2.0(6) . . . . ?
 C27 C28 C29 C30 -178.2(5) . . . . ?
 C29 C25 C26 Y3 68.7(4) . . . . ?
 C29 C25 C26 C27 -0.6(6) . . . . ?
 C31 C32 C33 Y3 69.1(4) . . . . ?
 C31 C32 C33 C34 -0.7(6) . . . . ?
 C32 C31 C35 Y3 -67.0(4) . . . . ?
 C32 C31 C35 C34 0.9(6) . . . . ?
 C32 C31 C35 C36 179.7(5) . . . . ?
 C32 C33 C34 Y3 69.5(4) . . . . ?
 C32 C33 C34 C35 1.3(6) . . . . ?
 C33 C34 C35 Y3 66.9(4) . . . . ?
 C33 C34 C35 C31 -1.3(6) . . . . ?
 C33 C34 C35 C36 179.9(5) . . . . ?
 C35 C31 C32 Y3 67.8(4) . . . . ?
 C35 C31 C32 C33 -0.1(6) . . . . ?
 C37 C38 C39 C40 -1.4(7) . . . . ?
 C38 C37 C42 C41 -1.8(6) . . . . ?
 C38 C37 C42 C45 -179.4(4) . . . . ?
 C38 C39 C40 C41 -0.1(7) . . . . ?
 C38 C39 C40 C44 179.3(4) . . . . ?
 C39 C40 C41 C42 0.6(7) . . . . ?
 C40 C41 C42 C37 0.4(7) . . . . ?
 C40 C41 C42 C45 178.1(4) . . . . ?
 C42 C37 C38 C39 2.3(6) . . . . ?
 C42 C37 C38 C43 179.7(4) . . . . ?
 C43 C38 C39 C40 -178.9(4) . . . . ?
 C44 C40 C41 C42 -178.8(4) . . . . ?
 C46 C47 C48 C49 1.9(7) . . . . ?
 C47 C46 C51 C50 1.7(6) . . . . ?
 C47 C46 C51 C54 177.2(4) . . . . ?
 C47 C48 C49 C50 -0.5(7) . . . . ?
 C47 C48 C49 C53 179.7(4) . . . . ?
 C48 C49 C50 C51 -0.3(7) . . . . ?
 C49 C50 C51 C46 -0.3(7) . . . . ?
 C49 C50 C51 C54 -176.0(4) . . . . ?
 C51 C46 C47 C48 -2.5(6) . . . . ?
 C51 C46 C47 C52 179.2(4) . . . . ?
 C52 C47 C48 C49 -179.8(4) . . . . ?
 C53 C49 C50 C51 179.5(4) . . . . ?
 C55 C56 C57 C58 -1.2(7) . . . . ?
 C56 C55 C60 C0AA -179.7(4) . . . . ?
 C56 C55 C60 C59 -0.9(7) . . . . ?
 C56 C57 C58 C59 -0.4(8) . . . . ?
 C56 C57 C58 C62 179.7(5) . . . . ?
 C57 C58 C59 C60 1.2(8) . . . . ?
 C58 C59 C60 C0AA 178.3(5) . . . . ?
 C58 C59 C60 C55 -0.6(8) . . . . ?
 C60 C55 C56 C57 1.8(7) . . . . ?
 C60 C55 C56 C61 -176.5(4) . . . . ?
 C61 C56 C57 C58 177.1(5) . . . . ?
 C62 C58 C59 C60 -178.8(5) . . . . ?
 Li1 P1 C37 C38 -8.4(4) . . . . ?
 Li1 P1 C37 C42 173.8(3) . . . . ?
 Li1 P2 C46 C47 -172.4(3) . . . . ?
 Li1 P2 C46 C51 2.1(5) . . . . ?
 Li1 P3 C55 C56 165.7(3) . . . . ?
 Li1 P3 C55 C60 -13.3(5) . . . . ?
 O0AA C79 C80 C81 -37.4(8) . . . . ?
 O5 C91 C92 C93 -1.7(16) . . . . ?
 O5A C91A C92A C93A 7(3) . . . . ?
 O6 C83 C84 C85 46.3(15) . . . . ?
 O6A C83A C84A C85A -22(3) . . . . ?
 O7 C87 C88 C89 -7(4) . . . . ?
 O7A C87A C88A C89A -33(3) . . . . ?
 C79 O0AA C82 C81 -10.8(7) . . . . ?
 C79 C80 C81 C82 29.3(8) . . . . ?
 C80 C81 C82 O0AA -12.8(8) . . . . ?
 C82 O0AA C79 C80 29.5(7) . . . . ?
 C83 O6 C86 C85 -0.3(10) . . . . ?
 C83 C84 C85 C86 -45.2(14) . . . . ?
 C83A O6A C86A C85A 33(3) . . . . ?
 C83A O6A Li3 O0AA 95(2) . . . . ?
 C83A O6A Li3 O5 -25(2) . . . . ?
 C83A O6A Li3 O5A -29(2) . . . . ?
 C83A O6A Li3 O6 143(4) . . . . ?
 C83A O6A Li3 O7 -142(2) . . . . ?
 C83A O6A Li3 O7A -133(2) . . . . ?
 C83A C84A C85A C86A 38(3) . . . . ?
 C84 C85 C86 O6 27.2(13) . . . . ?
 C84A C85A C86A O6A -43(3) . . . . ?
 C86 O6 C83 C84 -28.0(15) . . . . ?
 C86A O6A C83A C84A -11(3) . . . . ?
 C86A O6A Li3 O0AA -75(3) . . . . ?
 C86A O6A Li3 O5 166(3) . . . . ?
 C86A O6A Li3 O5A 162(3) . . . . ?
 C86A O6A Li3 O6 -26(2) . . . . ?
 C86A O6A Li3 O7 49(3) . . . . ?
 C86A O6A Li3 O7A 58(3) . . . . ?
 C87 O7 C90 C89 -29(4) . . . . ?
 C87 C88 C89 C90 -11(5) . . . . ?
 C87A O7A C90A C89A 22(2) . . . . ?
 C87A O7A Li3 O0AA 42(2) . . . . ?
 C87A O7A Li3 O5 172(2) . . . . ?
 C87A O7A Li3 O5A 151(2) . . . . ?
 C87A O7A Li3 O6 -71(3) . . . . ?
 C87A O7A Li3 O6A -96(3) . . . . ?
 C87A O7A Li3 O7 -60(5) . . . . ?
 C87A C88A C89A C90A 41(2) . . . . ?
 C88 C89 C90 O7 24(5) . . . . ?
 C88A C89A C90A O7A -41.0(18) . . . . ?
 C90 O7 C87 C88 19(4) . . . . ?
 C90A O7A C87A C88A 4(3) . . . . ?
 C90A O7A Li3 O0AA -167.2(14) . . . . ?
 C90A O7A Li3 O5 -37.5(18) . . . . ?
 C90A O7A Li3 O5A -58.2(17) . . . . ?
 C90A O7A Li3 O6 79.6(17) . . . . ?
 C90A O7A Li3 O6A 54.2(19) . . . . ?
 C90A O7A Li3 O7 91(6) . . . . ?
 C91 O5 C94 C93 -14(2) . . . . ?
 C91 C92 C93 C94 -6(2) . . . . ?
 C91A O5A C94A C93A 30.4(19) . . . . ?
 C91A O5A Li3 O0AA 155.7(14) . . . . ?
 C91A O5A Li3 O5 -81.4(19) . . . . ?
 C91A O5A Li3 O6 -77.5(17) . . . . ?
 C91A O5A Li3 O6A -73.1(17) . . . . ?
 C91A O5A Li3 O7 40.3(19) . . . . ?
 C91A O5A Li3 O7A 48.2(17) . . . . ?
 C91A C92A C93A C94A 12(3) . . . . ?
 C92 C93 C94 O5 12(2) . . . . ?
 C92A C93A C94A O5A -26(2) . . . . ?
 C94 O5 C91 C92 9.5(15) . . . . ?
 C94A O5A C91A C92A -23(2) . . . . ?
 C94A O5A Li3 O0AA -37.9(15) . . . . ?
 C94A O5A Li3 O5 85.0(17) . . . . ?
 C94A O5A Li3 O6 88.9(15) . . . . ?
 C94A O5A Li3 O6A 93.2(16) . . . . ?
 C94A O5A Li3 O7 -153.3(15) . . . . ?
 C94A O5A Li3 O7A -145.5(15) . . . . ?
 Li3 O0AA C79 C80 -155.2(5) . . . . ?
 Li3 O0AA C82 C81 173.9(5) . . . . ?
 Li3 O5 C91 C92 177.6(10) . . . . ?
 Li3 O5 C94 C93 175.9(13) . . . . ?
 Li3 O5A C91A C92A 146(2) . . . . ?
 Li3 O5A C94A C93A -138.8(14) . . . . ?
 Li3 O6 C83 C84 130.6(12) . . . . ?
 Li3 O6 C86 C85 -161.8(8) . . . . ?
 Li3 O6A C83A C84A 179.4(18) . . . . ?
 Li3 O6A C86A C85A -156.0(16) . . . . ?
 Li3 O7 C87 C88 -162(3) . . . . ?
 Li3 O7 C90 C89 153(5) . . . . ?
 Li3 O7A C87A C88A 159(2) . . . . ?
 Li3 O7A C90A C89A -130.1(18) . . . . ?
 O1 C63 C64 C65 17.3(7) . . . . ?
 O2 C67 C68 C69 -28.1(8) . . . . ?
 O3 C71 C72 C73 37.5(16) . . . . ?
 O4 C75 C76 C77 26.6(6) . . . . ?
 C63 O1 C66 C65 15.9(7) . . . . ?
 C63 C64 C65 C66 -7.4(8) . . . . ?
 C64 C65 C66 O1 -4.9(8) . . . . ?
 C66 O1 C63 C64 -20.8(7) . . . . ?
 C67 O2 C70 C69 -2.3(6) . . . . ?
 C67 C68 C69 C70 26.8(8) . . . . ?
 C68 C69 C70 O2 -15.8(7) . . . . ?
 C70 O2 C67 C68 18.7(7) . . . . ?
 C71 O3 C74 C73 7.8(16) . . . . ?
 C71 O3 Li2 O1 149.2(7) . . . . ?
 C71 O3 Li2 O2 30.9(9) . . . . ?
 C71 O3 Li2 O4 -86.4(8) . . . . ?
 C71 O3 Li2 O3A -103(2) . . . . ?
 C71 C72 C73 C74 -31.0(19) . . . . ?
 C72 C73 C74 O3 14(2) . . . . ?
 C74 O3 C71 C72 -27.9(13) . . . . ?
 C74 O3 Li2 O1 -46.9(14) . . . . ?
 C74 O3 Li2 O2 -165.2(12) . . . . ?
 C74 O3 Li2 O4 77.5(13) . . . . ?
 C74 O3 Li2 O3A 61(2) . . . . ?
 C75 O4 C78 C77 -12.4(5) . . . . ?
 C75 C76 C77 C78 -33.2(6) . . . . ?
 C76 C77 C78 O4 28.6(5) . . . . ?
 C78 O4 C75 C76 -9.1(6) . . . . ?
 Li2 O1 C63 C64 173.8(5) . . . . ?
 Li2 O1 C66 C65 -178.4(5) . . . . ?
 Li2 O2 C67 C68 -142.5(6) . . . . ?
 Li2 O2 C70 C69 159.4(5) . . . . ?
 Li2 O3 C71 C72 138.8(10) . . . . ?
 Li2 O3 C74 C73 -158.9(12) . . . . ?
 Li2 O4 C75 C76 164.9(5) . . . . ?
 Li2 O4 C78 C77 173.5(4) . . . . ?
 Li2 O3A C74A C73A 170(2) . . . . ?
 O9 C95 C96 C97 21.4(12) . . . . ?
 O9A C95A C96A C97A -37(4) . . . . ?
 C95 O9 C98 C97 37.6(18) . . . . ?
 C95 C96 C97 C98 0.1(17) . . . . ?
 C95A O9A C98A C97A 10(5) . . . . ?
 C95A C96A C97A C98A 43(4) . . . . ?
 C96 C97 C98 O9 -23(2) . . . . ?
 C96A C97A C98A O9A -34(5) . . . . ?
 C98 O9 C95 C96 -33.3(12) . . . . ?
 C98A O9A C95A C96A 14(5) . . . . ?
 C71A O3A C74A C73A 19(3) . . . . ?
 O3A C71A C72A C73A -31(3) . . . . ?
 O3A C74A C73A C72A -38(4) . . . . ?
 C74A C73A C72A C71A 42(3) . . . . ?
 C72A C71A O3A Li2 -140(2) . . . . ?
 C72A C71A O3A C74A 8(3) . . . . ?

_shelx_res_file
;
TITL aral246_rered_xprep in P21/c #14
REM reset to P21/c #14
CELL 0.71073 22.3184 15.7523 27.9702 90 95.358 90
ZERR 4 0.001 0.001 0.0014 0 0.004 0
LATT 1
SYMM -X,0.5+Y,0.5-Z
SFAC C H Li O P Y
UNIT 396 588 12 36 12 12
DFIX 1.42 O9A C98A
DFIX 1.42 O9A C95A
DFIX 1.54 C95A C96A
DFIX 1.54 C98A C97A
DFIX 1.39 C97A C96A
DFIX 2.346 O9A C96A
DFIX 2.346 O9A C97A
DFIX 2.335 C98A C96A
DFIX 2.335 C95A C97A
RIGU O5A C91A C92A C93A C94A
RIGU O6A C83A C84A C85A C86A
RIGU O7 C87 C88 C89 C90
RIGU O7A C87A C88A C89A C90A
RIGU O9 C95 C96 C97 C98
RIGU O9A C95A C96A C97A C98A
RIGU O6 C83 C84 C85 C86
RIGU O5 C91 C92 C93 C94
RIGU O3 C71 > C74
RIGU O3A C71A C72A C73A C74A
ISOR 0.01 0.02 C93 C94
ISOR C71A
ISOR 0.01 0.02 C74A
EADP O9A C95A C96A C97A C98A

L.S. 4 0 0
PLAN  20
FREE C86A Li3
FREE C85 C83
FREE C43 Li1
FREE Li1 H43c
BOND
MORE -1
BOND $H
CONF
fmap 2 53
acta 50.7
OMIT -3 2 4
OMIT -4 1 5
REM <olex2.extras>
REM <HklSrc "%.\\aral246_rered_xprep.hkl">
REM </olex2.extras>

WGHT    0.028700
FVAR       0.05856   0.60576   0.64712   0.46467   0.82420   0.69684
Y1    6    0.874190    0.659596    0.375458    11.00000    0.02814    0.02633 =
         0.02922   -0.00114    0.00601    0.00096
Y2    6    0.748042    0.728256    0.515158    11.00000    0.03697    0.03008 =
         0.02398    0.00008    0.00684   -0.00030
Y3    6    0.670994    0.816260    0.343772    11.00000    0.02849    0.02941 =
         0.02805   -0.00450   -0.00239    0.00203
P1    5    0.853386    0.705418    0.469465    11.00000    0.02976    0.02908 =
         0.02653   -0.00127   -0.00095   -0.00007
P2    5    0.694511    0.837691    0.443294    11.00000    0.03342    0.03092 =
         0.02717   -0.00507    0.00382    0.00562
P3    5    0.791644    0.779412    0.335160    11.00000    0.03237    0.02779 =
         0.02354    0.00148    0.00487    0.00007
C0AA  1    0.845413    0.971679    0.340499    11.00000    0.05179    0.03317 =
         0.03539    0.00144    0.00188   -0.01110
AFIX 137
H0AA  2    0.807832    0.960293    0.353368    11.00000   -1.50000
H0AB  2    0.848723    1.031410    0.334461    11.00000   -1.50000
H0AC  2    0.878010    0.954068    0.363153    11.00000   -1.50000
AFIX   0
C1    1    0.885732    0.489046    0.361169    11.00000    0.04551    0.02309 =
         0.04639   -0.00529    0.00654    0.00697
AFIX  43
H1    2    0.924426    0.467020    0.361472    11.00000   -1.20000
AFIX   0
C2    1    0.851604    0.522359    0.320636    11.00000    0.05232    0.03144 =
         0.03114   -0.00790    0.00692    0.00015
AFIX  43
H2    2    0.863998    0.527000    0.289909    11.00000   -1.20000
AFIX   0
C3    1    0.796078    0.547107    0.334658    11.00000    0.04483    0.02686 =
         0.02754   -0.00352   -0.00638   -0.00161
AFIX  43
H3    2    0.764465    0.570393    0.314901    11.00000   -1.20000
AFIX   0
C4    1    0.796296    0.530610    0.384070    11.00000    0.03206    0.02543 =
         0.04212   -0.00496    0.00564   -0.00404
AFIX  43
H4    2    0.764756    0.541768    0.402653    11.00000   -1.20000
AFIX   0
C5    1    0.852283    0.494281    0.400935    11.00000    0.04772    0.02266 =
         0.03297   -0.00290    0.00208   -0.00246
C6    1    0.871162    0.460270    0.450212    11.00000    0.05531    0.02691 =
         0.05419    0.00800    0.00299    0.00192
AFIX 137
H6A   2    0.912865    0.444472    0.452212    11.00000   -1.50000
H6B   2    0.847268    0.411407    0.456201    11.00000   -1.50000
H6C   2    0.865422    0.503192    0.473719    11.00000   -1.50000
AFIX   0
C7    1    0.979135    0.742015    0.392963    11.00000    0.02707    0.04112 =
         0.04810   -0.00335    0.00836   -0.00313
AFIX  43
H7    2    0.985269    0.771799    0.421712    11.00000   -1.20000
AFIX   0
C8    1    0.953617    0.774466    0.349412    11.00000    0.03019    0.04568 =
         0.06183    0.01405    0.01441   -0.00470
AFIX  43
H8    2    0.939777    0.829654    0.344064    11.00000   -1.20000
AFIX   0
C9    1    0.952419    0.710729    0.315639    11.00000    0.04226    0.06037 =
         0.05370    0.00438    0.02636   -0.00520
AFIX  43
H9    2    0.937182    0.715537    0.283654    11.00000   -1.20000
AFIX   0
C10   1    0.977636    0.638311    0.337150    11.00000    0.03993    0.04606 =
         0.05045   -0.00689    0.01797    0.00494
AFIX  43
H10   2    0.982865    0.586624    0.322017    11.00000   -1.20000
AFIX   0
C11   1    0.994011    0.656517    0.385975    11.00000    0.02159    0.04860 =
         0.05441    0.02142    0.00939    0.01240
C12   1    1.021937    0.600241    0.423996    11.00000    0.05182    0.05641 =
         0.08036    0.01583    0.00905    0.00135
AFIX 137
H12A  2    1.023952    0.629141    0.454321    11.00000   -1.50000
H12B  2    1.061825    0.585322    0.416806    11.00000   -1.50000
H12C  2    0.998187    0.549680    0.425573    11.00000   -1.50000
AFIX   0
C13   1    0.732784    0.559008    0.500811    11.00000    0.04606    0.03223 =
         0.04508    0.00478    0.01317   -0.00554
AFIX  43
H13   2    0.764824    0.530103    0.489319    11.00000   -1.20000
AFIX   0
C14   1    0.686619    0.599213    0.472435    11.00000    0.03843    0.03587 =
         0.04439   -0.00206    0.00603   -0.00660
AFIX  43
H14   2    0.682380    0.601735    0.439071    11.00000   -1.20000
AFIX   0
C15   1    0.647764    0.635135    0.503357    11.00000    0.03957    0.03928 =
         0.07698    0.00610    0.01778   -0.00590
AFIX  43
H15   2    0.613102    0.666152    0.494286    11.00000   -1.20000
AFIX   0
C16   1    0.670615    0.615842    0.550436    11.00000    0.06834    0.05152 =
         0.07394    0.00671    0.04757   -0.00756
AFIX  43
H16   2    0.653293    0.631822    0.578045    11.00000   -1.20000
AFIX   0
C17   1    0.723470    0.568861    0.549382    11.00000    0.06609    0.04008 =
         0.04381    0.01644    0.01786   -0.00328
C18   1    0.761134    0.527615    0.590858    11.00000    0.15027    0.05570 =
         0.05301    0.01793    0.01847   -0.00276
AFIX 137
H18A  2    0.802940    0.531470    0.585592    11.00000   -1.50000
H18B  2    0.749942    0.469004    0.593091    11.00000   -1.50000
H18C  2    0.754402    0.556218    0.620187    11.00000   -1.50000
AFIX   0
C19   1    0.753535    0.871050    0.566782    11.00000    0.09771    0.04037 =
         0.02509   -0.01050   -0.01571    0.02673
AFIX  43
H19   2    0.735994    0.919238    0.552252    11.00000   -1.20000
AFIX   0
C20   1    0.811809    0.845982    0.564824    11.00000    0.08131    0.04923 =
         0.02337   -0.00961    0.00064   -0.00734
AFIX  43
H20   2    0.840523    0.874157    0.548705    11.00000   -1.20000
AFIX   0
C21   1    0.820901    0.772500    0.590533    11.00000    0.05173    0.04936 =
         0.02233   -0.00386   -0.00026    0.00371
AFIX  43
H21   2    0.856823    0.742346    0.594858    11.00000   -1.20000
AFIX   0
C22   1    0.767536    0.750560    0.609056    11.00000    0.04780    0.05836 =
         0.01992   -0.00110    0.00660    0.00780
AFIX  43
H22   2    0.761634    0.703215    0.627918    11.00000   -1.20000
AFIX   0
C23   1    0.724142    0.811496    0.594629    11.00000    0.05489    0.07577 =
         0.02782   -0.01758    0.00366    0.02282
C24   1    0.660769    0.815563    0.609096    11.00000    0.06632    0.16658 =
         0.06425   -0.03594    0.00590    0.04681
AFIX 137
H24A  2    0.635773    0.846268    0.585220    11.00000   -1.50000
H24B  2    0.660828    0.843974    0.639465    11.00000   -1.50000
H24C  2    0.645374    0.759035    0.611812    11.00000   -1.50000
AFIX   0
C25   1    0.602825    0.684239    0.369629    11.00000    0.03240    0.04176 =
         0.04091   -0.00302   -0.00300   -0.01090
AFIX  43
H25   2    0.598843    0.677714    0.402226    11.00000   -1.20000
AFIX   0
C26   1    0.649102    0.649932    0.344738    11.00000    0.03909    0.03500 =
         0.05227   -0.00610   -0.00917   -0.01015
AFIX  43
H26   2    0.681191    0.617246    0.357937    11.00000   -1.20000
AFIX   0
C27   1    0.638148    0.673871    0.296481    11.00000    0.04767    0.04325 =
         0.04551   -0.02018    0.00250   -0.01909
AFIX  43
H27   2    0.661937    0.660301    0.271987    11.00000   -1.20000
AFIX   0
C28   1    0.585045    0.721863    0.291586    11.00000    0.03790    0.05591 =
         0.04097   -0.00644   -0.01883   -0.01728
AFIX  43
H28   2    0.567038    0.744488    0.263068    11.00000   -1.20000
AFIX   0
C29   1    0.563644    0.730018    0.336924    11.00000    0.03154    0.05735 =
         0.04187   -0.01087   -0.00397   -0.01208
C30   1    0.506592    0.774800    0.348163    11.00000    0.03785    0.10144 =
         0.06057   -0.00219   -0.00442   -0.00125
AFIX 137
H30A  2    0.515859    0.832188    0.357755    11.00000   -1.50000
H30B  2    0.489433    0.745602    0.373751    11.00000   -1.50000
H30C  2    0.478311    0.775003    0.320110    11.00000   -1.50000
AFIX   0
C31   1    0.695451    0.956737    0.294786    11.00000    0.04767    0.03766 =
         0.04905    0.01488   -0.00318    0.00556
AFIX  43
H31   2    0.734421    0.962684    0.286036    11.00000   -1.20000
AFIX   0
C32   1    0.674859    0.984586    0.337726    11.00000    0.07600    0.02885 =
         0.05279    0.00054   -0.01739    0.01736
AFIX  43
H32   2    0.697660    1.012188    0.362572    11.00000   -1.20000
AFIX   0
C33   1    0.614974    0.963998    0.336772    11.00000    0.06148    0.05020 =
         0.06561    0.01096    0.00669    0.03823
AFIX  43
H33   2    0.590331    0.974805    0.361113    11.00000   -1.20000
AFIX   0
C34   1    0.597421    0.924472    0.293527    11.00000    0.03800    0.05255 =
         0.05940    0.00846   -0.01546    0.00789
AFIX  43
H34   2    0.558851    0.905214    0.283652    11.00000   -1.20000
AFIX   0
C35   1    0.647484    0.918416    0.267228    11.00000    0.05654    0.03743 =
         0.03232    0.00597   -0.00790    0.01086
C36   1    0.650336    0.880057    0.217957    11.00000    0.10776    0.05955 =
         0.04678   -0.00030   -0.00717   -0.00636
AFIX 137
H36A  2    0.691283    0.879804    0.210065    11.00000   -1.50000
H36B  2    0.626141    0.913101    0.194656    11.00000   -1.50000
H36C  2    0.635394    0.822902    0.217859    11.00000   -1.50000
AFIX   0
C37   1    0.920821    0.752072    0.503167    11.00000    0.02584    0.03267 =
         0.02452   -0.00063    0.00085    0.00470
C38   1    0.941464    0.836003    0.495844    11.00000    0.03471    0.02857 =
         0.03662   -0.00254   -0.00412   -0.00657
C39   1    0.994343    0.865107    0.519871    11.00000    0.04278    0.03743 =
         0.04646   -0.00869   -0.00646   -0.00754
AFIX  43
H39   2    1.006932    0.919973    0.513688    11.00000   -1.20000
AFIX   0
C40   1    1.029520    0.816237    0.552796    11.00000    0.03730    0.05260 =
         0.04132   -0.00730   -0.00202   -0.01012
C41   1    1.009029    0.735141    0.560929    11.00000    0.03100    0.05328 =
         0.03109   -0.00022   -0.00726    0.00840
AFIX  43
H41   2    1.031390    0.700884    0.583034    11.00000   -1.20000
AFIX   0
C42   1    0.956044    0.702620    0.537244    11.00000    0.03847    0.03189 =
         0.02803    0.00409    0.00193    0.00525
C43   1    0.907710    0.893902    0.460332    11.00000    0.04966    0.02458 =
         0.06110    0.00457   -0.01037   -0.00235
AFIX 137
H43A  2    0.904942    0.868265    0.429066    11.00000   -1.50000
H43B  2    0.928580    0.947085    0.459433    11.00000   -1.50000
H43C  2    0.867986    0.903443    0.469751    11.00000   -1.50000
AFIX   0
C44   1    1.087606    0.848443    0.578433    11.00000    0.05110    0.08176 =
         0.07011   -0.01751   -0.00985   -0.01502
AFIX 137
H44A  2    1.078806    0.886063    0.603859    11.00000   -1.50000
H44B  2    1.110041    0.878413    0.556115    11.00000   -1.50000
H44C  2    1.110913    0.801335    0.591629    11.00000   -1.50000
AFIX   0
C45   1    0.939248    0.613242    0.547714    11.00000    0.05133    0.05027 =
         0.03895    0.00654   -0.00460    0.01323
AFIX 137
H45A  2    0.897725    0.611114    0.554021    11.00000   -1.50000
H45B  2    0.963987    0.593096    0.575307    11.00000   -1.50000
H45C  2    0.945232    0.578044    0.520547    11.00000   -1.50000
AFIX   0
C46   1    0.668064    0.937855    0.467968    11.00000    0.02512    0.03260 =
         0.02559    0.00257    0.00147    0.00693
C47   1    0.610267    0.940293    0.486160    11.00000    0.02784    0.03084 =
         0.02915    0.00345    0.00107    0.00794
C48   1    0.592416    1.012277    0.510012    11.00000    0.03091    0.04245 =
         0.03264    0.00293    0.00782    0.01138
AFIX  43
H48   2    0.555166    1.011771    0.522392    11.00000   -1.20000
AFIX   0
C49   1    0.627309    1.084006    0.516094    11.00000    0.03760    0.03721 =
         0.03109   -0.00435   -0.00349    0.01361
C50   1    0.682859    1.083230    0.497691    11.00000    0.04257    0.02877 =
         0.03165   -0.00147   -0.00798    0.00315
AFIX  43
H50   2    0.707144    1.131214    0.501243    11.00000   -1.20000
AFIX   0
C51   1    0.703421    1.012372    0.473943    11.00000    0.03128    0.03545 =
         0.02371    0.00349   -0.00397    0.00595
C52   1    0.569224    0.865054    0.481032    11.00000    0.03110    0.04592 =
         0.05864   -0.00206    0.01163   -0.00006
AFIX 137
H52A  2    0.563933    0.847980    0.447959    11.00000   -1.50000
H52B  2    0.530900    0.879833    0.491660    11.00000   -1.50000
H52C  2    0.586510    0.819087    0.500187    11.00000   -1.50000
AFIX   0
C53   1    0.605943    1.161089    0.542133    11.00000    0.06001    0.04167 =
         0.06145   -0.01552   -0.00800    0.02674
AFIX 137
H53A  2    0.586675    1.143053    0.569689    11.00000   -1.50000
H53B  2    0.577843    1.192556    0.520918    11.00000   -1.50000
H53C  2    0.639776    1.196483    0.552284    11.00000   -1.50000
AFIX   0
C54   1    0.766067    1.016667    0.458423    11.00000    0.03348    0.04421 =
         0.04992   -0.01022    0.00701   -0.00413
AFIX 137
H54A  2    0.793455    0.988467    0.481732    11.00000   -1.50000
H54B  2    0.777828    1.074980    0.455801    11.00000   -1.50000
H54C  2    0.766912    0.989298    0.427827    11.00000   -1.50000
AFIX   0
C55   1    0.825946    0.841056    0.288168    11.00000    0.03374    0.02878 =
         0.02056    0.00022    0.00228   -0.00313
C56   1    0.830972    0.801520    0.243265    11.00000    0.03611    0.03852 =
         0.02406    0.00356    0.00186   -0.00519
C57   1    0.858482    0.843457    0.207731    11.00000    0.05320    0.06610 =
         0.02012   -0.00511    0.01167   -0.01771
AFIX  43
H57   2    0.862038    0.816124    0.178660    11.00000   -1.20000
AFIX   0
C58   1    0.880837    0.924971    0.214308    11.00000    0.06489    0.07280 =
         0.02194    0.00566    0.00485   -0.03546
C59   1    0.874688    0.963900    0.257396    11.00000    0.05785    0.05553 =
         0.03238    0.00966   -0.00281   -0.02854
AFIX  43
H59   2    0.888794    1.019106    0.262095    11.00000   -1.20000
AFIX   0
C60   1    0.848030    0.923665    0.294440    11.00000    0.04334    0.03411 =
         0.02372    0.00070    0.00058   -0.00917
C61   1    0.805434    0.714652    0.231975    11.00000    0.06033    0.03672 =
         0.02355   -0.00693    0.00453   -0.00143
AFIX 137
H61A  2    0.826207    0.673601    0.252788    11.00000   -1.50000
H61B  2    0.810399    0.700716    0.199166    11.00000   -1.50000
H61C  2    0.763400    0.714208    0.236767    11.00000   -1.50000
AFIX   0
C62   1    0.911375    0.970353    0.174825    11.00000    0.11755    0.11329 =
         0.04015    0.00621    0.01724   -0.07600
AFIX 137
H62A  2    0.953759    0.958587    0.178521    11.00000   -1.50000
H62B  2    0.905020    1.030427    0.177156    11.00000   -1.50000
H62C  2    0.894528    0.950551    0.143998    11.00000   -1.50000
AFIX   0
LI1   3    0.799749    0.823438    0.420153    11.00000    0.03322    0.02666 =
         0.02950   -0.00368   -0.00247   -0.00375

O0AA  4    0.845853    1.196554    0.606924    11.00000    0.07814    0.05215 =
         0.05070    0.00127    0.01171   -0.00136
PART 1
O5    4    0.894640    1.168446    0.721383    21.00000    0.08666    0.12046 =
         0.08275   -0.04656   -0.01639    0.01584

PART 0
PART 2
O5A   4    0.864466    1.200443    0.715708   -21.00000    0.08072    0.05008 =
         0.03548   -0.00041    0.01523   -0.03442

PART 0
PART 1
O6    4    0.892485    1.027588    0.645851    31.00000    0.05372    0.04274 =
         0.08427    0.00958    0.00682   -0.00811

PART 0
PART 2
O6A   4    0.904316    1.040138    0.671428   -31.00000    0.07842    0.04960 =
         0.11749   -0.02222   -0.05253    0.01372

PART 0
PART 1
O7    4    0.769994    1.077419    0.668390    41.00000    0.07169    0.07130 =
         0.07352    0.04013   -0.02484   -0.02920

PART 0
PART 2
O7A   4    0.771395    1.107425    0.674890   -41.00000    0.05778    0.07036 =
         0.03393    0.01110    0.00785    0.01164
PART 0
C79   1    0.834242    1.283569    0.604515    11.00000    0.13149    0.07047 =
         0.07337    0.00780    0.04429    0.01444
AFIX  23
H79A  2    0.871036    1.315680    0.611860    11.00000   -1.20000
H79B  2    0.805729    1.299461    0.627078    11.00000   -1.20000
AFIX   0
C80   1    0.808319    1.300120    0.553625    11.00000    0.15684    0.10386 =
         0.09111    0.03417    0.01121    0.02395
AFIX  23
H80A  2    0.765746    1.286643    0.549399    11.00000   -1.20000
H80B  2    0.814034    1.358817    0.544600    11.00000   -1.20000
AFIX   0
C81   1    0.842784    1.243182    0.526061    11.00000    0.14432    0.09266 =
         0.05166    0.01465    0.01191   -0.02328
AFIX  23
H81A  2    0.878707    1.270866    0.516689    11.00000   -1.20000
H81B  2    0.818895    1.223465    0.497463    11.00000   -1.20000
AFIX   0
C82   1    0.858555    1.171631    0.559761    11.00000    0.08782    0.08844 =
         0.05875   -0.01392    0.00672    0.00000
AFIX  23
H82A  2    0.835181    1.121741    0.549748    11.00000   -1.20000
H82B  2    0.900891    1.157770    0.559673    11.00000   -1.20000
AFIX   0

PART 1
C83   1    0.950370    1.017491    0.625941    31.00000    0.06587    0.09566 =
         0.12281    0.01814    0.02900    0.01144
AFIX  23
H83A  2    0.943722    0.999643    0.592677    31.00000   -1.20000
H83B  2    0.971352    1.071480    0.626909    31.00000   -1.20000
AFIX   0

PART 0
PART 2
C83A  1    0.961080    1.040163    0.695250   -31.00000    0.05479    0.05625 =
         0.11171   -0.00931   -0.03263    0.00909
AFIX  23
H83C  2    0.960019    1.054181    0.728929   -31.00000   -1.20000
H83D  2    0.987464    1.079592    0.680776   -31.00000   -1.20000
AFIX   0

PART 0
PART 1
C84   1    0.982667    0.962139    0.650042    31.00000    0.07695    0.11099 =
         0.10578   -0.00599    0.01908    0.01433
AFIX  23
H84A  2    0.997784    0.983619    0.681369    31.00000   -1.20000
H84B  2    1.016147    0.943409    0.632942    31.00000   -1.20000
AFIX   0

PART 0
PART 2
C84A  1    0.980781    0.947316    0.688608   -31.00000    0.06710    0.06622 =
         0.21827    0.00087   -0.04134    0.00765
AFIX  23
H84C  2    1.005977    0.944007    0.662227   -31.00000   -1.20000
H84D  2    1.004257    0.928024    0.717502   -31.00000   -1.20000
AFIX   0

PART 0
PART 1
C85   1    0.942746    0.900866    0.653468    31.00000    0.07660    0.08226 =
         0.06844   -0.01513   -0.01634    0.01322
AFIX  23
H85A  2    0.957529    0.860180    0.677801    31.00000   -1.20000
H85B  2    0.935416    0.871356    0.623046    31.00000   -1.20000
AFIX   0

PART 0
PART 2
C85A  1    0.932375    0.896688    0.679421   -31.00000    0.03120    0.05705 =
         0.09463   -0.01586    0.00840    0.01423
AFIX  23
H85C  2    0.913477    0.881767    0.708124   -31.00000   -1.20000
H85D  2    0.941168    0.845922    0.661733   -31.00000   -1.20000
AFIX   0

PART 0
PART 1
C86   1    0.880843    0.944837    0.668059    31.00000    0.06369    0.03799 =
         0.05362    0.00904   -0.00630   -0.01293
AFIX  23
H86A  2    0.844960    0.917182    0.653241    31.00000   -1.20000
H86B  2    0.879174    0.948687    0.702521    31.00000   -1.20000
AFIX   0

PART 0
PART 2
C86A  1    0.893576    0.967484    0.645924   -31.00000    0.10831    0.06299 =
         0.16362   -0.03525   -0.06652    0.01964
AFIX  23
H86C  2    0.907953    0.971726    0.614338   -31.00000   -1.20000
H86D  2    0.851022    0.953766    0.642470   -31.00000   -1.20000
AFIX   0

PART 0
PART 1
C87   1    0.717759    1.092104    0.638251    41.00000    0.07035    0.11410 =
         0.08505    0.04830   -0.02536   -0.02551
AFIX  23
H87A  2    0.718110    1.060353    0.608565    41.00000   -1.20000
H87B  2    0.713085    1.152002    0.630765    41.00000   -1.20000
AFIX   0

PART 0
PART 2
C87A  1    0.728644    1.086756    0.632953   -41.00000    0.06802    0.08504 =
         0.04452    0.00916    0.00846    0.00004
AFIX  23
H87C  2    0.748515    1.051512    0.610779   -41.00000   -1.20000
H87D  2    0.715761    1.138670    0.616400   -41.00000   -1.20000
AFIX   0

PART 0
PART 1
C88   1    0.670011    1.062374    0.666268    41.00000    0.08245    0.13898 =
         0.09493    0.04706   -0.01808   -0.04195
AFIX  23
H88A  2    0.645292    1.109582    0.674924    41.00000   -1.20000
H88B  2    0.644573    1.021715    0.647943    41.00000   -1.20000
AFIX   0

PART 0
PART 2
C88A  1    0.672867    1.039187    0.648884   -41.00000    0.06939    0.10487 =
         0.05219    0.02187    0.01205   -0.00754
AFIX  23
H88C  2    0.642352    1.078261    0.658046   -41.00000   -1.20000
H88D  2    0.655371    1.001310    0.624034   -41.00000   -1.20000
AFIX   0

PART 0
PART 1
C89   1    0.699252    1.023074    0.708630    41.00000    0.10504    0.17635 =
         0.10843    0.07024   -0.02773   -0.05776
AFIX  23
H89A  2    0.694373    1.057740    0.736665    41.00000   -1.20000
H89B  2    0.681967    0.967587    0.713472    41.00000   -1.20000
AFIX   0

PART 0
PART 2
C89A  1    0.702004    0.990696    0.691731   -41.00000    0.08238    0.12386 =
         0.06752    0.03836    0.01371   -0.01017
AFIX  23
H89C  2    0.724288    0.941693    0.682095   -41.00000   -1.20000
H89D  2    0.672844    0.973046    0.713375   -41.00000   -1.20000
AFIX   0

PART 0
PART 1
C90   1    0.751841    1.016478    0.702526    41.00000    0.09778    0.13284 =
         0.11897    0.08448   -0.03943   -0.05622
AFIX  23
H90A  2    0.759485    0.959673    0.691164    41.00000   -1.20000
H90B  2    0.775817    1.024463    0.732942    41.00000   -1.20000
AFIX   0

PART 0
PART 2
C90A  1    0.751212    1.073127    0.717555   -41.00000    0.06661    0.12376 =
         0.05435    0.02679    0.01125    0.01480
AFIX  23
H90C  2    0.729545    1.114788    0.734806   -41.00000   -1.20000
H90D  2    0.784162    1.050069    0.738687   -41.00000   -1.20000
AFIX   0

PART 0
PART 1
C91   1    0.947201    1.143259    0.747400    21.00000    0.06964    0.07426 =
         0.06423   -0.00087    0.00203   -0.02415
AFIX  23
H91A  2    0.980294    1.144138    0.727255    21.00000   -1.20000
H91B  2    0.943026    1.085995    0.759402    21.00000   -1.20000
AFIX   0

PART 0
PART 2
C91A  1    0.851731    1.189590    0.763310   -21.00000    0.11148    0.06784 =
         0.04460   -0.00280    0.02573   -0.03419
AFIX  23
H91C  2    0.812671    1.214188    0.767314   -21.00000   -1.20000
H91D  2    0.849549    1.129359    0.770152   -21.00000   -1.20000
AFIX   0

PART 0
PART 1
C92   1    0.958699    1.202173    0.787110    21.00000    0.08779    0.06485 =
         0.04691   -0.00226    0.01161   -0.04589
AFIX  23
H92A  2    0.958799    1.172023    0.817356    21.00000   -1.20000
H92B  2    0.997783    1.228549    0.785795    21.00000   -1.20000
AFIX   0

PART 0
PART 2
C92A  1    0.892599    1.225039    0.794546   -21.00000    0.17718    0.19868 =
         0.05123    0.00100    0.01986   -0.12246
AFIX  23
H92C  2    0.914928    1.181957    0.813510   -21.00000   -1.20000
H92D  2    0.873601    1.262736    0.816025   -21.00000   -1.20000
AFIX   0

PART 0
PART 1
C93   1    0.914482    1.263314    0.784054    21.00000    0.13108    0.12092 =
         0.10971   -0.02831   -0.00969   -0.00611
AFIX  23
H93A  2    0.931941    1.319720    0.784270    21.00000   -1.20000
H93B  2    0.889692    1.258556    0.810626    21.00000   -1.20000
AFIX   0

PART 0
PART 2
C93A  1    0.935523    1.276227    0.763440   -21.00000    0.09341    0.11485 =
         0.03504   -0.00917    0.01732   -0.05797
AFIX  23
H93C  2    0.941894    1.333563    0.775507   -21.00000   -1.20000
H93D  2    0.974148    1.248163    0.762964   -21.00000   -1.20000
AFIX   0

PART 0
PART 1
C94   1    0.879336    1.246585    0.738671    21.00000    0.14269    0.13780 =
         0.12716   -0.03755   -0.01846    0.02989
AFIX  23
H94A  2    0.836791    1.247494    0.743244    21.00000   -1.20000
H94B  2    0.886987    1.290374    0.715627    21.00000   -1.20000
AFIX   0

PART 0
PART 2
C94A  1    0.903881    1.276311    0.717833   -21.00000    0.08043    0.05229 =
         0.04208   -0.01103    0.01459   -0.03338
AFIX  23
H94C  2    0.931540    1.273479    0.693111   -21.00000   -1.20000
H94D  2    0.879986    1.327579    0.713109   -21.00000   -1.20000
AFIX   0
PART 0
LI3   3    0.850193    1.127947    0.663410    11.00000    0.08211    0.04237 =
         0.05432   -0.00084   -0.00454   -0.00639

O1    4    0.572502    0.349889    0.462356    11.00000    0.04713    0.05493 =
         0.05499   -0.00604    0.01716   -0.01392
O2    4    0.670448    0.284264    0.396429    11.00000    0.05209    0.03542 =
         0.08474   -0.01558    0.01744   -0.01167
PART 1
O3    4    0.576177    0.401910    0.355380    61.00000    0.05245    0.04512 =
         0.05464    0.00343    0.00031    0.00630

PART 0
O4    4    0.538185    0.214384    0.381016    11.00000    0.05268    0.05281 =
         0.03722    0.00787   -0.00758   -0.00171
C63   1    0.515340    0.356881    0.480317    11.00000    0.05219    0.06811 =
         0.08318   -0.01265    0.02665   -0.00089
AFIX  23
H63A  2    0.493776    0.303502    0.476371    11.00000   -1.20000
H63B  2    0.491628    0.400626    0.463030    11.00000   -1.20000
AFIX   0
C64   1    0.525585    0.378976    0.531669    11.00000    0.08777    0.08617 =
         0.07463   -0.00562    0.02826    0.00912
AFIX  23
H64A  2    0.497568    0.422549    0.539833    11.00000   -1.20000
H64B  2    0.520455    0.329474    0.551507    11.00000   -1.20000
AFIX   0
C65   1    0.586869    0.409829    0.538798    11.00000    0.10722    0.08613 =
         0.08127   -0.03309    0.02065   -0.01988
AFIX  23
H65A  2    0.608842    0.379696    0.565133    11.00000   -1.20000
H65B  2    0.587154    0.469885    0.546480    11.00000   -1.20000
AFIX   0
C66   1    0.615146    0.395406    0.493970    11.00000    0.08268    0.08144 =
         0.09419   -0.02300    0.02281   -0.04851
AFIX  23
H66A  2    0.625068    0.449139    0.479716    11.00000   -1.20000
H66B  2    0.651818    0.362624    0.500313    11.00000   -1.20000
AFIX   0
C67   1    0.718785    0.344943    0.398196    11.00000    0.07965    0.07194 =
         0.15918   -0.05614    0.06227   -0.04744
AFIX  23
H67A  2    0.738791    0.348945    0.430428    11.00000   -1.20000
H67B  2    0.703799    0.400649    0.388320    11.00000   -1.20000
AFIX   0
C68   1    0.760985    0.311878    0.364019    11.00000    0.08385    0.06167 =
         0.15313   -0.03060    0.07009   -0.02552
AFIX  23
H68A  2    0.751205    0.335068    0.332117    11.00000   -1.20000
H68B  2    0.802284    0.326362    0.374821    11.00000   -1.20000
AFIX   0
C69   1    0.752404    0.221322    0.364063    11.00000    0.04753    0.07463 =
         0.13578   -0.01550    0.02789   -0.00871
AFIX  23
H69A  2    0.781287    0.194728    0.387472    11.00000   -1.20000
H69B  2    0.757618    0.197928    0.332640    11.00000   -1.20000
AFIX   0
C70   1    0.689785    0.206156    0.376735    11.00000    0.05963    0.03827 =
         0.06011    0.00035    0.00469    0.00179
AFIX  23
H70A  2    0.663671    0.190694    0.348399    11.00000   -1.20000
H70B  2    0.689168    0.160758    0.400115    11.00000   -1.20000
AFIX   0

PART 1
C71   1    0.606839    0.414455    0.312862    61.00000    0.05447    0.06075 =
         0.05401    0.00790    0.00220    0.00605
AFIX  23
H71A  2    0.624828    0.361707    0.303434    61.00000   -1.20000
H71B  2    0.638412    0.456517    0.318734    61.00000   -1.20000
AFIX   0

C72   1    0.562118    0.443387    0.275472    61.00000    0.08602    0.05347 =
         0.05964   -0.00041   -0.01226    0.02018
AFIX  23
H72A  2    0.539730    0.395855    0.260775    61.00000   -1.20000
H72B  2    0.580920    0.474123    0.250797    61.00000   -1.20000
AFIX   0

C73   1    0.522232    0.499869    0.300491    61.00000    0.06111    0.04396 =
         0.06236   -0.01148   -0.02055    0.00388
AFIX  23
H73A  2    0.481619    0.499333    0.284754    61.00000   -1.20000
H73B  2    0.537172    0.557728    0.301481    61.00000   -1.20000
AFIX   0

C74   1    0.523957    0.462713    0.350484    61.00000    0.06322    0.05872 =
         0.06782   -0.00849   -0.00939    0.01439
AFIX  23
H74A  2    0.529524    0.507243    0.374441    61.00000   -1.20000
H74B  2    0.486679    0.433158    0.354675    61.00000   -1.20000
AFIX   0

PART 0
C75   1    0.500879    0.204751    0.337351    11.00000    0.09163    0.09617 =
         0.04046    0.00893   -0.02580    0.00887
AFIX  23
H75A  2    0.522058    0.223160    0.310431    11.00000   -1.20000
H75B  2    0.464687    0.238651    0.338038    11.00000   -1.20000
AFIX   0
C76   1    0.485131    0.112758    0.332469    11.00000    0.06224    0.08527 =
         0.06522   -0.03058   -0.01369    0.01064
AFIX  23
H76A  2    0.513407    0.082794    0.314246    11.00000   -1.20000
H76B  2    0.444781    0.105180    0.316936    11.00000   -1.20000
AFIX   0
C77   1    0.489344    0.082727    0.383491    11.00000    0.03439    0.06404 =
         0.08528   -0.00974    0.00768    0.00518
AFIX  23
H77A  2    0.451853    0.092221    0.397638    11.00000   -1.20000
H77B  2    0.499339    0.022838    0.385653    11.00000   -1.20000
AFIX   0
C78   1    0.538925    0.135888    0.407549    11.00000    0.05881    0.05005 =
         0.04483    0.00404    0.00489   -0.00374
AFIX  23
H78A  2    0.532075    0.146457    0.440767    11.00000   -1.20000
H78B  2    0.577394    0.107525    0.406737    11.00000   -1.20000
AFIX   0
LI2   3    0.587112    0.312187    0.399469    11.00000    0.06354    0.03889 =
         0.05803    0.00618    0.01654    0.01709

PART 1
O9    4    0.659032    0.221657    0.244690    51.00000    0.18892    0.08864 =
         0.12396   -0.02013    0.03690   -0.03336
PART 0
PART 2
O9A   4    0.632503    0.215122    0.244854   -51.00000    0.09182    0.06842 =
         0.17026   -0.00114    0.03784   -0.04623

PART 0
PART 1
C95   1    0.615299    0.154973    0.235482    51.00000    0.11806    0.06903 =
         0.08716    0.01656    0.01383    0.00955
AFIX  23
H95A  2    0.574695    0.177408    0.234033    51.00000   -1.20000
H95B  2    0.620035    0.111806    0.260279    51.00000   -1.20000
AFIX   0

PART 0
PART 2
C95A  1    0.662971    0.262928    0.211070   -51.00000    0.09182    0.06842 =
         0.17026   -0.00114    0.03784   -0.04623
AFIX  23
H95C  2    0.703494    0.277392    0.224084   -51.00000   -1.20000
H95D  2    0.641269    0.314662    0.201934   -51.00000   -1.20000
AFIX   0

PART 0
PART 1
C96   1    0.628532    0.118719    0.186920    51.00000    0.13397    0.08101 =
         0.09888   -0.00481    0.02684    0.00594
AFIX  23
H96A  2    0.601691    0.142574    0.161098    51.00000   -1.20000
H96B  2    0.624597    0.057392    0.186434    51.00000   -1.20000
AFIX   0

PART 0
PART 2
C96A  1    0.663843    0.201587    0.167778   -51.00000    0.09182    0.06842 =
         0.17026   -0.00114    0.03784   -0.04623
AFIX  23
H96C  2    0.626019    0.203413    0.147678   -51.00000   -1.20000
H96D  2    0.696396    0.215382    0.148444   -51.00000   -1.20000
AFIX   0

PART 0
PART 1
C97   1    0.693901    0.145688    0.182632    51.00000    0.19228    0.23661 =
         0.22812   -0.10455    0.11035   -0.09421
AFIX  23
H97A  2    0.719637    0.096584    0.180090    51.00000   -1.20000
H97B  2    0.696742    0.181817    0.154851    51.00000   -1.20000
AFIX   0

PART 0
PART 2
C97A  1    0.672699    0.122750    0.189452   -51.00000    0.09182    0.06842 =
         0.17026   -0.00114    0.03784   -0.04623
AFIX  23
H97C  2    0.714255    0.115136    0.202262   -51.00000   -1.20000
H97D  2    0.661340    0.077109    0.167146   -51.00000   -1.20000
AFIX   0

PART 0
PART 1
C98   1    0.708740    0.187646    0.222825    51.00000    0.14863    0.16064 =
         0.22000   -0.07656    0.06701   -0.05664
AFIX  23
H98A  2    0.735487    0.233786    0.216105    51.00000   -1.20000
H98B  2    0.730824    0.149809    0.245466    51.00000   -1.20000
AFIX   0

PART 0
PART 2
C98A  1    0.629632    0.127204    0.230659   -51.00000    0.09182    0.06842 =
         0.17026   -0.00114    0.03784   -0.04623
AFIX  23
H98C  2    0.588919    0.111129    0.218991   -51.00000   -1.20000
H98D  2    0.643633    0.090455    0.257209   -51.00000   -1.20000
AFIX   0

C71A  1    0.563363    0.375165    0.296597   -61.00000    0.03732    0.03239 =
         0.03843    0.00031   -0.00408   -0.00339
AFIX  23
H71C  2    0.531844    0.344341    0.277686   -61.00000   -1.20000
H71D  2    0.601445    0.346150    0.294922   -61.00000   -1.20000
AFIX   0
O3A   4    0.549765    0.385739    0.344653   -61.00000    0.03813    0.02893 =
         0.03487   -0.00043   -0.00766    0.00209
C74A  1    0.536629    0.470117    0.359054   -61.00000    0.02418    0.02946 =
         0.03852   -0.00278   -0.00969   -0.00069
AFIX  23
H74C  2    0.571335    0.496311    0.376635   -61.00000   -1.20000
H74D  2    0.503044    0.471044    0.378699   -61.00000   -1.20000
AFIX   0
C73A  1    0.520758    0.513814    0.311185   -61.00000    0.05778    0.03293 =
         0.03501   -0.00146   -0.01792   -0.00065
AFIX  23
H73C  2    0.526579    0.574733    0.313671   -61.00000   -1.20000
H73D  2    0.479595    0.502033    0.298669   -61.00000   -1.20000
AFIX   0
C72A  1    0.566819    0.472022    0.279643   -61.00000    0.07749    0.03165 =
         0.04657    0.00249    0.00145   -0.00598
AFIX  23
H72C  2    0.606905    0.495320    0.286675   -61.00000   -1.20000
H72D  2    0.554463    0.478247    0.245646   -61.00000   -1.20000
AFIX   0
HKLF 4

REM  aral246_rered_xprep in P21/c #14
REM R1 =  0.0607 for   10127 Fo > 4sig(Fo)  and  0.1366 for all   17853 data
REM   1275 parameters refined using    333 restraints

END

WGHT      0.0287      0.0000

REM Highest difference peak  0.407,  deepest hole -0.407,  1-sigma level  0.078
Q1    1   0.8993  1.1598  0.7642  11.00000  0.05    0.41
Q2    1   0.6564  0.1578  0.1616  11.00000  0.05    0.36
Q3    1   0.6031  0.2993  0.2191  11.00000  0.05    0.33
Q4    1   0.9408  1.1992  0.8003  11.00000  0.05    0.31
Q5    1   0.8603  0.6341  0.4072  11.00000  0.05    0.31
Q6    1   0.9391  0.8771  0.6620  11.00000  0.05    0.31
Q7    1   0.9200  1.3034  0.7778  11.00000  0.05    0.31
Q8    1   0.8214  0.7390  0.4432  11.00000  0.05    0.30
Q9    1   0.9004  1.2585  0.5994  11.00000  0.05    0.30
Q10   1   0.9576  1.2382  0.7796  11.00000  0.05    0.30
Q11   1   0.7841  0.2607  0.4006  11.00000  0.05    0.29
Q12   1   0.9385  1.0011  0.2399  11.00000  0.05    0.28
Q13   1   0.9245  0.9815  0.6191  11.00000  0.05    0.28
Q14   1   0.9970  0.6605  0.4186  11.00000  0.05    0.28
Q15   1   0.6778  0.3210  0.1969  11.00000  0.05    0.28
Q16   1   0.6993  0.8624  0.5643  11.00000  0.05    0.27
Q17   1   0.8768  0.6963  0.4221  11.00000  0.05    0.27
Q18   1   0.4981  0.7781  0.3994  11.00000  0.05    0.27
Q19   1   0.8547  1.2137  0.7367  11.00000  0.05    0.27
Q20   1   0.7793  0.8602  0.4783  11.00000  0.05    0.26
;
_shelx_res_checksum               32603
_shelx_hkl_file
;
   0   0   5    0.89    0.43
   0   0   6  771.54    6.97
   0   0   7    0.69    0.49
   0   0   8  117.66    3.14
   0   0   9   -0.05    0.55
   0   0  10   37.88    2.07
   0   0  11    0.68    0.70
   0   0  12    3.32    0.95
   0   0  13    0.62    0.92
   0   0  14    0.40    0.85
   0   0  15    2.69    1.23
   0   0  16   50.60    3.11
   0   0  17    7.67    1.70
   0   0  18   81.69    4.27
   0   0 -19    2.38    0.71
   0   0  19    4.95    1.65
   0   0 -20    3.09    0.74
   0   0  20    7.90    2.01
   0   0 -21    2.84    0.80
   0   0  21    2.53    1.59
   0   0  22   77.92    4.64
   0   0  23    3.34    1.54
   0   0  24   11.76    2.43
   0   0  25    1.08    1.67
   0   0  26    3.65    1.86
   0   0  27   -0.82    1.58
   0   0  28   39.33    4.02
   0   0  29    0.14    1.85
   0   0  30    7.71    2.68
   0   0  31    2.94    2.29
   0   0  32    9.09    2.47
   0   0  33   -3.68    2.33
   0  -1   5   32.04    1.30
   0   1   5   32.73    1.40
   0   1  -6    3.26    0.32
   0   1   6    3.55    0.62
   0  -1   6    4.08    0.68
   0   1  -7   15.31    0.62
   0  -1   7   14.42    1.10
   0   1   7   15.84    1.20
   0   1   8  167.18    3.87
   0   1  -8  162.44    2.07
   0  -1   8  160.34    3.71
   0   1  -9   47.81    1.18
   0   1   9   44.85    2.18
   0  -1   9   42.57    2.07
   0  -1  10    2.83    0.73
   0   1  10    2.70    0.81
   0   1 -10    3.49    0.42
   0   1  11    2.44    0.81
   0  -1  11    1.30    0.59
   0   1 -11    2.37    0.39
   0   1 -12   84.17    1.88
   0   1  12   86.22    3.46
   0  -1  12   86.90    3.39
   0  -1  13   86.93    3.55
   0   1 -13   86.88    2.01
   0   1  13   89.52    3.63
   0  -1  14    5.08    1.17
   0   1  14    5.19    1.24
   0   1 -14    4.66    0.60
   0  -1  15    8.08    1.53
   0   1  15    7.42    1.39
   0   1 -15    7.39    0.72
   0   1  16   30.54    2.53
   0  -1  16   28.55    2.39
   0   1 -16   29.43    1.33
   0  -1  17    3.93    1.34
   0   1  17    1.11    1.04
   0   1 -17    2.82    0.57
   0   1 -18   28.88    1.41
   0  -1  18   30.54    2.59
   0   1  18   27.35    2.52
   0   1 -19   16.40    1.17
   0   1  19   20.20    2.43
   0  -1  19   20.14    2.33
   0   1 -20    2.82    0.63
   0   1  20    0.83    1.19
   0  -1  20    3.03    1.50
   0  -1  21    1.53    1.57
   0   1  21    1.44    1.47
   0   1  22   50.52    3.88
   0  -1  22   51.06    3.72
   0  -1  23   16.28    2.46
   0   1  23   18.46    2.71
   0  -1  24   51.81    4.08
   0   1  24   49.45    4.06
   0   1  25   -0.96    1.75
   0  -1  25   -0.84    1.70
   0   1  26    0.93    1.58
   0  -1  26    0.14    1.69
   0   1  27   -1.06    1.53
   0  -1  27   -1.87    1.94
   0   1  28    2.06    2.04
   0  -1  28   -0.03    1.84
   0  -1  29   -1.07    1.83
   0   1  29    2.15    1.91
   0  -1  30   22.08    3.50
   0   1  30   27.66    3.70
   0   1  31    6.62    2.81
   0  -1  31   -1.36    1.59
   0  -1  32    2.39    1.73
   0   1  32   -1.51    2.24
   0  -1  33    2.19    2.36
   0   1  33   -1.72    1.76
   0   2  -3   90.31    1.44
   0  -2   3   90.51    1.42
   0   2  -4    3.84    0.37
   0  -2   4    3.23    0.62
   0  -2   4    3.08    0.55
   0  -2   5  101.01    1.51
   0  -2   5   99.43    2.45
   0   2  -5   98.93    1.71
   0  -2   6   47.28    1.06
   0  -2   6   43.29    1.79
   0  -2   7  235.43    2.32
   0   2   7  224.69    4.58
   0  -2   7  221.76    4.20
   0   2   8  145.47    3.86
   0   2  -8  146.96    2.00
   0  -2   8  145.97    1.87
   0  -2   8  137.08    3.48
   0  -2   9   25.79    1.64
   0   2   9   23.94    1.74
   0   2  -9   26.39    0.90
   0   2  10    0.32    0.64
   0  -2  10   -0.28    0.61
   0   2 -10    0.07    0.23
   0   2  11   21.17    1.77
   0  -2  11   20.19    1.64
   0   2 -11   19.24    0.86
   0   2  12    1.94    0.95
   0   2 -12    2.47    0.41
   0  -2  12    2.77    0.94
   0   2  13    0.87    0.88
   0   2 -13    0.63    0.32
   0  -2  13    0.68    0.88
   0   2 -14    0.74    0.36
   0   2  14    1.26    1.03
   0  -2  14    1.06    0.97
   0   2 -15  102.52    2.29
   0  -2  15   95.09    4.03
   0   2  15  102.11    4.38
   0   2  16    5.31    1.40
   0  -2  16    3.23    1.18
   0   2 -16    3.92    0.55
   0   2  17   49.37    3.30
   0   2 -17   53.37    1.74
   0  -2  17   49.95    3.23
   0   2  18   12.60    1.90
   0  -2  18   17.02    2.13
   0   2 -18   13.16    0.98
   0   2  19    3.15    1.15
   0  -2  19    6.52    1.54
   0   2 -19    6.59    0.70
   0   2  20    1.60    1.21
   0  -2  20    0.94    1.32
   0   2  21   61.60    4.16
   0  -2  21   65.82    4.18
   0  -2  22   40.36    3.31
   0   2  22   37.02    3.38
   0   2  23   11.92    2.09
   0  -2  23   13.40    2.51
   0   2  24   -2.40    1.82
   0  -2  24    2.73    1.75
   0   2  25    1.83    1.75
   0  -2  25    0.98    1.64
   0  -2  26   -0.07    1.57
   0   2  26   -1.91    1.68
   0   2  27   -1.32    1.66
   0  -2  27   -1.25    1.79
   0   2  28   14.85    2.95
   0  -2  28   18.87    2.98
   0  -2  29    5.14    1.88
   0   2  29    4.59    2.15
   0  -2  30    2.87    2.07
   0   2  30    2.70    2.16
   0   2  31   -1.88    1.75
   0  -2  31    0.02    1.57
   0   2  32   -0.04    2.17
   0  -2  32    2.28    1.73
   0  -2  33    0.42    1.99
   0   2  33    0.02    1.84
   0  -3   0   -0.11    0.39
   0  -3   0   -0.09    0.35
   0   3  -1   14.88    0.85
   0  -3   1   12.67    0.79
   0  -3   1   13.39    0.95
   0   3  -2    0.37    0.35
   0  -3   2   -0.05    0.41
   0  -3   2    0.02    0.29
   0  -3   3    4.24    0.45
   0   3  -3    4.31    0.50
   0  -3   3    5.30    0.82
   0   3  -4   11.46    0.69
   0  -3   4   10.72    0.97
   0  -3   4   11.91    1.13
   0  -3   4   10.31    0.63
   0  -3   5  127.88    3.13
   0   3  -5  126.78    2.11
   0  -3   5  120.70    2.97
   0  -3   5  115.11    2.04
   0   3  -6    8.38    0.63
   0  -3   6    9.19    1.03
   0  -3   7   48.50    2.10
   0   3  -7   47.97    1.44
   0  -3   7   49.94    1.32
   0   3  -8    4.82    0.58
   0  -3   8    4.05    0.81
   0  -3   8    6.19    0.49
   0  -3   9  186.69    4.48
   0  -3   9  194.13    2.53
   0  -3  10   82.31    3.09
   0  -3  10   79.56    1.63
   0  -3  11   41.35    1.16
   0  -3  11   41.58    2.39
   0  -3  12   68.76    3.14
   0   3  13  120.27    4.59
   0  -3  13  120.49    4.22
   0   3  14    4.21    1.27
   0  -3  14    4.97    1.19
   0   3  15   12.42    1.79
   0  -3  15   11.37    1.67
   0   3  16   21.87    2.29
   0  -3  16   23.56    2.28
   0   3  17    1.62    1.34
   0  -3  17   -0.23    1.01
   0   3 -17    1.58    0.39
   0   3  18   74.28    4.22
   0   3 -18   68.36    1.91
   0  -3  18   72.45    3.94
   0   3  19   81.61    4.58
   0   3 -19   81.90    2.13
   0  -3  19   83.85    4.40
   0   3  20    3.39    1.51
   0  -3  20    3.68    1.45
   0  -3  21    7.74    1.81
   0   3  21    8.46    2.05
   0   3  22    6.60    1.79
   0  -3  22    6.14    1.70
   0   3  23    4.76    1.98
   0  -3  23    7.69    2.03
   0   3  24    8.18    2.12
   0  -3  24    4.46    1.90
   0   3  25    4.37    1.93
   0  -3  25    4.12    1.71
   0   3  26    7.24    2.06
   0  -3  26    7.50    2.12
   0  -3  27    3.01    1.94
   0   3  27    1.77    1.88
   0   3  28   -0.59    1.45
   0  -3  28   -2.11    1.99
   0  -3  29    2.39    2.30
   0   3  29   -0.33    1.93
   0  -3  30   -0.54    1.83
   0   3  30    4.26    2.20
   0  -3  31   -0.92    1.61
   0  -3  32    1.53    1.65
   0  -3  33   -0.11    1.90
   0  -4   0   17.92    1.24
   0  -4   1  142.98    3.24
   0   4  -1  148.56    3.04
   0  -4   2   46.93    1.95
   0   4  -2   48.82    1.71
   0   4  -3    2.13    0.49
   0  -4   3    2.71    0.80
   0   4  -4    6.96    0.68
   0  -4   4    7.16    0.98
   0  -4   5    3.06    0.87
   0   4  -5    2.19    0.47
   0  -4   5    1.00    0.79
   0   4  -6   49.69    1.56
   0  -4   6   47.47    2.30
   0  -4   6   46.26    2.18
   0  -4   7   97.98    3.29
   0   4  -7   99.89    2.18
   0  -4   7   94.66    3.19
   0  -4   8   64.84    2.73
   0   4  -8   62.00    1.82
   0  -4   9    2.86    0.83
   0   4  -9    3.90    0.60
   0  -4  10   34.83    2.17
   0   4 -10   30.58    1.44
   0   4 -11   70.19    2.24
   0  -4  11   75.99    3.22
   0   4 -12   51.87    1.95
   0  -4  12   51.65    2.77
   0  -4  13   47.36    2.71
   0   4 -13   45.88    1.99
   0   4 -14    7.38    0.90
   0  -4  14   12.69    1.76
   0  -4  15   37.66    2.69
   0  -4  16   28.19    2.43
   0  -4  17   21.93    2.22
   0  -4  18    1.78    1.22
   0  -4  19   -2.49    1.51
   0  -4  20    2.56    1.42
   0  -4  21   66.70    4.25
   0  -4  22    6.56    2.19
   0  -4  23    2.16    1.69
   0  -4  24   11.42    2.22
   0  -4  25    1.37    1.72
   0  -4  26    5.25    1.95
   0  -4  27    1.69    1.67
   0  -4  28   -2.29    2.09
   0  -4  29    1.42    1.99
   0  -4  30   -0.07    1.75
   0  -4  31    0.18    1.60
   0  -4  32    7.37    2.37
   0  -5   0    0.76    0.61
   0  -5   1    0.53    0.66
   0  -5  -1    1.00    0.57
   0   5  -2   60.34    2.14
   0  -5   2   57.00    2.35
   0  -5   3   49.40    2.25
   0   5  -3   50.52    1.92
   0  -5   4   21.61    1.61
   0   5  -4   22.43    1.29
   0   5  -5    4.79    0.69
   0  -5   5    5.61    1.13
   0  -5   5    4.09    0.98
   0  -5   6   37.90    2.22
   0  -5   6   34.53    2.08
   0   5  -6   34.62    1.51
   0  -5   7    6.26    1.23
   0   5  -7    6.14    0.70
   0  -5   7    7.57    1.21
   0   5  -8    9.72    0.89
   0  -5   8    9.47    1.38
   0  -5   8   11.02    1.27
   0  -5   9  143.69    4.42
   0   5  -9  149.37    3.05
   0  -5  10   68.61    3.17
   0   5 -10   65.10    2.09
   0   5 -11   16.32    1.15
   0  -5  11   16.86    1.81
   0   5 -12    2.50    0.64
   0  -5  12    2.11    1.08
   0   5 -13   60.66    2.23
   0  -5  13   65.46    3.40
   0   5 -14   16.69    1.30
   0  -5  14   15.10    1.92
   0   5 -15    5.47    0.89
   0  -5  15    7.67    1.59
   0  -5  16    1.36    1.33
   0   5 -16    0.64    0.65
   0   5 -17    1.00    0.66
   0  -5  17    3.04    1.26
   0   5 -18   31.53    1.97
   0  -5  18   37.33    3.09
   0  -5  19   63.65    3.97
   0   5 -19   60.22    2.76
   0  -5  20    9.51    1.89
   0   5 -20    8.87    1.34
   0  -5  21    1.57    1.48
   0   5 -21    1.82    0.87
   0  -5  22    5.23    1.82
   0   5 -22    3.06    0.98
   0  -5  23    2.06    1.66
   0  -5  24    5.96    1.91
   0  -5  25   16.90    2.76
   0  -5  26   15.98    2.84
   0  -5  27    4.40    1.99
   0  -5  28    6.37    2.41
   0  -5  29    9.08    2.53
   0  -5  30    3.18    1.80
   0  -5  31    8.26    2.66
   0  -5  32    5.99    2.66
   0  -6   0  118.45    3.54
   0  -6   1   64.34    2.71
   0  -6  -1   62.87    2.57
   0  -6   2   13.31    1.41
   0  -6   3   13.85    1.40
   0   6  -3   15.42    1.28
   0   6  -4  243.57    4.45
   0  -6   4  247.06    5.42
   0  -6   5   44.71    2.54
   0   6  -5   45.72    1.91
   0   6  -6   20.93    1.36
   0  -6   6   20.01    1.90
   0  -6   6   22.78    1.96
   0   6  -7   15.73    1.18
   0  -6   7   16.64    1.76
   0  -6   7   13.77    1.62
   0  -6   8   -0.35    0.92
   0  -6   8   -1.41    1.29
   0   6  -8    0.32    0.49
   0  -6   9   17.08    1.93
   0   6  -9   18.62    1.31
   0  -6   9   19.26    1.99
   0  -6  10   46.02    2.84
   0   6 -10   45.54    1.90
   0  -6  11   18.12    1.97
   0   6 -11   20.16    1.34
   0  -6  12   23.74    2.18
   0   6 -12   25.98    1.47
   0  -6  13   14.74    1.82
   0   6 -13   16.25    1.30
   0   6 -14    0.36    0.58
   0  -6  14   -0.44    1.09
   0   6 -15   61.97    2.47
   0  -6  15   66.84    3.78
   0   6 -16    4.23    0.86
   0  -6  16    6.05    1.49
   0   6 -17    1.75    0.87
   0  -6  17    1.44    1.27
   0   6 -18    0.99    0.71
   0  -6  18    1.26    1.33
   0   6 -19    8.21    1.26
   0  -6  19    7.70    1.71
   0   6 -20    0.41    0.83
   0  -6  20    0.89    1.35
   0  -6  21   39.96    3.53
   0  -6  22    3.00    1.75
   0  -6  23   -2.05    1.39
   0  -6  24    9.46    2.38
   0  -6  25    1.81    1.57
   0  -6  26    3.04    1.90
   0  -6  27    6.64    2.42
   0  -6  28   10.77    2.72
   0  -6  29    2.94    1.97
   0  -6  30   -1.78    2.16
   0  -6  31    1.00    1.96
   0  -7   0    2.06    1.04
   0  -7   1    7.78    1.27
   0  -7  -1    7.48    1.21
   0  -7   2  168.74    4.73
   0  -7  -2  171.34    4.53
   0  -7   3  379.51    7.11
   0   7  -4   17.39    1.42
   0  -7   4   16.90    1.80
   0   7  -5   35.61    1.89
   0  -7   5   34.37    2.43
   0   7  -6    9.79    1.08
   0  -7   6   11.22    1.72
   0  -7   7   44.54    2.76
   0   7  -7   41.15    1.95
   0  -7   7   41.07    2.70
   0   7  -8   33.34    1.82
   0  -7   8   36.87    2.69
   0  -7   8   32.32    2.44
   0   7  -9    6.56    0.90
   0  -7   9    5.57    1.35
   0  -7   9    5.99    1.41
   0   7 -10   12.49    1.14
   0  -7  10   13.61    1.92
   0  -7  10   13.16    1.79
   0   7 -11    8.61    1.00
   0  -7  11    7.46    1.44
   0   7 -12    5.93    0.94
   0  -7  12    6.55    1.46
   0   7 -13    0.48    0.64
   0  -7  13   -0.32    1.10
   0  -7  14    0.80    1.20
   0   7 -14    1.45    0.64
   0  -7  15    1.87    1.31
   0   7 -15    0.09    0.70
   0   7 -16    7.41    1.07
   0  -7  16    5.93    1.60
   0  -7  17    3.83    1.68
   0   7 -17    2.78    0.87
   0   7 -18    2.39    0.84
   0  -7  18    4.00    1.72
   0  -7  19    1.73    1.72
   0  -7  20   57.34    4.01
   0  -7  21    1.91    1.54
   0  -7  22    5.39    1.99
   0  -7  23    5.20    1.66
   0  -7  24    3.50    1.82
   0  -7  25   30.48    3.53
   0  -7  26   18.05    2.90
   0  -7  27    0.92    1.93
   0  -7  28    4.46    1.97
   0  -7  29    4.34    2.26
   0  -7  30    7.36    2.32
   0  -7  31   -0.16    2.34
   0  -8   0   24.58    2.07
   0  -8   1    0.89    1.06
   0  -8  -1    1.58    0.98
   0  -8  -2   48.20    2.74
   0  -8   2   49.02    2.80
   0  -8   3    8.57    1.47
   0  -8  -3    9.55    1.38
   0  -8   4   32.21    2.52
   0  -8   5   25.66    2.24
   0   8  -5   21.16    1.62
   0   8  -6    0.76    0.69
   0  -8   6    1.24    1.28
   0  -8   7    3.79    1.34
   0   8  -7    2.86    0.87
   0  -8   7    2.21    1.28
   0  -8   8    0.59    1.16
   0  -8   8   -0.12    1.18
   0   8  -8   -0.21    0.69
   0  -8   9   12.89    2.03
   0   8  -9   12.86    1.31
   0  -8   9   11.55    1.68
   0  -8  10   26.38    2.51
   0  -8  10   27.78    2.52
   0   8 -10   25.78    1.68
   0  -8  11   31.25    2.75
   0   8 -11   27.44    1.77
   0   8 -12    2.94    0.83
   0  -8  12    2.77    1.38
   0   8 -13    4.41    0.87
   0  -8  13    7.19    1.67
   0  -8  14    0.25    1.27
   0   8 -14    0.05    0.71
   0   8 -15    0.26    0.76
   0  -8  15    0.12    1.33
   0   8 -16    9.73    1.24
   0  -8  16   10.44    2.07
   0  -8  17   33.46    3.12
   0  -8  18    2.15    1.33
   0  -8  19   35.80    3.27
   0  -8  20    3.40    1.47
   0  -8  21   -0.13    1.45
   0  -8  22    0.64    1.58
   0  -8  23   -2.48    1.95
   0  -8  24    8.21    2.36
   0  -8  25    6.99    2.18
   0  -8  26    7.53    2.41
   0  -8  27    7.50    2.53
   0  -8  28   -1.01    1.92
   0  -8  29    0.21    2.15
   0  -8  30    1.04    1.94
   0  -9   0    0.11    1.06
   0  -9  -1   38.67    2.54
   0  -9   1   39.75    2.75
   0  -9   2    0.98    1.16
   0  -9  -2   -0.16    1.01
   0  -9   3   88.56    4.04
   0  -9  -3   85.80    3.70
   0  -9  -4   12.66    1.64
   0  -9   4   11.11    1.80
   0  -9   5   62.45    3.55
   0   9  -6   33.27    2.15
   0  -9   6   35.78    2.78
   0   9  -7   13.62    1.43
   0  -9   7   16.11    2.15
   0  -9   7   13.84    1.98
   0  -9   8   13.06    2.12
   0  -9   8   12.11    1.96
   0   9  -8   12.07    1.31
   0  -9   9    7.51    1.91
   0   9  -9    8.45    1.21
   0  -9   9    8.11    1.69
   0  -9  10   -0.02    1.17
   0   9 -10   -0.12    0.79
   0  -9  10   -0.65    1.44
   0   9 -11    6.64    1.09
   0  -9  11    7.58    1.77
   0  -9  11    6.16    1.88
   0  -9  12    2.13    1.47
   0   9 -12    0.56    0.71
   0   9 -13   11.47    1.28
   0  -9  13   14.32    2.34
   0   9 -14   25.10    1.79
   0  -9  14   27.08    2.78
   0  -9  15    0.44    1.42
   0  -9  16   16.72    2.44
   0  -9  17   20.80    2.72
   0  -9  18   12.49    2.40
   0  -9  19   11.71    2.34
   0  -9  20    2.35    1.86
   0  -9  21    1.92    1.68
   0  -9  22    3.05    1.91
   0  -9  23   25.14    3.25
   0  -9  24   -0.81    1.44
   0  -9  25   18.82    2.98
   0  -9  26   -1.57    2.13
   0  -9  27   -0.31    1.78
   0  -9  28    4.87    2.51
   0  -9  29    4.43    2.41
   0 -10   0    1.25    1.24
   0 -10   1    2.84    1.35
   0 -10  -1    4.63    1.36
   0 -10  -2    6.10    1.54
   0 -10   2    4.83    1.49
   0 -10  -3    7.32    1.53
   0 -10   3    9.44    1.87
   0 -10  -4   -0.31    1.19
   0 -10   4    0.84    1.42
   0 -10  -5    2.35    1.22
   0 -10   5    3.77    1.50
   0 -10   6    4.36    1.72
   0 -10   7    3.55    1.65
   0  10  -8    3.81    1.06
   0 -10   8    3.32    1.48
   0 -10   8    1.56    1.63
   0 -10   9   12.70    2.28
   0  10  -9   12.19    1.49
   0 -10   9   12.58    2.01
   0  10 -10    6.52    1.20
   0 -10  10    7.85    2.05
   0 -10  10    6.55    1.89
   0 -10  11   20.59    2.61
   0  10 -11   16.28    1.60
   0 -10  11   18.64    2.70
   0  10 -12    0.75    0.86
   0 -10  12    2.25    1.54
   0 -10  13    5.93    1.90
   0  10 -13    3.48    1.02
   0 -10  14    4.36    1.64
   0 -10  15    1.07    1.76
   0 -10  16   29.66    3.17
   0 -10  17   27.59    3.12
   0 -10  18   10.66    2.40
   0 -10  19   14.67    2.60
   0 -10  20    4.24    1.94
   0 -10  21    0.96    1.83
   0 -10  22    0.49    1.78
   0 -10  23    1.43    1.75
   0 -10  24    4.40    1.93
   0 -10  25   12.33    2.61
   0 -10  26    7.97    2.87
   0 -10  27    4.56    1.95
   0 -10  28   -1.97    2.60
   0 -11   0   -2.67    1.44
   0 -11   1   47.58    3.33
   0 -11  -1   40.86    3.17
   0 -11  -2   22.53    2.36
   0 -11   2   22.20    2.45
   0 -11  -3   11.74    2.00
   0 -11   3    8.70    1.88
   0 -11   4    0.21    1.38
   0 -11  -4    3.54    1.50
   0 -11   5   24.01    2.60
   0 -11  -5   18.81    2.16
   0 -11   6   14.64    2.42
   0 -11  -6   11.81    1.84
   0 -11   7   21.39    2.65
   0 -11   8    6.20    1.82
   0 -11   8    5.74    1.90
   0 -11   9    0.17    1.58
   0 -11   9   -1.11    1.98
   0 -11  10   19.00    2.68
   0 -11  10   20.65    2.74
   0  11 -10   21.29    1.96
   0  11 -11    1.56    1.04
   0 -11  11    2.36    1.53
   0 -11  11   -2.18    1.93
   0 -11  12    5.62    2.16
   0 -11  12    4.55    1.84
   0 -11  13    6.21    1.89
   0 -11  14   22.76    2.99
   0 -11  15    0.09    1.47
   0 -11  16    0.30    1.62
   0 -11  17    0.10    1.75
   0 -11  18   10.93    2.35
   0 -11  19   12.99    2.66
   0 -11  20    0.96    1.82
   0 -11  21    2.24    2.14
   0 -11  22    4.79    2.28
   0 -11  23    6.40    2.55
   0 -11  24    5.25    2.28
   0 -11  25   -2.46    1.88
   0 -11  26    7.53    2.51
   0 -11  27    1.06    2.23
   0 -12   0    1.62    1.43
   0 -12   1   24.64    2.79
   0 -12  -1   24.40    2.60
   0 -12  -2    4.39    1.63
   0 -12   2    1.63    1.57
   0 -12   3    0.77    1.62
   0 -12  -3   -1.59    1.42
   0 -12   4    5.72    2.07
   0 -12  -4    7.50    1.81
   0 -12   5   64.49    4.19
   0 -12  -5   68.22    3.94
   0 -12  -6    2.66    1.53
   0 -12   6    2.44    1.77
   0 -12  -7   20.78    2.41
   0 -12   7   25.11    2.95
   0 -12   8    5.68    2.18
   0 -12   8    6.76    2.14
   0 -12   9    1.99    1.89
   0 -12   9   -0.23    1.53
   0 -12  10    2.34    2.07
   0 -12  10    0.46    1.68
   0 -12  11   39.79    3.78
   0 -12  11   39.58    3.58
   0 -12  12    9.93    2.40
   0 -12  12    9.83    2.34
   0 -12  13   11.35    2.29
   0 -12  14   11.00    2.44
   0 -12  15    1.00    1.65
   0 -12  16   15.02    2.60
   0 -12  17   15.39    2.58
   0 -12  18    2.11    1.70
   0 -12  19    6.53    2.44
   0 -12  20    0.35    1.73
   0 -12  21    0.34    1.87
   0 -12  22    4.33    1.92
   0 -12  23    8.60    2.27
   0 -12  24   -3.58    2.18
   0 -12  25    6.39    2.43
   0 -13   0    1.84    1.71
   0 -13  -1   15.10    2.43
   0 -13   1   13.60    2.25
   0 -13   2   19.23    2.68
   0 -13  -2   17.96    2.50
   0 -13   3   12.54    2.47
   0 -13  -3   13.12    2.38
   0 -13   4    0.36    1.70
   0 -13  -4    1.10    1.42
   0 -13  -5    0.23    1.37
   0 -13   5   -0.72    1.76
   0 -13  -6    3.40    1.64
   0 -13   6    5.27    2.22
   0 -13  -7   31.06    2.99
   0 -13   7   42.50    3.85
   0 -13   8    0.54    1.84
   0 -13  -8   -0.01    1.35
   0 -13   8    0.96    1.78
   0 -13   9    9.01    2.45
   0 -13   9    9.36    2.30
   0 -13  -9    7.25    1.85
   0 -13  10   -1.26    1.84
   0 -13  10    3.28    2.16
   0 -13  11    0.07    1.88
   0 -13  11   -1.74    1.84
   0 -13  12    1.26    1.71
   0 -13  12    0.12    1.46
   0 -13  13   -0.76    1.90
   0 -13  14   -1.74    2.09
   0 -13  15    1.85    2.05
   0 -13  16   -0.29    1.65
   0 -13  17    0.60    1.60
   0 -13  18    2.78    1.78
   0 -13  19   -1.76    1.66
   0 -13  20    3.74    2.01
   0 -13  21    4.82    2.23
   0 -13  22    0.48    2.01
   0 -13  23    4.09    2.42
   0 -13  24   -3.82    2.73
   0 -14   0    4.10    1.87
   0 -14  -1    2.66    1.63
   0 -14   1    3.72    1.95
   0 -14   2    1.71    1.84
   0 -14  -2    5.24    1.96
   0 -14   3   -0.39    1.78
   0 -14  -3    0.05    1.50
   0 -14  -4   10.63    2.22
   0 -14   4   12.15    2.37
   0 -14   5   18.86    3.00
   0 -14  -5   15.66    2.51
   0 -14  -6    1.93    1.64
   0 -14   6   -1.12    1.63
   0 -14  -7   25.24    2.90
   0 -14   7   27.46    3.20
   0 -14   8    5.21    2.20
   0 -14  -8    3.94    1.76
   0 -14   8    3.34    2.10
   0 -14   9   -2.53    1.91
   0 -14   9   -2.29    2.08
   0 -14  -9    0.22    1.39
   0 -14  10   10.79    2.50
   0 -14  10    8.09    2.31
   0 -14 -10   10.60    2.12
   0 -14  11    1.75    1.96
   0 -14  11   -2.57    2.25
   0 -14 -11    0.14    1.41
   0 -14  12   -1.63    1.83
   0 -14  12    5.47    2.39
   0 -14  13    6.91    2.18
   0 -14  14    3.07    1.77
   0 -14  15   13.96    2.55
   0 -14  16    1.88    1.83
   0 -14  17   -0.89    1.89
   0 -14  18   -1.84    1.92
   0 -14  19    2.42    1.78
   0 -14  20    5.17    2.31
   0 -14  21    8.97    2.81
   0 -14  22   -0.18    2.37
   0 -15   0   -1.38    1.84
   0 -15   1    4.37    2.01
   0 -15  -1    6.56    1.93
   0 -15   2   -0.76    1.91
   0 -15  -2    0.94    1.65
   0 -15  -3    0.17    1.76
   0 -15   3   -1.58    2.15
   0 -15  -4    4.18    2.09
   0 -15   4   -0.02    1.86
   0 -15   5    2.92    1.95
   0 -15  -5   -0.97    1.75
   0 -15   6    3.73    2.09
   0 -15  -6    2.01    1.75
   0 -15  -7    9.01    2.19
   0 -15   7    9.85    2.65
   0 -15   8    2.42    2.07
   0 -15   8    0.52    2.09
   0 -15  -8    1.39    1.60
   0 -15   9   19.23    2.90
   0 -15  -9   14.15    2.38
   0 -15   9   22.90    3.38
   0 -15  10    2.96    2.27
   0 -15  10    0.04    1.54
   0 -15 -10   -0.36    1.47
   0 -15  11   -0.52    1.84
   0 -15  11   -4.85    2.65
   0 -15 -11   -3.02    1.82
   0 -15 -12   -1.59    1.70
   0 -15  12   -0.16    2.17
   0 -15  12    2.95    2.08
   0 -15  13   -0.81    2.05
   0 -15 -13   -0.24    1.55
   0 -15  14   10.09    2.74
   0 -15  15    2.48    2.18
   0 -15  16    2.04    2.24
   0 -15  17   -1.28    2.18
   0 -15  18   -1.60    2.44
   0 -15  19    9.91    3.00
   0 -15  20    1.05    1.95
   0 -16   0   21.82    3.14
   0 -16  -1   -1.69    1.96
   0 -16   1   -1.32    1.89
   0 -16  -2    1.41    1.75
   0 -16   2    0.90    1.65
   0 -16  -3    2.09    2.03
   0 -16   3    2.64    2.32
   0 -16  -4    0.15    1.89
   0 -16   4    2.09    2.21
   0 -16   5   10.12    2.52
   0 -16  -5    6.97    2.12
   0 -16   6   -0.94    2.12
   0 -16  -6    0.63    1.85
   0 -16   7   13.11    2.77
   0 -16  -7   15.21    2.71
   0 -16   8    4.02    1.96
   0 -16   8    4.82    2.23
   0 -16  -8    4.14    1.71
   0 -16   9    4.62    2.64
   0 -16  -9    0.26    1.67
   0 -16   9   -0.03    1.71
   0 -16  10    1.30    2.48
   0 -16 -10   -1.37    1.69
   0 -16  10   -0.56    1.75
   0 -16  11   -1.19    2.14
   0 -16  11    2.51    2.08
   0 -16 -11    1.56    1.84
   0 -16 -12    4.22    1.75
   0 -16  12    9.10    2.97
   0 -16  12    4.01    2.23
   0 -16  13    2.32    1.99
   0 -16  14    3.31    2.07
   0 -16  15    1.38    1.94
   0 -16  16   10.65    2.84
   0 -16  17    1.03    1.66
   0 -16  18    3.87    2.38
   0 -17   0    0.32    1.76
   0 -17   1   -1.11    1.98
   0 -17  -1    0.50    1.96
   0 -17  -2    4.85    2.14
   0 -17   2    4.80    2.44
   0 -17  -3    3.75    2.16
   0 -17   3    4.63    2.20
   0 -17   4   -0.99    2.23
   0 -17  -4    4.17    2.12
   0 -17  -5    2.47    1.99
   0 -17   5   -0.29    1.80
   0 -17   6    2.36    2.45
   0 -17  -6    1.38    2.10
   0 -17   7    2.56    2.56
   0 -17  -7    0.17    1.64
   0 -17   7    2.74    2.27
   0 -17   8    4.00    2.35
   0 -17   8    5.39    2.75
   0 -17  -8    4.23    2.23
   0 -17   9    4.16    2.33
   0 -17  -9    7.42    2.18
   0 -17   9   11.43    3.26
   0 -17 -10   -2.03    1.88
   0 -17  10    3.49    2.72
   0 -17  10   -1.10    1.99
   0 -17  11    1.25    2.16
   0 -17  11    5.32    2.96
   0 -17  12    3.84    2.38
   0 -17  12    1.45    2.51
   0 -17  13   -0.48    2.01
   0 -17  14   20.68    3.69
   0 -18   0    5.49    2.50
   0 -18   1    7.55    2.59
   0 -18  -1    5.36    2.25
   0 -18   2    0.70    2.32
   0 -18  -2    1.44    2.03
   0 -18   3    4.93    2.57
   0 -18  -3   -0.47    2.11
   0 -18  -4   -0.52    1.89
   0 -18   4    0.76    2.30
   0 -18   5    3.98    2.37
   0 -18  -5    3.69    2.17
   0 -18  -6   -1.32    1.83
   0 -18   6    4.70    2.63
   0 -18   7    0.81    2.25
   0 -18   7   -3.66    2.57
   0 -18  -7   -3.46    2.33
   0 -18   8    2.79    2.14
   0 -18   8   -1.88    2.63
   0 -18  -8    0.70    1.85
   0 -18   9    7.41    2.42
   0 -18   9    7.85    2.66
   0 -18  10   -0.35    2.24
   0 -18  10    7.61    3.14
  -1   0  33   -2.67    2.14
  -1   0  32   -2.45    2.15
  -1   0  31    4.61    2.36
  -1   0  30   25.22    3.77
  -1   0  29   -0.54    1.87
  -1   0  28   -1.65    1.54
  -1   0  27    1.26    1.74
  -1   0  26   -1.00    1.80
  -1   0  25    0.80    1.63
  -1   0  24   21.81    2.79
  -1   0  23    0.17    1.36
  -1   0  22   27.61    2.86
   1   0 -22   22.08    1.60
  -1   0  21   -0.30    1.38
   1   0 -21   -0.27    0.63
   1   0 -20   23.29    1.55
  -1   0  20   20.41    2.44
   1   0 -19   -0.24    0.56
  -1   0  19    1.27    1.21
   1   0 -18   40.58    1.88
  -1   0  18   39.68    2.91
   1   0 -17    0.52    0.55
  -1   0  17   -0.36    1.07
  -1   0  16    8.78    1.57
  -1   0  15    0.76    0.91
  -1   0  14   24.64    2.09
  -1   0  13   -0.28    0.78
  -1   0  12  132.55    4.16
  -1   0  11    0.33    0.73
  -1   0  10    0.06    0.67
  -1   0   9    0.06    0.53
  -1   0   8  133.96    3.36
  -1   0   7    0.51    0.51
  -1   0   6  694.50    6.67
  -1   0   5    0.70    0.50
   1   0   5    0.08    0.35
   1   0   6    0.53    0.39
   1   0   7   -0.54    0.48
   1   0   8  248.33    4.60
   1   0   9    0.78    0.62
   1   0  10    2.14    0.71
   1   0  11    0.85    0.72
   1   0  12    9.78    1.29
   1   0  13   -0.57    0.84
   1   0  14    2.15    0.88
   1   0  15    0.44    0.87
   1   0  16   86.85    3.98
   1   0  17   -0.61    1.28
   1   0  18   52.56    3.37
   1   0  19   -0.08    1.17
  -1   0 -20   18.76    1.27
   1   0  20   22.98    2.56
   1   0  21    3.43    1.74
   1   0  22   70.12    4.48
   1   0  23   -0.02    1.32
   1   0  24  115.04    5.90
   1   0  25    1.57    1.67
   1   0  26   18.57    2.92
   1   0  27   -0.72    1.62
   1   0  28    6.92    2.24
   1   0  29    0.50    1.87
   1   0  30   35.13    4.04
   1   0  31   -3.15    2.08
   1   0  32   -4.31    2.43
   1   0  33   -1.90    2.05
  -1  -1  33    4.28    2.38
  -1   1  33   -0.40    1.63
  -1  -1  32    1.29    1.78
  -1   1  32   -1.47    2.42
  -1  -1  31   -4.03    2.10
  -1   1  31    2.75    2.26
  -1  -1  30   -0.97    1.90
  -1   1  30    1.62    1.84
  -1  -1  29    0.41    1.76
  -1   1  29    2.68    2.01
  -1  -1  28   34.65    3.84
  -1   1  28   40.99    4.15
  -1   1  27    8.45    2.18
  -1  -1  27    8.31    2.40
  -1  -1  26    1.35    1.74
  -1   1  26    0.51    1.67
  -1   1  25    1.03    1.47
  -1  -1  25   -0.52    1.51
  -1  -1  24    3.36    2.03
  -1   1  24    1.98    1.78
  -1  -1  23    3.30    1.80
  -1   1  23    3.99    1.80
   1  -1 -23    1.99    0.82
  -1  -1  22    6.18    1.73
  -1   1  22    4.70    1.70
   1   1 -21   30.04    1.72
  -1   1  21   33.23    3.09
  -1  -1  21   31.66    2.90
   1   1 -20    0.38    0.51
  -1   1  20   -0.15    1.13
  -1  -1  20    0.28    1.12
   1   1 -19    4.11    0.75
  -1  -1  19    4.86    1.34
  -1   1  19    3.81    1.50
   1   1 -18    2.18    0.61
  -1  -1  18    2.16    1.13
  -1   1  18    2.34    1.27
  -1   1  17   33.32    2.65
   1   1 -17   31.93    1.56
  -1  -1  17   33.55    2.70
  -1   1  16    0.64    1.08
   1   1 -16    0.13    0.46
  -1  -1  16    1.04    1.13
  -1   1  15   20.31    2.03
  -1  -1  15   20.09    2.00
   1   1 -15   17.39    1.12
  -1  -1  14   60.53    3.05
   1   1 -14   61.56    1.92
  -1   1  14   62.48    3.24
  -1  -1  13    7.12    1.32
   1   1 -13    6.53    0.71
  -1   1  13    7.29    1.23
  -1  -1  12   17.89    1.62
  -1   1  12   15.44    1.60
   1   1 -12   16.79    0.98
   1   1 -11   31.91    1.24
  -1   1  11   37.52    2.20
  -1  -1  11   33.10    2.03
   1   1 -10   53.72    1.55
  -1  -1  10   54.63    2.41
  -1   1  10   55.21    2.51
   1   1  -9    2.56    0.40
  -1  -1   9    2.57    0.68
  -1   1   9    2.85    0.68
   1   1  -8   48.98    1.35
  -1  -1   8   47.44    2.02
  -1   1   8   48.48    2.15
   1   1  -7   18.61    0.80
  -1   1   7   19.16    1.32
  -1  -1   7   16.28    1.13
  -1   1   6  843.63    7.60
  -1  -1   6  867.48    4.87
  -1  -1   6  851.97    7.22
  -1   1   5  380.12    4.71
  -1  -1   5  361.19    4.33
  -1  -1   5  378.94    3.05
   1   1   4   29.99    1.24
   1  -1   4   27.43    1.12
   1   1   5   29.22    1.34
   1  -1   5   28.76    1.28
   1   1   6    0.70    0.49
   1  -1   6    1.39    0.47
   1   1   7   81.88    2.59
   1  -1   7   81.54    2.48
   1  -1   8    5.56    0.78
  -1   1  -8    6.56    0.35
   1   1   8    5.65    0.84
   1  -1   9    2.41    0.70
   1   1   9    2.20    0.76
  -1   1  -9    3.06    0.31
  -1   1 -10   11.39    0.57
   1  -1  10   10.56    1.19
   1   1  10   12.04    1.28
   1   1  11   -0.44    0.70
   1  -1  11    1.01    0.72
  -1   1 -11    1.06    0.30
   1  -1  12  139.84    4.28
  -1   1 -12  144.08    2.15
   1   1  12  134.52    4.35
   1  -1  13    2.42    1.07
   1   1  13    2.69    0.99
  -1   1 -13    1.83    0.37
  -1   1 -14    0.61    0.34
   1   1  14    1.64    1.14
   1  -1  14    1.24    0.93
   1   1  15   12.39    1.72
  -1   1 -15   11.86    0.78
   1  -1  15   11.88    1.61
  -1   1 -16   32.77    1.24
   1   1  16   32.76    2.61
   1  -1  16   34.81    2.68
   1  -1  17   -1.25    1.19
   1   1  17   -0.35    1.05
  -1   1 -17    0.29    0.36
  -1   1 -18   32.70    1.35
   1  -1  18   33.58    2.75
   1   1  18   30.26    2.68
   1  -1  19    3.12    1.35
  -1   1 -19    2.86    0.58
   1   1  19    3.31    1.45
   1   1  20    3.29    1.63
  -1   1 -20    1.29    0.49
   1  -1  20    1.21    1.23
   1   1  21   -1.08    1.52
   1  -1  21    0.99    1.37
   1   1  22  113.21    5.58
   1  -1  22  125.04    5.78
   1  -1  23   -0.22    1.62
   1   1  23   -0.80    1.50
   1   1  24   -0.57    1.28
   1  -1  24    1.29    1.65
   1   1  25    1.16    1.83
   1  -1  25    3.70    1.90
   1  -1  26    2.60    1.87
   1   1  26    3.48    1.92
   1   1  27    1.40    1.53
   1  -1  27    0.77    1.71
   1  -1  28   30.87    3.58
   1   1  28   32.67    3.92
   1  -1  29    0.38    2.02
   1   1  29   -0.26    1.91
   1   1  30    1.89    1.87
   1  -1  30    4.18    2.03
   1   1  31    2.15    2.28
   1  -1  31   -1.77    1.96
   1   1  32    5.90    2.57
   1  -1  32    1.50    1.54
   1  -1  33   -0.25    1.77
   1   1  33    2.91    1.91
  -1  -2  33    0.42    1.73
  -1   2  33    3.28    2.42
  -1   2  32    1.95    2.25
  -1  -2  32    0.37    1.76
  -1  -2  31    2.41    1.91
  -1   2  31    4.76    2.21
  -1  -2  30    7.71    2.18
  -1   2  30    9.26    2.87
  -1  -2  29    1.65    1.52
  -1   2  29    4.52    2.22
  -1   2  28    0.94    1.88
  -1  -2  28    2.25    1.60
  -1   2  27    8.58    2.18
  -1  -2  27    8.98    2.34
  -1  -2  26   -0.03    1.63
  -1   2  26   -0.75    1.65
  -1   2  25    2.22    1.63
  -1  -2  25    1.01    1.70
  -1  -2  24   15.30    2.62
  -1   2  24   15.64    2.70
  -1  -2  23   29.54    3.10
  -1   2  23   25.93    2.89
  -1   2  22   22.11    2.70
  -1  -2  22   20.51    2.46
  -1   2  21    8.05    2.05
  -1  -2  21    9.04    1.78
   1   2 -20    9.62    1.01
  -1  -2  20    8.92    1.76
  -1   2  20   10.21    1.97
  -1  -2  19   64.89    3.84
  -1   2  19   66.90    4.00
   1   2 -19   66.49    2.29
   1   2 -18   32.22    1.62
  -1   2  18   31.88    2.77
  -1  -2  18   31.88    2.64
   1   2 -17    0.29    0.46
  -1  -2  17    0.22    1.14
  -1   2  17    0.64    1.10
  -1  -2  16    0.24    0.98
  -1   2  16    0.32    1.08
   1   2 -16    0.44    0.46
   1   2 -15    4.11    0.68
  -1   2  15    1.56    0.98
  -1  -2  15    5.47    1.30
   1   2 -14   20.47    1.18
  -1   2  14   20.82    2.03
  -1  -2  14   25.69    2.15
   1   2 -13   28.31    1.33
  -1  -2  13   30.61    2.19
  -1   2  13   32.65    2.31
  -1  -2  12  167.21    4.67
   1   2 -12  163.17    2.94
  -1   2  12  170.50    4.98
   1   2 -11    3.65    0.50
  -1   2  11    3.92    1.00
  -1  -2  11    3.77    0.89
  -1  -2  10    7.60    1.10
  -1   2  10    8.34    1.19
   1   2 -10    7.05    0.61
  -1  -2   9   14.14    1.26
  -1  -2   9   15.49    0.78
  -1   2   9   15.56    1.46
   1   2  -9   15.80    0.85
  -1  -2   8   30.57    1.69
  -1   2   8   32.13    1.88
   1   2  -8   34.21    1.18
  -1  -2   8   34.22    1.10
   1   2  -7   17.83    0.83
  -1  -2   7   15.95    0.75
  -1  -2   7   16.10    1.18
   1   2  -6  208.26    2.66
  -1  -2   6  209.87    2.66
  -1  -2   6  201.17    3.70
  -1  -2   5   20.06    1.18
  -1  -2   5   21.04    0.85
  -1  -2   5   30.13    1.60
  -1  -2   4    2.77    0.50
  -1  -2   4    2.69    0.34
  -1  -2   4    2.91    0.55
  -1  -2   3   18.87    1.02
  -1  -2   3   18.36    0.97
   1  -2   3  200.14    3.14
  -1   2  -3  205.97    2.68
   1  -2   3  210.06    2.65
   1  -2   4  508.77    4.36
   1  -2   4  518.61    5.36
  -1   2  -4  529.82    4.47
  -1   2  -5   15.52    0.84
   1  -2   5   15.77    1.05
   1  -2   6   70.25    2.23
   1   2   7  108.08    3.15
   1  -2   7  107.31    2.95
   1  -2   8    2.75    0.73
   1   2   8    4.08    0.82
   1   2   9  278.64    5.56
   1  -2   9  284.93    5.29
   1  -2  10  216.19    4.84
  -1   2 -10  218.03    2.13
   1   2  10  203.35    5.05
   1  -2  11    1.61    0.84
   1   2  11   -1.00    0.67
  -1   2 -11    2.54    0.31
   1   2  12   20.82    1.87
   1  -2  12   22.01    1.80
  -1   2 -12   22.64    0.80
  -1   2 -13   45.02    1.19
   1  -2  13   47.19    2.67
   1   2  13   41.64    2.65
  -1   2 -14   36.92    1.14
   1  -2  14   36.93    2.44
   1   2  14   36.77    2.50
   1  -2  15   32.06    2.49
   1   2  15   33.07    2.58
  -1   2 -15   34.20    1.15
   1   2  16   16.61    1.95
   1  -2  16   17.70    1.94
  -1   2 -16   18.28    0.91
   1   2  17   24.18    2.43
   1  -2  17   23.59    2.33
  -1   2 -17   24.28    1.09
   1   2  18   25.24    2.54
   1  -2  18   24.00    2.41
  -1   2 -18   24.58    1.10
  -1   2 -19    4.76    0.59
   1   2  19    3.79    1.39
   1  -2  19    6.24    1.60
   1   2  20    2.56    1.40
   1  -2  20    0.11    1.09
   1  -2  21    5.24    1.79
   1   2  21    8.82    2.06
   1  -2  22   30.26    3.00
   1   2  22   38.19    3.52
   1  -2  23   16.28    2.50
   1   2  23   15.73    2.54
   1  -2  24    9.27    2.21
   1   2  24   11.98    2.45
   1   2  25    0.12    1.49
   1  -2  25    2.04    1.65
   1  -2  26   -0.24    1.51
   1   2  26   -2.60    1.94
   1   2  27    5.56    2.16
   1  -2  27    4.26    1.88
   1  -2  28    0.58    1.58
   1   2  28    0.87    1.83
   1  -2  29    1.06    1.47
   1   2  29    4.79    2.21
   1   2  30   21.61    3.54
   1  -2  30   11.51    2.52
   1  -2  31    7.18    2.28
   1   2  31    6.27    2.23
   1  -2  32    1.08    1.74
   1   2  32    3.83    2.61
   1   2  33    2.09    2.29
   1  -2  33    1.02    1.81
  -1  -3  33    8.93    2.68
  -1  -3  32    0.79    1.59
  -1  -3  31    2.39    1.92
  -1   3  30    1.45    1.67
  -1  -3  30    1.23    1.86
  -1   3  29   17.86    3.35
  -1  -3  29   22.59    3.42
  -1  -3  28    6.23    2.36
  -1   3  28    6.69    2.24
  -1   3  27   12.25    2.67
  -1  -3  27   10.47    2.58
  -1  -3  26    3.26    2.06
  -1   3  26    1.57    1.81
  -1   3  25    7.66    2.14
  -1  -3  25    7.70    2.06
  -1   3  24    2.93    1.49
  -1  -3  24    2.70    1.58
  -1  -3  23    8.93    2.01
  -1   3  23    9.81    2.32
  -1  -3  22    1.25    1.37
  -1   3  22    1.11    1.65
  -1   3  21   93.97    5.15
  -1  -3  21   89.18    4.72
  -1  -3  20    3.30    1.52
  -1   3  20    2.22    1.44
  -1   3  19    5.01    1.68
  -1  -3  19    1.35    1.10
   1   3 -19    3.28    0.64
   1   3 -18    1.75    0.53
  -1  -3  18    0.32    1.15
  -1   3  18   -0.05    1.19
  -1  -3  17   13.25    1.85
   1   3 -17   12.64    0.98
  -1   3  17   15.80    2.06
   1   3 -16    5.44    0.68
  -1   3  16    2.59    1.04
  -1  -3  16    2.91    1.30
   1   3 -15   23.50    1.24
  -1  -3  15   24.17    2.08
  -1   3  15   21.25    2.13
  -1  -3  14    0.13    0.97
  -1   3  14    0.99    1.13
   1   3 -14    0.00    0.37
  -1  -3  13   19.14    1.80
  -1   3  13   22.01    2.07
   1   3 -13   22.18    1.14
  -1  -3  12    7.98    1.24
  -1  -3  11   10.05    1.27
  -1  -3  10    5.80    1.05
  -1  -3   9    1.56    0.68
   1   3  -8    2.43    0.39
  -1  -3   8    2.98    0.76
  -1  -3   7   10.72    1.18
  -1  -3   7   10.82    1.12
   1   3  -7    9.63    0.58
  -1  -3   6  101.23    2.92
   1   3  -6  106.25    1.65
  -1  -3   6  101.87    3.03
  -1  -3   5   33.39    1.77
  -1  -3   5   31.48    1.59
  -1  -3   5   31.16    0.86
   1   3  -5   33.61    0.93
  -1  -3   4    4.15    0.78
  -1  -3   4    4.30    0.35
  -1  -3   4    3.90    0.67
   1   3  -4    4.85    0.42
   1   3  -3   19.87    0.83
  -1  -3   3   19.64    0.78
  -1  -3   3   21.47    1.35
  -1  -3   2   62.18    1.95
  -1  -3   2   57.89    1.38
   1  -3  -1   10.13    0.72
  -1  -3   1   10.34    0.66
  -1   3   1   10.30    0.85
  -1  -3   1   10.86    0.90
   1  -3   0    4.95    0.62
  -1   3   0    5.64    0.64
   1  -3   1   17.49    0.98
  -1   3  -1   17.61    0.99
  -1   3  -2   28.13    1.22
   1  -3   2   31.95    1.39
  -1   3  -3  344.22    4.04
   1  -3   3  347.35    4.75
  -1   3  -4   31.47    1.25
   1  -3   4   34.72    1.71
   1  -3   4   33.48    1.58
  -1   3  -5  116.10    2.38
   1  -3   5  111.50    2.94
   1  -3   6  200.44    4.11
  -1   3  -6  206.75    3.24
   1  -3   7  184.50    4.04
  -1   3  -7  178.41    3.17
   1  -3   8   52.52    2.33
  -1   3  -8   51.62    1.80
   1  -3   8   53.98    1.16
  -1   3  -9    2.25    0.54
   1  -3   9    1.44    0.69
   1  -3   9    2.02    0.25
   1  -3  10   16.25    1.55
   1  -3  10   14.13    0.57
   1  -3  11  157.30    4.43
   1  -3  12  196.46    5.17
   1   3  13    4.84    1.33
   1  -3  13    4.52    1.06
   1   3  14    1.27    1.06
   1  -3  14    1.04    0.90
   1  -3  15   34.43    2.57
   1   3  15   30.85    2.58
   1   3  16    6.46    1.52
   1  -3  16    9.20    1.68
   1   3  17    2.49    1.23
   1  -3  17   -0.14    1.10
   1   3  18    0.23    1.20
   1  -3  18    0.41    1.14
   1  -3  19   -0.63    1.15
   1   3  19   -0.42    1.27
   1   3  20    1.92    1.53
   1  -3  20    2.31    1.48
   1  -3  21   25.26    2.71
   1   3  21   21.98    2.81
   1  -3  22    1.26    1.41
   1   3  22    0.32    1.56
   1   3  23    3.21    1.84
   1  -3  23    4.16    1.77
   1   3  24    1.53    1.62
   1  -3  24    2.55    1.65
   1  -3  25   13.36    2.37
   1   3  25   15.54    2.63
   1  -3  26    4.23    2.21
   1   3  26    0.80    1.84
   1   3  27    5.58    2.18
   1  -3  27   -1.94    1.95
   1  -3  28    0.95    1.82
   1   3  28    9.77    2.42
   1   3  29   -1.22    2.07
   1  -3  29   -1.87    2.23
   1   3  30    1.59    2.06
   1  -3  30    2.22    1.67
   1  -3  31    1.11    1.72
   1  -3  32    3.10    2.12
  -1  -4  32   -4.77    2.62
  -1  -4  31    1.48    1.83
  -1  -4  30    2.29    1.98
  -1  -4  29    3.69    2.20
  -1  -4  28   -1.67    1.94
  -1  -4  27    3.54    1.65
  -1  -4  26   10.81    2.32
  -1  -4  25    2.42    2.06
  -1  -4  24   27.41    3.34
  -1  -4  23    3.32    1.42
  -1  -4  22    6.44    2.04
  -1  -4  21    3.52    1.58
  -1  -4  20   -1.64    1.35
  -1  -4  19   63.99    3.85
  -1  -4  18   28.13    2.61
  -1  -4  17    0.76    1.13
  -1  -4  16   83.71    4.08
  -1  -4  15   75.84    3.74
  -1  -4  14   16.96    1.89
  -1  -4  13   71.68    3.37
   1   4 -13   64.23    2.17
  -1  -4  12    8.51    1.27
   1   4 -12    9.16    0.88
  -1  -4  11   21.60    1.83
   1   4 -11   20.96    1.15
   1   4 -10   78.95    1.99
  -1  -4  10   82.97    3.26
   1   4  -9   39.44    1.30
  -1  -4   9   41.45    2.23
  -1  -4   8    1.62    0.82
   1   4  -8    1.12    0.36
  -1  -4   8    2.03    0.90
  -1  -4   7    1.14    0.63
   1   4  -7    1.37    0.34
  -1  -4   7    1.62    0.79
  -1  -4   6   19.73    0.82
  -1  -4   6   19.92    1.46
  -1  -4   6   17.38    1.52
   1   4  -6   19.93    0.87
  -1  -4   5    7.36    0.94
  -1  -4   5    7.62    0.54
  -1  -4   5    7.75    0.99
   1   4  -5    8.38    0.61
  -1  -4   4    1.21    0.33
  -1  -4   4    0.05    0.66
   1   4  -4    1.27    0.40
  -1  -4   3    6.66    0.95
  -1  -4   3    7.10    0.60
   1   4  -3    9.05    0.71
  -1  -4   2   37.30    1.83
   1  -4  -1    0.63    0.51
  -1  -4   1    0.79    0.63
  -1   4   0  108.62    2.86
   1  -4   0  107.55    2.65
  -1   4  -1   42.29    1.74
   1  -4   1   39.95    1.71
   1  -4   2    4.90    0.82
  -1   4  -2    2.98    0.58
   1  -4   3  288.56    4.82
  -1   4  -3  280.88    4.17
  -1   4  -4  124.21    2.72
   1  -4   4  128.16    3.34
   1  -4   5   18.94    1.49
   1  -4   5   16.86    1.37
  -1   4  -5   18.26    1.10
  -1   4  -6    0.01    0.40
   1  -4   6    0.27    0.61
   1  -4   7    4.70    0.98
  -1   4  -7    5.15    0.68
   1  -4   8   14.16    1.47
  -1   4  -8   13.48    0.99
   1  -4   9  190.66    4.72
  -1   4  -9  180.93    3.50
   1  -4   9  184.47    2.58
   1  -4  10   69.62    3.00
  -1   4 -10   66.98    2.24
   1  -4  10   74.05    1.60
   1  -4  11    5.70    1.19
  -1   4 -11    5.14    0.86
   1  -4  11    5.85    0.51
   1  -4  12   60.56    3.05
  -1   4 -12   59.69    2.34
   1  -4  12   60.36    1.33
   1  -4  13   94.54    1.63
   1  -4  13  103.85    4.03
  -1   4 -13   93.79    3.00
   1  -4  14    0.16    0.92
  -1   4 -14    0.45    0.69
   1  -4  15    2.25    1.16
  -1   4 -15    2.05    0.72
   1  -4  16    5.60    1.38
   1  -4  17    3.52    1.26
   1  -4  18   21.11    2.29
   1  -4  19   76.30    4.23
   1  -4  20   12.30    2.00
   1  -4  21   10.50    2.18
   1  -4  22   32.24    3.19
   1  -4  23    0.26    1.39
   1  -4  24   -0.36    1.87
   1  -4  25    6.21    2.03
   1  -4  26    5.95    1.77
   1  -4  27   -1.41    1.63
   1  -4  28   17.16    3.25
   1  -4  29   -0.37    1.81
   1  -4  30   -0.30    1.89
   1  -4  31   10.22    2.50
   1  -4  32    0.92    2.11
  -1  -5  32   20.70    3.70
  -1  -5  31    3.05    2.21
  -1  -5  30    0.01    1.60
  -1  -5  29   -6.64    2.54
  -1  -5  28   -1.63    2.11
  -1  -5  27    7.42    2.22
  -1  -5  26   -0.32    1.70
  -1  -5  25   -0.83    1.76
  -1  -5  24   -0.57    1.49
  -1  -5  23   -0.48    1.52
  -1  -5  22    8.19    2.11
   1   5 -21   44.55    2.42
  -1  -5  21   43.29    3.52
  -1  -5  20    2.68    1.72
   1   5 -20   -0.67    0.70
   1   5 -19   16.41    1.45
  -1  -5  19   17.70    2.33
   1   5 -18    1.69    0.74
  -1  -5  18    4.71    1.77
  -1  -5  17    3.55    1.36
   1   5 -17    1.42    0.65
  -1  -5  16   11.70    1.84
   1   5 -16    7.81    0.96
   1   5 -15   56.86    2.15
  -1  -5  15   61.22    3.39
   1   5 -14   35.70    1.66
  -1  -5  14   36.36    2.68
   1   5 -13   76.84    2.23
  -1  -5  13   72.92    3.52
  -1  -5  12   69.06    3.31
   1   5 -12   68.81    2.06
   1   5 -11   65.35    1.92
  -1  -5  11   65.87    3.14
  -1  -5  10  102.43    3.80
   1   5 -10  102.37    2.29
   1   5  -9  146.04    2.67
  -1  -5   9  144.05    4.38
  -1  -5   9  150.61    4.52
  -1  -5   8    2.35    1.10
   1   5  -8    2.30    0.49
  -1  -5   8    2.68    0.90
  -1  -5   7    6.35    1.20
   1   5  -7    6.04    0.63
  -1  -5   7    7.70    1.15
  -1  -5   6   14.16    1.49
   1   5  -6   16.51    0.95
  -1  -5   6   13.77    1.35
  -1  -5   5   91.14    3.20
   1   5  -5   99.45    2.30
  -1  -5   5  103.68    3.40
  -1  -5   4   74.13    2.84
   1   5  -4   76.29    2.09
  -1  -5   3    2.01    0.73
   1  -5  -2   27.23    1.51
  -1  -5   2   28.72    1.78
  -1  -5   1   19.24    1.46
   1  -5  -1   20.46    1.30
  -1   5   0    1.79    0.60
  -1  -5   0    2.76    0.74
   1  -5   0    3.37    0.72
  -1   5  -1  108.74    3.08
   1  -5   1  109.98    3.08
   1  -5   2    0.51    0.64
  -1   5  -2    2.04    0.67
  -1   5  -3    0.75    0.56
   1  -5   3   -0.28    0.62
  -1   5  -4   63.30    2.20
   1  -5   4   66.50    2.63
   1  -5   5   21.31    1.64
   1  -5   5   21.55    1.67
  -1   5  -5   19.47    1.26
  -1   5  -6   33.25    1.62
   1  -5   6   38.83    2.21
   1  -5   6   39.04    2.23
   1  -5   7  236.69    5.35
  -1   5  -7  243.22    4.15
   1  -5   8    2.75    0.89
  -1   5  -8    0.95    0.56
   1  -5   9   10.20    1.33
  -1   5  -9   12.86    1.07
  -1   5 -10    5.70    0.84
   1  -5  10    6.05    1.25
  -1   5 -11  170.10    3.71
   1  -5  11  169.71    4.99
   1  -5  12   40.16    2.59
  -1   5 -12   34.77    1.77
  -1   5 -13    9.24    1.08
   1  -5  13    9.56    0.68
   1  -5  13    6.64    1.26
   1  -5  14    4.91    1.40
  -1   5 -14    3.55    0.81
   1  -5  14    4.31    0.45
   1  -5  15   11.22    0.65
  -1   5 -15   12.15    1.28
   1  -5  15   11.43    1.72
  -1   5 -16   12.80    1.37
   1  -5  16   16.92    2.13
  -1   5 -17   -0.44    0.73
   1  -5  17   -0.20    1.18
  -1   5 -18    9.77    1.29
   1  -5  18    9.71    1.83
  -1   5 -19    7.58    1.18
   1  -5  19    7.53    1.84
  -1   5 -20    1.89    1.04
   1  -5  20    2.47    1.51
   1  -5  21   21.02    2.56
  -1   5 -21   27.13    2.09
  -1   5 -22    9.12    1.44
   1  -5  22    7.68    1.82
  -1   5 -23    4.19    1.24
   1  -5  23    3.79    1.80
   1  -5  24    9.69    2.38
   1  -5  25    7.34    2.29
   1  -5  26   11.97    2.58
   1  -5  27   17.59    2.96
   1  -5  28   -0.84    2.09
   1  -5  29    1.68    1.99
   1  -5  30   -1.76    1.89
   1  -5  31   -0.74    2.17
   1  -5  32   19.40    3.61
  -1  -6  31    8.15    2.72
  -1  -6  30    6.25    2.53
  -1  -6  29    3.92    1.98
  -1  -6  28    1.97    2.14
  -1  -6  27    1.13    1.71
  -1  -6  26    6.12    2.14
  -1  -6  25    4.02    1.78
  -1  -6  24    5.33    1.91
  -1  -6  23    5.52    1.72
  -1  -6  22    3.48    1.90
  -1  -6  21   -1.43    1.49
  -1  -6  20    0.09    1.26
  -1  -6  19    5.78    1.68
   1   6 -19    6.02    1.03
  -1  -6  18    2.15    1.40
   1   6 -18    2.34    0.73
   1   6 -17    5.62    0.91
  -1  -6  17    4.38    1.36
  -1  -6  16   39.83    2.99
   1   6 -16   39.15    1.85
  -1  -6  15    1.87    1.21
   1   6 -15    2.45    0.64
  -1  -6  14    2.29    1.28
   1   6 -14    0.81    0.52
  -1  -6  13   47.46    3.05
   1   6 -13   49.45    1.85
   1   6 -12   15.23    1.08
  -1  -6  12   16.57    1.84
  -1  -6  11   11.06    1.54
   1   6 -11   10.30    0.92
  -1  -6  10   56.00    3.06
  -1  -6  10   54.89    3.11
   1   6 -10   52.10    1.81
   1   6  -9   40.66    1.60
  -1  -6   9   40.40    2.61
  -1  -6   9   43.24    2.77
  -1  -6   8  224.76    5.80
  -1  -6   8  225.07    5.67
   1   6  -8  222.26    3.67
  -1  -6   7    2.54    0.96
  -1  -6   7    3.39    1.09
   1   6  -7    2.18    0.56
  -1  -6   6   26.84    2.03
  -1  -6   6   27.38    2.08
   1   6  -6   24.83    1.37
  -1  -6   5   13.62    1.49
   1   6  -5   13.51    1.05
  -1  -6   4    4.06    1.16
  -1  -6   3  179.01    4.70
  -1  -6   2  142.65    4.16
   1  -6  -2  142.76    3.68
   1  -6  -1   35.06    1.91
  -1  -6   1   35.72    2.06
  -1  -6   0   14.15    1.46
   1  -6   0   11.20    1.19
  -1   6  -1    3.92    0.84
   1  -6   1    2.93    0.85
  -1   6  -2  250.62    4.97
   1  -6   2  254.22    5.30
   1  -6   3  109.61    3.55
  -1   6  -3  106.19    3.23
   1  -6   4   29.63    2.04
  -1   6  -4   27.38    1.65
   1  -6   5   20.02    1.71
  -1   6  -5   20.50    1.44
  -1   6  -6    6.88    0.94
   1  -6   6    7.14    1.32
   1  -6   6    6.96    1.24
   1  -6   7   14.54    1.60
   1  -6   7   15.11    1.67
  -1   6  -7   17.89    1.35
  -1   6  -8    5.83    0.88
   1  -6   8    4.76    1.29
  -1   6  -9   13.62    1.20
   1  -6   9   15.43    1.70
  -1   6 -10   12.23    1.15
   1  -6  10   10.80    1.60
   1  -6  11    1.44    1.15
  -1   6 -11   -1.46    0.69
  -1   6 -12   18.15    1.38
   1  -6  12   23.13    2.23
  -1   6 -13    2.43    0.76
   1  -6  13    3.35    1.23
  -1   6 -14    6.80    1.03
   1  -6  14    9.21    1.63
  -1   6 -15   22.99    1.66
   1  -6  15   27.34    2.51
  -1   6 -16   10.33    1.28
   1  -6  16    8.72    1.64
   1  -6  17    2.66    1.36
  -1   6 -17    4.37    0.99
   1  -6  18    6.16    1.69
  -1   6 -18    7.87    1.24
  -1   6 -19   35.64    2.27
   1  -6  19   36.54    3.17
   1  -6  20   66.37    4.34
  -1   6 -20   66.51    3.05
  -1   6 -21    1.26    0.94
   1  -6  21    2.71    1.79
   1  -6  22    3.26    1.74
   1  -6  23   -0.97    1.45
   1  -6  24    1.80    1.69
   1  -6  25   27.15    3.24
   1  -6  26   11.71    2.52
   1  -6  27    2.11    2.27
   1  -6  28    4.55    2.29
   1  -6  29   -0.21    1.80
   1  -6  30   -1.54    2.42
   1  -6  31    6.72    2.44
  -1  -7  31   -4.21    2.46
  -1  -7  30    0.98    1.67
  -1  -7  29    3.15    2.43
  -1  -7  28    0.01    1.64
  -1  -7  27    3.38    2.00
  -1  -7  26    7.86    2.15
  -1  -7  25    6.14    2.15
  -1  -7  24    4.96    2.03
  -1  -7  23    4.83    1.98
  -1  -7  22    0.16    1.52
  -1  -7  21   11.79    2.41
  -1  -7  20    1.87    1.53
  -1  -7  19   18.77    2.59
  -1  -7  18   11.14    2.13
  -1  -7  17   36.59    3.13
   1   7 -17   38.88    1.91
  -1  -7  16   -1.16    1.37
   1   7 -16    0.59    0.57
   1   7 -15    6.04    0.82
  -1  -7  15    6.04    1.55
  -1  -7  14   11.96    1.90
   1   7 -14   10.29    0.99
   1   7 -13    0.09    0.53
  -1  -7  13    0.26    1.13
   1   7 -12    0.05    0.52
  -1  -7  12    1.17    1.10
   1   7 -11    5.83    0.84
  -1  -7  11    4.61    1.53
  -1  -7  11    6.80    1.53
  -1  -7  10   70.21    3.70
   1   7 -10   70.23    2.32
  -1  -7  10   76.63    3.66
  -1  -7   9   47.97    3.11
  -1  -7   9   51.17    3.02
   1   7  -9   44.51    1.88
  -1  -7   8    8.72    1.60
   1   7  -8    7.84    0.89
  -1  -7   8    8.80    1.49
  -1  -7   7    3.40    1.26
   1   7  -7    5.15    0.78
  -1  -7   7    4.85    1.25
  -1  -7   6   44.13    2.80
   1   7  -6   38.77    1.88
  -1  -7   5   77.13    3.53
  -1  -7   4  102.02    3.91
   1  -7  -3    2.79    0.87
  -1  -7   3    3.81    1.23
  -1  -7   2   38.76    2.45
   1  -7  -2   34.64    2.08
  -1  -7   1    9.72    1.32
   1  -7  -1    7.95    1.20
  -1  -7   0   64.67    2.99
   1  -7   0   64.72    2.82
   1  -7   1   54.98    2.68
  -1  -7  -1   59.26    2.78
   1  -7   2   76.88    3.16
  -1   7  -2   77.30    3.07
   1  -7   3   47.41    2.60
  -1   7  -3   48.18    2.36
   1  -7   4   42.09    2.53
  -1   7  -4   41.47    2.18
   1  -7   5    3.06    1.19
  -1   7  -5    5.75    1.04
   1  -7   6    8.27    1.58
   1  -7   6    9.54    1.42
  -1   7  -6    7.02    1.06
  -1   7  -7    2.23    0.84
   1  -7   7    2.13    1.16
   1  -7   7    1.60    0.96
   1  -7   8   16.31    2.05
   1  -7   8   15.95    1.87
  -1   7  -8   13.88    1.30
   1  -7   9   31.94    2.49
  -1   7  -9   34.14    1.89
   1  -7  10    1.82    1.19
  -1   7 -10    0.35    0.64
  -1   7 -11    3.57    0.86
   1  -7  11    4.20    1.53
  -1   7 -12   19.87    1.57
   1  -7  12   19.32    2.18
   1  -7  13    3.05    1.50
  -1   7 -13    3.29    0.97
   1  -7  14    5.66    1.64
  -1   7 -14    5.51    1.03
  -1   7 -15    0.10    0.74
   1  -7  15    0.24    1.23
  -1   7 -16    0.44    0.81
   1  -7  16   -0.27    1.33
   1  -7  17    8.53    1.94
  -1   7 -17    5.99    1.21
   1  -7  18   19.10    2.42
  -1   7 -18   21.83    1.76
  -1   7 -19   12.38    1.47
   1  -7  19   14.26    2.42
   1  -7  20   -3.40    1.71
   1  -7  21    7.15    1.89
   1  -7  22   13.18    2.44
   1  -7  23    5.04    1.79
   1  -7  24   12.95    2.40
   1  -7  25    5.68    2.15
   1  -7  26    5.15    2.09
   1  -7  27   29.98    3.67
   1  -7  28   -2.64    2.17
   1  -7  29   -2.21    2.37
   1  -7  30   -1.61    1.88
   1  -7  31   -1.73    2.43
  -1  -8  30    2.77    2.18
  -1  -8  29    1.98    2.27
  -1  -8  28    6.90    2.48
  -1  -8  27    0.25    1.99
  -1  -8  26    0.05    1.95
  -1  -8  25    4.03    1.86
  -1  -8  24    0.84    1.67
  -1  -8  23   44.90    4.01
  -1  -8  22    5.71    2.06
  -1  -8  21    2.64    1.74
  -1  -8  20    3.12    1.58
  -1  -8  19   13.40    2.25
  -1  -8  18    1.09    1.46
  -1  -8  17    2.55    1.70
  -1  -8  16   16.56    2.27
   1   8 -15    6.55    0.97
  -1  -8  15    7.18    1.76
  -1  -8  14    4.15    1.61
   1   8 -14    4.07    0.81
   1   8 -13    0.61    0.55
  -1  -8  13   -0.51    1.24
   1   8 -12    7.01    0.92
  -1  -8  12    6.78    1.59
  -1  -8  11   10.33    1.77
   1   8 -11    8.49    0.99
  -1  -8  11    6.52    1.84
   1   8 -10   10.82    1.08
  -1  -8  10   11.15    2.01
  -1  -8  10   10.99    1.72
   1   8  -9    6.96    0.95
  -1  -8   9    7.00    1.41
  -1  -8   9    9.62    1.89
  -1  -8   8   14.63    1.94
  -1  -8   8   14.82    1.90
   1   8  -8   12.18    1.23
   1   8  -7    2.67    0.80
  -1  -8   7    1.30    1.20
  -1  -8   7    2.86    1.22
  -1  -8   6    1.23    1.09
  -1  -8   5   22.53    2.13
   1  -8  -4    2.79    0.89
  -1  -8   4    2.90    1.32
   1  -8  -3  254.38    5.71
  -1  -8   3  260.37    6.39
  -1  -8   2   36.51    2.51
   1  -8  -2   29.92    2.11
  -1  -8   1   60.34    3.14
   1  -8  -1   62.96    3.00
  -1  -8   0    1.41    1.16
   1  -8   0   -1.07    1.03
  -1  -8  -1    1.92    1.24
   1  -8   1    1.33    0.85
   1  -8   2   42.49    2.62
  -1  -8  -2   38.29    2.44
   1  -8   3   19.12    1.96
  -1   8  -3   19.93    1.74
   1  -8   4   36.56    2.57
  -1   8  -4   33.73    2.12
  -1   8  -5   91.87    3.39
   1  -8   5   93.85    4.06
   1  -8   6    7.24    1.66
  -1   8  -6    8.70    1.28
   1  -8   7   -0.14    1.03
  -1   8  -7    1.09    0.73
   1  -8   7   -0.76    1.23
   1  -8   8   48.89    3.17
  -1   8  -8   42.18    2.26
   1  -8   8   42.95    2.94
   1  -8   9   29.87    2.62
   1  -8   9   33.90    2.80
  -1   8  -9   29.03    1.90
  -1   8 -10    0.00    0.75
   1  -8  10    0.63    1.13
  -1   8 -11    2.90    0.88
   1  -8  11    2.70    1.25
  -1   8 -12    1.33    0.79
   1  -8  12    1.93    1.29
  -1   8 -13   23.47    1.74
   1  -8  13   23.68    2.56
   1  -8  14   17.18    2.33
  -1   8 -14   15.46    1.52
   1  -8  15   13.39    2.13
  -1   8 -15   15.49    1.52
  -1   8 -16    3.17    0.93
   1  -8  16    4.55    1.75
   1  -8  17    1.26    1.57
  -1   8 -17    2.84    1.02
   1  -8  18    3.27    1.56
   1  -8  19    4.07    1.64
   1  -8  20   18.84    2.57
   1  -8  21    0.45    1.43
   1  -8  22   -0.90    1.48
   1  -8  23   -2.75    2.02
   1  -8  24    6.37    2.39
   1  -8  25   32.86    3.66
   1  -8  26    4.35    1.96
   1  -8  27    5.24    2.21
   1  -8  28   -1.24    1.85
   1  -8  29    2.03    2.15
   1  -8  30    4.09    2.14
  -1  -9  29    0.33    2.15
  -1  -9  28    0.40    2.13
  -1  -9  27    0.49    1.60
  -1  -9  26   14.73    2.91
  -1  -9  25   26.53    3.42
  -1  -9  24    0.22    1.55
  -1  -9  23   -0.47    1.77
  -1  -9  22    2.85    2.03
  -1  -9  21    9.29    2.43
  -1  -9  20    4.10    2.02
  -1  -9  19   30.70    3.32
  -1  -9  18   12.75    2.33
  -1  -9  17   24.60    2.80
  -1  -9  16   39.14    3.44
  -1  -9  15    0.45    1.48
  -1  -9  14   -0.67    1.19
  -1  -9  13    3.23    1.64
   1   9 -13    1.75    0.71
  -1  -9  12    4.44    1.49
   1   9 -12    4.48    0.89
  -1  -9  12    4.42    1.75
   1   9 -11    4.54    0.95
  -1  -9  11    4.99    1.96
  -1  -9  11    4.20    1.53
  -1  -9  10   14.01    2.10
  -1  -9  10   14.43    2.23
   1   9 -10   16.08    1.42
  -1  -9   9   31.11    2.93
   1   9  -9   32.19    1.90
  -1  -9   9   31.16    2.73
  -1  -9   8    2.96    1.24
  -1  -9   8    0.52    1.26
  -1  -9   7    5.25    1.54
  -1  -9   7    9.72    1.84
  -1  -9   6   -1.77    1.32
   1  -9  -5    6.00    1.24
  -1  -9   5    5.17    1.69
   1  -9  -4    0.72    0.89
  -1  -9   4    0.34    1.11
  -1  -9   3    1.06    1.12
   1  -9  -3    1.41    0.88
   1  -9  -2   -0.69    1.05
  -1  -9   2   -0.78    1.19
   1  -9  -1    8.86    1.41
  -1  -9   1    9.53    1.67
  -1  -9   0    6.01    1.34
   1  -9   0    4.81    1.34
  -1  -9  -1    0.41    0.99
   1  -9   1    0.60    1.14
  -1  -9  -2   21.81    2.02
   1  -9   2   22.97    2.15
  -1  -9  -3   38.25    2.67
   1  -9   3   42.87    2.83
  -1   9  -4   18.39    1.82
   1  -9   4   17.75    2.07
  -1   9  -5    1.78    0.90
   1  -9   5    0.24    1.31
   1  -9   6    4.31    1.51
  -1   9  -6    5.16    1.15
  -1   9  -7    9.94    1.35
   1  -9   7   10.56    1.88
   1  -9   7   11.46    1.71
  -1   9  -8   15.37    1.54
   1  -9   8   16.90    2.14
   1  -9   8   14.32    2.05
  -1   9  -9   24.44    1.91
   1  -9   9   28.69    2.89
   1  -9   9   23.14    2.46
   1  -9  10   50.74    3.45
  -1   9 -10   46.92    2.49
   1  -9  10   48.86    3.48
   1  -9  11   43.19    3.26
  -1   9 -11   42.64    2.36
  -1   9 -12    3.34    0.96
   1  -9  12    5.19    1.58
  -1   9 -13   10.91    1.36
   1  -9  13   12.55    2.28
  -1   9 -14    1.57    0.89
   1  -9  14    2.35    1.58
   1  -9  15    2.23    1.65
  -1   9 -15    2.17    1.01
   1  -9  16   26.94    2.75
   1  -9  17   12.54    2.45
   1  -9  18    4.02    1.84
   1  -9  19   22.14    2.89
   1  -9  20    1.86    1.66
   1  -9  21    4.08    2.04
   1  -9  22    0.52    1.77
   1  -9  23    2.06    1.87
   1  -9  24    1.49    1.60
   1  -9  25    1.41    1.80
   1  -9  26    2.97    2.16
   1  -9  27   14.00    2.76
   1  -9  28    4.08    2.32
   1  -9  29    7.82    2.66
  -1 -10  28    2.45    2.10
  -1 -10  27    2.35    2.03
  -1 -10  26    5.60    2.69
  -1 -10  25    2.59    2.16
  -1 -10  24   15.63    2.83
  -1 -10  23   17.90    2.88
  -1 -10  22    6.63    2.36
  -1 -10  21   -0.47    1.76
  -1 -10  20   -0.72    1.83
  -1 -10  19   -0.27    1.63
  -1 -10  18   20.98    3.01
  -1 -10  17   14.03    2.50
  -1 -10  16    1.06    1.42
  -1 -10  15    8.62    2.14
  -1 -10  14   12.97    2.23
  -1 -10  13    5.49    1.79
  -1 -10  12   -0.66    1.40
   1  10 -12    1.32    0.79
  -1 -10  12    1.02    2.03
   1  10 -11    1.57    0.79
  -1 -10  11    2.33    1.71
  -1 -10  11    4.87    1.78
  -1 -10  10    2.63    1.92
  -1 -10  10    4.33    1.75
  -1 -10   9    6.06    1.86
  -1 -10   9    3.98    1.69
  -1 -10   8   -0.35    1.58
  -1 -10   8   -1.46    1.26
  -1 -10   7   15.82    2.40
   1 -10  -6   -0.24    1.04
  -1 -10   6    0.73    1.36
   1 -10  -5    7.85    1.50
  -1 -10   5    8.55    1.85
   1 -10  -4   21.72    2.15
  -1 -10   4   24.77    2.51
   1 -10  -3   46.97    3.03
  -1 -10   3   51.96    3.46
   1 -10  -2    3.04    1.27
  -1 -10   2    4.73    1.47
   1 -10  -1   71.37    3.64
  -1 -10   1   77.55    3.99
  -1 -10   0   15.99    1.98
   1 -10   0   16.20    1.98
  -1 -10  -1    4.05    1.40
   1 -10   1    4.79    1.52
   1 -10   2    8.00    1.70
  -1 -10  -2    8.97    1.64
   1 -10   3    2.38    1.36
  -1 -10  -3    1.94    1.16
   1 -10   4   32.18    2.78
  -1 -10  -4   32.42    2.62
  -1  10  -5   54.19    3.01
   1 -10   5   57.66    3.55
  -1  10  -6    7.03    1.34
   1 -10   6    8.19    1.86
   1 -10   7    8.95    2.13
  -1  10  -7    7.52    1.42
   1 -10   8   77.20    4.17
   1 -10   8   69.43    4.11
  -1  10  -8   70.07    3.30
   1 -10   9    6.31    1.58
   1 -10   9    5.61    1.95
  -1  10  -9    7.08    1.31
   1 -10  10    1.64    1.51
  -1  10 -10   -0.07    0.86
   1 -10  10    4.25    1.94
   1 -10  11   12.57    2.29
  -1  10 -11   13.74    1.65
   1 -10  12    0.87    1.37
  -1  10 -12    1.92    0.99
   1 -10  13   13.77    2.35
  -1  10 -13   12.48    1.51
  -1  10 -14   43.37    2.54
   1 -10  14   44.67    3.62
   1 -10  15   -0.31    1.59
   1 -10  16   20.26    2.61
   1 -10  17    4.70    1.65
   1 -10  18    0.74    1.65
   1 -10  19   -1.23    1.78
   1 -10  20    0.30    1.83
   1 -10  21   -2.67    2.02
   1 -10  22    1.26    1.88
   1 -10  23    6.48    2.21
   1 -10  24    1.19    1.81
   1 -10  25    3.29    1.93
   1 -10  26    3.18    2.34
   1 -10  27    7.56    2.65
   1 -10  28   -2.13    2.19
  -1 -11  27   -0.72    2.23
  -1 -11  26    7.57    2.75
  -1 -11  25   18.79    3.07
  -1 -11  24   -1.41    2.03
  -1 -11  23    3.28    2.13
  -1 -11  22    3.38    2.26
  -1 -11  21    0.01    1.94
  -1 -11  20   -0.40    1.81
  -1 -11  19   15.17    2.67
  -1 -11  18   -0.60    1.83
  -1 -11  17   17.01    2.76
  -1 -11  16   20.25    2.82
  -1 -11  15   -2.40    1.68
  -1 -11  14   19.48    2.78
  -1 -11  13   54.64    4.32
  -1 -11  13   57.06    4.12
  -1 -11  12   23.63    2.91
  -1 -11  12   29.29    3.36
  -1 -11  11   50.05    3.95
  -1 -11  11   39.80    3.50
  -1 -11  10   -0.06    1.65
  -1 -11  10    0.54    1.62
  -1 -11   9    2.47    1.80
  -1 -11   9    0.69    1.46
  -1 -11   8   16.98    2.61
  -1 -11   8   16.49    2.49
   1 -11  -7    6.93    1.62
  -1 -11   7    9.74    2.19
  -1 -11   6    3.57    1.71
   1 -11  -6    6.75    1.63
   1 -11  -5   13.92    1.82
  -1 -11   5   17.80    2.57
  -1 -11   4    8.19    1.79
   1 -11  -4   11.51    1.79
   1 -11  -3    0.95    1.20
  -1 -11   3    4.33    1.74
  -1 -11   2    4.14    1.76
   1 -11  -2   -1.31    1.30
   1 -11  -1    2.17    1.44
  -1 -11   1    0.06    1.36
   1 -11   0   21.77    2.29
  -1 -11   0   21.19    2.38
   1 -11   1    5.04    1.49
  -1 -11  -1    6.50    1.70
  -1 -11  -2    5.03    1.66
   1 -11   2    1.79    1.26
   1 -11   3    4.85    1.70
  -1 -11  -3    3.97    1.49
   1 -11   4    8.53    1.96
  -1 -11  -4    5.27    1.49
   1 -11   5    2.56    1.65
  -1 -11  -5    0.90    1.19
   1 -11   6   20.39    2.53
  -1  11  -7    2.72    1.15
   1 -11   7    5.46    1.84
   1 -11   8    5.26    1.70
  -1  11  -8    5.41    1.30
   1 -11   8    1.12    1.63
  -1  11  -9    6.77    1.43
   1 -11   9    6.17    1.92
   1 -11   9    8.32    2.13
  -1  11 -10   21.40    1.97
   1 -11  10   22.42    2.81
   1 -11  10   27.66    3.07
   1 -11  11   49.53    3.82
  -1  11 -11   48.69    2.88
  -1  11 -12   18.11    1.88
   1 -11  12   17.76    2.62
   1 -11  13    0.09    1.63
   1 -11  14    0.15    1.89
   1 -11  15    9.68    2.10
   1 -11  16   22.64    2.86
   1 -11  17   35.20    3.65
   1 -11  18   11.08    2.43
   1 -11  19    5.15    2.09
   1 -11  20    3.51    2.13
   1 -11  21    4.13    2.17
   1 -11  22    2.59    2.19
   1 -11  23   16.23    3.14
   1 -11  24    3.90    2.39
   1 -11  25    1.32    1.88
   1 -11  26   -1.23    1.98
   1 -11  27   -3.97    2.63
  -1 -12  26    1.54    2.20
  -1 -12  25   -2.50    2.62
  -1 -12  24    5.24    2.53
  -1 -12  23    2.63    1.81
  -1 -12  22   -0.70    1.56
  -1 -12  21    2.29    1.99
  -1 -12  20   -1.76    2.05
  -1 -12  19    1.22    1.71
  -1 -12  18    4.32    1.81
  -1 -12  17    6.35    1.94
  -1 -12  16    5.71    1.93
  -1 -12  15   11.54    2.49
  -1 -12  14    1.58    1.78
  -1 -12  13   16.56    2.82
  -1 -12  13   19.15    2.74
  -1 -12  12   12.95    2.68
  -1 -12  12   14.10    2.60
  -1 -12  11   12.54    2.53
  -1 -12  11    9.43    2.13
  -1 -12  10   12.42    2.41
  -1 -12  10   12.45    2.61
  -1 -12   9   -0.99    1.50
  -1 -12   9   -1.50    1.73
   1 -12  -8    4.58    1.57
  -1 -12   8    7.45    2.12
  -1 -12   8    5.79    2.03
   1 -12  -7   67.13    3.84
  -1 -12   7   68.81    4.53
  -1 -12   6    7.12    2.21
   1 -12  -6    4.84    1.60
   1 -12  -5   -0.28    1.29
  -1 -12   5    0.84    1.61
  -1 -12   4    9.76    2.06
   1 -12  -4   11.28    1.95
  -1 -12   3   10.90    2.28
   1 -12  -3   10.29    1.87
   1 -12  -2    7.00    1.63
  -1 -12   2    7.36    2.02
  -1 -12   1   20.07    2.55
   1 -12  -1   16.53    2.30
   1 -12   0   -0.15    1.38
  -1 -12   0    0.45    1.55
   1 -12   1   16.68    2.40
  -1 -12  -1   11.86    2.05
  -1 -12  -2   10.44    2.04
   1 -12   2    7.04    1.90
   1 -12   3    2.23    1.57
  -1 -12  -3    1.93    1.44
   1 -12   4   15.11    2.29
  -1 -12  -4   11.23    2.04
   1 -12   5   14.96    2.35
  -1 -12  -5   14.41    2.08
   1 -12   6    0.02    1.78
  -1 -12  -6    0.74    1.45
   1 -12   7   39.80    3.55
   1 -12   8   28.25    3.24
   1 -12   8   23.98    2.93
   1 -12   9    5.47    1.84
   1 -12   9    3.63    1.96
  -1  12 -10    4.37    1.28
   1 -12  10    2.23    1.88
   1 -12  10    5.11    2.02
  -1  12 -11   20.77    2.09
   1 -12  11   15.88    3.01
   1 -12  11   22.23    2.97
   1 -12  12    0.47    1.72
   1 -12  13   11.18    2.27
   1 -12  14   11.58    2.50
   1 -12  15    0.84    1.78
   1 -12  16    4.22    1.94
   1 -12  17    0.11    1.69
   1 -12  18   -0.83    1.86
   1 -12  19    1.78    1.88
   1 -12  20    0.66    2.07
   1 -12  21    8.76    2.60
   1 -12  22   -1.40    1.78
   1 -12  23    3.99    1.93
   1 -12  24    2.93    2.32
   1 -12  25    4.13    2.32
  -1 -13  24   -1.26    2.16
  -1 -13  23   -0.33    2.27
  -1 -13  22   -2.43    2.03
  -1 -13  21   10.85    2.80
  -1 -13  20   -0.42    1.66
  -1 -13  19   11.50    2.43
  -1 -13  18   -0.92    1.48
  -1 -13  17    1.20    1.67
  -1 -13  16   -1.76    1.72
  -1 -13  15   -1.62    1.99
  -1 -13  14    2.49    2.03
  -1 -13  13   23.88    3.21
  -1 -13  13   28.44    3.67
  -1 -13  12   -1.69    1.94
  -1 -13  12   -0.22    1.49
  -1 -13  11   17.04    2.86
  -1 -13  11   13.37    2.55
  -1 -13  10    6.06    2.20
   1 -13 -10    2.74    1.44
  -1 -13  10    2.22    1.65
  -1 -13   9    6.76    2.28
  -1 -13   9    9.95    2.37
   1 -13  -9    7.40    1.62
   1 -13  -8    3.29    1.60
  -1 -13   8    0.93    1.71
  -1 -13   8    2.90    2.00
  -1 -13   7    5.16    2.01
   1 -13  -7    8.57    1.91
   1 -13  -6   -0.61    1.48
  -1 -13   6    1.30    1.62
   1 -13  -5   56.29    3.85
  -1 -13   5   57.03    4.14
  -1 -13   4   29.45    3.26
   1 -13  -4   30.06    2.93
   1 -13  -3    1.52    1.36
  -1 -13   3    0.09    1.61
   1 -13  -2    2.10    1.52
  -1 -13   2    2.86    1.74
  -1 -13   1   14.14    2.63
   1 -13  -1    9.21    2.13
  -1 -13   0   -0.13    1.55
   1 -13   0    2.95    1.81
   1 -13   1    1.01    1.55
  -1 -13  -1    0.40    1.42
   1 -13   2   11.34    2.13
  -1 -13  -2   14.20    2.44
  -1 -13  -3    1.44    1.48
   1 -13   3    3.33    1.88
   1 -13   4   21.55    2.78
  -1 -13  -4   22.04    2.77
  -1 -13  -5    2.98    1.74
   1 -13   5    6.41    2.10
   1 -13   6    6.74    2.01
  -1 -13  -6    4.10    1.72
   1 -13   7   16.09    2.52
  -1 -13  -7   17.82    2.46
   1 -13   8    2.62    1.98
   1 -13   8   -0.23    1.72
  -1 -13  -8    1.60    1.69
   1 -13   9   10.74    2.45
   1 -13   9    8.82    2.12
   1 -13  10   -2.59    2.21
   1 -13  10   -0.79    2.01
   1 -13  11    1.77    1.67
   1 -13  11    1.90    2.04
   1 -13  12    0.44    1.67
   1 -13  13    2.06    1.94
   1 -13  14   -0.46    1.99
   1 -13  15   20.77    3.22
   1 -13  16    3.41    1.82
   1 -13  17   11.55    2.36
   1 -13  18   12.28    2.43
   1 -13  19    2.77    1.97
   1 -13  20   -0.79    1.81
   1 -13  21    3.04    1.63
   1 -13  22    1.89    1.99
   1 -13  23   12.41    3.10
   1 -13  24   -0.04    2.41
  -1 -14  22   10.69    3.10
  -1 -14  21   -1.23    1.94
  -1 -14  20    1.35    1.94
  -1 -14  19    7.04    2.20
  -1 -14  18    0.12    1.66
  -1 -14  17    1.02    1.61
  -1 -14  16    6.21    2.22
  -1 -14  15   25.60    3.45
  -1 -14  14    1.78    2.09
  -1 -14  13   -0.86    2.08
  -1 -14  13   -2.66    2.22
  -1 -14  12    8.29    2.33
  -1 -14  12    9.34    2.64
   1 -14 -12    7.66    1.99
   1 -14 -11   -0.95    1.64
  -1 -14  11    1.07    2.04
  -1 -14  11    5.09    2.48
   1 -14 -10    1.72    1.49
  -1 -14  10    1.70    1.64
  -1 -14  10    3.80    2.43
  -1 -14   9    7.96    2.38
   1 -14  -9    7.70    1.75
  -1 -14   9    7.85    2.33
  -1 -14   8    4.91    2.13
   1 -14  -8    2.21    1.54
  -1 -14   8    2.87    2.14
  -1 -14   7   51.93    4.21
   1 -14  -7   55.99    3.95
   1 -14  -6    1.10    1.45
  -1 -14   6    1.98    1.72
  -1 -14   5    3.21    1.75
   1 -14  -5    1.85    1.42
   1 -14  -4   -1.46    1.70
  -1 -14   4   -1.90    1.61
   1 -14  -3    1.42    1.48
  -1 -14   3    1.72    1.65
   1 -14  -2    8.72    2.05
  -1 -14   2    9.00    2.13
  -1 -14   1    5.56    1.81
   1 -14  -1    5.44    1.77
   1 -14   0   -0.03    1.58
  -1 -14   0    0.40    1.56
   1 -14   1   17.28    2.57
  -1 -14  -1   15.51    2.45
  -1 -14  -2    2.03    1.60
   1 -14   2   -0.46    1.66
   1 -14   3   12.40    2.52
  -1 -14  -3    8.50    2.12
   1 -14   4    5.16    1.95
  -1 -14  -4    9.70    2.18
   1 -14   5    0.53    1.91
  -1 -14  -5    2.64    1.59
  -1 -14  -6    5.38    2.02
   1 -14   6    4.25    2.23
  -1 -14  -7    2.53    1.85
   1 -14   7    4.36    1.96
   1 -14   8    4.55    2.26
   1 -14   8    2.46    1.87
  -1 -14  -8    2.27    1.69
   1 -14   9   13.50    2.55
   1 -14   9   15.47    2.64
  -1 -14  -9   11.26    2.30
   1 -14  10    3.88    2.11
   1 -14  10    4.16    1.66
   1 -14  11    1.11    1.94
   1 -14  11    2.45    2.11
   1 -14  12    1.49    2.04
   1 -14  13    3.25    2.03
   1 -14  14    4.75    1.97
   1 -14  15    0.59    1.82
   1 -14  16    6.43    2.39
   1 -14  17   -1.18    1.98
   1 -14  18    2.75    2.15
   1 -14  19   -0.57    1.72
   1 -14  20    0.20    1.71
   1 -14  21   12.28    2.90
   1 -14  22   -0.26    2.19
  -1 -15  20   12.66    2.83
  -1 -15  19   -1.43    2.44
  -1 -15  18    2.75    2.40
  -1 -15  17    6.16    2.70
  -1 -15  16    3.77    2.39
  -1 -15  15    3.04    2.21
  -1 -15  14   -2.60    2.68
  -1 -15  13   21.57    3.35
  -1 -15  13   19.63    3.33
  -1 -15  12    4.54    2.60
   1 -15 -12    0.65    1.50
  -1 -15  12    4.82    2.30
  -1 -15  11   -0.77    2.27
  -1 -15  11   -1.95    1.92
   1 -15 -11   -0.78    1.53
  -1 -15  10   -0.78    1.68
  -1 -15  10    4.29    2.25
   1 -15 -10   -0.32    1.52
  -1 -15   9    3.54    2.08
   1 -15  -9   -1.77    1.64
  -1 -15   9    1.27    1.82
   1 -15  -8    6.49    2.01
  -1 -15   8    5.28    2.36
  -1 -15   8    3.77    2.05
  -1 -15   7    9.60    2.58
   1 -15  -7   11.45    2.28
  -1 -15   6    2.63    1.91
   1 -15  -6    5.04    2.00
   1 -15  -5   19.44    2.72
  -1 -15   5   23.12    3.23
  -1 -15   4    2.69    1.89
   1 -15  -4    2.96    1.82
   1 -15  -3    1.18    1.79
  -1 -15   3    1.86    1.89
   1 -15  -2    6.32    2.14
  -1 -15   2    7.01    2.21
  -1 -15   1   -1.99    1.94
   1 -15  -1   -1.37    1.66
  -1 -15   0    0.25    1.74
   1 -15   0    1.70    1.85
   1 -15   1    2.57    1.74
  -1 -15  -1    2.35    1.91
  -1 -15  -2    8.97    2.18
   1 -15   2   11.43    2.31
  -1 -15  -3    1.62    1.52
   1 -15   3   -2.26    2.14
   1 -15   4    1.88    2.12
  -1 -15  -4   -0.57    1.81
   1 -15   5    1.78    2.21
  -1 -15  -5   -0.14    1.69
   1 -15   6    4.89    2.12
  -1 -15  -6    7.09    2.05
  -1 -15  -7    6.50    2.03
   1 -15   7    7.63    2.31
  -1 -15  -8    3.08    1.76
   1 -15   8    3.57    2.34
   1 -15   9    1.50    2.08
  -1 -15  -9   -1.16    1.82
   1 -15   9   -2.87    2.01
   1 -15  10    3.11    1.81
   1 -15  10    8.57    2.47
  -1 -15 -10    3.29    1.91
   1 -15  11    4.57    2.26
   1 -15  11    1.42    2.25
  -1 -15 -11    2.36    1.68
   1 -15  12    1.13    2.08
   1 -15  13    4.27    2.64
   1 -15  14    5.98    2.74
   1 -15  15   20.79    3.54
   1 -15  16   -1.01    2.21
   1 -15  17    5.51    2.60
   1 -15  18    0.58    2.29
   1 -15  19   -2.40    2.56
   1 -15  20    0.93    2.29
  -1 -16  18    4.11    2.51
  -1 -16  17   -2.18    1.91
  -1 -16  16    3.72    1.97
  -1 -16  15    3.61    2.37
  -1 -16  14   10.80    2.77
  -1 -16  13    1.05    2.33
  -1 -16  13    2.81    1.98
  -1 -16  12    3.20    2.66
  -1 -16  12    4.14    2.27
  -1 -16  11   -2.36    1.95
  -1 -16  11   -0.38    2.01
  -1 -16  10   -0.49    2.44
   1 -16 -10   -2.96    1.70
  -1 -16  10    0.75    1.76
   1 -16  -9    4.84    2.19
  -1 -16   9    0.97    2.37
  -1 -16   9    2.03    1.74
  -1 -16   8    1.49    2.23
  -1 -16   8    5.02    2.17
   1 -16  -8    2.35    1.84
  -1 -16   7   12.46    2.90
   1 -16  -7    2.10    1.56
  -1 -16   6    2.36    2.32
   1 -16  -6    1.51    1.91
   1 -16  -5    5.35    2.11
  -1 -16   5    8.40    2.47
  -1 -16   4    3.16    2.10
   1 -16  -4    0.88    1.70
  -1 -16   3   -0.31    2.02
   1 -16  -3    1.39    1.85
   1 -16  -2   -0.68    1.78
  -1 -16   2   -0.02    2.01
  -1 -16   1   -0.68    1.65
   1 -16  -1    0.82    1.63
  -1 -16   0    9.01    2.34
   1 -16   0   10.79    2.54
  -1 -16  -1   -2.34    2.14
   1 -16   1   -1.17    2.14
  -1 -16  -2    4.92    1.86
   1 -16   2    4.67    1.98
  -1 -16  -3    2.51    1.89
   1 -16   3    1.66    1.80
   1 -16   4    7.39    2.51
  -1 -16  -4    6.22    2.17
   1 -16   5    2.85    2.10
  -1 -16  -5    2.89    1.74
  -1 -16  -6    6.76    2.09
   1 -16   6    4.97    2.32
   1 -16   7    2.21    2.32
  -1 -16  -7    2.18    1.90
  -1 -16  -8    4.04    1.93
   1 -16   8    5.92    2.30
   1 -16   8    5.94    2.12
   1 -16   9    1.21    1.75
  -1 -16  -9    7.48    2.35
   1 -16   9    8.33    2.77
   1 -16  10   -1.02    2.01
   1 -16  10    0.01    2.24
  -1 -16 -10   -1.25    1.84
  -1 -16 -11    4.19    1.99
   1 -16  11   -0.11    2.02
   1 -16  11    0.73    2.32
  -1 -16 -12    1.16    1.80
   1 -16  12    0.41    2.32
  -1 -16 -13    1.87    1.83
   1 -16  13    2.52    2.32
   1 -16  14   13.08    3.01
  -1 -16 -14   18.85    2.98
   1 -16  15   -1.16    2.43
   1 -16  16   11.84    3.11
   1 -16  17    2.83    2.07
  -1 -17  14   -0.91    2.04
  -1 -17  13   -3.32    2.62
  -1 -17  13    0.72    2.23
  -1 -17  12    1.36    2.29
  -1 -17  12    0.44    2.29
  -1 -17  11    3.13    2.53
  -1 -17  11   -0.04    2.53
  -1 -17  10    1.76    2.36
  -1 -17  10    0.83    2.03
  -1 -17   9   22.24    3.77
  -1 -17   9    8.70    2.65
  -1 -17   8    2.76    2.31
   1 -17  -8   -4.21    2.12
  -1 -17   8   -3.00    2.09
  -1 -17   7    3.56    2.35
   1 -17  -7   -1.14    2.02
  -1 -17   7    1.26    2.24
  -1 -17   6    9.32    2.90
   1 -17  -6    9.07    2.27
   1 -17  -5    0.20    1.82
  -1 -17   5    2.14    2.10
   1 -17  -4    0.38    1.59
  -1 -17   4    0.25    2.36
   1 -17  -3    6.15    2.37
  -1 -17   3    9.05    2.64
   1 -17  -2   -1.31    1.77
  -1 -17   2   -1.05    2.05
   1 -17  -1    2.54    2.11
  -1 -17   1    3.52    2.24
   1 -17   0   12.02    2.60
  -1 -17   0    8.28    2.36
   1 -17   1   -1.24    2.00
  -1 -17  -1    1.22    2.11
  -1 -17  -2   17.87    2.99
   1 -17   2   20.58    3.32
  -1 -17  -3   -0.39    1.92
   1 -17   3   -0.55    1.97
  -1 -17  -4   -2.68    2.13
   1 -17   4    0.99    2.17
  -1 -17  -5    1.15    1.72
   1 -17   5   -2.18    2.09
   1 -17   6   -0.89    2.23
  -1 -17  -6    4.16    2.36
  -1 -17  -7    5.22    1.91
   1 -17   7    7.31    2.25
   1 -17   7    6.08    2.49
   1 -17   8   11.02    2.84
  -1 -17  -8    9.36    2.59
   1 -17   8    7.04    3.00
   1 -17   9    4.49    2.62
  -1 -17  -9    5.39    2.27
   1 -17   9    6.16    2.70
  -1 -17 -10    7.41    2.22
   1 -17  10    7.07    2.83
   1 -17  10    7.27    2.68
   1 -17  11    4.10    2.59
  -1 -17 -11   -1.01    1.93
   1 -17  12    4.23    2.61
  -1 -17 -12    2.31    1.90
   1 -17  13    8.20    2.77
   1 -17  14    0.89    2.21
  -1 -18  10    1.66    2.32
  -1 -18  10    4.05    2.76
  -1 -18   9    0.67    2.12
  -1 -18   9    0.55    2.50
  -1 -18   8   -1.58    2.15
  -1 -18   8   -0.30    1.63
  -1 -18   7    7.77    2.69
  -1 -18   7    6.25    2.43
   1 -18  -6    0.02    1.80
  -1 -18   6   -1.80    2.40
   1 -18  -5    2.36    2.10
  -1 -18   5    1.75    2.35
  -1 -18   4    1.92    2.25
   1 -18  -4    4.65    1.95
  -1 -18   3   20.06    3.30
   1 -18  -3   18.72    3.30
  -1 -18   2    2.52    2.01
   1 -18  -2   -0.79    1.89
  -1 -18   1    0.36    2.19
   1 -18  -1    1.82    2.41
  -1 -18   0    3.94    2.30
   1 -18   0   -1.13    2.08
   1 -18   1   -2.49    2.12
  -1 -18  -1    3.24    2.10
  -1 -18  -2    1.73    2.20
   1 -18   2   -1.38    2.23
   1 -18   3    6.93    2.28
  -1 -18  -3    4.23    2.27
   1 -18   4    4.53    2.76
  -1 -18  -4    8.17    2.43
   1 -18   5    4.26    2.38
  -1 -18  -5    0.81    2.03
  -1 -18  -6    5.43    2.08
   1 -18   6    3.56    2.76
   1 -18   7   -0.92    2.10
   1 -18   7    3.04    2.37
  -1 -18  -7    0.75    2.16
   1 -18   8    6.70    2.93
   1 -18   8    4.51    2.35
  -1 -18  -8    6.11    2.26
   1 -18   9    2.39    2.22
   1 -18   9   -1.94    1.94
  -1 -18  -9    0.30    1.72
   1 -18  10   -1.59    2.13
   1 -18  10    1.79    2.57
  -2   0  33    1.77    1.86
  -2   0  32    3.11    2.16
  -2   0  31    3.15    2.19
  -2   0  30   -2.35    2.22
  -2   0  29    0.13    1.60
  -2   0  28    9.25    2.25
  -2   0  27    2.91    2.17
  -2   0  26   30.05    3.50
  -2   0  25   -0.56    1.44
  -2   0  24    7.52    1.94
  -2   0  23   -0.23    1.40
   2   0 -22    5.56    1.05
  -2   0  22    7.00    1.84
   2   0 -21    0.45    0.72
  -2   0  21    0.41    1.33
   2   0 -20   28.92    1.80
  -2   0  20   29.56    2.91
   2   0 -19    0.44    0.62
  -2   0  19    0.29    1.29
  -2   0  18   27.90    2.44
   2   0 -18   28.76    1.68
   2   0 -17   -0.20    0.59
  -2   0  17    0.57    0.94
  -2   0  16    0.55    0.93
   2   0 -16    0.17    0.55
  -2   0  15    0.11    0.92
   2   0 -15   -0.07    0.50
  -2   0  14  100.74    3.94
   2   0 -14   97.84    2.75
   2   0 -13   -0.28    0.48
  -2   0  13   -0.85    0.85
  -2   0  12    1.48    0.89
  -2   0  11   -0.15    0.65
  -2   0  10   20.05    1.51
  -2   0   9   -1.39    0.74
  -2   0   8   35.21    1.73
  -2   0   7   -0.44    0.53
  -2   0   6   14.32    1.00
   2   0  -6   14.87    0.85
   2   0  -5   -0.16    0.30
  -2   0   5    0.19    0.29
  -2   0   4   17.42    0.85
   2   0  -4   17.10    0.77
  -2   0  -4   96.68    2.02
   2   0   4   90.98    2.00
   2   0   5   -0.13    0.33
   2   0   6    7.07    0.79
   2   0   7   -0.08    0.42
   2   0   8    1.79    0.58
   2   0   9   -0.04    0.63
   2   0  10   59.70    2.58
   2   0  11   -0.09    0.71
   2   0  12  108.08    3.79
   2   0  13   -0.54    0.87
   2   0  14   56.37    3.00
   2   0  15    0.54    0.93
   2   0  16    7.82    1.46
   2   0  17    1.62    1.16
   2   0  18  112.49    4.86
   2   0  19    0.83    1.18
   2   0  20   16.58    2.23
   2   0  21    0.54    1.27
   2   0  22   94.10    4.99
   2   0  23   -1.18    1.44
   2   0  24    0.56    1.38
   2   0  25    0.19    1.68
   2   0  26   -0.76    1.81
   2   0  27   -2.76    1.69
   2   0  28   14.82    2.67
   2   0  29    3.05    1.86
   2   0  30    1.85    2.05
   2   0  31   -1.75    2.51
   2   0  32   -0.16    2.00
   2   0  33   -2.62    2.24
  -2  -1  33   -2.41    1.97
  -2   1  33   -1.51    1.88
  -2  -1  32    0.65    1.93
  -2   1  32    7.06    2.84
  -2  -1  31   -0.04    1.94
  -2   1  31   -0.85    2.18
  -2   1  30   -3.69    1.92
  -2  -1  30    3.38    2.02
  -2   1  29    0.78    2.08
  -2  -1  29    0.54    1.92
  -2   1  28    1.92    1.75
  -2  -1  28    2.93    2.07
  -2   1  27    3.28    1.73
  -2  -1  27    6.14    2.36
  -2  -1  26   -3.13    2.14
  -2   1  26   -2.15    1.75
  -2  -1  25    1.29    1.69
  -2   1  25    0.07    1.42
  -2  -1  24    2.86    1.46
  -2   1  24    0.74    1.61
  -2   1  23    2.39    1.56
  -2  -1  23    3.76    1.43
   2  -1 -23    3.54    0.99
  -2   1  22    1.66    1.52
  -2  -1  22    2.87    1.39
   2   1 -22    2.22    0.73
   2  -1 -22    4.23    1.07
  -2   1  21    1.26    1.28
   2  -1 -21    3.15    0.93
   2   1 -21    2.09    0.72
  -2  -1  21    1.93    1.26
  -2  -1  20   36.70    3.07
   2   1 -20   35.80    1.89
  -2   1  20   37.32    3.14
  -2   1  19   11.07    1.75
   2   1 -19   12.29    1.15
  -2  -1  19   14.01    2.11
  -2   1  18  120.75    4.95
  -2  -1  18  111.17    4.86
   2   1 -18  112.74    3.11
   2   1 -17    8.60    0.97
  -2   1  17    8.27    1.63
  -2  -1  17   10.58    1.62
  -2   1  16   -1.64    1.12
   2   1 -16   -0.17    0.46
  -2  -1  16    0.56    1.04
  -2  -1  15   10.38    1.47
   2   1 -15    9.07    0.95
  -2   1  15    8.45    1.44
   2   1 -14   86.65    2.44
  -2  -1  14   90.70    3.71
  -2   1  14   92.34    3.89
  -2  -1  13   -0.95    0.94
  -2   1  13   -0.98    0.78
   2   1 -13    0.67    0.48
   2   1 -12  172.63    3.22
  -2  -1  12  173.18    4.74
  -2   1  12  170.87    4.80
  -2  -1  11   50.06    2.45
   2   1 -11   47.67    1.66
  -2   1  11   47.91    2.48
  -2  -1  10   20.80    1.54
  -2   1  10   21.78    1.68
   2   1 -10   21.32    1.12
  -2   1   9    3.56    0.77
  -2  -1   9    3.17    0.73
   2   1  -9    3.98    0.55
  -2   1   8  202.80    4.25
  -2  -1   8  197.27    4.03
   2   1  -8  197.77    3.00
  -2   1   7   16.76    1.21
   2   1  -7   16.38    0.87
  -2  -1   7   15.80    1.14
  -2  -1   6   48.30    1.77
  -2   1   6   46.54    1.83
   2   1  -6   44.54    1.37
   2   1  -5    0.48    0.27
  -2   1   5    0.31    0.37
  -2  -1   5    0.24    0.25
  -2  -1   5    0.65    0.45
  -2  -1   5    0.80    0.35
  -2   1   4   57.67    1.70
  -2  -1   4   53.37    1.34
  -2  -1   4   56.05    1.57
   2   1  -4   58.22    1.43
  -2  -1   4   57.58    1.54
   2   1  -4   57.20    1.56
   2  -1  -4   56.52    1.72
  -2   1  -3  132.23    2.32
   2   1   4   51.58    1.61
   2  -1   4   53.24    1.56
   2  -1   5  109.88    2.47
   2   1   5  112.61    2.60
   2   1   6   18.94    1.25
   2  -1   6   20.60    1.19
   2   1   7   27.13    1.56
   2  -1   7   28.04    1.49
   2   1   8    3.63    0.74
   2  -1   8    3.39    0.69
   2   1   9  121.89    3.53
   2  -1   9  124.67    3.47
   2  -1  10  114.94    3.51
   2   1  10  119.48    3.69
   2   1  11   15.80    1.53
   2  -1  11   16.02    1.53
   2   1  12    8.52    1.31
   2  -1  12    8.72    1.28
   2  -1  13    1.95    0.99
   2   1  13    3.08    1.09
  -2   1 -13    2.20    0.33
  -2   1 -14   14.85    0.72
   2   1  14   15.15    1.75
   2  -1  14   15.68    1.67
  -2   1 -15    7.94    0.60
   2   1  15   10.12    1.55
   2  -1  15    8.88    1.49
   2   1  16  147.05    5.26
   2  -1  16  151.62    5.20
  -2   1 -16  141.65    2.38
   2   1  17    1.49    1.17
   2  -1  17    2.00    1.25
  -2   1 -17    0.92    0.35
  -2   1 -18    6.50    0.63
   2  -1  18    7.09    1.45
   2   1  18    8.72    1.66
   2  -1  19    4.17    1.44
   2   1  19    4.96    1.46
  -2   1 -19    3.90    0.53
   2   1  20   29.55    2.86
   2  -1  20   31.42    2.82
   2  -1  21   -0.50    1.25
   2   1  21    0.44    1.48
   2   1  22   43.15    3.63
   2  -1  22   44.78    3.55
   2  -1  23    1.52    1.77
   2   1  23   -0.03    1.46
   2   1  24   58.93    4.36
   2  -1  24   69.49    4.61
   2   1  25   -2.23    1.59
   2  -1  25    1.19    1.55
   2  -1  26    1.62    1.80
   2   1  26    0.29    1.76
   2  -1  27    3.72    2.18
   2   1  27    3.16    1.77
   2  -1  28    8.98    2.69
   2   1  28    2.66    1.89
   2  -1  29    5.14    2.39
   2   1  29    7.80    2.40
   2  -1  30   20.08    3.19
   2   1  30   22.01    3.36
   2  -1  31    4.94    2.27
   2   1  31    8.92    2.54
   2   1  32   -0.20    2.25
   2  -1  32   -1.44    2.16
   2   1  33    0.11    2.24
   2  -1  33   -0.96    1.77
  -2  -2  33    8.22    2.46
  -2   2  33    7.24    2.69
  -2   2  32    5.28    2.55
  -2  -2  32    3.73    2.05
  -2   2  31   12.16    2.91
  -2  -2  31    6.89    2.14
  -2   2  30    4.31    2.55
  -2  -2  30    4.47    2.16
  -2  -2  29    3.89    1.85
  -2   2  29    3.07    1.74
  -2   2  28   10.41    2.83
  -2  -2  28    4.56    1.98
  -2  -2  27    6.74    1.96
  -2   2  27    5.73    2.05
  -2  -2  26    1.18    1.29
  -2   2  26    2.91    2.00
  -2  -2  25    1.85    1.51
  -2   2  25    1.16    1.39
  -2  -2  24    9.59    2.24
  -2   2  24   10.83    2.35
  -2   2  23    1.47    1.53
  -2  -2  23   -1.52    1.50
  -2   2  22    6.00    1.91
  -2  -2  22    4.39    1.61
  -2   2  21   35.28    3.08
   2   2 -21   33.00    1.88
  -2  -2  21   34.13    3.10
  -2  -2  20    0.47    1.19
  -2   2  20    1.53    1.36
   2   2 -20    1.53    0.66
   2   2 -19   13.63    1.19
  -2   2  19   16.07    2.34
  -2  -2  19   12.32    1.85
   2   2 -18   27.83    1.59
  -2  -2  18   25.48    2.44
  -2   2  18   26.85    2.62
  -2  -2  17   20.48    2.08
   2   2 -17   20.56    1.40
  -2   2  17   21.03    2.22
  -2  -2  16    5.59    1.21
  -2   2  16    6.48    1.38
   2   2 -16    6.66    0.87
  -2   2  15   17.61    2.03
   2   2 -15   13.90    1.10
  -2  -2  15   12.56    1.67
  -2   2  14    8.47    1.53
  -2  -2  14    7.20    1.37
   2   2 -14    7.40    0.85
  -2  -2  13   24.54    2.00
   2   2 -13   23.16    1.33
  -2   2  13   25.42    2.12
  -2   2  12    9.23    1.32
  -2  -2  12   10.99    1.43
   2   2 -12    9.94    0.90
   2   2 -11    5.77    0.69
  -2  -2  11    4.66    0.93
  -2   2  11    6.33    1.12
  -2   2  10   -0.39    0.75
  -2  -2  10    1.41    0.65
   2   2 -10    1.53    0.47
   2   2  -9    1.36    0.43
  -2   2   9    1.19    0.67
  -2  -2   9    1.74    0.65
  -2   2   8   34.82    1.91
  -2  -2   8   33.19    1.71
   2   2  -8   33.57    1.34
   2   2  -7    1.66    0.39
  -2  -2   7    2.05    0.60
  -2  -2   6    3.57    0.68
   2   2  -6    3.62    0.53
  -2  -2   6    4.07    0.86
  -2  -2   5   32.96    1.44
  -2  -2   5   35.46    1.62
   2   2  -5   36.42    1.26
  -2  -2   4   25.19    1.29
  -2  -2   4   25.10    1.19
  -2  -2   3  312.75    4.11
  -2  -2   3  300.52    3.73
  -2   2   3  326.73    4.40
  -2  -2   3  307.89    3.50
  -2  -2   2   54.54    1.65
   2  -2   1  480.80    4.56
  -2   2  -1  479.14    4.64
  -2   2  -2   11.49    0.76
  -2   2  -3   34.29    1.30
   2  -2   3   34.20    1.33
   2  -2   4   29.69    1.37
  -2   2  -4   27.80    1.23
  -2   2  -5   71.88    1.99
   2  -2   5   70.81    2.14
  -2   2  -6   23.34    1.21
   2  -2   6   21.27    1.29
   2  -2   7   22.70    1.42
   2   2   7   23.73    1.56
   2  -2   8   77.50    2.66
   2   2   8   77.51    2.87
   2  -2   9    1.09    0.66
   2   2   9    1.61    0.69
   2   2  10    2.71    0.84
   2  -2  10    3.30    0.86
   2   2  11   46.23    2.57
   2  -2  11   47.11    2.44
   2  -2  12   39.70    2.35
   2   2  12   39.86    2.54
   2  -2  13    0.17    0.78
   2   2  13    0.54    0.81
   2   2  14   -1.85    1.06
   2  -2  14    0.30    0.97
   2  -2  15    1.33    0.92
   2   2  15    2.87    1.17
  -2   2 -15    1.87    0.25
   2  -2  16    1.29    1.08
  -2   2 -16    0.38    0.19
   2   2  16    1.57    1.12
   2  -2  17    0.19    1.10
  -2   2 -17    0.28    0.21
   2   2  17    1.06    1.17
   2  -2  18    7.39    1.55
   2   2  18   12.98    2.01
  -2   2 -18    9.77    0.60
   2  -2  19    3.29    1.09
   2   2  19    3.77    1.47
   2   2  20    6.13    1.66
   2  -2  20    7.51    1.75
   2  -2  21    1.89    1.47
   2   2  21    2.07    1.50
   2   2  22   56.62    4.07
   2  -2  22   61.77    4.19
   2  -2  23    1.53    1.45
   2   2  23    2.91    1.60
   2   2  24    6.77    2.15
   2  -2  24    9.83    2.08
   2   2  25   16.05    2.68
   2  -2  25   15.39    2.65
   2  -2  26    8.48    2.21
   2   2  26    7.94    2.13
   2  -2  27   -0.40    1.45
   2   2  27   -0.44    1.49
   2   2  28   23.13    3.51
   2  -2  28   22.95    3.21
   2   2  29   12.72    2.56
   2  -2  29   13.13    2.89
   2  -2  30    3.64    2.13
   2   2  30    4.84    2.40
   2  -2  31    2.25    2.03
   2   2  31    5.79    2.47
   2   2  32    1.41    2.42
   2  -2  32    2.38    2.20
   2   2  33    3.71    2.59
   2  -2  33    0.62    1.88
  -2  -3  33   10.56    2.79
  -2  -3  32   -3.08    2.29
  -2  -3  31    8.19    2.31
  -2  -3  30   -1.59    1.65
  -2  -3  29    8.04    2.22
  -2   3  29   11.94    2.80
  -2  -3  28   -3.25    2.11
  -2   3  28    0.63    1.78
  -2   3  27   14.33    2.65
  -2  -3  27   17.94    2.92
  -2  -3  26   -0.13    1.67
  -2   3  26    0.09    1.72
  -2   3  25    1.52    1.72
  -2  -3  25    0.82    1.60
  -2  -3  24   10.56    2.13
  -2   3  24   11.54    2.40
  -2   3  23    5.27    2.08
  -2  -3  23    5.67    1.83
  -2  -3  22    7.83    1.81
  -2   3  22   11.77    2.19
  -2   3  21   -2.17    1.73
  -2  -3  21    0.68    1.37
  -2  -3  20    9.44    1.96
  -2   3  20    9.87    1.99
   2   3 -20   11.22    1.12
  -2  -3  19   78.40    4.23
  -2   3  19   77.73    4.45
   2   3 -19   82.20    2.68
   2   3 -18   24.38    1.48
  -2  -3  18   27.30    2.60
  -2   3  18   25.30    2.57
   2   3 -17   11.29    1.02
  -2  -3  17   10.57    1.67
  -2   3  17   12.69    1.95
  -2   3  16   19.96    2.25
  -2  -3  16   22.47    2.20
   2   3 -16   21.53    1.32
  -2   3  15   13.10    1.82
  -2  -3  15   12.90    1.64
   2   3 -15   14.34    1.11
  -2   3  14   75.67    3.68
  -2  -3  14   85.01    3.63
   2   3 -14   80.22    2.40
  -2  -3  13    0.25    0.94
   2   3 -13    0.05    0.45
   2   3 -12   19.18    1.16
  -2  -3  12   18.22    1.72
  -2  -3  11    9.02    1.24
   2   3 -11    9.51    0.85
   2   3 -10   64.18    1.97
  -2  -3  10   65.07    2.74
  -2  -3   9    2.70    0.75
  -2  -3   8    1.54    0.73
  -2  -3   8    1.42    0.60
   2   3  -8    1.28    0.23
  -2  -3   7   25.23    1.61
  -2  -3   7   27.63    1.65
  -2  -3   6    0.51    0.60
  -2  -3   6    1.11    0.56
  -2  -3   5  122.59    3.01
  -2  -3   5  130.73    3.21
  -2  -3   4  108.39    2.88
  -2  -3   4  109.22    2.71
  -2  -3   3   45.59    1.87
  -2  -3   2   31.94    1.55
   2  -3  -2   32.24    1.10
  -2   3   2   33.99    1.61
   2  -3  -1   83.32    1.84
  -2   3   1   86.30    1.83
  -2   3   1   82.12    2.38
  -2   3   0   59.54    1.63
  -2   3   0   59.35    1.94
   2  -3   0   61.08    1.65
   2  -3   1   38.25    1.44
  -2   3  -1   39.00    1.58
  -2   3  -2  222.55    3.57
   2  -3   2  224.94    3.55
  -2   3  -3   11.36    0.94
   2  -3   4   32.88    1.56
  -2   3  -4   33.72    1.45
  -2   3  -5   42.30    1.63
   2  -3   5   41.01    1.78
  -2   3  -6   88.02    2.38
   2  -3   6   88.15    2.76
  -2   3  -7    4.26    0.62
   2  -3   7    4.23    0.81
   2  -3   8    6.26    0.89
  -2   3  -8    6.06    0.79
  -2   3  -9  170.53    3.70
   2  -3   9  173.99    4.37
   2  -3  10   38.23    2.16
  -2   3 -10   40.49    1.91
   2  -3  11    3.69    0.98
   2  -3  12   60.87    3.00
   2   3  13   15.95    1.79
   2  -3  13   17.30    1.79
   2   3  14   11.74    1.80
   2  -3  14   10.51    1.60
   2  -3  15    1.34    1.07
   2   3  15    0.73    0.98
   2   3  16   26.94    2.50
   2  -3  16   24.41    2.28
   2  -3  17   -1.26    1.13
   2   3  17    0.56    1.16
   2   3  18    7.05    1.74
   2  -3  18   10.67    1.88
   2   3  19    1.58    1.37
   2  -3  19    2.93    1.37
   2   3  20    0.30    1.27
   2  -3  20    1.13    1.38
   2  -3  21    2.87    1.42
   2   3  21   -0.79    1.47
   2   3  22   19.05    2.73
   2  -3  22   23.40    2.87
   2   3  23    3.27    1.75
   2  -3  23    6.62    1.98
   2  -3  24    5.02    1.79
   2   3  24    9.17    2.33
   2   3  25    7.94    2.35
   2  -3  25    7.81    2.23
   2  -3  26    3.25    1.98
   2   3  26   -2.94    2.22
   2  -3  27   15.23    2.96
   2   3  27   10.67    2.66
   2  -3  28    0.79    1.65
   2   3  28    3.26    2.07
   2   3  29    2.88    2.17
   2  -3  29    9.48    2.56
   2  -3  30    8.68    2.52
   2  -3  31   35.33    4.09
   2  -3  32   -0.39    1.94
  -2  -4  32    8.44    2.70
  -2  -4  31    4.54    1.99
  -2  -4  30    6.24    2.12
  -2  -4  29    4.26    2.11
  -2  -4  28    3.73    2.29
  -2  -4  27    6.25    1.93
  -2  -4  26    2.71    1.68
  -2  -4  25    4.11    1.93
  -2  -4  24    0.70    1.58
  -2  -4  23    7.75    1.99
  -2  -4  22   32.78    3.24
  -2  -4  21   33.26    3.10
  -2  -4  20   10.22    1.99
  -2  -4  19    9.78    1.87
  -2  -4  18   -1.15    1.12
  -2  -4  17    0.11    1.09
  -2  -4  16   24.03    2.27
  -2  -4  15   20.41    2.05
  -2  -4  14   71.76    3.50
  -2  -4  13   16.95    1.76
  -2  -4  12   23.94    1.97
   2   4 -12   25.82    1.13
  -2  -4  11    7.66    1.30
   2   4 -11    6.58    0.58
  -2  -4  10   68.10    2.98
   2   4 -10   65.70    1.52
   2   4  -9   26.74    0.92
  -2  -4   9   28.49    2.02
  -2  -4   9   27.84    1.86
  -2  -4   8    6.31    1.15
  -2  -4   8    5.74    1.00
   2   4  -8    5.44    0.41
  -2  -4   7    1.36    0.79
  -2  -4   7    2.03    0.76
   2   4  -7    1.56    0.28
  -2  -4   6    0.31    0.18
   2   4  -6    0.11    0.21
  -2  -4   6   -0.11    0.59
  -2  -4   6   -0.60    0.83
  -2  -4   5    0.58    0.23
  -2  -4   5    0.90    0.79
  -2  -4   5   -0.21    0.48
  -2  -4   4   39.01    1.96
  -2  -4   4   40.48    1.11
  -2  -4   3    5.70    0.89
  -2  -4   3    5.21    0.50
   2  -4  -2  171.92    3.03
  -2  -4   2  179.47    3.90
  -2   4   2  180.86    4.03
   2  -4  -1   44.49    1.65
  -2  -4   1   44.15    1.94
  -2   4   1   45.90    2.04
  -2   4   0  156.72    3.53
   2  -4   0  156.32    3.10
  -2   4  -1  157.76    3.47
   2  -4   1  159.98    3.23
   2  -4   2   63.48    2.22
  -2   4  -2   65.98    2.21
   2  -4   3    5.40    0.88
  -2   4  -3    5.98    0.77
   2  -4   4   40.29    1.92
  -2   4  -4   40.90    1.72
   2  -4   5  160.95    3.84
  -2   4  -5  154.41    3.29
   2  -4   6  102.13    3.19
  -2   4  -6  102.66    2.72
  -2   4  -7  103.26    2.75
   2  -4   7   96.76    3.25
  -2   4  -8  109.14    2.93
   2  -4   8  112.21    3.57
  -2   4  -9    3.81    0.76
   2  -4   9    4.46    1.08
   2  -4  10    0.70    0.22
  -2   4 -10    0.71    0.66
   2  -4  10    0.28    0.80
   2  -4  11   46.69    1.01
   2  -4  11   49.42    2.68
  -2   4 -11   50.19    2.17
  -2   4 -12    2.34    0.84
   2  -4  12    1.73    0.93
  -2   4 -13    3.69    0.86
   2  -4  13    4.94    1.28
  -2   4 -14    0.92    0.77
   2  -4  14    0.49    0.96
   2  -4  15    1.79    1.12
  -2   4 -15    1.29    0.83
  -2   4 -16   14.96    1.49
   2  -4  16   19.32    2.11
   2  -4  17    0.55    1.03
   2  -4  18   18.23    2.16
   2  -4  19   25.12    2.54
   2  -4  20    1.67    1.36
   2  -4  21   15.99    2.27
   2  -4  22    2.64    1.56
   2  -4  23    2.55    1.49
   2  -4  24   -2.59    1.85
   2  -4  25   12.89    2.43
   2  -4  26   10.22    2.25
   2  -4  27    3.84    2.05
   2  -4  28   11.40    2.50
   2  -4  29    2.51    1.71
   2  -4  30    0.47    1.67
   2  -4  31   -1.07    2.17
   2  -4  32    0.44    2.21
  -2  -5  32    0.02    2.13
  -2  -5  31    1.23    2.24
  -2  -5  30    1.40    1.97
  -2  -5  29   -0.65    1.56
  -2  -5  28   -4.35    2.32
  -2  -5  27    3.31    2.25
  -2  -5  26    1.93    1.75
  -2  -5  25   -0.39    1.65
  -2  -5  24   31.42    3.29
  -2  -5  23    6.39    2.12
  -2  -5  22   33.41    3.16
  -2  -5  21   -0.42    1.43
  -2  -5  20    5.77    1.74
   2   5 -20    5.27    0.95
   2   5 -19    6.49    0.96
  -2  -5  19    8.87    1.82
  -2  -5  18    3.10    1.31
   2   5 -18    2.43    0.76
   2   5 -17    4.16    0.76
  -2  -5  17    4.28    1.45
  -2  -5  16   57.51    3.48
   2   5 -16   55.10    2.01
  -2  -5  15    1.60    1.21
   2   5 -15    0.15    0.44
  -2  -5  14    4.68    1.16
   2   5 -14    2.74    0.49
  -2  -5  13    3.81    1.31
   2   5 -13    2.84    0.46
   2   5 -12   39.49    1.37
  -2  -5  12   38.03    2.63
   2   5 -11    1.62    0.35
  -2  -5  11    2.32    1.04
  -2  -5  10   26.00    2.02
  -2  -5  10   22.22    1.98
   2   5 -10   22.49    0.97
   2   5  -9    4.70    0.48
  -2  -5   9    5.31    1.15
  -2  -5   9    4.28    1.28
  -2  -5   8   59.60    2.78
   2   5  -8   57.18    1.44
  -2  -5   8   51.70    2.74
   2   5  -7    1.65    0.35
  -2  -5   7    1.27    0.27
  -2  -5   7    1.12    0.77
  -2  -5   7    1.86    0.92
  -2  -5   6    3.42    0.92
  -2  -5   6    2.80    0.39
  -2  -5   6    2.04    0.82
  -2  -5   5   20.55    1.53
  -2  -5   5   23.93    1.80
  -2  -5   5   23.98    1.00
  -2  -5   4   23.34    1.75
  -2  -5   3   11.07    1.29
   2  -5  -3   11.29    0.95
  -2   5   2    8.63    1.11
   2  -5  -2   10.32    0.94
  -2  -5   2    9.42    1.15
   2  -5  -1   14.66    1.10
  -2   5   1   17.55    1.45
  -2  -5   1   15.19    1.38
   2  -5   0    0.66    0.55
  -2   5   0   -0.16    0.70
   2  -5   1   44.73    1.98
  -2   5  -1   44.43    2.06
  -2   5  -2    1.98    0.79
   2  -5   2    1.37    0.71
  -2   5  -3  222.86    4.38
   2  -5   3  216.89    4.56
   2  -5   4   46.10    2.24
  -2   5  -4   53.26    2.15
   2  -5   5   33.77    2.02
  -2   5  -5   32.32    1.71
   2  -5   5   32.05    1.96
   2  -5   6   46.47    2.37
  -2   5  -6   45.83    2.00
   2  -5   7   28.47    2.00
  -2   5  -7   26.77    1.58
   2  -5   8   -0.15    0.83
  -2   5  -8   -0.34    0.57
  -2   5  -9  124.56    3.36
   2  -5   9  130.37    4.23
   2  -5  10   -1.57    1.04
  -2   5 -10   -0.35    0.63
   2  -5  11    0.72    0.90
   2  -5  11    0.41    0.25
  -2   5 -11    1.38    0.83
   2  -5  12  182.35    2.48
   2  -5  12  193.03    5.55
  -2   5 -12  181.93    4.24
   2  -5  13    0.36    0.22
   2  -5  13    1.14    1.05
  -2   5 -13    0.25    0.66
   2  -5  14   21.16    0.71
  -2   5 -14   21.13    1.68
   2  -5  14   23.04    2.22
   2  -5  15   22.32    2.26
  -2   5 -15   21.75    1.76
  -2   5 -16    0.91    0.79
   2  -5  16    0.20    1.10
  -2   5 -17    3.56    1.02
   2  -5  17    2.87    1.36
   2  -5  18   11.27    1.86
  -2   5 -18   10.84    1.49
   2  -5  19   11.30    1.86
  -2   5 -19   11.55    1.52
   2  -5  20   33.18    3.17
  -2   5 -20   30.29    2.33
  -2   5 -21   -0.24    1.00
   2  -5  21    1.53    1.43
   2  -5  22    7.90    1.84
  -2   5 -22    8.85    1.54
   2  -5  23    5.50    2.07
  -2   5 -23    0.60    0.95
   2  -5  24    1.39    1.43
   2  -5  25   21.91    3.21
   2  -5  26    4.12    1.70
   2  -5  27    0.22    1.76
   2  -5  28    7.03    2.26
   2  -5  29   -0.95    1.58
   2  -5  30    5.73    2.55
   2  -5  31   24.44    3.84
   2  -5  32   -1.13    1.98
  -2  -6  31    0.38    1.79
  -2  -6  30    2.69    2.33
  -2  -6  29    0.75    1.79
  -2  -6  28    1.96    1.75
  -2  -6  27   -2.13    2.13
  -2  -6  26   -0.34    1.43
  -2  -6  25    7.64    2.34
  -2  -6  24    0.75    1.45
  -2  -6  23    6.83    2.05
  -2  -6  22    6.33    1.95
  -2  -6  21   27.93    2.97
  -2  -6  20   32.19    3.07
  -2  -6  19    3.62    1.55
  -2  -6  18   34.17    2.98
   2   6 -18   30.19    1.60
  -2  -6  17   27.20    2.57
   2   6 -17   25.73    1.44
   2   6 -16    4.60    0.71
  -2  -6  16    4.34    1.55
  -2  -6  15   70.71    3.82
   2   6 -15   72.75    2.14
  -2  -6  14   21.24    2.34
   2   6 -14   19.62    1.10
  -2  -6  13    3.34    1.14
   2   6 -13    3.62    0.58
   2   6 -12   20.77    1.04
  -2  -6  12   19.97    2.09
  -2  -6  11   -0.87    1.02
  -2  -6  11   -0.76    1.30
   2   6 -11   -0.22    0.35
  -2  -6  10  183.06    5.28
   2   6 -10  181.10    2.89
  -2  -6  10  180.71    5.46
  -2  -6   9   19.53    2.09
   2   6  -9   19.09    0.99
  -2  -6   9   19.58    1.88
  -2  -6   8   -0.20    1.03
   2   6  -8    0.40    0.42
  -2  -6   8   -0.08    0.82
   2   6  -7   14.67    0.92
  -2  -6   7   13.25    1.46
  -2  -6   7   13.56    1.64
  -2  -6   6    0.87    0.94
  -2  -6   6    0.00    0.88
  -2  -6   5   10.82    1.51
  -2  -6   4  115.96    3.91
  -2  -6   3    1.76    0.85
   2  -6  -3    0.85    0.59
   2  -6  -2   60.05    2.35
  -2  -6   2   58.18    2.70
   2  -6  -1    2.62    0.78
  -2  -6   1    2.77    0.98
  -2   6   1    1.93    0.81
  -2   6   0    4.30    1.04
  -2  -6   0    3.61    1.01
   2  -6   0    4.57    0.94
   2  -6   1   14.37    1.29
  -2   6  -1   14.36    1.41
   2  -6   2   16.08    1.46
  -2   6  -2   13.65    1.37
  -2   6  -3   -0.37    0.67
   2  -6   3    0.29    0.77
   2  -6   4   52.53    2.57
  -2   6  -4   50.89    2.33
  -2   6  -5    5.05    0.89
   2  -6   5    4.86    1.18
   2  -6   6   91.20    3.54
   2  -6   6   92.90    3.62
  -2   6  -6   94.69    3.06
   2  -6   7   18.41    1.74
  -2   6  -7   17.79    1.44
   2  -6   8  142.38    4.55
  -2   6  -8  132.32    3.63
   2  -6   9    0.04    0.96
  -2   6  -9    1.56    0.77
   2  -6  10    4.44    1.24
  -2   6 -10    5.04    0.91
  -2   6 -11    2.23    0.81
   2  -6  11    2.01    1.04
   2  -6  12   13.78    1.81
  -2   6 -12   13.78    1.31
  -2   6 -13   13.34    1.36
   2  -6  13   16.94    2.04
   2  -6  14    2.57    0.41
   2  -6  14    3.36    1.25
  -2   6 -14    2.87    0.84
  -2   6 -15    0.93    0.81
   2  -6  15   -1.86    1.40
  -2   6 -16    1.27    0.80
   2  -6  16    0.61    1.17
   2  -6  17    2.47    1.25
  -2   6 -17    3.08    0.93
   2  -6  18   53.35    3.69
  -2   6 -18   53.66    2.84
   2  -6  19   10.01    1.88
  -2   6 -19   13.49    1.58
   2  -6  20    0.58    1.36
  -2   6 -20    0.71    0.88
  -2   6 -21   20.93    2.01
   2  -6  21   18.87    2.60
  -2   6 -22   22.94    2.18
   2  -6  22   26.45    3.09
   2  -6  23    6.48    1.99
   2  -6  24    4.03    1.64
   2  -6  25    1.12    1.84
   2  -6  26   11.35    2.52
   2  -6  27   21.46    3.29
   2  -6  28   -0.59    1.63
   2  -6  29   -2.84    2.08
   2  -6  30   -1.98    2.38
   2  -6  31    0.86    1.69
  -2  -7  31    9.30    3.00
  -2  -7  30    2.84    1.78
  -2  -7  29    8.41    2.49
  -2  -7  28    7.34    2.37
  -2  -7  27    1.29    1.77
  -2  -7  26    0.46    1.70
  -2  -7  25    0.73    1.74
  -2  -7  24    2.52    1.57
  -2  -7  23    5.27    1.97
  -2  -7  22    5.22    1.97
  -2  -7  21    3.00    1.59
  -2  -7  20    3.21    1.43
  -2  -7  19   10.17    1.95
  -2  -7  18   10.73    1.95
  -2  -7  17    6.16    1.63
  -2  -7  16   29.87    2.69
   2   7 -16   30.74    1.46
   2   7 -15    0.60    0.43
  -2  -7  15   -0.27    1.17
  -2  -7  14   -1.38    1.25
   2   7 -14    0.21    0.46
   2   7 -13   23.71    1.25
  -2  -7  13   22.71    2.24
  -2  -7  12   29.25    2.71
   2   7 -12   30.44    1.35
  -2  -7  12   29.68    2.49
  -2  -7  11   -0.45    1.39
   2   7 -11    0.72    0.45
  -2  -7  11    1.99    1.15
  -2  -7  10   15.74    2.10
   2   7 -10   18.82    1.13
  -2  -7  10   19.04    2.02
   2   7  -9    1.05    0.46
  -2  -7   9   -0.35    1.05
  -2  -7   9   -0.31    1.24
  -2  -7   8   59.96    3.31
  -2  -7   8   65.06    3.36
  -2  -7   7    8.15    1.59
  -2  -7   7    7.90    1.42
  -2  -7   6    2.71    1.26
  -2  -7   6    3.00    1.09
  -2  -7   5    3.61    1.30
   2  -7  -4   13.26    1.38
  -2  -7   4   15.49    1.75
   2  -7  -3  121.48    3.59
  -2  -7   3  117.89    4.22
  -2  -7   2   12.04    1.53
   2  -7  -2   11.62    1.31
  -2  -7   1   83.14    3.46
   2  -7  -1   79.73    3.03
   2  -7   0   15.48    1.48
  -2   7   0   15.65    1.63
  -2  -7   0   14.76    1.65
   2  -7   1    2.93    1.07
  -2   7  -1    2.23    0.91
   2  -7   2   42.02    2.38
  -2   7  -2   38.05    2.26
   2  -7   3    8.87    1.30
  -2   7  -3   10.44    1.37
  -2   7  -4    5.86    1.15
   2  -7   4    7.67    1.46
   2  -7   5   60.32    3.05
  -2   7  -5   59.28    2.68
   2  -7   6   47.00    2.86
  -2   7  -6   48.07    2.37
   2  -7   6   48.85    2.78
   2  -7   7   56.11    3.13
  -2   7  -7   59.70    2.62
   2  -7   7   61.01    3.20
   2  -7   8   -0.97    1.16
  -2   7  -8    1.45    0.75
   2  -7   9   -1.16    1.11
  -2   7  -9   -0.37    0.77
   2  -7  10    3.99    1.22
  -2   7 -10    3.74    0.98
  -2   7 -11    0.35    0.75
   2  -7  11    1.05    1.01
   2  -7  12    7.26    1.54
  -2   7 -12    6.89    1.11
  -2   7 -13    1.14    0.76
   2  -7  13    0.30    1.08
  -2   7 -14   35.72    2.17
   2  -7  14   39.13    2.93
   2  -7  15   24.53    2.55
  -2   7 -15   26.39    1.93
   2  -7  16    7.68    1.85
  -2   7 -16    6.73    1.11
  -2   7 -17    1.89    0.92
   2  -7  17    0.29    1.27
   2  -7  18    2.74    1.26
  -2   7 -18    3.09    1.17
   2  -7  19   13.35    2.22
  -2   7 -19   12.15    1.56
   2  -7  20  123.98    5.82
  -2   7 -20  123.25    4.38
   2  -7  21    0.37    1.61
   2  -7  22    0.13    1.56
   2  -7  23    8.71    2.32
   2  -7  24    9.25    2.25
   2  -7  25   21.46    2.96
   2  -7  26    7.14    2.39
   2  -7  27    2.30    1.99
   2  -7  28   -1.59    1.98
   2  -7  29   -1.74    2.18
   2  -7  30   -0.59    2.18
  -2  -8  30   -0.04    1.88
  -2  -8  29    8.46    2.79
  -2  -8  28    1.31    1.89
  -2  -8  27    3.41    2.05
  -2  -8  26    6.97    2.13
  -2  -8  25   10.14    2.28
  -2  -8  24   -1.88    1.88
  -2  -8  23    8.91    2.32
  -2  -8  22    3.30    1.74
  -2  -8  21    5.84    1.79
  -2  -8  20   24.66    2.89
  -2  -8  19   19.57    2.62
  -2  -8  18    2.41    1.57
  -2  -8  17   51.78    3.71
  -2  -8  16    6.19    1.92
  -2  -8  15   16.47    2.20
  -2  -8  14    6.59    1.60
   2   8 -14    7.88    0.85
   2   8 -13   23.88    1.34
  -2  -8  13   24.99    2.55
  -2  -8  13   21.05    2.56
  -2  -8  12    5.53    1.80
   2   8 -12    3.29    0.69
  -2  -8  12    2.98    1.40
  -2  -8  11    0.29    1.13
  -2  -8  11    0.46    1.37
   2   8 -11    2.13    0.61
   2   8 -10   21.44    1.35
  -2  -8  10   24.48    2.37
  -2  -8  10   19.64    2.32
  -2  -8   9   16.63    2.21
  -2  -8   9   16.89    1.97
  -2  -8   8   -0.34    1.15
  -2  -8   8    0.68    1.35
  -2  -8   7   48.48    3.11
  -2  -8   7   48.62    3.07
  -2  -8   6   -1.09    1.34
  -2  -8   5   24.20    2.37
   2  -8  -5   21.54    1.74
  -2  -8   4   68.29    3.48
   2  -8  -4   67.40    2.91
  -2  -8   3   57.01    3.17
   2  -8  -3   55.16    2.71
  -2  -8   2   10.50    1.62
   2  -8  -2    9.14    1.32
   2  -8  -1   47.10    2.60
  -2  -8   1   52.58    2.97
   2  -8   0   41.11    2.47
  -2  -8   0   41.28    2.59
   2  -8   1   11.52    1.48
  -2  -8  -1   10.64    1.57
  -2   8  -1   12.66    1.60
   2  -8   2   58.57    2.95
  -2   8  -2   59.19    3.00
   2  -8   3   57.96    3.10
  -2   8  -3   55.65    2.85
  -2   8  -4    2.07    0.94
   2  -8   4    2.32    1.11
   2  -8   5    2.07    1.05
  -2   8  -5    2.23    0.98
   2  -8   6    0.93    1.12
  -2   8  -6    3.53    0.99
   2  -8   7    1.39    1.14
   2  -8   7    1.41    1.36
  -2   8  -7   -0.35    0.78
   2  -8   8   -1.47    1.31
  -2   8  -8    0.93    0.93
   2  -8   8   -0.43    1.16
   2  -8   9   11.42    1.85
  -2   8  -9    9.92    1.34
  -2   8 -10    6.56    1.17
   2  -8  10    6.81    1.60
  -2   8 -11   30.16    2.04
   2  -8  11   29.67    2.71
  -2   8 -12   22.14    1.82
   2  -8  12   20.06    2.25
   2  -8  13   56.50    3.64
  -2   8 -13   60.06    2.81
  -2   8 -14    3.73    1.09
   2  -8  14    0.90    1.18
   2  -8  15    0.09    1.36
  -2   8 -15   -1.00    0.94
   2  -8  16    4.30    1.67
  -2   8 -16    1.80    0.97
   2  -8  17    0.33    1.46
  -2   8 -17    3.86    1.22
   2  -8  18   14.36    2.33
  -2   8 -18   13.83    1.64
   2  -8  19   20.23    2.60
   2  -8  20    1.07    1.53
   2  -8  21   24.94    3.01
   2  -8  22    5.63    1.92
   2  -8  23    0.84    1.68
   2  -8  24    4.61    2.13
   2  -8  25    2.63    1.92
   2  -8  26   -0.46    1.85
   2  -8  27   15.39    3.05
   2  -8  28    1.97    1.77
   2  -8  29   11.69    2.96
   2  -8  30    0.19    1.64
  -2  -9  29   15.60    3.16
  -2  -9  28    7.27    2.74
  -2  -9  27    1.61    1.76
  -2  -9  26    6.63    2.57
  -2  -9  25    2.10    1.76
  -2  -9  24    4.97    1.85
  -2  -9  23   20.18    2.98
  -2  -9  22    5.20    2.07
  -2  -9  21   -0.41    1.66
  -2  -9  20    3.81    1.87
  -2  -9  19   15.38    2.49
  -2  -9  18   15.01    2.60
  -2  -9  17    1.23    1.59
  -2  -9  16    1.00    1.49
  -2  -9  15    3.90    1.60
  -2  -9  14    3.99    1.72
  -2  -9  13    0.92    1.97
  -2  -9  13    2.62    1.54
   2   9 -12    0.76    0.61
  -2  -9  12    1.76    1.79
  -2  -9  12    1.08    1.32
  -2  -9  11    0.80    1.24
  -2  -9  11    3.44    1.67
  -2  -9  10    2.67    1.45
  -2  -9  10   -1.95    1.79
  -2  -9   9   49.12    3.38
  -2  -9   9   45.16    3.47
  -2  -9   8    2.04    1.37
  -2  -9   8    3.18    1.23
  -2  -9   7   14.00    1.97
  -2  -9   7    9.88    1.87
   2  -9  -6   -0.09    0.88
  -2  -9   6    0.69    1.28
  -2  -9   5   17.76    2.07
   2  -9  -5   17.22    1.69
   2  -9  -4   30.76    2.21
  -2  -9   4   31.45    2.58
   2  -9  -3   87.78    3.58
  -2  -9   3   92.93    4.23
  -2  -9   2   42.59    2.87
   2  -9  -2   41.69    2.56
   2  -9  -1   59.90    3.10
  -2  -9   1   66.72    3.60
  -2  -9   0   14.63    1.81
   2  -9   0   14.68    1.69
  -2  -9  -1    0.37    1.12
   2  -9   1    0.96    1.20
  -2  -9  -2    0.91    1.08
  -2   9  -2    0.13    0.98
   2  -9   2    0.34    1.06
   2  -9   3   -2.84    1.40
  -2   9  -3   -0.52    0.92
  -2   9  -4   26.08    2.15
   2  -9   4   28.34    2.39
  -2   9  -5   40.47    2.59
   2  -9   5   40.82    2.89
   2  -9   6    0.43    1.23
  -2   9  -6    0.39    0.88
   2  -9   7    5.94    1.53
   2  -9   7    4.89    1.37
  -2   9  -7    5.91    1.21
  -2   9  -8   20.75    1.88
   2  -9   8   25.37    2.59
   2  -9   8   22.04    2.39
   2  -9   9   -0.52    1.33
  -2   9  -9    0.58    0.84
   2  -9  10    0.76    1.30
  -2   9 -10    0.14    0.86
  -2   9 -11    6.38    1.23
   2  -9  11    4.56    1.58
   2  -9  12    0.30    1.23
  -2   9 -12    1.47    0.98
   2  -9  13   12.22    2.07
  -2   9 -13   12.12    1.52
  -2   9 -14   13.90    1.62
   2  -9  14   13.33    2.13
  -2   9 -15    3.97    1.10
   2  -9  15    6.41    1.80
  -2   9 -16    0.28    0.88
   2  -9  16   -2.19    1.47
   2  -9  17    0.03    1.52
   2  -9  18    3.90    1.79
   2  -9  19   10.50    2.14
   2  -9  20    6.43    2.03
   2  -9  21    3.61    1.75
   2  -9  22   -0.99    1.75
   2  -9  23    4.43    2.28
   2  -9  24   -0.54    1.77
   2  -9  25   13.78    2.65
   2  -9  26   -0.81    2.01
   2  -9  27   16.58    2.93
   2  -9  28    3.12    2.05
   2  -9  29   -2.37    2.40
  -2 -10  28    4.66    2.42
  -2 -10  27    1.05    1.96
  -2 -10  26   14.28    3.14
  -2 -10  25   18.26    3.12
  -2 -10  24    3.62    1.84
  -2 -10  23    1.75    1.77
  -2 -10  22    2.09    1.95
  -2 -10  21    3.49    2.09
  -2 -10  20    1.05    1.71
  -2 -10  19   33.00    3.59
  -2 -10  18   -0.33    1.84
  -2 -10  17   11.74    2.31
  -2 -10  16    9.47    2.09
  -2 -10  15    8.23    1.98
  -2 -10  14   13.10    2.30
  -2 -10  13   80.22    4.94
  -2 -10  13   70.38    4.35
  -2 -10  12   -1.48    1.84
  -2 -10  12   -0.49    1.30
  -2 -10  11    0.20    1.78
  -2 -10  11    2.24    1.50
  -2 -10  10   -0.46    1.62
  -2 -10  10    1.74    1.57
  -2 -10   9    3.85    1.95
  -2 -10   9   -1.05    1.48
  -2 -10   8    1.96    1.53
  -2 -10   8    0.75    1.48
  -2 -10   7   11.71    2.11
   2 -10  -7   13.24    1.64
  -2 -10   6   46.28    3.42
   2 -10  -6   44.76    2.80
  -2 -10   5    1.11    1.45
   2 -10  -5    3.39    1.09
  -2 -10   4   10.17    1.94
   2 -10  -4   10.43    1.53
   2 -10  -3   38.37    2.58
  -2 -10   3   34.50    2.85
   2 -10  -2   14.31    1.84
  -2 -10   2   15.17    2.10
   2 -10  -1    5.56    1.47
  -2 -10   1    6.85    1.50
  -2 -10   0   -0.70    1.31
   2 -10   0   -0.47    1.16
  -2 -10  -1   39.17    3.03
   2 -10   1   35.59    2.67
  -2 -10  -2   35.30    2.73
   2 -10   2   34.92    2.69
   2 -10   3    6.35    1.66
  -2  10  -3    7.47    1.55
  -2 -10  -3    5.49    1.41
  -2  10  -4    1.00    0.98
   2 -10   4    1.74    1.38
  -2  10  -5    6.85    1.41
   2 -10   5    7.23    1.76
  -2  10  -6   75.32    3.52
   2 -10   6   72.79    4.05
   2 -10   7    1.40    1.46
   2 -10   7   -0.26    1.49
  -2  10  -7    0.45    1.00
   2 -10   8    8.82    1.88
   2 -10   8   12.84    2.18
  -2  10  -8   14.59    1.80
   2 -10   9    2.12    1.73
   2 -10   9    0.57    1.40
  -2  10  -9    0.07    0.93
  -2  10 -10   12.75    1.66
   2 -10  10   10.42    1.88
  -2  10 -11   65.98    3.27
   2 -10  11   72.65    4.33
  -2  10 -12   14.29    1.74
   2 -10  12   22.97    2.85
  -2  10 -13   14.27    1.80
   2 -10  13   15.51    2.36
  -2  10 -14    0.75    0.94
   2 -10  14    2.06    1.52
   2 -10  15   16.15    2.45
  -2  10 -15   13.72    1.68
   2 -10  16    1.35    1.74
   2 -10  17    3.99    1.77
   2 -10  18    5.78    1.96
   2 -10  19    3.13    1.98
   2 -10  20    1.59    1.70
   2 -10  21    6.51    2.26
   2 -10  22    1.29    1.93
   2 -10  23    5.42    2.31
   2 -10  24    6.28    2.45
   2 -10  25    1.47    1.62
   2 -10  26    8.42    2.70
   2 -10  27    2.70    2.06
   2 -10  28    6.90    2.41
  -2 -11  27   -2.04    2.46
  -2 -11  26   -1.52    1.94
  -2 -11  25    4.51    1.99
  -2 -11  24   13.07    2.93
  -2 -11  23   13.16    2.86
  -2 -11  22   -2.39    2.14
  -2 -11  21    2.59    2.06
  -2 -11  20    8.05    2.27
  -2 -11  19    1.01    1.68
  -2 -11  18    5.95    2.13
  -2 -11  17   27.06    3.25
  -2 -11  16   13.87    2.47
  -2 -11  15    1.64    1.45
  -2 -11  14    0.48    1.59
  -2 -11  14    3.49    1.95
  -2 -11  13    3.99    1.95
  -2 -11  13    4.64    1.83
  -2 -11  12   24.49    3.15
  -2 -11  12   23.91    2.85
  -2 -11  11    4.82    1.86
  -2 -11  11    2.56    1.67
  -2 -11  10    4.73    1.88
  -2 -11  10    4.23    1.89
  -2 -11   9   13.21    2.43
  -2 -11   9   11.97    2.13
   2 -11  -8    8.41    1.60
  -2 -11   8    4.76    1.50
  -2 -11   8   10.23    2.19
   2 -11  -7   25.75    2.28
  -2 -11   7   26.58    2.78
  -2 -11   6    5.19    1.95
   2 -11  -6    4.24    1.30
   2 -11  -5    3.84    1.33
  -2 -11   5    2.55    1.67
  -2 -11   4   17.63    2.49
   2 -11  -4   14.19    1.90
   2 -11  -3    8.32    1.49
  -2 -11   3    3.76    1.70
  -2 -11   2   12.35    2.15
   2 -11  -2   11.32    1.77
  -2 -11   1   64.82    3.99
   2 -11  -1   63.94    3.61
   2 -11   0    2.00    1.32
  -2 -11   0    4.37    1.75
   2 -11   1    9.98    1.79
  -2 -11  -1   15.44    2.22
  -2 -11  -2   -1.49    1.31
   2 -11   2    3.69    1.56
  -2 -11  -3    5.00    1.57
   2 -11   3    6.33    1.69
  -2 -11  -4   53.39    3.49
   2 -11   4   53.35    3.61
  -2  11  -5   53.08    3.26
   2 -11   5   54.67    3.68
   2 -11   6    5.31    1.86
  -2  11  -6    4.50    1.32
   2 -11   7   18.94    2.59
  -2  11  -7   21.59    2.21
   2 -11   8   31.55    3.05
   2 -11   8   26.78    2.84
  -2  11  -8   28.64    2.49
   2 -11   9    0.02    1.68
  -2  11  -9    0.75    1.16
   2 -11  10    3.00    1.62
  -2  11 -10    2.85    1.34
   2 -11  11   53.26    4.00
  -2  11 -11   45.49    2.86
   2 -11  12    3.25    1.56
  -2  11 -12    3.11    1.18
   2 -11  13    8.21    2.22
  -2  11 -13    6.12    1.39
   2 -11  14   18.39    2.67
   2 -11  15    4.16    1.87
   2 -11  16    6.73    2.26
   2 -11  17    3.74    1.79
   2 -11  18    1.54    1.53
   2 -11  19   -1.54    1.65
   2 -11  20    0.27    1.45
   2 -11  21    1.64    1.71
   2 -11  22   -2.26    1.93
   2 -11  23    3.54    2.25
   2 -11  24    6.75    2.61
   2 -11  25   -0.78    1.90
   2 -11  26    4.08    2.01
  -2 -12  26    4.37    2.18
  -2 -12  25    6.54    2.55
  -2 -12  24    0.66    2.30
  -2 -12  23    1.23    1.93
  -2 -12  22    3.73    1.85
  -2 -12  21    5.14    2.32
  -2 -12  20    0.57    1.79
  -2 -12  19   45.37    4.16
  -2 -12  18    8.07    2.35
  -2 -12  17    1.19    1.73
  -2 -12  16   -1.23    1.61
  -2 -12  15    5.95    2.23
  -2 -12  14   14.84    2.69
  -2 -12  14   11.05    2.70
  -2 -12  13   54.49    4.31
  -2 -12  13   49.89    4.18
  -2 -12  12    5.65    2.08
  -2 -12  12   -0.41    1.77
  -2 -12  11   65.57    4.47
  -2 -12  11   60.43    4.36
  -2 -12  10   25.80    3.08
  -2 -12  10   24.53    2.97
  -2 -12   9    4.49    1.82
  -2 -12   9    4.64    2.09
   2 -12  -9    5.40    1.45
   2 -12  -8   -0.19    1.25
  -2 -12   8    0.50    1.50
  -2 -12   8   -1.04    1.74
   2 -12  -7   16.25    2.05
  -2 -12   7   19.05    2.89
  -2 -12   6   38.15    3.50
   2 -12  -6   38.34    3.08
   2 -12  -5   19.29    2.18
  -2 -12   5   22.02    2.77
   2 -12  -4   -0.52    1.28
  -2 -12   4    2.72    1.74
  -2 -12   3    7.04    1.94
   2 -12  -3    6.36    1.54
  -2 -12   2    4.45    1.60
   2 -12  -2    2.55    1.39
  -2 -12   1   -0.24    1.63
   2 -12  -1    0.78    1.36
  -2 -12   0    0.49    1.47
   2 -12   0   -0.92    1.46
   2 -12   1    1.90    1.52
  -2 -12  -1   -0.26    1.48
  -2 -12  -2    7.28    1.99
   2 -12   2    9.58    2.05
  -2 -12  -3   26.52    2.76
   2 -12   3   27.11    2.72
   2 -12   4    0.72    1.59
  -2 -12  -4    1.22    1.44
   2 -12   5    1.92    1.70
  -2 -12  -5   -1.23    1.59
   2 -12   6   34.52    3.20
  -2  12  -7    1.26    1.16
   2 -12   7    4.18    2.16
   2 -12   8   18.96    2.56
   2 -12   8   25.32    3.15
  -2  12  -8   20.56    2.18
   2 -12   9   40.27    3.61
   2 -12   9   40.66    3.61
  -2  12  -9   41.98    2.97
  -2  12 -10    4.65    1.53
   2 -12  10    4.21    1.85
   2 -12  11   15.09    2.60
  -2  12 -11   14.45    1.89
   2 -12  12    0.71    1.38
   2 -12  13    0.02    1.78
   2 -12  14    8.32    2.26
   2 -12  15   16.01    2.68
   2 -12  16   -1.33    1.81
   2 -12  17   12.75    2.50
   2 -12  18    6.88    2.48
   2 -12  19    0.11    1.95
   2 -12  20   -3.32    2.20
   2 -12  21    0.06    1.96
   2 -12  22    0.24    1.91
   2 -12  23   10.85    2.57
   2 -12  24    3.93    2.05
   2 -12  25    2.27    2.30
  -2 -13  24    3.73    2.53
  -2 -13  23    7.33    2.72
  -2 -13  22   11.12    2.68
  -2 -13  21    6.34    2.33
  -2 -13  20    2.57    1.90
  -2 -13  19    1.62    1.78
  -2 -13  18    0.50    1.68
  -2 -13  17   30.05    3.47
  -2 -13  16   15.60    2.77
  -2 -13  15   23.07    3.23
  -2 -13  14    3.65    2.17
  -2 -13  14   -1.68    2.30
  -2 -13  13   15.17    2.95
  -2 -13  13   13.51    2.59
  -2 -13  12   12.61    2.70
  -2 -13  12   12.83    2.47
  -2 -13  11   -0.36    1.88
   2 -13 -11   -0.08    1.31
  -2 -13  11    0.14    1.79
  -2 -13  10    8.51    2.30
  -2 -13  10    9.63    2.27
   2 -13 -10   12.37    2.04
  -2 -13   9    2.71    1.76
   2 -13  -9   -1.11    1.31
  -2 -13   9    1.23    1.89
   2 -13  -8   14.72    2.13
  -2 -13   8   13.39    2.48
  -2 -13   8   17.26    2.78
  -2 -13   7   82.56    5.08
   2 -13  -7   79.48    4.30
   2 -13  -6    1.85    1.41
  -2 -13   6   -3.01    1.99
  -2 -13   5    2.06    1.87
   2 -13  -5    1.59    1.43
   2 -13  -4    0.77    1.49
  -2 -13   4    3.44    2.09
  -2 -13   3   -0.20    1.75
   2 -13  -3   -0.25    1.47
   2 -13  -2    3.24    1.63
  -2 -13   2    9.17    2.21
  -2 -13   1   11.91    2.33
   2 -13  -1    7.13    1.92
   2 -13   0    1.63    1.62
  -2 -13   0    3.09    1.91
   2 -13   1    3.95    1.97
  -2 -13  -1    0.77    1.47
   2 -13   2    0.34    1.63
  -2 -13  -2    2.57    1.64
   2 -13   3   16.97    2.55
  -2 -13  -3   19.31    2.73
  -2 -13  -4    3.85    1.91
   2 -13   4    3.59    1.91
   2 -13   5    9.84    2.34
  -2 -13  -5   12.60    2.31
  -2 -13  -6    0.18    1.53
   2 -13   6    1.56    1.91
   2 -13   7    4.84    2.12
  -2 -13  -7    3.40    1.86
   2 -13   8   -0.99    1.76
   2 -13   8    4.94    2.20
   2 -13   9   14.51    2.58
   2 -13   9   11.41    2.44
   2 -13  10   20.49    3.09
  -2  13 -10   13.05    1.91
   2 -13  11   14.03    2.51
   2 -13  12    0.16    1.75
   2 -13  13    0.06    1.76
   2 -13  14   -0.22    1.63
   2 -13  15   14.33    2.58
   2 -13  16    4.56    2.11
   2 -13  17    2.53    1.89
   2 -13  18   -1.78    2.12
   2 -13  19    0.67    1.93
   2 -13  20    1.44    1.96
   2 -13  21    5.53    2.27
   2 -13  22    3.45    1.99
   2 -13  23   -2.10    1.89
   2 -13  24   -3.14    2.47
  -2 -14  22   -2.21    2.31
  -2 -14  21    1.89    1.95
  -2 -14  20    0.40    1.61
  -2 -14  19   18.63    3.13
  -2 -14  18    3.29    1.92
  -2 -14  17    8.91    2.43
  -2 -14  16   -1.20    1.79
  -2 -14  15    6.38    2.15
  -2 -14  14    1.97    2.29
  -2 -14  14    2.62    1.88
  -2 -14  13   16.58    2.99
  -2 -14  13   16.89    3.11
   2 -14 -13   15.00    2.23
   2 -14 -12    0.17    1.30
  -2 -14  12    1.66    2.13
  -2 -14  12    1.26    1.90
  -2 -14  11   15.85    2.54
   2 -14 -11   16.51    2.37
  -2 -14  11   21.78    3.29
   2 -14 -10   -0.35    1.32
  -2 -14  10    4.68    2.43
  -2 -14  10    2.05    1.64
  -2 -14   9    2.38    1.94
  -2 -14   9   -0.20    2.01
   2 -14  -9   -3.26    1.66
  -2 -14   8    9.44    2.57
   2 -14  -8    5.27    1.77
  -2 -14   8    5.97    2.11
  -2 -14   7    1.96    1.94
   2 -14  -7    2.24    1.42
   2 -14  -6    1.32    1.57
  -2 -14   6    2.23    2.19
  -2 -14   5   32.45    3.40
   2 -14  -5   29.14    3.01
  -2 -14   4   16.75    2.67
   2 -14  -4   13.36    2.21
  -2 -14   3   11.17    2.50
   2 -14  -3    7.62    2.03
   2 -14  -2    1.31    1.62
  -2 -14   2    3.05    1.95
  -2 -14   1    0.21    1.68
   2 -14  -1    2.14    1.69
  -2 -14   0    0.04    1.67
   2 -14   0   -1.10    1.71
   2 -14   1   -0.23    1.69
  -2 -14  -1   -1.12    1.62
  -2 -14  -2   14.65    2.50
   2 -14   2   16.63    2.66
   2 -14   3    0.49    1.77
  -2 -14  -3   -0.22    1.48
   2 -14   4    2.40    1.71
  -2 -14  -4    2.35    1.60
  -2 -14  -5    5.09    1.85
   2 -14   5    3.17    1.63
   2 -14   6    1.19    1.62
  -2 -14  -6   -0.08    1.45
  -2 -14  -7    1.59    1.61
   2 -14   7    2.37    2.03
  -2 -14  -8   13.51    2.50
   2 -14   8   17.38    2.95
   2 -14   8   14.65    2.80
   2 -14   9    6.71    2.43
   2 -14   9    5.56    1.96
   2 -14  10    0.67    1.81
   2 -14  11   -0.72    1.96
   2 -14  12   -1.19    1.78
   2 -14  13    3.71    2.02
   2 -14  14    4.45    2.17
   2 -14  15   19.58    3.11
   2 -14  16    4.61    2.22
   2 -14  17   28.97    3.87
   2 -14  18    4.70    2.46
   2 -14  19    0.26    2.01
   2 -14  20    2.38    2.05
   2 -14  21   -0.38    1.83
   2 -14  22    1.92    1.95
  -2 -15  20    1.67    2.37
  -2 -15  19    8.41    2.79
  -2 -15  18    2.13    2.36
  -2 -15  17    4.09    2.46
  -2 -15  16    4.65    2.49
  -2 -15  15   11.64    2.95
  -2 -15  14    0.26    2.13
  -2 -15  14    7.00    2.62
  -2 -15  13    6.21    2.46
  -2 -15  13    8.26    2.65
  -2 -15  12    3.94    2.62
  -2 -15  12   -3.09    2.31
  -2 -15  11    1.53    1.77
   2 -15 -11   -0.67    1.59
  -2 -15  11    3.05    2.44
   2 -15 -10    0.38    1.48
  -2 -15  10    6.71    2.38
  -2 -15  10    3.92    1.92
  -2 -15   9    4.41    2.04
   2 -15  -9    5.16    1.91
  -2 -15   9    5.48    2.38
  -2 -15   8    1.39    1.99
   2 -15  -8   -1.16    1.47
  -2 -15   8   -3.95    2.38
   2 -15  -7   18.28    2.51
  -2 -15   7   18.40    3.04
  -2 -15   6    9.04    2.60
   2 -15  -6    5.14    1.75
   2 -15  -5    8.27    2.05
  -2 -15   5   10.90    2.38
   2 -15  -4    5.33    1.96
  -2 -15   4    1.90    1.90
  -2 -15   3    0.99    1.95
   2 -15  -3    0.14    1.65
   2 -15  -2    0.27    1.60
  -2 -15   2    2.10    1.99
   2 -15  -1    2.85    1.86
  -2 -15   1    5.47    2.21
  -2 -15   0   30.99    3.45
   2 -15   0   33.55    3.32
   2 -15   1    4.50    2.23
  -2 -15  -1    3.76    2.05
   2 -15   2    2.27    1.94
  -2 -15  -2   -0.82    1.70
  -2 -15  -3    7.55    2.19
   2 -15   3   12.86    2.62
  -2 -15  -4    7.07    2.24
   2 -15   4    1.74    1.73
   2 -15   5   -1.11    1.88
  -2 -15  -5    2.50    1.98
   2 -15   6   13.13    2.80
  -2 -15  -6    8.54    2.17
   2 -15   7   -1.99    1.82
  -2 -15  -7    1.95    1.59
   2 -15   8    9.68    2.36
  -2 -15  -8   11.56    2.58
   2 -15   8    5.03    2.18
   2 -15   9    4.47    2.24
  -2 -15  -9    4.67    1.73
   2 -15   9    1.21    2.17
  -2 -15 -10    1.49    1.77
   2 -15  10   -2.21    2.18
   2 -15  11    4.47    2.42
   2 -15  12   -1.48    2.14
   2 -15  13    6.79    2.49
   2 -15  14    5.69    2.39
   2 -15  15   14.57    3.12
   2 -15  16   -0.47    2.12
   2 -15  17   -2.67    2.18
   2 -15  18    0.58    2.15
   2 -15  19   -2.04    2.27
   2 -15  20    1.23    2.46
  -2 -16  18    3.72    2.20
  -2 -16  17   -1.23    1.76
  -2 -16  16    0.52    1.92
  -2 -16  15   -0.76    1.95
  -2 -16  14   -2.53    2.52
  -2 -16  14    1.39    2.10
  -2 -16  13    2.44    2.10
  -2 -16  13    5.53    3.03
  -2 -16  12    0.14    2.12
  -2 -16  12   -0.67    2.24
  -2 -16  11    3.07    2.61
  -2 -16  11    5.63    2.40
  -2 -16  10    3.37    2.23
  -2 -16  10    4.53    2.81
  -2 -16   9    3.02    1.98
   2 -16  -9    3.53    1.74
  -2 -16   9   -2.36    2.23
  -2 -16   8   11.13    2.53
  -2 -16   8    5.75    2.62
   2 -16  -8    9.31    2.26
  -2 -16   7    0.50    2.28
   2 -16  -7    1.34    1.74
   2 -16  -6    5.24    1.92
  -2 -16   6    7.21    2.51
   2 -16  -5    6.71    2.09
  -2 -16   5    6.59    2.37
   2 -16  -4   13.04    2.50
  -2 -16   4   14.82    2.87
  -2 -16   3    2.70    2.22
   2 -16  -3    4.83    1.95
   2 -16  -2    2.35    1.75
  -2 -16   2    1.66    1.93
   2 -16  -1    3.25    1.93
  -2 -16   1    3.67    2.03
  -2 -16   0    0.78    1.92
   2 -16   0   -0.03    1.73
  -2 -16  -1    0.75    1.87
   2 -16   1   -0.47    1.80
   2 -16   2   23.68    3.20
  -2 -16  -2   25.42    3.40
   2 -16   3    0.32    1.78
  -2 -16  -3    2.23    1.96
   2 -16   4   -2.05    1.91
  -2 -16  -4    4.72    2.37
   2 -16   5    5.67    2.51
  -2 -16  -5    1.89    1.87
  -2 -16  -6   10.33    2.67
   2 -16   6    6.37    2.30
   2 -16   7   18.70    3.19
   2 -16   7   17.87    3.28
  -2 -16  -7   11.06    2.63
   2 -16   8   13.41    2.81
  -2 -16  -8    9.62    2.52
   2 -16   8    8.16    2.71
  -2 -16  -9    5.42    2.03
   2 -16   9    3.45    2.28
   2 -16   9    4.74    2.41
  -2 -16 -10   11.58    2.62
   2 -16  10   10.44    2.80
   2 -16  11    4.57    2.40
  -2 -16 -11    3.02    1.91
  -2 -16 -12    0.82    1.81
   2 -16  12    0.39    2.20
  -2 -16 -13    3.00    1.91
   2 -16  13    7.09    3.03
   2 -16  14    1.75    2.46
   2 -16  15    7.10    2.50
   2 -16  16    2.80    2.34
   2 -16  17    5.48    2.58
  -2 -17  14   -0.82    2.09
  -2 -17  14    1.63    2.76
  -2 -17  13   -5.80    2.87
  -2 -17  13   -1.38    2.22
  -2 -17  12    2.11    2.69
  -2 -17  12    5.78    2.68
  -2 -17  11   11.67    3.06
  -2 -17  11   10.76    2.97
  -2 -17  10    6.28    2.65
  -2 -17  10   12.06    3.12
  -2 -17   9   -0.14    2.43
  -2 -17   9    0.05    2.29
  -2 -17   8    4.94    2.65
  -2 -17   8    5.13    2.42
  -2 -17   7    2.05    2.47
  -2 -17   7    1.06    2.34
  -2 -17   6    1.01    1.95
   2 -17  -6    3.10    1.86
   2 -17  -5    7.74    2.37
  -2 -17   5   12.88    3.13
   2 -17  -4   15.93    2.86
  -2 -17   4   20.29    3.35
   2 -17  -3    7.33    2.34
  -2 -17   3    8.32    2.44
  -2 -17   2   -1.98    2.40
   2 -17  -2   -1.59    2.13
  -2 -17   1    1.22    2.10
   2 -17  -1    0.84    1.79
   2 -17   0   22.10    3.25
  -2 -17   0   14.03    2.91
   2 -17   1    3.57    1.94
  -2 -17  -1    2.85    2.20
  -2 -17  -2    1.88    1.81
   2 -17   2    0.67    2.03
  -2 -17  -3    7.40    2.57
   2 -17   3    3.78    2.00
   2 -17   4   15.41    3.10
  -2 -17  -4   12.82    2.66
   2 -17   5   -1.46    2.23
  -2 -17  -5   -0.48    2.04
  -2 -17  -6   -1.04    1.92
   2 -17   6    0.51    2.06
   2 -17   7    2.61    2.11
  -2 -17  -7    0.94    1.88
   2 -17   7    1.18    2.39
   2 -17   8   10.46    2.70
  -2 -17  -8    8.63    2.30
   2 -17   8   11.22    3.07
   2 -17   9   -0.16    2.21
   2 -17   9    0.07    2.30
   2 -17  10    4.80    2.49
  -2 -17 -10    1.70    1.90
   2 -17  11    2.56    2.49
  -2 -17 -11   -0.79    1.92
  -2 -17 -12    1.62    2.04
   2 -17  12   -0.80    2.31
   2 -17  13    3.56    2.42
  -2 -17 -13    6.41    2.41
   2 -17  14    2.91    2.46
  -2 -18  10    3.54    2.57
  -2 -18  10    4.16    2.75
  -2 -18   9   28.30    4.41
  -2 -18   9   18.79    3.29
  -2 -18   8   -3.07    2.24
  -2 -18   8    0.27    1.81
  -2 -18   7    4.97    2.61
  -2 -18   7    1.82    2.44
  -2 -18   6   12.19    2.86
  -2 -18   5    4.37    2.70
  -2 -18   4    4.34    2.21
   2 -18  -4    5.46    2.23
  -2 -18   3    0.08    2.27
   2 -18  -3   -2.67    2.34
  -2 -18   2   -1.32    1.86
   2 -18  -2   -2.05    2.12
   2 -18  -1    3.34    2.25
  -2 -18   1    5.21    2.57
  -2 -18   0   -0.08    1.87
   2 -18   0    2.33    2.05
   2 -18   1   -5.19    2.61
  -2 -18  -1    3.57    2.50
   2 -18   2   13.13    2.69
  -2 -18  -2   13.06    2.93
   2 -18   3    0.91    2.16
  -2 -18  -3   -2.23    2.22
  -2 -18  -4   -1.12    1.71
   2 -18   4   -1.65    2.31
   2 -18   5   -3.89    2.22
  -2 -18  -5   -1.84    2.29
  -2 -18  -6    0.94    2.21
   2 -18   6    4.57    2.55
  -2 -18  -7    2.89    2.17
   2 -18   7    7.35    2.56
   2 -18   7    3.66    2.56
  -2 -18  -8   -0.88    2.21
   2 -18   8   -2.63    2.59
   2 -18   8   -1.48    2.39
   2 -18   9    1.12    2.05
  -2 -18  -9   -0.82    2.03
  -2 -18 -10    3.70    2.23
   2 -18  10   -1.29    2.21
  -3   0  33   -0.83    1.84
  -3   0  32   -1.56    2.26
  -3   0  31    1.73    2.20
  -3   0  30    4.37    1.95
  -3   0  29    0.93    1.68
  -3   0  28   -0.34    1.72
  -3   0  27    2.75    2.02
  -3   0  26   35.55    3.67
  -3   0  25    1.47    1.33
  -3   0  24    7.91    2.17
  -3   0  23    1.52    1.59
   3   0 -23   -0.07    0.77
  -3   0  22    6.02    1.78
   3   0 -22    3.05    0.85
   3   0 -21   -1.40    0.87
  -3   0  21    0.92    1.16
   3   0 -20   96.91    3.29
  -3   0  20   95.14    4.77
   3   0 -19    2.09    0.89
  -3   0  19    1.50    1.44
  -3   0  18   96.09    4.60
   3   0 -18   92.28    3.10
   3   0 -17    1.43    0.76
  -3   0  17    3.66    1.49
   3   0 -16   26.28    1.58
  -3   0  16   23.51    2.18
   3   0 -15    0.40    0.55
  -3   0  15   -0.87    0.95
   3   0 -14   57.73    2.26
  -3   0  14   60.98    3.12
   3   0 -13   -0.12    0.52
  -3   0  13    0.10    0.74
   3   0 -12  186.18    3.70
  -3   0  12  185.54    4.87
  -3   0  11    0.79    0.77
   3   0 -11    0.00    0.45
   3   0 -10   63.02    2.08
  -3   0  10   63.75    2.63
   3   0  -9    0.44    0.44
  -3   0   9    0.36    0.54
   3   0  -8   42.05    1.61
  -3   0   8   46.13    1.99
   3   0  -7    0.36    0.42
  -3   0   7    0.41    0.44
   3   0  -6   89.14    2.19
   3   0  -6   89.79    1.99
  -3   0   6   90.31    2.38
   3   0  -6   90.58    2.14
   3   0  -5    0.51    0.40
  -3   0   5   -0.12    0.33
   3   0  -5    0.48    0.37
   3   0  -5    0.22    0.33
  -3   0   4   76.61    1.77
  -3   0   4   78.11    1.72
   3   0  -4   77.08    1.71
   3   0  -4   75.57    1.70
   3   0  -4   77.69    1.50
  -3   0   4   79.57    1.48
   3   0  -4   76.97    1.80
   3   0  -3    0.32    0.31
   3   0  -3    0.16    0.19
   3   0  -3    0.22    0.20
  -3   0   3    0.10    0.19
  -3   0  -3    0.39    0.21
  -3   0  -3    0.54    0.28
   3   0   3    0.19    0.25
   3   0   4   38.12    1.33
  -3   0  -4   38.53    1.30
   3   0   5   -0.19    0.35
   3   0   6   49.12    1.88
   3   0   7   -0.28    0.45
   3   0   8    1.63    0.60
   3   0   9    0.44    0.55
   3   0  10  198.68    4.68
   3   0  11   -1.57    0.83
   3   0  12    3.66    0.97
   3   0  13   -0.73    0.81
   3   0  14   26.91    2.23
   3   0  15    2.26    1.17
   3   0  16   76.91    3.82
   3   0  17   -0.41    1.10
   3   0  18   17.58    2.22
   3   0  19    0.76    1.20
   3   0  20   41.16    3.32
   3   0  21   -0.20    1.16
   3   0  22   10.41    2.12
   3   0  23    1.56    1.65
   3   0  24   37.81    3.54
   3   0  25    2.79    1.59
   3   0  26   -0.11    1.66
   3   0  27    0.99    1.82
   3   0  28   -0.25    1.78
   3   0  29   -1.25    1.83
   3   0  30   -0.18    1.67
   3   0  31    0.57    2.05
   3   0  32   -0.92    2.13
  -3  -1  33    1.57    1.96
  -3   1  33    1.39    2.43
  -3   1  32   10.88    2.83
  -3  -1  32   17.73    3.44
  -3   1  31    7.50    2.64
  -3  -1  31    6.97    2.55
  -3  -1  30    6.19    2.44
  -3   1  30    1.53    1.92
  -3  -1  29    2.98    2.25
  -3   1  29    5.14    2.42
  -3  -1  28    0.63    1.77
  -3   1  28   -2.61    1.81
  -3  -1  27    3.82    1.80
  -3   1  27    5.83    2.21
  -3   1  26    4.36    1.74
  -3  -1  26    6.31    2.10
  -3  -1  25   -0.58    1.42
  -3   1  25   -1.24    1.61
  -3  -1  24   53.00    4.11
  -3   1  24   54.25    4.18
   3  -1 -24   56.80    2.86
  -3  -1  23    3.43    1.59
  -3   1  23   -0.76    1.41
   3  -1 -23    1.82    0.85
   3   1 -22    9.52    1.22
  -3  -1  22    9.78    1.92
   3  -1 -22    8.83    1.33
  -3   1  22   12.95    2.28
  -3  -1  21    0.94    1.47
   3  -1 -21    0.45    0.84
   3   1 -21    1.67    0.79
  -3   1  21   -0.60    1.30
  -3   1  20    3.73    1.50
  -3  -1  20    5.77    1.67
   3   1 -20    4.67    0.94
   3  -1 -20    4.81    1.04
  -3  -1  19    0.71    1.18
  -3   1  19    0.84    1.24
   3  -1 -19   -0.78    0.75
   3   1 -19    0.00    0.60
  -3   1  18    6.95    1.57
  -3  -1  18    4.33    1.39
   3   1 -18    5.14    0.89
   3   1 -17    7.03    0.92
  -3   1  17    9.09    1.69
  -3  -1  17    7.91    1.62
  -3   1  16    5.63    1.37
  -3  -1  16    7.17    1.45
   3   1 -16    5.82    0.89
  -3   1  15   -0.83    0.83
   3   1 -15    0.31    0.56
  -3  -1  15   -0.17    1.04
   3   1 -14   39.44    1.84
  -3   1  14   38.87    2.55
  -3  -1  14   39.83    2.58
  -3  -1  13    2.17    0.86
   3   1 -13    0.56    0.49
  -3   1  13    1.95    1.00
  -3  -1  12    1.28    0.84
  -3   1  12    0.35    0.79
   3   1 -12    1.47    0.57
   3   1 -11   48.44    1.79
  -3   1  11   45.09    2.43
  -3  -1  11   46.40    2.39
  -3   1  10   63.78    2.69
  -3  -1  10   58.91    2.54
   3   1 -10   59.48    1.98
  -3  -1   9   25.17    1.57
   3   1  -9   24.05    1.26
  -3   1   9   25.03    1.69
  -3  -1   8    1.75    0.62
   3   1  -8    1.83    0.46
  -3   1   8    0.92    0.47
  -3   1   7   57.06    2.13
   3   1  -7   50.64    1.67
  -3  -1   7   56.25    2.02
  -3   1   6   40.13    1.72
   3   1  -6   40.31    1.45
   3   1  -6   44.74    1.22
  -3  -1   6   41.70    1.62
  -3  -1   6   39.85    1.59
  -3   1   5   59.21    1.88
   3   1  -5   61.96    1.25
  -3  -1   5   60.86    1.76
   3   1  -5   57.23    1.71
  -3  -1   5   57.17    1.73
   3   1  -4    1.16    0.39
   3   1  -4    1.16    0.30
  -3   1   4    0.94    0.37
  -3   1   4    0.51    0.39
  -3  -1   4    0.90    0.39
  -3  -1   4    0.67    0.30
   3   1  -4    0.84    0.34
  -3   1   3   83.28    2.02
  -3  -1   3   83.03    1.63
   3  -1  -3   81.94    2.02
   3   1  -3   80.74    1.61
   3   1  -3   86.16    1.85
  -3  -1   3   82.17    1.84
   3   1  -3   80.54    1.89
   3  -1  -3   82.36    1.78
   3   1  -2  103.11    1.50
  -3  -1  -2   46.53    1.21
   3  -1   2   47.22    1.20
  -3   1  -2   44.82    1.51
   3  -1   2   48.68    1.03
  -3   1  -2   47.47    1.19
   3  -1   3    3.64    0.29
  -3   1  -3    3.51    0.51
  -3  -1  -3    4.00    0.45
   3   1   3    3.51    0.42
  -3   1  -3    3.81    0.44
   3  -1   3    3.96    0.44
  -3   1  -3    3.58    0.29
   3  -1   4  627.72    5.38
   3   1   4  619.20    5.61
   3   1   5    5.31    0.68
   3  -1   5    5.66    0.65
   3   1   6   37.70    1.67
   3  -1   6   36.84    1.59
   3   1   7   74.69    2.44
   3  -1   7   75.45    2.39
   3   1   8   30.94    1.74
   3  -1   8   29.05    1.65
   3  -1   9   56.64    2.39
   3   1   9   53.91    2.38
   3  -1  10   80.58    2.96
   3   1  10   79.77    3.04
   3   1  11    1.60    0.76
   3  -1  11    3.37    0.98
   3  -1  12  195.20    5.07
   3   1  12  195.25    5.18
   3  -1  13   10.09    1.52
   3   1  13    9.17    1.45
   3   1  14   41.69    2.68
   3  -1  14   40.59    2.64
   3  -1  15    0.85    0.95
   3   1  15   -0.07    0.88
   3  -1  16    9.10    1.46
  -3   1 -16   11.15    0.62
   3   1  16   11.21    1.66
   3   1  17    0.61    1.06
   3  -1  17   -1.07    1.00
  -3   1 -17    0.52    0.28
   3  -1  18   28.42    2.66
   3   1  18   25.20    2.47
  -3   1 -18   21.42    0.92
   3   1  19    1.40    1.45
   3  -1  19   -0.69    1.09
   3  -1  20   -0.98    1.15
   3   1  20   -0.30    1.16
   3   1  21   -0.26    1.30
   3  -1  21    2.43    1.48
   3  -1  22   58.50    4.06
   3   1  22   62.95    4.35
   3  -1  23    2.31    1.60
   3   1  23    1.41    1.63
   3   1  24    4.13    1.82
   3  -1  24    6.13    1.82
   3  -1  25    0.25    1.36
   3   1  25    1.38    1.71
   3   1  26   12.59    2.66
   3  -1  26    8.29    2.25
   3  -1  27   -1.18    1.80
   3   1  27    0.09    1.80
   3  -1  28   14.58    2.62
   3   1  28   16.45    2.85
   3   1  29   10.04    2.60
   3  -1  29    5.84    2.38
   3   1  30    7.06    2.70
   3  -1  30    6.42    2.39
   3  -1  31    2.38    2.37
   3   1  31   -4.11    1.97
   3   1  32    8.04    2.63
   3  -1  32    7.68    2.57
  -3  -2  33   12.86    2.94
  -3   2  33   11.20    3.13
  -3  -2  32   -0.39    1.79
  -3   2  32   -0.10    1.89
  -3  -2  31    2.00    2.06
  -3   2  31    2.34    2.32
  -3  -2  30    4.50    2.26
  -3   2  30    3.92    2.32
  -3   2  29   13.57    2.90
  -3  -2  29    7.23    2.37
  -3  -2  28    1.75    1.71
  -3   2  28    4.14    2.26
  -3   2  27    3.40    1.87
  -3  -2  27    2.86    1.78
  -3  -2  26    4.15    1.89
  -3   2  26    5.21    2.11
  -3  -2  25    0.32    1.38
  -3   2  25    1.07    1.66
   3  -2 -25    1.15    0.99
   3  -2 -24    2.27    1.02
  -3   2  24   -1.28    1.44
  -3  -2  24    1.33    1.58
  -3   2  23    0.48    1.52
  -3  -2  23   -0.08    1.31
  -3  -2  22   -0.03    1.20
  -3   2  22    2.03    1.70
   3   2 -22    3.32    0.91
  -3   2  21    8.16    1.90
   3   2 -21    7.65    1.15
  -3  -2  21    5.15    1.37
  -3   2  20   97.07    4.93
   3   2 -20   87.73    3.10
  -3  -2  20   98.60    4.87
  -3   2  19    3.19    1.62
   3   2 -19    2.76    0.78
  -3  -2  19    2.62    1.26
  -3   2  18   72.20    4.11
  -3  -2  18   74.29    3.97
   3   2 -18   67.21    2.60
   3   2 -17    1.54    0.62
  -3  -2  17    0.98    0.99
  -3   2  17    1.54    1.19
  -3  -2  16   17.04    1.88
   3   2 -16   15.56    1.26
  -3   2  16   16.64    1.98
  -3  -2  15   -0.20    0.89
   3   2 -15    0.69    0.55
  -3   2  15    1.55    1.12
  -3   2  14   24.72    2.18
  -3  -2  14   26.66    2.12
   3   2 -14   27.64    1.56
  -3   2  13   25.05    2.21
  -3  -2  13   24.98    1.93
   3   2 -13   24.83    1.45
  -3   2  12  142.38    4.58
   3   2 -12  133.95    3.21
  -3  -2  12  139.91    4.25
  -3  -2  11   27.15    1.88
   3   2 -11   24.62    1.41
  -3   2  11   26.92    2.00
  -3   2  10   23.42    1.76
   3   2 -10   22.50    1.31
  -3  -2  10   23.91    1.63
  -3   2   9   32.31    1.91
  -3  -2   9   30.39    1.79
   3   2  -9   29.25    1.44
  -3  -2   8    1.70    0.71
  -3   2   8    2.21    0.66
  -3  -2   8    1.78    0.63
   3   2  -8    1.55    0.47
   3   2  -7   36.27    1.51
  -3  -2   7   37.82    1.78
  -3  -2   7   36.89    1.68
  -3  -2   6    1.86    0.64
  -3  -2   6    1.99    0.54
   3   2  -6    2.34    0.49
  -3  -2   5  250.01    4.06
   3   2  -5  243.35    3.63
  -3  -2   5  245.82    3.77
   3   2  -4   15.47    0.94
  -3  -2   4   14.13    1.03
  -3   2   4   14.99    1.15
  -3  -2   4   14.65    0.95
  -3   2   3   18.14    1.15
  -3  -2   3   18.15    1.07
  -3  -2   3   15.94    0.89
  -3   2   2    0.16    0.44
  -3   2   1    1.64    0.25
  -3   2   1    1.26    0.41
  -3   2   0    0.36    0.43
  -3   2  -1   11.60    0.85
  -3   2  -2  126.70    2.66
   3  -2   3  329.54    4.08
  -3   2  -3  331.52    4.36
  -3   2  -4  124.44    2.79
   3  -2   4  129.41    2.72
  -3   2  -5  113.04    2.74
   3  -2   5  104.36    2.62
   3  -2   6   10.89    0.98
  -3   2  -6   10.98    0.96
   3  -2   7   74.94    2.51
   3   2   7   77.86    2.66
   3  -2   8   44.38    2.03
   3   2   8   44.12    2.17
   3   2   9   31.44    1.99
   3  -2   9   32.50    1.84
   3   2  10  113.89    3.76
   3  -2  10  110.26    3.52
   3  -2  11    2.05    0.75
   3   2  11    1.85    0.84
   3   2  12   34.76    2.31
   3  -2  12   36.16    2.28
   3  -2  13    0.13    0.80
   3   2  13    0.77    0.97
   3   2  14    1.87    1.02
   3  -2  14    1.51    0.96
   3   2  15   24.62    2.27
   3  -2  15   22.60    2.14
   3   2  16   27.72    2.47
   3  -2  16   26.24    2.36
   3   2  17   14.25    1.89
   3  -2  17   12.07    1.77
   3  -2  18    7.77    1.70
   3   2  18    7.30    1.60
   3   2  19    5.59    1.65
   3  -2  19    6.04    1.38
   3   2  20    1.32    1.29
   3  -2  20    3.17    1.59
   3   2  21    8.62    1.91
   3  -2  21    7.89    1.95
   3   2  22    0.02    1.28
   3  -2  22    3.30    1.51
   3  -2  23    4.09    1.40
   3   2  23    8.92    2.26
   3  -2  24    6.35    1.82
   3   2  24    9.16    2.23
   3   2  25    2.97    1.62
   3  -2  25    1.80    1.51
   3   2  26    1.85    2.03
   3  -2  26    0.56    1.54
   3  -2  27   16.91    2.86
   3   2  27   17.39    2.86
   3  -2  28    2.07    1.93
   3   2  28    4.97    2.35
   3   2  29    3.92    2.33
   3  -2  29   -0.27    1.90
   3  -2  30    3.91    2.27
   3   2  30    8.46    2.56
   3   2  31   15.31    3.27
   3  -2  31   17.22    3.36
   3  -2  32    2.46    2.24
   3   2  32   -0.08    1.67
  -3  -3  33    2.13    2.30
  -3  -3  32   11.11    3.00
  -3  -3  31    9.29    2.68
  -3  -3  30    4.90    2.11
  -3   3  29    2.41    1.90
  -3  -3  29    0.45    1.45
  -3  -3  28    3.49    2.09
  -3   3  28   -0.88    1.92
  -3   3  27    8.84    2.20
  -3  -3  27    8.79    2.23
  -3   3  26    1.72    1.95
  -3  -3  26    3.68    1.98
  -3  -3  25    2.71    1.89
  -3   3  25    0.44    1.65
  -3  -3  24    0.49    1.41
  -3   3  24    1.29    1.65
  -3  -3  23   -0.13    1.24
  -3   3  23    1.30    1.73
  -3  -3  22    1.27    1.36
  -3   3  22    3.72    1.53
  -3   3  21   -0.43    1.27
  -3  -3  21    2.80    1.55
   3   3 -21    3.02    0.82
   3   3 -20   14.47    1.31
  -3  -3  20   11.84    1.91
  -3   3  20   11.57    2.09
  -3  -3  19   27.30    2.78
  -3   3  19   23.91    2.68
   3   3 -19   25.95    1.69
  -3   3  18   12.33    2.05
  -3  -3  18   13.89    1.99
   3   3 -18    9.47    1.07
   3   3 -17    2.02    0.60
  -3  -3  17    3.78    1.42
  -3   3  17    4.38    1.65
  -3   3  16   -0.59    1.06
  -3  -3  16    0.29    0.97
   3   3 -16    0.44    0.55
   3   3 -15   10.40    1.06
  -3  -3  15    9.53    1.46
  -3   3  15   13.00    1.93
  -3  -3  14    4.17    1.20
   3   3 -14    5.04    0.76
  -3  -3  13    1.80    0.87
   3   3 -13    0.33    0.51
   3   3 -12    0.26    0.48
  -3  -3  12   -0.04    0.82
  -3  -3  11  141.15    4.15
   3   3 -11  139.42    3.23
  -3  -3  10    5.27    0.98
   3   3 -10    5.74    0.74
  -3  -3   9   69.70    2.69
   3   3  -9   68.66    2.17
  -3  -3   9   73.20    2.88
  -3  -3   8    4.04    0.85
  -3  -3   8    3.52    0.80
  -3  -3   7   55.56    2.21
  -3  -3   7   58.79    2.44
  -3  -3   6    0.54    0.54
  -3  -3   6    0.02    0.67
  -3  -3   5   -0.10    0.41
  -3  -3   5    1.23    0.73
  -3   3   4   -0.38    0.64
  -3  -3   4    0.11    0.50
  -3  -3   4    0.36    0.69
   3  -3  -3  109.27    1.74
  -3  -3   3  112.23    2.98
  -3   3   3  109.16    3.03
  -3   3   2   92.40    2.73
  -3  -3   2   85.63    2.51
   3  -3  -2   88.34    1.64
   3  -3  -1   66.73    1.57
  -3   3   1   65.83    2.25
  -3   3   1   63.41    1.53
  -3   3   0   39.33    1.35
  -3   3   0   37.86    1.75
   3  -3   0   39.74    1.38
  -3   3  -1   11.70    1.02
  -3   3  -2   10.19    0.96
   3  -3   3   24.99    1.39
  -3   3  -3   24.08    1.37
  -3   3  -4  117.63    2.86
   3  -3   4  113.61    2.87
   3  -3   5  128.47    3.17
  -3   3  -5  129.77    3.03
   3  -3   6   49.33    2.11
  -3   3  -6   47.45    1.96
   3  -3   7  147.79    3.68
  -3   3  -7  142.32    3.40
  -3   3  -8   43.50    1.95
   3  -3   8   46.30    2.18
   3  -3   9    1.98    0.75
  -3   3  -9    1.30    0.58
   3  -3  10   38.61    2.22
  -3   3 -10   40.40    2.02
   3  -3  11   17.82    1.60
  -3   3 -11   19.20    1.44
   3  -3  12    9.33    1.36
   3   3  13   -0.75    0.99
   3  -3  13   -0.17    0.87
   3   3  14    0.41    0.86
   3  -3  14    0.01    0.92
   3   3  15    1.50    0.99
   3  -3  15    2.88    1.14
   3   3  16    0.48    1.08
   3  -3  16    0.38    1.12
   3  -3  17    3.06    1.32
   3   3  17    3.02    1.36
   3  -3  18    3.13    1.33
   3   3  18    3.14    1.39
   3   3  19   15.36    2.25
   3  -3  19   17.97    2.24
   3   3  20    5.48    1.77
   3  -3  20    5.82    1.62
   3   3  21    1.42    1.59
   3  -3  21    2.40    1.53
   3   3  22   18.56    2.70
   3  -3  22   20.89    2.66
   3  -3  23   21.28    2.69
   3   3  23   22.16    2.98
   3  -3  24    0.02    1.48
   3   3  24    0.05    1.47
   3  -3  25   27.80    3.32
   3   3  25   23.55    3.25
   3   3  26   16.22    2.92
   3  -3  26   21.58    3.05
   3  -3  27    0.72    1.57
   3   3  27   -0.41    1.52
   3   3  28   17.79    3.10
   3  -3  28   17.47    2.95
   3   3  29   17.05    3.06
   3  -3  29   19.12    3.06
   3  -3  30    2.75    2.11
   3  -3  31    2.47    2.23
   3  -3  32   -3.04    2.46
  -3  -4  32   -3.35    2.41
  -3  -4  31    3.54    2.27
  -3  -4  30    1.97    1.78
  -3  -4  29    5.04    2.06
  -3  -4  28    1.47    2.12
  -3  -4  27    3.74    2.02
  -3  -4  26    1.01    1.80
  -3  -4  25    4.43    1.81
  -3  -4  24   19.86    2.85
  -3  -4  23    2.07    1.40
  -3  -4  22   18.53    2.50
  -3  -4  21   -1.83    1.43
  -3  -4  20    1.01    1.53
  -3  -4  19   -0.68    1.22
  -3  -4  18    3.80    1.42
  -3  -4  17   -0.10    1.12
  -3  -4  16   29.86    2.45
  -3  -4  15    4.93    1.27
  -3  -4  14   30.36    2.41
  -3  -4  13   32.87    2.34
  -3  -4  12    5.36    1.14
   3   4 -12    5.84    0.50
   3   4 -11  120.01    1.87
  -3  -4  11  125.93    4.06
   3   4 -10   15.43    0.60
  -3  -4  10   15.94    1.54
  -3  -4  10   16.39    1.68
  -3  -4   9    9.79    1.39
  -3  -4   9    9.19    1.22
  -3  -4   8    4.92    0.92
  -3  -4   8    3.34    0.95
  -3  -4   7    0.11    0.72
  -3  -4   7    0.04    0.57
  -3  -4   6    7.35    0.97
  -3  -4   6    9.84    1.22
  -3  -4   5   46.98    2.24
  -3  -4   5   42.65    2.04
  -3  -4   4    3.56    0.84
  -3  -4   4    3.22    0.73
  -3  -4   4    3.06    0.35
  -3   4   4    1.77    0.67
  -3   4   3    1.48    0.70
   3  -4  -3    2.08    0.45
  -3  -4   3    2.24    0.76
   3  -4  -2   11.33    0.87
  -3   4   2    9.82    1.21
  -3  -4   2    7.93    1.04
   3  -4  -1  267.87    3.77
  -3   4   1  281.99    5.06
  -3   4   0  154.31    3.65
   3  -4   0  156.65    3.01
  -3   4  -1  247.58    4.58
   3  -4   1  249.08    4.01
   3  -4   2   -0.38    0.64
  -3   4  -2    1.49    0.66
  -3   4  -3  420.96    5.83
  -3   4  -4   12.99    1.11
   3  -4   4   11.51    1.14
   3  -4   5   -0.45    0.55
  -3   4  -5   -0.37    0.59
   3  -4   6  100.98    3.21
  -3   4  -6  102.37    2.91
   3  -4   7   31.93    1.92
  -3   4  -7   30.16    1.70
   3  -4   8    7.85    1.16
  -3   4  -8    8.90    1.07
   3  -4   9   57.36    2.70
  -3   4  -9   58.31    2.37
   3  -4  10    1.83    1.01
  -3   4 -10    0.54    0.70
  -3   4 -11    4.21    0.94
   3  -4  11    4.73    1.16
   3  -4  12   56.86    2.95
  -3   4 -12   53.10    2.51
   3  -4  13    1.54    0.85
  -3   4 -13    1.53    0.86
   3  -4  14    8.98    1.43
  -3   4 -14    8.72    1.18
  -3   4 -15   13.33    1.52
   3  -4  15   11.09    1.74
   3  -4  16    2.00    1.32
  -3   4 -16    0.75    0.89
   3  -4  17   13.31    2.01
  -3   4 -17   12.81    1.60
  -3   4 -18    3.24    0.99
   3  -4  18    2.88    1.38
   3  -4  19    3.67    1.43
   3  -4  20   24.32    2.72
   3  -4  21    5.17    1.77
   3  -4  22   29.82    3.09
   3  -4  23   20.43    2.75
   3  -4  24    1.78    1.76
   3  -4  25   20.01    2.87
   3  -4  26    1.98    2.10
   3  -4  27   12.41    2.72
   3  -4  28    3.20    1.85
   3  -4  29    4.46    1.95
   3  -4  30    2.67    1.92
   3  -4  31   30.88    4.13
   3  -4  32    5.79    2.68
  -3  -5  32    3.86    2.18
  -3  -5  31    1.01    2.04
  -3  -5  30    2.15    2.24
  -3  -5  29    1.81    1.68
  -3  -5  28    7.89    2.26
  -3  -5  27   -1.90    2.00
  -3  -5  26   -0.26    1.43
  -3  -5  25    0.23    1.79
  -3  -5  24    4.77    1.76
  -3  -5  23    2.66    1.53
  -3  -5  22   17.80    2.51
  -3  -5  21    0.65    1.44
  -3  -5  20   38.51    3.20
  -3  -5  19    3.26    1.38
   3   5 -19    1.81    0.61
   3   5 -18   13.09    1.08
  -3  -5  18   13.51    2.02
  -3  -5  17   16.04    2.02
   3   5 -17   16.81    1.12
  -3  -5  16   22.06    2.29
   3   5 -16   19.73    1.14
   3   5 -15   15.36    0.92
  -3  -5  15   15.62    1.86
  -3  -5  14   17.61    1.96
   3   5 -14   16.94    0.88
   3   5 -13    2.27    0.39
  -3  -5  13    2.69    1.06
   3   5 -12    1.61    0.31
  -3  -5  12    1.25    0.94
   3   5 -11   71.36    1.37
  -3  -5  11   79.08    3.41
  -3  -5  11   70.55    3.45
  -3  -5  10  206.62    5.35
  -3  -5  10  214.02    5.64
  -3  -5   9  114.79    4.06
  -3  -5   9  116.31    3.95
  -3  -5   8   15.66    1.49
  -3  -5   8   15.52    1.73
  -3  -5   7    9.98    1.44
  -3  -5   7   11.05    1.39
  -3  -5   6    6.09    1.04
  -3  -5   6    7.42    1.22
  -3  -5   6    6.71    0.47
  -3  -5   5   18.68    1.52
  -3  -5   5   18.89    0.84
  -3  -5   5   20.95    1.70
   3  -5  -4    5.96    0.72
  -3  -5   4    3.85    0.92
  -3  -5   4    4.35    0.51
   3  -5  -3  136.43    2.93
  -3  -5   3  144.61    4.01
  -3   5   3  135.30    4.06
  -3  -5   2    9.87    1.21
  -3   5   2   11.74    1.32
   3  -5  -2   12.07    0.98
  -3   5   1    1.76    0.76
   3  -5  -1    2.86    0.64
  -3   5   0   58.32    2.53
   3  -5   0   56.27    2.09
  -3   5  -1  349.64    5.98
   3  -5   1  348.08    5.29
  -3   5  -2   28.03    1.71
   3  -5   2   29.59    1.69
  -3   5  -3    4.88    0.92
   3  -5   3    4.25    0.98
  -3   5  -4   29.79    1.80
  -3   5  -5   24.55    1.58
   3  -5   5   27.33    1.84
  -3   5  -6  111.24    3.25
   3  -5   6  114.37    3.65
   3  -5   7  114.03    3.75
  -3   5  -7  112.73    3.26
   3  -5   8  323.40    6.45
  -3   5  -8  326.31    5.65
   3  -5   9    5.40    1.16
  -3   5  -9    5.57    1.01
  -3   5 -10    6.20    1.09
   3  -5  10    7.12    1.28
  -3   5 -11    9.29    1.12
   3  -5  11   12.14    1.56
   3  -5  12   17.10    0.66
  -3   5 -12   20.01    1.66
   3  -5  12   18.94    1.93
   3  -5  13    0.73    0.87
  -3   5 -13    0.19    0.75
   3  -5  14   19.84    2.06
  -3   5 -14   19.73    1.73
  -3   5 -15    5.40    1.07
   3  -5  15    7.41    1.51
  -3   5 -16    1.85    0.96
   3  -5  16    2.11    1.14
  -3   5 -17    1.70    0.98
   3  -5  17   -0.34    1.08
   3  -5  18    6.40    1.54
  -3   5 -18    9.24    1.42
   3  -5  19   19.11    2.47
  -3   5 -19   19.39    2.00
   3  -5  20    1.04    1.39
  -3   5 -20    0.66    0.95
   3  -5  21   -0.23    1.43
  -3   5 -21   -0.44    1.04
   3  -5  22    5.38    1.75
  -3   5 -22    4.59    1.25
   3  -5  23    2.73    1.57
  -3   5 -23    3.92    1.26
  -3   5 -24    0.53    1.31
   3  -5  24    2.97    1.81
   3  -5  25   15.50    2.63
   3  -5  26    0.80    1.61
   3  -5  27    1.00    1.89
   3  -5  28   21.09    3.12
   3  -5  29    5.11    2.26
   3  -5  30    3.10    2.50
   3  -5  31    0.94    1.89
  -3  -6  31    2.22    1.84
  -3  -6  30    1.79    1.96
  -3  -6  29    0.13    2.14
  -3  -6  28    5.42    1.97
  -3  -6  27    7.59    2.43
  -3  -6  26    3.45    1.65
  -3  -6  25    4.92    2.07
  -3  -6  24    5.63    1.89
  -3  -6  23    0.50    1.64
  -3  -6  22   66.28    4.40
  -3  -6  21    0.56    1.30
  -3  -6  20    3.08    1.57
  -3  -6  19    1.69    1.55
  -3  -6  18   10.50    1.89
  -3  -6  17   15.37    2.09
   3   6 -17   14.53    0.96
  -3  -6  16   68.98    3.82
   3   6 -16   65.83    1.82
  -3  -6  15    0.40    1.05
   3   6 -15    2.25    0.42
  -3  -6  14   20.82    2.17
   3   6 -14   16.16    0.84
  -3  -6  13    0.11    0.96
   3   6 -13    0.10    0.24
   3   6 -12   15.76    0.74
  -3  -6  12   19.15    2.14
  -3  -6  12   18.07    2.04
  -3  -6  11    0.08    0.88
  -3  -6  11    0.41    1.22
   3   6 -11    0.88    0.26
  -3  -6  10   48.63    2.82
   3   6 -10   40.95    1.15
  -3  -6  10   44.39    2.97
  -3  -6   9    7.15    1.49
  -3  -6   9    6.76    1.34
  -3  -6   8   54.73    3.00
  -3  -6   8   46.40    1.19
  -3  -6   8   55.26    2.85
  -3  -6   7   32.38    1.09
  -3  -6   7   36.65    2.27
  -3  -6   7   32.98    2.38
  -3  -6   6    1.42    0.93
  -3  -6   6    1.89    1.09
  -3  -6   6    1.61    0.39
  -3  -6   5    0.69    0.97
  -3  -6   4   14.59    1.64
   3  -6  -4   14.46    1.15
   3  -6  -3    8.09    0.96
  -3   6   3    8.95    1.34
  -3  -6   3    7.71    1.35
   3  -6  -2    7.67    0.99
  -3  -6   2    5.54    1.14
  -3   6   2    7.69    1.31
   3  -6  -1    0.66    0.62
  -3  -6   1   -0.19    0.83
  -3   6   1    0.78    0.76
   3  -6   0    2.86    0.76
  -3   6   0    1.17    0.79
  -3   6  -1   45.02    2.37
   3  -6   1   43.87    2.14
   3  -6   2   20.22    1.55
  -3   6  -2   20.15    1.59
  -3   6  -3   73.23    2.91
   3  -6   3   74.34    2.92
  -3   6  -4    7.82    1.10
   3  -6   4    7.22    1.25
  -3   6  -5   28.40    1.91
  -3   6  -6  178.76    4.41
   3  -6   6  178.50    4.91
   3  -6   7  101.63    3.84
  -3   6  -7  103.63    3.35
  -3   6  -8    2.04    0.77
   3  -6   8    3.23    1.05
   3  -6   9   46.00    2.81
  -3   6  -9   43.73    2.29
  -3   6 -10   18.01    1.50
   3  -6  10   17.54    1.82
  -3   6 -11    2.49    0.77
   3  -6  11    3.02    1.19
  -3   6 -12   39.51    2.24
   3  -6  12   40.03    2.77
   3  -6  13   31.05    1.08
  -3   6 -13   29.85    2.05
   3  -6  13   31.55    2.49
   3  -6  14   22.41    2.28
  -3   6 -14   19.57    1.72
   3  -6  14   20.63    0.80
  -3   6 -15   54.83    2.83
   3  -6  15   53.22    3.40
   3  -6  16   32.06    2.84
  -3   6 -16   23.80    1.95
   3  -6  17    1.02    1.28
  -3   6 -17    0.93    0.85
   3  -6  18    9.84    1.97
  -3   6 -18    7.99    1.38
   3  -6  19    2.59    1.73
  -3   6 -19    0.09    0.98
   3  -6  20   62.34    4.15
  -3   6 -20   58.38    3.22
   3  -6  21    0.46    1.41
  -3   6 -21   -1.09    1.14
   3  -6  22    2.03    1.39
  -3   6 -22    4.06    1.23
   3  -6  23   10.00    2.27
   3  -6  24    0.29    1.57
   3  -6  25   20.83    3.02
   3  -6  26    2.21    2.08
   3  -6  27    2.46    1.85
   3  -6  28    2.44    2.16
   3  -6  29    3.32    2.22
   3  -6  30    2.31    1.82
   3  -6  31    6.14    2.28
  -3  -7  31   -1.34    2.05
  -3  -7  30    2.18    2.18
  -3  -7  29    3.73    2.16
  -3  -7  28   13.60    2.97
  -3  -7  27    4.07    2.06
  -3  -7  26    9.84    2.57
  -3  -7  25   -0.13    1.59
  -3  -7  24   -0.12    1.47
  -3  -7  23   11.37    2.34
  -3  -7  22   34.13    3.33
  -3  -7  21    5.46    1.76
  -3  -7  20   41.19    3.51
  -3  -7  19    1.92    1.48
  -3  -7  18    5.94    1.60
  -3  -7  17   23.08    2.50
  -3  -7  16    6.41    1.67
  -3  -7  15   47.89    3.28
   3   7 -15   40.04    1.34
   3   7 -14   20.59    0.95
  -3  -7  14   23.74    2.31
   3   7 -13    3.29    0.45
  -3  -7  13    3.99    1.39
  -3  -7  13    2.57    1.46
   3   7 -12   24.49    1.00
  -3  -7  12   31.16    2.76
  -3  -7  12   28.42    2.39
  -3  -7  11    1.41    1.10
  -3  -7  11    0.38    1.37
  -3  -7  10   39.15    2.95
  -3  -7  10   32.93    2.51
  -3  -7   9    0.64    0.29
  -3  -7   9    0.04    0.90
  -3  -7   9    0.38    1.22
  -3  -7   8    2.57    1.19
  -3  -7   8    2.87    0.96
  -3  -7   7   27.79    2.24
  -3  -7   7   26.79    2.35
  -3  -7   6   -0.49    1.12
  -3  -7   6    0.09    0.94
   3  -7  -5    3.17    0.83
  -3  -7   5    4.69    1.29
   3  -7  -4   22.69    1.58
  -3  -7   4   20.47    1.97
   3  -7  -3   25.83    1.72
  -3  -7   3   23.74    2.03
  -3  -7   2    1.72    1.08
   3  -7  -2    1.13    0.75
  -3   7   2    0.90    1.05
  -3   7   1    0.73    0.97
  -3  -7   1    0.83    0.93
   3  -7  -1    0.60    0.78
  -3   7   0    3.83    1.08
   3  -7   0    3.26    0.97
  -3   7  -1   23.16    1.95
   3  -7   1   19.90    1.69
  -3   7  -2   11.59    1.49
   3  -7   2   10.90    1.36
   3  -7   3   16.95    1.72
  -3   7  -3   15.95    1.60
   3  -7   4   13.69    1.60
  -3   7  -4   16.02    1.68
  -3   7  -5   30.39    2.12
   3  -7   5   28.37    2.19
   3  -7   6   57.28    3.05
  -3   7  -6   59.70    2.74
   3  -7   7   29.03    2.33
  -3   7  -7   28.53    1.96
  -3   7  -8  164.79    4.47
   3  -7   8  171.60    5.34
  -3   7  -9   13.61    1.43
   3  -7   9   10.01    1.63
   3  -7  10    4.74    1.38
  -3   7 -10    4.85    1.10
  -3   7 -11    1.15    0.95
   3  -7  11    2.68    1.38
   3  -7  12   43.32    3.04
  -3   7 -12   44.50    2.50
  -3   7 -13   92.26    3.50
   3  -7  13   96.27    4.37
   3  -7  14   17.32    2.15
  -3   7 -14   14.92    1.59
  -3   7 -15    9.26    1.36
   3  -7  15   10.73    1.93
   3  -7  16    8.22    1.69
  -3   7 -16    7.10    1.28
  -3   7 -17    0.64    0.99
   3  -7  17    0.10    1.21
   3  -7  18   50.71    3.77
  -3   7 -18   48.24    2.82
  -3   7 -19    9.81    1.59
   3  -7  19   10.30    2.06
  -3   7 -20    0.82    1.19
   3  -7  20    0.29    1.44
  -3   7 -21   19.78    2.06
   3  -7  21   24.36    2.88
   3  -7  22    1.04    1.54
   3  -7  23    2.55    1.90
   3  -7  24    5.09    2.12
   3  -7  25   -1.86    1.44
   3  -7  26   -1.66    2.03
   3  -7  27    6.59    2.15
   3  -7  28    0.58    1.89
   3  -7  29    4.95    2.08
   3  -7  30    3.25    2.47
  -3  -8  30    0.81    1.55
  -3  -8  29   23.04    3.73
  -3  -8  28    2.47    1.82
  -3  -8  27   -0.52    1.87
  -3  -8  26    3.51    1.94
  -3  -8  25    0.42    1.72
  -3  -8  24    1.14    1.82
  -3  -8  23    5.15    2.00
  -3  -8  22    3.84    1.74
  -3  -8  21   -0.78    1.52
  -3  -8  20    2.52    1.82
  -3  -8  19    2.12    1.65
  -3  -8  18    0.59    1.36
  -3  -8  17   11.36    2.06
  -3  -8  16   34.60    3.02
  -3  -8  15    4.15    1.50
  -3  -8  14    1.63    1.37
  -3  -8  14    3.10    1.86
  -3  -8  13    5.36    1.61
  -3  -8  13    6.31    1.99
  -3  -8  12    4.21    1.40
  -3  -8  12    5.64    1.80
  -3  -8  11    4.76    1.60
  -3  -8  11    6.95    1.63
  -3  -8  10    3.32    1.29
  -3  -8  10    6.41    1.82
  -3  -8   9   11.81    2.03
  -3  -8   9   12.08    1.86
  -3  -8   8    6.66    1.36
  -3  -8   8    8.09    1.70
  -3  -8   7   13.53    1.83
  -3  -8   7   12.07    1.86
  -3  -8   6   25.87    2.36
   3  -8  -6   23.65    1.73
   3  -8  -5   14.47    1.50
  -3  -8   5   13.64    1.88
   3  -8  -4   12.18    1.35
  -3  -8   4   10.94    1.74
  -3  -8   3    1.66    1.12
   3  -8  -3    0.45    0.76
  -3  -8   2    3.25    1.23
   3  -8  -2    4.69    1.05
  -3  -8   1   86.35    3.86
  -3   8   1   87.67    3.84
   3  -8  -1   86.64    3.32
  -3   8   0   16.00    1.80
  -3  -8   0   16.13    1.81
   3  -8   0   16.17    1.63
   3  -8   1   29.11    2.12
  -3   8  -1   29.55    2.24
  -3   8  -2    2.12    1.09
   3  -8   2    1.99    1.05
   3  -8   3   -0.51    1.02
  -3   8  -3    0.15    0.92
   3  -8   4   11.23    1.51
  -3   8  -4   11.76    1.50
  -3   8  -5   24.45    1.98
   3  -8   5   25.51    2.25
   3  -8   6   29.89    2.45
  -3   8  -6   27.27    2.05
   3  -8   7   20.40    2.11
  -3   8  -7   20.31    1.81
  -3   8  -8    0.18    0.88
   3  -8   8   -0.83    1.20
   3  -8   9   10.73    1.72
  -3   8  -9   12.64    1.52
  -3   8 -10   14.50    1.63
   3  -8  10   15.32    2.07
   3  -8  11    2.75    1.19
  -3   8 -11    3.69    1.06
   3  -8  12   20.69    2.27
  -3   8 -12   18.08    1.74
  -3   8 -13    3.26    1.02
   3  -8  13    2.53    1.34
   3  -8  14   12.74    2.05
  -3   8 -14   11.14    1.50
  -3   8 -15   78.35    3.50
   3  -8  15   91.64    4.76
   3  -8  16    5.87    1.77
  -3   8 -16    3.05    1.05
  -3   8 -17    0.51    0.96
   3  -8  17    0.21    1.38
  -3   8 -18    1.18    1.04
   3  -8  18    2.46    1.62
  -3   8 -19   24.12    2.17
   3  -8  19   27.50    3.06
   3  -8  20   25.19    3.09
   3  -8  21    4.84    1.91
   3  -8  22   -1.48    1.63
   3  -8  23    0.44    1.51
   3  -8  24   -0.96    1.75
   3  -8  25   13.54    2.86
   3  -8  26   -0.45    1.78
   3  -8  27    8.98    2.55
   3  -8  28    0.79    2.13
   3  -8  29    1.38    1.91
  -3  -9  29    1.76    2.20
  -3  -9  28    0.78    1.74
  -3  -9  27    5.50    2.43
  -3  -9  26    4.80    2.20
  -3  -9  25   12.66    2.50
  -3  -9  24   -0.57    1.67
  -3  -9  23    9.32    2.38
  -3  -9  22   -0.94    1.70
  -3  -9  21    8.75    2.15
  -3  -9  20    1.69    1.43
  -3  -9  19   24.78    2.92
  -3  -9  18    8.42    2.04
  -3  -9  17   31.87    3.32
  -3  -9  16    0.53    1.43
  -3  -9  15   45.34    3.55
  -3  -9  14    3.83    1.99
  -3  -9  14    3.16    1.53
  -3  -9  13   75.68    4.26
  -3  -9  13   74.85    4.41
  -3  -9  12    6.04    1.88
  -3  -9  12    3.28    1.45
  -3  -9  11    4.21    2.10
  -3  -9  11    0.64    1.36
  -3  -9  10    2.06    1.46
  -3  -9  10    0.36    1.30
  -3  -9   9    1.41    1.52
  -3  -9   9    1.83    1.44
  -3  -9   8   18.96    2.46
  -3  -9   8   21.32    2.31
  -3  -9   7   52.90    3.46
   3  -9  -7   57.48    2.78
  -3  -9   7   56.73    3.47
  -3  -9   6    6.11    1.71
   3  -9  -6    5.24    1.10
  -3  -9   5    5.63    1.57
   3  -9  -5    2.71    0.92
   3  -9  -4   44.21    2.53
  -3  -9   4   45.63    3.16
   3  -9  -3   45.49    2.60
  -3  -9   3   42.12    3.04
   3  -9  -2    0.65    0.97
  -3  -9   2    2.93    1.37
   3  -9  -1   44.05    2.66
  -3  -9   1   45.28    3.09
  -3  -9   0   11.89    1.78
   3  -9   0    9.11    1.45
  -3   9   0    9.21    1.67
   3  -9   1   65.91    3.21
  -3   9  -1   67.61    3.50
  -3  -9  -1   65.76    3.48
  -3   9  -2    8.10    1.55
   3  -9   2    7.97    1.38
  -3   9  -3    8.04    1.39
   3  -9   3    4.86    1.41
  -3   9  -4    8.88    1.50
   3  -9   4    9.51    1.64
   3  -9   5    1.25    1.17
  -3   9  -5    1.08    0.96
   3  -9   6   11.65    1.89
  -3   9  -6   10.90    1.52
   3  -9   7    5.59    1.52
   3  -9   7    4.12    1.61
  -3   9  -7    4.72    1.25
   3  -9   8    7.79    1.68
  -3   9  -8    9.52    1.54
  -3   9  -9   10.93    1.53
   3  -9   9   14.25    2.18
   3  -9  10    1.46    1.22
  -3   9 -10   -0.30    0.89
  -3   9 -11   15.71    1.77
   3  -9  11   18.80    2.41
   3  -9  12   14.04    2.20
  -3   9 -12   15.40    1.77
  -3   9 -13   38.58    2.55
   3  -9  13   36.96    3.16
  -3   9 -14   12.44    1.61
   3  -9  14   15.75    2.30
   3  -9  15   59.20    4.03
  -3   9 -15   59.98    3.17
   3  -9  16    0.09    1.55
  -3   9 -16   -1.46    1.15
  -3   9 -17    1.37    1.00
   3  -9  17    3.61    1.86
   3  -9  18    1.28    1.32
   3  -9  19   -0.03    1.32
   3  -9  20    1.88    1.64
   3  -9  21   33.24    3.48
   3  -9  22    1.44    1.48
   3  -9  23    2.21    1.71
   3  -9  24    7.21    2.45
   3  -9  25    0.63    1.73
   3  -9  26   -3.88    2.06
   3  -9  27    2.54    2.17
   3  -9  28    3.52    2.21
  -3 -10  28    8.97    2.58
  -3 -10  27    2.49    2.03
  -3 -10  26    0.73    1.91
  -3 -10  25    2.89    1.88
  -3 -10  24    7.48    2.38
  -3 -10  23    9.55    2.43
  -3 -10  22    2.05    2.11
  -3 -10  21   -2.40    1.88
  -3 -10  20    3.35    1.75
  -3 -10  19    1.77    1.67
  -3 -10  18    7.26    2.09
  -3 -10  17    1.19    1.55
  -3 -10  16   -1.93    1.64
  -3 -10  15   12.21    2.21
  -3 -10  14    7.38    2.00
  -3 -10  14    8.75    2.37
  -3 -10  13    1.66    1.47
  -3 -10  13    1.48    1.86
  -3 -10  12    4.15    1.75
  -3 -10  12    5.58    1.95
  -3 -10  11   44.36    3.44
  -3 -10  11   42.17    3.59
  -3 -10  10   20.12    2.41
  -3 -10  10   18.57    2.73
  -3 -10   9   84.58    4.70
  -3 -10   9   82.38    4.43
  -3 -10   8   -0.73    1.34
   3 -10  -8    0.95    0.92
  -3 -10   8    0.50    1.63
   3 -10  -7   46.75    2.78
  -3 -10   7   42.94    3.36
   3 -10  -6    8.82    1.44
  -3 -10   6   10.28    1.99
  -3 -10   5   28.12    2.80
   3 -10  -5   27.09    2.26
   3 -10  -4   38.52    2.60
  -3 -10   4   35.05    2.98
   3 -10  -3   25.08    2.17
  -3 -10   3   25.82    2.59
  -3 -10   2   11.56    1.95
   3 -10  -2   14.16    1.78
  -3 -10   1   84.98    4.24
   3 -10  -1   86.78    3.80
   3 -10   0    4.02    1.30
  -3 -10   0    2.66    1.33
   3 -10   1    6.93    1.53
  -3 -10  -1    6.99    1.69
  -3  10  -1    4.59    1.34
  -3  10  -2    2.64    1.25
   3 -10   2    1.06    1.21
  -3 -10  -2    0.62    1.36
  -3  10  -3    5.52    1.45
   3 -10   3    5.15    1.39
   3 -10   4   -0.20    1.38
  -3  10  -4    1.41    1.06
   3 -10   5   32.31    2.75
  -3  10  -5   33.07    2.59
   3 -10   6    1.60    1.58
  -3  10  -6    1.03    1.02
   3 -10   7    1.33    1.60
   3 -10   7    4.71    1.78
  -3  10  -7    1.87    1.21
  -3  10  -8   13.50    1.85
   3 -10   8   11.94    2.18
  -3  10  -9    3.69    1.29
   3 -10   9    2.88    1.58
  -3  10 -10    3.52    1.21
   3 -10  10    5.40    1.71
  -3  10 -11    9.28    1.52
   3 -10  11   10.09    1.91
   3 -10  12    1.53    1.54
  -3  10 -12   -0.67    1.01
   3 -10  13    0.96    1.47
  -3  10 -13    0.88    1.05
  -3  10 -14    8.37    1.55
   3 -10  14    3.36    1.51
  -3  10 -15   -0.34    1.12
   3 -10  15    1.89    1.55
  -3  10 -16    1.15    1.04
   3 -10  16    3.89    1.95
   3 -10  17    1.55    1.77
   3 -10  18    6.67    1.90
   3 -10  19    5.90    1.91
   3 -10  20    1.30    1.45
   3 -10  21   11.16    2.28
   3 -10  22    1.40    1.74
   3 -10  23    0.56    1.79
   3 -10  24   -0.61    2.17
   3 -10  25    2.02    1.87
   3 -10  26    7.42    2.31
   3 -10  27   20.09    3.57
  -3 -11  27    1.53    2.21
  -3 -11  26    5.23    2.13
  -3 -11  25   14.11    3.05
  -3 -11  24    4.41    2.30
  -3 -11  23   -2.68    2.08
  -3 -11  22    3.51    1.77
  -3 -11  21    4.01    2.05
  -3 -11  20    7.94    2.13
  -3 -11  19   29.52    3.44
  -3 -11  18    5.42    2.01
  -3 -11  17    3.13    1.89
  -3 -11  16   14.05    2.57
  -3 -11  15   -0.27    1.61
  -3 -11  15   -2.86    1.93
  -3 -11  14    0.87    1.94
  -3 -11  14    0.06    1.47
  -3 -11  13   56.93    4.38
  -3 -11  13   59.39    4.23
  -3 -11  12    1.80    1.81
  -3 -11  12    3.48    1.63
  -3 -11  11    5.93    2.18
  -3 -11  11    6.67    1.92
  -3 -11  10   11.32    2.52
  -3 -11  10   11.25    2.07
  -3 -11   9    1.59    1.34
   3 -11  -9    1.99    1.05
  -3 -11   9   -0.49    1.67
   3 -11  -8   12.80    1.71
  -3 -11   8   15.58    2.53
  -3 -11   8   15.12    2.34
   3 -11  -7   64.85    3.43
  -3 -11   7   62.84    4.26
  -3 -11   6   14.50    2.30
   3 -11  -6   15.11    1.86
   3 -11  -5    2.86    1.11
  -3 -11   5    7.04    1.97
  -3 -11   4   61.71    4.02
   3 -11  -4   61.38    3.45
  -3 -11   3   28.42    2.94
   3 -11  -3   26.90    2.42
   3 -11  -2   10.16    1.80
  -3 -11   2    8.13    1.88
  -3 -11   1   17.46    2.37
   3 -11  -1   20.65    2.27
  -3 -11   0    5.61    1.60
   3 -11   0    5.36    1.39
  -3 -11  -1   20.64    2.54
   3 -11   1   12.61    1.87
  -3 -11  -2    7.75    1.77
   3 -11   2    5.29    1.50
  -3  11  -3   20.27    2.25
   3 -11   3   20.28    2.35
  -3 -11  -3   21.93    2.52
   3 -11   4    3.19    1.61
  -3  11  -4    3.51    1.52
  -3  11  -5    0.66    1.18
   3 -11   5   -0.77    1.63
   3 -11   6   37.23    3.22
  -3  11  -6   36.42    2.88
   3 -11   7   -1.56    1.70
  -3  11  -7    0.76    1.13
   3 -11   8   38.69    3.43
  -3  11  -8   37.07    2.80
   3 -11   8   38.66    3.35
  -3  11  -9   24.30    2.28
   3 -11   9   25.27    2.96
   3 -11  10    4.33    1.79
  -3  11 -10    5.41    1.49
   3 -11  11    2.81    1.78
  -3  11 -11    5.43    1.51
   3 -11  12    6.11    2.12
  -3  11 -12    3.58    1.34
   3 -11  13    4.12    1.65
  -3  11 -13    5.04    1.39
   3 -11  14   15.35    2.35
  -3  11 -14   15.07    1.88
   3 -11  15   24.01    3.12
   3 -11  16   -1.22    1.80
   3 -11  17    1.12    1.48
   3 -11  18   -0.17    1.53
   3 -11  19    4.13    2.08
   3 -11  20    1.25    1.70
   3 -11  21   -0.11    1.65
   3 -11  22    1.73    1.82
   3 -11  23    5.75    2.24
   3 -11  24    5.40    2.53
   3 -11  25    0.12    2.09
   3 -11  26    4.73    2.17
  -3 -12  26    2.06    2.23
  -3 -12  25   15.81    3.06
  -3 -12  24    1.63    1.85
  -3 -12  23    7.63    2.21
  -3 -12  22   11.20    2.56
  -3 -12  21    9.47    2.57
  -3 -12  20    3.61    2.12
  -3 -12  19    0.92    1.84
  -3 -12  18    6.25    2.22
  -3 -12  17   17.12    2.85
  -3 -12  16   11.80    2.37
  -3 -12  15   16.12    2.56
  -3 -12  15   15.63    2.82
  -3 -12  14   16.51    2.71
  -3 -12  14   13.73    2.54
  -3 -12  13    7.71    2.42
  -3 -12  13   12.50    2.43
  -3 -12  12   16.68    2.70
  -3 -12  12   15.92    2.67
   3 -12 -11    1.44    1.20
  -3 -12  11    2.24    1.81
  -3 -12  11    1.14    1.76
  -3 -12  10    9.25    2.33
   3 -12 -10    6.15    1.45
  -3 -12  10    5.37    1.86
   3 -12  -9   12.03    1.85
  -3 -12   9   12.84    2.47
  -3 -12   9   16.54    2.95
   3 -12  -8    3.50    1.23
  -3 -12   8    6.43    1.90
  -3 -12   8    6.51    2.35
   3 -12  -7   46.48    3.22
  -3 -12   7   41.64    3.78
  -3 -12   6    5.57    1.90
   3 -12  -6    3.96    1.30
  -3 -12   5    1.28    1.68
   3 -12  -5    3.14    1.47
   3 -12  -4    1.36    1.26
  -3 -12   4    1.57    2.04
   3 -12  -3   11.37    1.86
  -3 -12   3    6.82    1.91
  -3 -12   2   16.88    2.59
   3 -12  -2   18.20    2.30
  -3 -12   1   18.88    2.69
   3 -12  -1   16.35    2.19
   3 -12   0   10.61    2.00
  -3 -12   0    8.62    2.09
   3 -12   1   -1.62    1.60
  -3 -12  -1   -0.61    1.57
  -3 -12  -2   -0.56    1.56
   3 -12   2    0.87    1.38
  -3 -12  -3   70.76    4.32
   3 -12   3   72.38    4.18
  -3 -12  -4   22.89    2.69
   3 -12   4   21.87    2.62
  -3  12  -5   88.09    4.45
   3 -12   5   93.54    4.84
  -3  12  -6   35.29    2.97
   3 -12   6   37.09    3.30
   3 -12   7    2.70    1.96
  -3  12  -7    2.32    1.30
   3 -12   8    1.16    1.58
   3 -12   8    3.00    1.97
  -3  12  -8    1.31    1.22
  -3  12  -9    1.87    1.47
   3 -12   9    1.59    1.36
  -3  12 -10   19.55    2.22
   3 -12  10   24.91    2.94
  -3  12 -11   25.96    2.40
   3 -12  11   29.49    3.27
  -3  12 -12   11.28    1.84
   3 -12  12   11.06    2.31
   3 -12  13    1.45    1.88
   3 -12  14    1.64    1.62
   3 -12  15    5.13    2.11
   3 -12  16    4.68    2.18
   3 -12  17    4.19    2.21
   3 -12  18   -0.37    1.78
   3 -12  19    1.49    2.02
   3 -12  20    1.12    1.80
   3 -12  21    4.07    2.23
   3 -12  22   -1.96    2.26
   3 -12  23    0.51    2.18
   3 -12  24    0.84    2.10
   3 -12  25    1.05    1.95
  -3 -13  24    7.20    2.66
  -3 -13  23    2.27    2.01
  -3 -13  22    1.58    1.77
  -3 -13  21    2.24    2.00
  -3 -13  20    9.50    2.65
  -3 -13  19   29.71    3.58
  -3 -13  18   19.00    3.07
  -3 -13  17   -1.55    1.79
  -3 -13  16    2.13    1.70
  -3 -13  15    7.28    2.63
  -3 -13  15    9.77    2.21
  -3 -13  14   10.50    2.49
  -3 -13  14    4.41    2.23
  -3 -13  13   22.21    3.18
  -3 -13  13   20.18    3.10
   3 -13 -13   21.07    2.41
   3 -13 -12    1.53    1.25
  -3 -13  12   -0.53    1.64
  -3 -13  12    4.05    2.10
   3 -13 -11   11.59    1.93
  -3 -13  11   12.90    2.66
  -3 -13  11   12.94    2.44
   3 -13 -10    1.39    1.19
  -3 -13  10    2.10    1.71
  -3 -13  10    2.96    1.92
  -3 -13   9    2.23    1.95
  -3 -13   9    2.52    1.68
   3 -13  -9    3.20    1.50
  -3 -13   8    4.61    1.98
   3 -13  -8    4.85    1.52
  -3 -13   8    2.69    1.89
   3 -13  -7    8.24    1.82
  -3 -13   7   13.84    2.52
  -3 -13   6   -0.88    1.76
   3 -13  -6   -0.43    1.31
  -3 -13   5    3.49    2.08
   3 -13  -5    2.07    1.40
   3 -13  -4    1.64    1.35
  -3 -13   4   -1.64    1.82
   3 -13  -3    3.05    1.56
  -3 -13   3    0.81    1.81
  -3 -13   2   15.61    2.61
   3 -13  -2   10.95    2.09
  -3 -13   1    5.24    1.82
   3 -13  -1    2.70    1.53
   3 -13   0    3.29    1.73
  -3 -13   0    2.01    1.76
   3 -13   1    1.66    1.81
  -3 -13  -1    3.28    1.79
   3 -13   2    5.73    2.05
  -3 -13  -2    5.48    2.00
   3 -13   3   37.46    3.37
  -3 -13  -3   33.51    3.34
   3 -13   4    4.14    2.04
  -3 -13  -4   -0.03    1.60
   3 -13   5    3.42    1.97
  -3 -13  -5    0.95    1.70
   3 -13   6   -0.05    1.81
  -3 -13  -6   -0.89    1.76
  -3  13  -7    0.60    1.26
   3 -13   7    3.78    1.93
   3 -13   8   20.24    2.97
   3 -13   8   19.46    2.82
  -3  13  -8   16.85    2.22
  -3  13  -9   57.39    3.71
   3 -13   9   62.06    4.65
   3 -13  10   -0.20    1.43
  -3  13 -10   -0.67    1.29
  -3  13 -11    2.02    1.19
   3 -13  11    5.96    2.28
   3 -13  12    0.35    1.90
   3 -13  13    0.33    1.52
   3 -13  14    7.81    2.29
   3 -13  15    6.27    2.31
   3 -13  16    1.94    2.03
   3 -13  17   27.73    3.56
   3 -13  18    2.37    2.31
   3 -13  19    5.08    2.46
   3 -13  20    4.56    2.32
   3 -13  21    2.00    2.03
   3 -13  22    2.10    2.20
   3 -13  23    7.70    2.56
  -3 -14  22    6.77    2.43
  -3 -14  21    1.46    1.77
  -3 -14  20    1.31    1.93
  -3 -14  19    5.88    2.27
  -3 -14  18   -0.38    1.99
  -3 -14  17   28.26    3.66
  -3 -14  16   20.96    3.30
  -3 -14  15    7.80    2.38
  -3 -14  15    5.79    2.82
  -3 -14  14   -2.58    2.07
  -3 -14  14   -3.84    2.01
  -3 -14  13   17.23    2.88
  -3 -14  13   10.61    2.66
  -3 -14  12   -1.95    2.33
  -3 -14  12    0.95    1.85
  -3 -14  11   -0.34    1.91
   3 -14 -11    0.95    1.28
  -3 -14  11    1.94    2.40
  -3 -14  10   11.13    2.98
  -3 -14  10    2.90    1.86
   3 -14 -10    8.07    1.86
  -3 -14   9    0.88    1.48
   3 -14  -9   -1.29    1.47
  -3 -14   9    2.49    2.22
  -3 -14   8    2.01    1.88
   3 -14  -8    2.46    1.60
  -3 -14   8    4.98    2.09
  -3 -14   7   11.21    2.65
   3 -14  -7   19.87    2.55
  -3 -14   6    0.38    1.82
   3 -14  -6    0.04    1.38
  -3 -14   5   12.05    2.56
   3 -14  -5   10.74    2.17
  -3 -14   4    5.28    2.01
   3 -14  -4   10.34    2.20
   3 -14  -3    4.30    1.64
  -3 -14   3    3.32    1.79
   3 -14  -2    1.73    1.51
  -3 -14   2    1.88    1.72
   3 -14  -1    1.13    1.57
  -3 -14   1    2.63    1.84
  -3 -14   0   17.55    2.68
   3 -14   0   12.90    2.25
  -3 -14  -1    1.70    1.77
   3 -14   1   -0.07    1.64
   3 -14   2   -0.35    1.61
  -3 -14  -2    0.08    1.50
   3 -14   3   35.15    3.40
  -3 -14  -3   39.65    3.68
   3 -14   4    1.37    1.60
  -3 -14  -4    2.52    1.81
  -3 -14  -5    7.43    2.18
   3 -14   5    9.86    2.30
  -3 -14  -6   15.94    2.72
   3 -14   6   13.57    2.64
   3 -14   7    6.53    2.22
  -3 -14  -7    5.29    2.07
   3 -14   8    1.60    1.58
   3 -14   8   -0.10    1.62
   3 -14   9   -0.78    1.94
   3 -14  10    2.11    1.94
   3 -14  11    6.71    1.99
   3 -14  12   -0.75    1.77
   3 -14  13    2.11    1.99
   3 -14  14    2.21    2.13
   3 -14  15   21.57    3.50
   3 -14  16   -2.99    2.34
   3 -14  17    3.66    2.39
   3 -14  18    0.21    2.12
   3 -14  19    6.74    2.71
   3 -14  20    6.78    2.80
   3 -14  21    4.73    2.73
  -3 -15  20    0.61    2.12
  -3 -15  19    6.27    2.73
  -3 -15  18    4.79    2.37
  -3 -15  17   -3.47    2.50
  -3 -15  16    0.11    2.34
  -3 -15  15   -0.37    2.06
  -3 -15  15    3.67    2.34
  -3 -15  14    0.71    2.06
  -3 -15  14   -1.39    2.30
  -3 -15  13    0.87    1.99
  -3 -15  13    5.93    2.72
  -3 -15  12    5.30    2.86
  -3 -15  12    4.68    2.25
  -3 -15  11   10.71    2.84
  -3 -15  11    9.02    2.58
  -3 -15  10    0.76    1.82
  -3 -15  10    1.20    2.19
  -3 -15   9   -0.02    2.11
   3 -15  -9    3.86    1.74
  -3 -15   9    3.36    1.77
  -3 -15   8    7.29    2.27
  -3 -15   8    4.45    2.31
   3 -15  -8    5.59    1.84
   3 -15  -7   -1.70    1.59
  -3 -15   7    0.58    2.11
   3 -15  -6    7.62    1.90
  -3 -15   6    9.21    2.42
  -3 -15   5    0.17    1.76
   3 -15  -5    1.14    1.54
  -3 -15   4   26.58    3.46
   3 -15  -4   25.17    2.96
   3 -15  -3   13.27    2.26
  -3 -15   3   11.09    2.59
   3 -15  -2    2.73    1.46
  -3 -15   2    5.04    2.13
   3 -15  -1   -0.17    1.65
  -3 -15   1    0.68    1.90
   3 -15   0    4.00    2.06
  -3 -15   0   -0.68    1.81
   3 -15   1    3.37    1.78
  -3 -15  -1    2.50    1.82
  -3 -15  -2   27.44    3.24
   3 -15   2   30.73    3.42
  -3 -15  -3   -0.31    1.85
   3 -15   3    1.05    1.67
   3 -15   4   -2.94    2.20
  -3 -15  -4    3.22    2.05
   3 -15   5    3.27    2.12
  -3 -15  -5    2.59    1.82
  -3 -15  -6   -0.28    1.61
   3 -15   6    2.40    1.86
   3 -15   7    1.69    2.07
  -3 -15  -7   -0.13    1.85
  -3 -15  -8    8.98    2.20
   3 -15   8   11.28    2.65
   3 -15   8    9.47    2.44
  -3 -15  -9    4.40    2.07
   3 -15   9    6.40    2.53
   3 -15  10    2.28    2.18
   3 -15  11    0.03    1.91
   3 -15  12    6.89    2.37
   3 -15  13   -0.85    1.94
   3 -15  14   -0.24    1.58
   3 -15  15    8.35    2.54
   3 -15  16    0.60    1.66
   3 -15  17   26.77    3.69
   3 -15  18    0.05    1.92
   3 -15  19   10.63    2.88
  -3 -16  18    0.85    1.99
  -3 -16  17    0.07    2.07
  -3 -16  16   13.56    3.36
  -3 -16  15    2.64    2.62
  -3 -16  15   -0.60    2.32
  -3 -16  14    3.69    2.48
  -3 -16  14   -1.64    2.71
  -3 -16  13    3.80    2.11
  -3 -16  13    1.24    2.30
  -3 -16  12    1.42    2.14
  -3 -16  12    5.70    2.60
  -3 -16  11    0.60    2.51
  -3 -16  11    4.20    2.25
  -3 -16  10   23.50    3.70
  -3 -16  10   20.68    3.39
  -3 -16   9    1.74    2.00
  -3 -16   9    2.82    2.12
  -3 -16   8   -2.66    2.66
  -3 -16   8   -0.05    1.79
   3 -16  -7    4.48    1.82
  -3 -16   7    2.99    1.79
  -3 -16   7    1.79    2.20
  -3 -16   6   14.29    2.93
   3 -16  -6   14.57    2.53
  -3 -16   5   23.31    3.58
   3 -16  -5   15.76    2.67
   3 -16  -4    7.44    2.14
  -3 -16   4    9.90    2.77
   3 -16  -3    6.53    2.26
  -3 -16   3    2.80    1.95
   3 -16  -2    4.70    2.04
  -3 -16   2    3.61    2.09
   3 -16  -1    1.74    1.71
  -3 -16   1    3.17    2.23
   3 -16   0   18.24    2.93
  -3 -16   0   25.49    3.54
   3 -16   1   10.29    2.38
  -3 -16  -1   11.56    2.64
   3 -16   2    0.83    1.79
  -3 -16  -2    0.75    1.96
  -3 -16  -3    6.47    2.41
   3 -16   3    9.42    2.54
  -3 -16  -4    6.02    2.01
   3 -16   4   12.38    2.65
   3 -16   5   -0.72    1.83
  -3 -16  -5   -0.14    1.91
   3 -16   6    4.14    2.44
  -3 -16  -6    5.35    2.07
   3 -16   7    1.95    2.24
  -3 -16  -7    2.02    1.72
   3 -16   7    0.50    1.76
   3 -16   8    6.87    2.67
  -3 -16  -8    3.64    2.10
   3 -16   8    8.55    2.66
   3 -16   9    2.93    2.18
  -3 -16  -9   -0.18    1.60
  -3 -16 -10    1.99    1.95
   3 -16  10    1.56    2.06
  -3 -16 -11   -1.59    1.90
   3 -16  11    0.28    2.06
   3 -16  12   -0.54    2.45
   3 -16  13   -3.09    2.40
   3 -16  14    0.64    2.18
   3 -16  15    2.87    2.52
   3 -16  16   -4.34    2.56
   3 -16  17   -0.70    2.29
  -3 -17  14    0.54    2.20
  -3 -17  14    1.65    2.12
  -3 -17  13    0.39    2.29
  -3 -17  13   -3.94    3.06
  -3 -17  12   -0.42    2.26
  -3 -17  12    6.63    2.48
  -3 -17  11   -3.38    2.42
  -3 -17  11    6.36    2.95
  -3 -17  10   -3.46    2.55
  -3 -17  10    2.34    2.66
  -3 -17   9    9.12    2.83
  -3 -17   9    5.89    2.59
  -3 -17   8    1.84    2.24
  -3 -17   8    5.37    2.97
  -3 -17   7   -1.24    2.27
  -3 -17   7   -1.30    2.28
  -3 -17   6   23.22    3.51
  -3 -17   5    3.51    2.43
  -3 -17   4   27.66    3.62
   3 -17  -4   29.26    3.35
  -3 -17   3    7.30    2.60
   3 -17  -3    0.84    1.85
  -3 -17   2    3.96    2.50
   3 -17  -2    2.14    1.79
  -3 -17   1   -1.94    2.13
   3 -17  -1   -1.78    2.09
  -3 -17   0   -3.18    2.45
   3 -17   0   -0.01    1.73
  -3 -17  -1    1.76    2.02
   3 -17   1    0.44    1.99
   3 -17   2   19.01    3.13
  -3 -17  -2   16.23    3.08
   3 -17   3    8.42    2.62
  -3 -17  -3    4.83    2.16
  -3 -17  -4   -2.31    2.17
   3 -17   4   -2.14    1.94
   3 -17   5   -2.37    2.11
  -3 -17  -5   -1.54    2.17
  -3 -17  -6    5.71    2.29
   3 -17   6    2.90    2.04
  -3 -17  -7    0.51    2.08
   3 -17   7    0.06    1.61
   3 -17   7   -0.78    2.38
   3 -17   8   -1.63    1.91
  -3 -17  -8   -0.62    1.96
  -3 -17  -9   -1.88    2.01
   3 -17   9   -0.80    1.77
  -3 -17 -10    2.32    2.20
   3 -17  10   -1.66    2.01
  -3 -17 -11    0.57    1.89
   3 -17  11    1.04    1.89
  -3 -17 -12    0.99    1.74
   3 -17  12    1.14    2.15
  -3 -17 -13    8.76    2.53
   3 -17  13    6.48    2.74
   3 -17  14    3.58    2.69
  -3 -17 -14    0.54    2.11
  -3 -18  10   11.53    2.83
  -3 -18  10   10.43    3.39
  -3 -18   9    3.85    2.32
  -3 -18   9    2.42    2.45
  -3 -18   8   -0.21    1.98
  -3 -18   8    5.92    3.05
  -3 -18   7   -0.18    2.00
  -3 -18   7    0.10    2.24
  -3 -18   6    3.76    2.73
  -3 -18   5    4.97    2.46
  -3 -18   4    3.13    2.33
  -3 -18   3    2.77    2.20
  -3 -18   2    6.86    2.69
   3 -18  -2   -0.98    2.18
   3 -18  -1   -0.83    1.69
  -3 -18   1   -1.06    2.22
  -3 -18   0    3.90    2.59
   3 -18   0    2.62    2.24
  -3 -18  -1   10.15    2.76
   3 -18   1    5.55    2.36
   3 -18   2   -2.91    2.17
  -3 -18  -2    1.25    2.22
  -3 -18  -3    2.15    2.11
   3 -18   3    1.80    2.20
   3 -18   4    0.88    1.80
  -3 -18  -4    2.90    2.36
  -3 -18  -5   -5.26    2.40
   3 -18   5    2.45    2.33
  -3 -18  -6    1.18    2.33
   3 -18   6   -2.35    2.23
  -3 -18  -7    9.48    2.79
   3 -18   7    5.75    2.58
   3 -18   7    5.24    2.79
  -3 -18  -8    7.72    2.47
   3 -18   8    6.86    2.90
   3 -18   9    2.35    2.57
  -3 -18  -9    7.33    2.69
  -4   0  33   -1.75    2.11
  -4   0  32   36.47    4.23
  -4   0  31    0.95    1.86
  -4   0  30   19.64    3.25
  -4   0  29   -1.88    2.07
  -4   0  28   -0.57    1.73
  -4   0  27   -0.73    1.46
  -4   0  26    7.61    2.06
  -4   0  25    2.00    1.85
  -4   0  24   67.18    4.55
   4   0 -24   65.18    3.04
  -4   0  23    0.72    1.43
   4   0 -23   -0.17    0.78
  -4   0  22   17.97    2.49
   4   0 -22   19.47    1.76
  -4   0  21   -0.16    1.37
   4   0 -21    1.05    0.90
   4   0 -20    7.40    1.26
  -4   0  20    5.54    1.47
   4   0 -19    0.95    0.78
  -4   0  19   -0.11    1.17
   4   0 -18    0.95    0.73
  -4   0  18   -0.42    1.28
  -4   0  17    0.60    0.94
   4   0 -17    0.23    0.68
   4   0 -16    3.94    0.85
  -4   0  16    2.00    1.11
  -4   0  15   -0.16    0.90
   4   0 -15    1.46    0.71
   4   0 -14    3.97    0.77
  -4   0  14    3.41    1.00
   4   0 -13    0.41    0.58
  -4   0  13   -0.74    0.83
   4   0 -12   18.54    1.31
  -4   0  12   20.17    1.72
  -4   0  11   -0.94    0.74
   4   0 -11    0.19    0.49
  -4   0  10    0.72    0.67
   4   0 -10    0.53    0.47
  -4   0   9    0.07    0.51
   4   0  -9   -0.32    0.43
  -4   0   8   11.42    1.02
   4   0  -8   12.18    0.96
   4   0  -7    0.01    0.48
  -4   0   7    0.15    0.42
   4   0  -6    1.83    0.41
  -4   0   6    1.65    0.48
  -4   0   6    1.95    0.47
  -4   0   6    1.77    0.46
   4   0  -6    2.19    0.54
   4   0  -5    0.22    0.32
  -4   0   5    0.11    0.36
  -4   0   5    0.99    0.39
   4   0  -5   -0.28    0.49
  -4   0   5    0.99    0.47
   4   0  -5    0.29    0.38
  -4   0   4   60.82    1.69
  -4   0   4   63.24    1.40
   4   0  -4   59.11    1.66
   4   0  -4   61.99    1.81
   4   0  -4   57.71    1.48
  -4   0   4   62.07    1.59
   4   0  -3   -0.18    0.32
   4   0  -3   -0.28    0.28
   4   0  -3    0.09    0.22
  -4   0   3    0.51    0.36
  -4   0   3   -0.08    0.20
   4   0  -2  187.85    2.93
   4   0  -2  190.89    2.78
  -4   0   2  185.37    2.82
   4   0  -1   -0.21    0.28
  -4   0   1    0.06    0.29
   4   0  -1    0.36    0.34
  -4   0   0  134.42    2.50
   4   0   0  141.24    2.46
   4   0   1   -0.03    0.25
  -4   0  -1   -0.29    0.30
  -4   0  -2  281.88    2.48
   4   0   2  266.19    2.49
   4   0   2  280.80    3.23
  -4   0  -2  278.43    3.23
  -4   0  -3    0.06    0.21
  -4   0  -3   -0.05    0.24
   4   0   3    0.33    0.25
   4   0   4  230.61    3.21
  -4   0  -4  239.42    3.22
  -4   0  -4  252.65    2.89
   4   0   5   -0.22    0.37
  -4   0  -5   -0.17    0.23
   4   0   6   16.54    1.09
   4   0   7   -0.06    0.42
   4   0   8   35.54    1.79
   4   0   9   -0.95    0.68
   4   0  10   46.54    2.32
   4   0  11   -0.20    0.69
   4   0  12  167.90    4.78
   4   0  13   -0.69    0.81
   4   0  14    7.84    1.47
   4   0  15    0.22    0.90
   4   0  16    7.65    1.53
   4   0  17    0.07    1.07
   4   0  18    6.86    1.48
   4   0  19    1.10    1.28
   4   0  20    2.79    1.49
   4   0  21   -0.43    1.22
   4   0  22   31.66    3.13
   4   0  23    1.04    1.60
   4   0  24   12.46    2.53
   4   0  25    2.88    1.91
   4   0  26    5.99    1.98
   4   0  27   -0.23    1.61
   4   0  28    4.74    2.48
   4   0  29   -0.69    2.01
   4   0  30    1.41    1.96
   4   0  31   -3.10    1.93
   4   0  32   13.71    3.15
  -4   1  33   -0.22    2.20
  -4  -1  33    7.02    2.78
  -4   1  32   -1.74    2.17
  -4  -1  32    4.39    2.40
  -4  -1  31    2.48    2.23
  -4   1  31    2.72    2.22
  -4   1  30   17.60    3.44
  -4  -1  30   23.34    3.53
  -4  -1  29    2.43    1.82
  -4   1  29   -3.67    1.92
  -4  -1  28    1.25    1.58
  -4   1  28    3.88    2.07
  -4  -1  27   -1.94    1.73
  -4   1  27    0.71    1.81
  -4   1  26   36.35    3.71
  -4  -1  26   36.87    3.64
  -4   1  25    2.39    1.83
  -4  -1  25    1.22    1.62
  -4  -1  24    9.23    2.19
   4  -1 -24    5.10    1.21
  -4   1  24    4.46    1.60
   4  -1 -23   12.18    1.50
  -4  -1  23   12.15    2.25
  -4   1  23   15.96    2.57
   4   1 -23   13.88    1.53
  -4  -1  22    1.50    1.57
  -4   1  22    0.48    1.24
   4   1 -22    1.65    0.85
   4  -1 -22    0.65    0.85
   4  -1 -21   -1.27    0.87
  -4  -1  21   -0.52    1.28
   4   1 -21    0.07    0.79
  -4   1  21   -1.13    1.38
   4  -1 -20   97.79    3.50
  -4   1  20   95.19    4.78
   4   1 -20   92.51    3.29
  -4  -1  20   92.02    4.68
   4   1 -19    0.85    0.75
  -4   1  19    0.31    1.14
   4  -1 -19    1.04    0.75
  -4  -1  19    1.82    1.24
   4   1 -18   84.72    3.04
   4  -1 -18   89.17    3.23
  -4   1  18   92.56    4.43
  -4  -1  18   92.69    4.36
  -4  -1  17    1.33    1.01
   4  -1 -17   -0.15    0.67
  -4   1  17    0.07    1.10
   4   1 -17    0.35    0.61
   4   1 -16    8.04    1.06
  -4   1  16    8.71    1.58
  -4  -1  16    7.61    1.36
  -4   1  15    4.84    1.30
  -4  -1  15    1.98    0.97
   4   1 -15    3.71    0.77
  -4   1  14    5.76    1.31
   4   1 -14    5.30    0.82
  -4  -1  14    4.38    1.09
   4   1 -13   44.50    1.97
  -4  -1  13   44.39    2.55
  -4   1  13   43.06    2.61
   4   1 -12   10.48    1.06
  -4   1  12   10.91    1.36
  -4  -1  12   10.60    1.26
  -4  -1  11   46.00    2.33
  -4   1  11   44.00    2.41
   4   1 -11   40.69    1.86
  -4   1  10   93.55    3.26
   4   1 -10   95.06    2.64
  -4  -1  10   93.83    3.16
  -4  -1   9   17.76    1.39
  -4   1   9   17.20    1.36
   4   1  -9   19.91    1.24
   4   1  -8   67.70    2.16
  -4  -1   8   67.65    2.34
  -4   1   8   69.39    2.52
   4   1  -8   70.85    1.88
   4   1  -7   22.03    1.25
   4  -1  -7   24.51    0.99
  -4  -1   7   23.00    1.26
   4   1  -7   22.20    1.01
  -4  -1   7   22.26    1.30
  -4   1   7   21.39    1.36
  -4   1   6  144.25    3.23
  -4  -1   6  140.02    2.87
   4   1  -6  139.29    2.91
   4  -1  -6  145.65    2.04
  -4  -1   6  142.12    2.95
  -4   1   6  143.68    3.19
   4   1  -6  138.72    2.25
   4   1  -5    7.62    0.77
  -4  -1   5    6.87    0.66
   4   1  -5    7.74    0.54
  -4  -1   5    7.82    0.77
  -4  -1   5    7.32    0.58
  -4   1   5    6.64    0.78
  -4   1   5    8.10    0.77
   4   1  -4    8.18    0.60
   4   1  -4    7.94    0.52
   4   1  -4    7.79    0.76
  -4  -1   4    7.36    0.61
  -4  -1   4    7.76    0.58
  -4  -1   4    7.93    0.76
  -4   1   4    8.24    0.83
  -4  -1   3    4.78    0.45
   4  -1  -3    4.70    0.47
  -4  -1   3    5.50    0.61
   4   1  -3    5.00    0.61
  -4   1   3    4.82    0.63
   4   1  -3    5.49    0.46
  -4  -1   3    4.89    0.44
   4   1  -3    4.99    0.43
   4  -1  -2 1073.18    6.94
  -4  -1   2 1096.74    4.93
   4   1  -2 1083.17    7.49
  -4   1   2 1108.27    7.82
   4   1  -2 1107.26    5.06
  -4  -1   2 1078.15    5.96
  -4   1   1   55.40    1.78
  -4  -1   1   51.23    1.41
   4  -1  -1   51.31    1.48
   4   1  -1   53.38    1.65
   4  -1   0   62.31    1.56
  -4   1   0   64.56    1.90
   4   1   0   64.33    1.73
  -4   1  -1   23.42    0.93
   4  -1   1   25.86    0.81
  -4   1  -1   25.42    1.24
   4  -1   1   26.25    0.96
   4  -1   2   23.08    0.88
   4  -1   2   24.49    0.88
  -4   1  -2   21.36    0.85
  -4  -1  -2   22.58    0.84
  -4   1  -2   23.03    0.86
  -4   1  -2   22.45    1.21
  -4   1  -3  103.16    2.00
  -4  -1  -3  101.71    2.00
  -4   1  -3   97.50    1.66
   4  -1   3  101.66    1.76
   4  -1   3  100.88    1.97
  -4   1  -3  101.51    2.59
   4   1   4  114.02    2.39
  -4   1  -4  121.39    2.90
  -4   1  -4  110.52    1.68
   4  -1   4  115.92    2.33
   4  -1   4  116.04    1.78
  -4   1  -5   39.15    0.95
   4   1   5   38.32    1.54
   4  -1   5   43.17    1.04
   4  -1   5   41.52    1.56
  -4   1  -6   39.03    0.91
   4  -1   6   40.06    1.64
   4   1   6   38.79    1.72
   4   1   7   66.47    2.38
   4  -1   7   70.40    2.35
  -4   1  -7   70.02    1.17
   4  -1   8  109.71    3.07
   4   1   8  105.82    3.15
   4  -1   9    0.14    0.62
   4   1   9    1.02    0.64
   4   1  10  470.36    7.39
   4  -1  10  485.64    7.25
   4   1  11    1.25    0.72
   4  -1  11    1.01    0.74
   4   1  12   27.72    2.11
   4  -1  12   26.22    1.93
   4   1  13   41.48    2.61
   4  -1  13   40.72    2.48
   4   1  14    6.46    1.29
   4  -1  14    6.01    1.25
   4   1  15   14.58    1.81
   4  -1  15   11.48    1.61
   4  -1  16   42.93    2.83
   4   1  16   44.90    2.98
   4  -1  17   26.32    2.43
  -4   1 -17   21.15    0.78
   4   1  17   24.50    2.36
   4   1  18   10.17    1.80
   4  -1  18   10.76    1.92
   4  -1  19   10.82    1.81
   4   1  19   12.77    1.99
   4   1  20    3.20    1.52
   4  -1  20    4.28    1.70
   4  -1  21    4.85    1.69
   4   1  21    4.35    1.55
   4  -1  22    2.43    1.62
   4   1  22    2.46    1.74
   4   1  23    4.58    1.68
   4  -1  23    5.60    1.87
   4  -1  24    6.89    2.04
   4   1  24    0.90    1.51
   4   1  25    0.36    1.63
   4  -1  25   -0.51    1.49
   4   1  26    0.22    1.41
   4  -1  26    0.95    1.81
   4  -1  27    1.76    1.90
   4   1  27    4.22    2.22
   4  -1  28    4.53    1.96
   4   1  28    5.32    2.35
   4  -1  29   -0.70    1.63
   4   1  29    3.83    2.11
   4   1  30   -4.02    2.31
   4  -1  30    0.08    1.67
   4   1  31   -2.63    2.33
   4  -1  31    3.20    1.89
   4   1  32    3.30    1.97
   4  -1  32    5.49    2.42
  -4  -2  33    2.55    2.39
  -4   2  33   -1.59    2.17
  -4  -2  32   28.52    4.09
  -4   2  32   28.30    3.89
  -4  -2  31   11.59    2.93
  -4   2  31    3.99    2.44
  -4   2  30   14.88    2.94
  -4  -2  30   11.71    2.81
  -4   2  29   -0.60    2.06
  -4  -2  29    1.45    2.09
  -4   2  28    1.37    1.68
  -4  -2  28   -1.13    1.77
  -4  -2  27    2.80    1.99
  -4   2  27    4.92    2.12
  -4  -2  26   11.49    2.52
  -4   2  26   15.30    2.57
  -4  -2  25    1.39    1.74
   4  -2 -25    1.78    1.06
  -4   2  25    1.19    1.90
  -4   2  24   21.39    2.89
   4  -2 -24   17.01    1.83
  -4  -2  24   19.19    2.74
  -4  -2  23    5.65    2.02
   4  -2 -23    2.52    0.99
  -4   2  23    2.22    1.54
  -4  -2  22   12.26    2.23
  -4   2  22   15.64    2.53
   4   2 -22   13.59    1.47
   4   2 -21   15.68    1.52
  -4  -2  21   14.79    2.16
  -4   2  21   15.99    2.39
  -4   2  20    1.74    1.49
   4   2 -20    1.70    0.83
  -4  -2  20    2.66    1.33
   4   2 -19   -0.57    0.70
  -4  -2  19    0.54    1.12
  -4   2  19   -0.64    1.18
   4   2 -18    0.19    0.64
  -4  -2  18    2.08    1.31
  -4   2  18    0.41    1.09
  -4  -2  17   36.39    2.70
   4   2 -17   32.75    1.94
  -4   2  17   38.53    2.96
  -4  -2  16    1.80    0.99
  -4   2  16    1.49    1.04
   4   2 -16    1.86    0.71
   4   2 -15    3.13    0.80
  -4  -2  15    2.09    1.10
  -4   2  15    3.50    1.24
   4   2 -14    0.66    0.65
  -4  -2  14    0.12    0.80
  -4   2  14    0.46    0.88
  -4   2  13   14.05    1.69
  -4  -2  13   10.35    1.43
   4   2 -13   12.28    1.16
  -4   2  12   11.26    1.44
   4   2 -12   11.37    1.15
  -4  -2  12   11.58    1.35
   4   2 -11    1.28    0.57
  -4  -2  11    2.24    0.86
  -4   2  11    1.88    0.80
  -4  -2  10   27.08    1.75
   4   2 -10   23.04    1.42
  -4   2  10   26.24    1.87
  -4   2   9   54.28    2.48
  -4  -2   9   52.35    2.26
   4   2  -9   51.48    2.04
  -4  -2   9   55.68    2.31
   4   2  -9   55.16    1.46
  -4  -2   8    0.48    0.50
  -4  -2   8    0.99    0.70
   4   2  -8    0.41    0.40
   4   2  -8    0.84    0.25
   4   2  -7   93.35    1.45
  -4  -2   7   93.54    2.75
  -4  -2   7   91.48    2.66
   4   2  -7   93.51    2.56
  -4  -2   6   52.75    1.91
  -4  -2   6   53.95    2.03
  -4   2   6   52.35    2.20
   4   2  -6   54.11    1.90
   4   2  -5    1.54    0.54
  -4   2   5   -0.35    0.58
  -4  -2   5    1.60    0.46
  -4  -2   5    1.40    0.59
   4   2  -4    7.03    0.77
  -4  -2   4    6.35    0.63
  -4   2   4    7.15    0.99
  -4  -2   4    7.23    0.86
  -4  -2   3   92.83    1.52
  -4  -2   3   93.33    2.45
   4   2  -3   90.54    2.35
  -4   2   3   99.97    2.75
  -4  -2   3   92.82    2.04
  -4   2   2  474.27    5.75
  -4   2   1    1.29    0.67
  -4   2   0   29.11    1.52
  -4   2  -1   75.01    2.28
   4  -2   2   80.32    1.94
  -4   2  -2   84.67    2.39
   4  -2   3   22.31    1.12
  -4   2  -3   24.63    1.39
  -4   2  -4   42.44    1.79
   4  -2   4   42.76    1.06
   4  -2   4   40.03    1.56
  -4   2  -5  179.88    3.78
   4  -2   5  183.24    2.02
   4  -2   5  175.08    3.37
   4  -2   6  181.57    3.67
   4  -2   6  182.32    1.88
  -4   2  -6  183.23    3.91
  -4   2  -7   19.90    1.44
   4  -2   7   20.32    1.33
   4   2   8   10.77    1.15
   4  -2   8    9.65    1.06
   4   2   9    2.01    0.73
   4  -2   9    0.79    0.63
   4  -2  10    9.26    1.17
   4   2  10    9.85    1.26
   4   2  11   43.65    2.50
   4  -2  11   44.14    2.35
   4  -2  12  151.14    4.48
   4   2  12  142.63    4.62
   4  -2  13    0.64    0.96
   4   2  13    1.47    0.95
   4  -2  14    0.44    0.91
   4   2  14   -0.71    0.87
   4   2  15   34.47    2.62
   4  -2  15   33.64    2.55
   4   2  16    3.99    1.32
   4  -2  16    2.76    1.21
   4   2  17   34.12    2.84
   4  -2  17   35.88    2.80
   4  -2  18   18.32    2.17
   4   2  18   15.56    2.10
   4  -2  19   18.37    2.29
   4   2  19   18.68    2.27
   4  -2  20    1.13    1.25
   4   2  20    6.26    1.96
   4  -2  21   15.36    2.23
   4   2  21   15.57    2.35
   4   2  22   31.50    3.21
   4  -2  22   28.18    2.99
   4   2  23   12.11    2.45
   4  -2  23    8.30    1.95
   4   2  24    7.57    1.97
   4  -2  24   12.46    2.48
   4  -2  25    6.10    2.08
   4   2  25    6.17    2.10
   4   2  26   12.13    2.52
   4  -2  26   12.97    2.60
   4  -2  27   -0.29    1.98
   4   2  27   -1.04    1.91
   4   2  28   13.67    2.68
   4  -2  28   17.09    3.00
   4  -2  29    9.54    2.60
   4   2  29    4.70    2.32
   4  -2  30    0.95    1.93
   4   2  30    1.33    1.77
   4  -2  31    1.37    2.14
   4   2  31    2.22    2.06
   4   2  32    5.51    2.45
   4  -2  32   11.99    3.00
  -4  -3  33   16.58    3.38
  -4  -3  32   -2.04    2.42
  -4  -3  31    2.55    2.21
  -4  -3  30    1.64    2.12
  -4  -3  29   -1.39    1.82
  -4   3  28   -1.82    1.91
  -4  -3  28   -1.43    1.85
  -4   3  27   -0.88    1.74
  -4  -3  27    0.23    1.40
  -4   3  26   -0.16    1.49
  -4  -3  26   -0.43    1.38
  -4   3  25    2.23    1.57
  -4  -3  25    2.48    1.60
  -4   3  24    1.39    1.67
  -4  -3  24    0.45    1.52
  -4  -3  23    8.68    1.92
  -4   3  23   11.40    2.29
  -4   3  22    1.37    1.60
  -4  -3  22   -0.11    1.19
   4   3 -22   -1.08    0.81
  -4   3  21    1.41    1.38
  -4  -3  21    0.58    1.34
   4   3 -21    2.11    0.87
   4   3 -20   22.59    1.73
  -4   3  20   20.44    2.56
  -4  -3  20   17.50    2.43
   4   3 -19   25.25    1.76
  -4   3  19   25.60    2.75
  -4  -3  19   27.33    2.66
  -4   3  18    7.81    1.55
   4   3 -18    8.88    1.16
  -4  -3  18    8.28    1.69
  -4   3  17    0.78    1.23
  -4  -3  17    0.75    0.97
   4   3 -17    0.28    0.62
   4   3 -16   52.76    2.34
  -4  -3  16   53.76    3.15
  -4   3  16   54.33    3.42
   4   3 -15   26.24    1.64
  -4  -3  15   28.72    2.32
   4   3 -14   29.28    1.68
  -4  -3  14   26.89    2.13
  -4  -3  13   50.46    2.70
   4   3 -13   46.81    2.14
  -4  -3  12   22.45    1.89
   4   3 -12   23.56    1.52
   4   3 -11  128.59    3.28
  -4  -3  11  123.53    3.93
   4   3 -10  132.10    1.95
   4   3 -10  136.64    3.37
  -4  -3  10  144.81    4.07
  -4  -3  10  137.50    3.90
  -4  -3   9  136.89    3.88
  -4  -3   9  131.28    3.65
   4   3  -9  133.94    3.25
   4   3  -8   36.66    1.69
  -4  -3   8   32.83    1.90
  -4  -3   8   33.44    1.78
  -4  -3   7  141.31    3.74
  -4  -3   7  137.15    3.41
  -4  -3   6   61.63    2.43
  -4  -3   6   59.76    2.17
  -4   3   5    4.41    0.82
  -4  -3   5    3.52    0.62
  -4  -3   5    3.79    0.74
  -4   3   4   17.10    1.37
  -4  -3   4   17.57    1.13
  -4  -3   4   17.49    1.33
  -4   3   3    5.93    0.92
  -4  -3   3    6.09    0.69
  -4  -3   3    6.46    0.91
   4  -3  -3    6.53    0.42
  -4   3   2   15.51    1.34
   4  -3  -2   16.22    0.72
  -4   3   2   16.03    0.70
  -4   3   1   74.23    1.61
  -4   3   1   77.77    2.56
  -4   3   0   82.20    1.89
  -4   3   0   88.60    2.69
  -4   3  -1    3.53    0.82
  -4   3  -2    0.92    0.60
  -4   3  -3  237.32    4.32
   4  -3   3  227.54    3.96
  -4   3  -4   76.33    2.50
   4  -3   4   76.96    2.42
  -4   3  -5    8.83    1.02
   4  -3   5    8.53    0.95
   4  -3   6    3.71    0.75
  -4   3  -6    3.71    0.72
  -4   3  -7    5.13    0.83
   4  -3   7    6.27    0.94
  -4   3  -8    9.50    1.08
   4  -3   8    8.64    1.05
   4  -3   9    1.86    0.77
  -4   3  -9    1.10    0.67
   4  -3  10   -0.26    0.76
  -4   3 -10    0.52    0.75
   4  -3  11   25.47    1.97
  -4   3 -11   24.96    1.82
  -4   3 -12    2.26    0.91
   4  -3  12    0.76    0.77
   4  -3  13    7.73    1.32
   4  -3  14   -0.41    0.95
   4   3  14   -0.25    0.97
   4  -3  15    3.93    1.22
   4   3  15    4.91    1.48
   4   3  16    1.91    1.18
   4  -3  16    1.13    0.94
   4   3  17   32.84    2.89
   4  -3  17   38.56    2.82
   4   3  18    5.72    1.48
   4  -3  18    6.53    1.57
   4  -3  19    2.86    1.32
   4   3  19    4.97    1.65
   4   3  20    3.69    1.58
   4  -3  20    3.76    1.58
   4   3  21   19.24    2.57
   4  -3  21   22.47    2.59
   4  -3  22    5.63    1.65
   4   3  22    3.56    1.64
   4  -3  23    4.22    1.82
   4   3  23    3.05    1.54
   4   3  24    9.54    2.25
   4  -3  24    5.96    1.95
   4   3  25   24.43    3.25
   4  -3  25   25.41    3.15
   4   3  26    1.14    1.50
   4  -3  26    2.14    1.54
   4   3  27   27.52    3.67
   4  -3  27   23.36    3.22
   4   3  28    2.63    2.18
   4  -3  28   -2.00    2.11
   4  -3  29    1.05    2.10
   4  -3  30    3.30    2.09
   4  -3  31   22.41    3.77
   4  -3  32    1.05    2.04
  -4  -4  32    5.11    2.57
  -4  -4  31    1.19    2.25
  -4  -4  30    1.25    1.94
  -4  -4  29   -1.89    1.86
  -4  -4  28   12.97    2.55
  -4  -4  27    2.18    1.77
  -4  -4  26    2.06    1.97
  -4  -4  25    3.19    1.79
  -4  -4  24    3.51    1.72
  -4  -4  23    3.69    1.81
  -4  -4  22    0.96    1.47
   4   4 -21    2.11    0.75
  -4  -4  21    1.24    1.38
  -4  -4  20   16.04    2.10
   4   4 -20   18.59    1.55
  -4  -4  19    0.81    1.26
   4   4 -19    1.05    0.67
   4   4 -18   -0.87    0.68
  -4  -4  18    0.16    1.09
  -4  -4  17   87.79    4.20
   4   4 -17   86.26    3.06
  -4  -4  16   33.10    2.58
   4   4 -16   29.85    1.83
   4   4 -15    1.37    0.60
  -4  -4  15    1.86    0.96
  -4  -4  14   14.06    1.78
  -4  -4  13    8.90    1.41
   4   4 -12    9.75    0.52
  -4  -4  12   11.19    1.42
  -4  -4  11  105.08    3.95
  -4  -4  11  104.98    3.73
  -4  -4  10   75.79    3.05
  -4  -4  10   71.46    3.16
  -4  -4   9  103.75    3.63
  -4  -4   9   99.49    3.43
  -4  -4   8    0.27    0.63
  -4  -4   8    0.84    0.88
  -4  -4   7   25.47    1.68
  -4  -4   7   24.35    1.81
  -4  -4   6   23.16    1.55
  -4  -4   6   24.76    1.81
  -4  -4   5    0.57    0.57
  -4  -4   5    0.22    0.73
  -4   4   5    1.27    0.77
  -4  -4   4   17.61    1.27
  -4   4   4   18.54    1.60
  -4  -4   4   17.97    1.46
   4  -4  -4   19.15    0.89
   4  -4  -3   84.78    1.83
  -4  -4   3   82.18    2.92
  -4   4   3   87.20    3.10
  -4   4   2    6.11    0.61
   4  -4  -2    5.90    0.65
  -4   4   2    6.52    1.01
   4  -4  -1    1.12    0.50
  -4   4   1    0.88    0.76
  -4   4   0  133.57    3.58
  -4   4  -1  243.87    4.81
  -4   4  -2   39.50    1.99
  -4   4  -3   -0.19    0.59
   4  -4   4    2.18    0.64
  -4   4  -4    1.62    0.64
   4  -4   5    7.22    1.01
  -4   4  -5    7.93    0.97
   4  -4   6   13.37    1.28
  -4   4  -6   14.57    1.28
  -4   4  -7   92.07    3.02
   4  -4   7   89.36    3.14
  -4   4  -8   89.54    3.02
   4  -4   8   88.90    3.23
  -4   4  -9   50.88    2.41
   4  -4   9   52.98    2.62
   4  -4  10    0.13    0.81
  -4   4 -10    0.94    0.81
   4  -4  11   38.23    2.40
  -4   4 -11   37.78    2.19
  -4   4 -12   32.32    2.08
   4  -4  12   33.12    2.37
   4  -4  13   17.78    1.86
  -4   4 -13   18.60    1.71
   4  -4  14    5.52    1.31
  -4   4 -14    4.63    1.07
  -4   4 -15    3.03    1.02
   4  -4  15    2.38    1.13
  -4   4 -16   -0.40    0.88
   4  -4  16    0.84    0.95
   4  -4  17   26.21    2.50
  -4   4 -17   25.53    2.18
  -4   4 -18    3.30    1.20
   4  -4  18    3.64    1.38
  -4   4 -19   76.40    3.68
   4  -4  19   76.84    4.32
   4  -4  20    0.83    1.22
  -4   4 -20    1.25    1.10
  -4   4 -21    0.58    1.04
   4  -4  21    2.76    1.52
  -4   4 -22    6.89    1.42
   4  -4  22    7.71    1.90
   4  -4  23   16.14    2.46
  -4   4 -23   18.76    2.23
   4  -4  24   -0.31    1.36
  -4   4 -24   -1.09    1.22
   4  -4  25    7.82    2.17
  -4   4 -25   10.48    1.96
  -4   4 -26    3.12    1.54
   4  -4  26    1.85    1.86
   4  -4  27    0.09    1.52
   4  -4  28   13.69    2.82
   4  -4  29    5.30    2.43
   4  -4  30    4.29    2.29
   4  -4  31    0.03    1.96
  -4  -5  32    0.03    1.70
  -4  -5  31   -7.12    2.62
  -4  -5  30    6.82    2.44
  -4  -5  29    0.28    2.01
  -4  -5  28   10.64    2.35
  -4  -5  27   -1.92    1.96
  -4  -5  26    2.83    2.06
  -4  -5  25    0.28    1.57
  -4  -5  24    0.81    1.69
  -4  -5  23    0.97    1.27
  -4  -5  22   54.67    4.04
  -4  -5  21    1.51    1.26
  -4  -5  20   -0.35    1.31
  -4  -5  19   17.84    2.35
  -4  -5  18   12.94    1.96
   4   5 -18    8.79    0.81
   4   5 -17    1.68    0.40
  -4  -5  17    2.10    1.33
   4   5 -16   41.26    1.37
  -4  -5  16   44.19    3.04
  -4  -5  15    6.60    1.54
   4   5 -15    6.78    0.54
   4   5 -14   51.23    1.19
  -4  -5  14   52.57    3.15
  -4  -5  13    9.43    1.56
  -4  -5  12    5.61    1.55
  -4  -5  12    5.56    1.27
  -4  -5  11   26.17    2.17
  -4  -5  11   20.48    1.87
  -4  -5  10   41.89    2.69
  -4  -5  10   43.32    2.46
  -4  -5   9   32.63    2.31
  -4  -5   9   32.02    2.17
  -4  -5   8   33.56    2.07
  -4  -5   8   27.44    2.04
  -4  -5   7    1.37    0.76
  -4  -5   7    1.04    0.89
  -4  -5   6   32.81    2.01
  -4  -5   6   29.19    2.09
  -4  -5   5   30.71    1.03
  -4  -5   5   32.24    1.88
  -4   5   5   33.09    2.28
  -4  -5   5   31.37    2.09
   4  -5  -5   29.99    1.32
   4  -5  -4   80.41    2.10
  -4   5   4   79.78    3.30
  -4  -5   4   77.74    3.11
   4  -5  -3    1.12    0.47
  -4  -5   3    0.54    0.71
  -4   5   3    2.20    0.92
  -4  -5   2   27.77    1.87
  -4   5   2   28.02    1.91
   4  -5  -2   30.50    1.43
   4  -5  -1   11.15    0.94
  -4   5   1   10.81    1.32
   4  -5   0   97.27    2.65
  -4   5   0   94.72    3.28
  -4   5  -1   23.75    1.77
   4  -5   1   23.22    1.46
  -4   5  -2   53.37    2.45
  -4   5  -3    3.54    0.82
  -4   5  -4    5.09    0.90
   4  -5   5    6.90    1.13
  -4   5  -5    6.21    1.00
  -4   5  -6  147.87    3.98
   4  -5   6  150.97    4.23
   4  -5   7   44.02    2.45
  -4   5  -7   40.27    2.18
  -4   5  -8    1.19    0.86
   4  -5   8    0.28    0.80
  -4   5  -9   46.71    2.35
   4  -5   9   50.62    2.72
  -4   5 -10   12.65    1.41
   4  -5  10   13.18    1.61
   4  -5  11   12.55    1.61
  -4   5 -11   11.75    1.41
  -4   5 -12   48.07    2.58
   4  -5  12   50.45    2.90
   4  -5  13   46.89    2.91
  -4   5 -13   46.47    2.58
   4  -5  14   38.64    2.79
  -4   5 -14   33.19    2.26
  -4   5 -15   30.63    2.26
   4  -5  15   32.63    2.61
  -4   5 -16   -0.90    1.00
   4  -5  16   -0.73    1.22
  -4   5 -17    1.70    1.06
   4  -5  17    1.57    1.34
   4  -5  18   17.69    2.28
  -4   5 -18   15.07    1.77
   4  -5  19    2.53    1.50
  -4   5 -19    1.87    1.13
   4  -5  20   19.36    2.69
  -4   5 -20   16.75    1.97
  -4   5 -21    6.09    1.37
   4  -5  21    5.89    1.72
   4  -5  22    9.62    2.08
  -4   5 -22    9.97    1.78
   4  -5  23    7.84    2.03
  -4   5 -23    9.60    1.69
  -4   5 -24    3.85    1.28
   4  -5  24    7.68    2.05
  -4   5 -25   13.96    2.11
   4  -5  25   16.12    2.65
   4  -5  26    0.04    1.76
   4  -5  27   -0.86    1.61
   4  -5  28    1.24    1.78
   4  -5  29   11.94    2.80
   4  -5  30   11.49    2.76
   4  -5  31   15.10    3.10
  -4  -6  31    4.54    2.60
  -4  -6  30   -0.76    1.70
  -4  -6  29    0.75    1.94
  -4  -6  28   16.38    2.88
  -4  -6  27    6.67    2.11
  -4  -6  26    9.97    2.55
  -4  -6  25    2.20    1.88
  -4  -6  24    3.15    1.90
  -4  -6  23    7.25    1.99
  -4  -6  22   22.85    2.75
  -4  -6  21    3.97    1.81
  -4  -6  20   70.04    4.24
  -4  -6  19    1.86    1.52
  -4  -6  18   15.49    2.13
  -4  -6  17   33.91    2.85
  -4  -6  16   10.26    1.78
  -4  -6  15   38.80    2.92
  -4  -6  14    0.97    1.09
  -4  -6  13    7.22    1.74
  -4  -6  13    9.56    1.66
  -4  -6  12   37.30    2.82
  -4  -6  12   35.06    2.56
  -4  -6  11   44.13    2.98
  -4  -6  11   42.19    2.70
  -4  -6  10   12.07    1.63
  -4  -6  10   11.97    1.86
  -4  -6   9   -0.19    0.86
  -4  -6   9   -0.58    1.10
  -4  -6   8    3.92    1.39
  -4  -6   8    2.72    1.00
  -4  -6   7   10.89    1.43
  -4  -6   7   10.55    0.59
  -4  -6   7   11.28    1.65
  -4  -6   6   12.10    0.73
  -4  -6   6   16.14    1.85
  -4  -6   6   15.04    1.56
  -4  -6   5   31.19    2.27
   4  -6  -5   26.59    1.43
  -4  -6   4   38.66    2.45
  -4   6   4   40.89    2.61
   4  -6  -4   36.77    1.68
   4  -6  -3    3.08    0.76
  -4  -6   3    2.13    0.99
  -4   6   3    3.78    1.20
  -4   6   2   16.42    1.73
  -4  -6   2   15.53    1.65
   4  -6  -2   16.33    1.26
   4  -6  -1   69.46    2.44
  -4   6   1   65.36    3.01
  -4   6   0  213.84    5.29
   4  -6   0  209.57    4.37
  -4   6  -1    8.08    1.25
   4  -6   1    7.04    1.04
   4  -6   2   43.93    2.20
  -4   6  -2   41.92    2.39
  -4   6  -3    0.18    0.85
  -4   6  -4  173.63    4.58
  -4   6  -5   72.27    3.02
   4  -6   6   34.16    2.30
  -4   6  -6   34.65    2.10
   4  -6   7   76.66    3.39
  -4   6  -7   73.53    3.01
   4  -6   8  198.36    5.43
  -4   6  -8  201.64    4.92
   4  -6   9    1.95    1.02
  -4   6  -9    1.93    0.90
   4  -6  10   44.85    2.82
  -4   6 -10   44.15    2.42
  -4   6 -11    2.15    0.90
   4  -6  11    0.90    0.97
  -4   6 -12   58.21    2.84
   4  -6  12   58.54    3.31
   4  -6  13    9.96    1.60
  -4   6 -13    8.75    1.36
   4  -6  13    8.19    0.51
  -4   6 -14    4.51    1.15
   4  -6  14    4.68    1.45
   4  -6  15   15.00    2.04
  -4   6 -15   14.76    1.69
   4  -6  16   10.04    1.83
  -4   6 -16    9.89    1.46
   4  -6  17   -1.50    1.22
  -4   6 -17    0.20    0.97
  -4   6 -18    0.76    0.92
   4  -6  18    1.54    1.40
   4  -6  19   15.58    2.35
  -4   6 -19   13.70    1.82
  -4   6 -20    3.97    1.36
   4  -6  20    5.52    1.87
  -4   6 -21    1.29    1.26
   4  -6  21   -0.40    1.51
  -4   6 -22   -0.21    1.06
   4  -6  22   -0.65    1.60
  -4   6 -23    1.02    1.14
   4  -6  23    4.68    1.73
   4  -6  24   -1.46    1.87
   4  -6  25    4.88    1.79
   4  -6  26    8.06    2.53
   4  -6  27    3.52    1.89
   4  -6  28    6.47    2.61
   4  -6  29    0.18    1.74
   4  -6  30    4.11    2.51
  -4  -7  31    1.63    1.89
  -4  -7  30    8.11    2.69
  -4  -7  29   14.11    2.84
  -4  -7  28    1.99    1.99
  -4  -7  27   10.90    2.45
  -4  -7  26    6.73    2.35
  -4  -7  25   -2.57    1.73
  -4  -7  24    4.42    2.03
  -4  -7  23    0.19    1.53
  -4  -7  22   27.52    3.03
  -4  -7  21    1.51    1.61
  -4  -7  20    2.92    1.58
  -4  -7  19    2.54    1.78
  -4  -7  18    2.95    1.51
  -4  -7  17    6.77    1.85
  -4  -7  16   15.13    2.06
  -4  -7  15    2.70    1.40
  -4  -7  14   -1.01    1.44
  -4  -7  14   -0.32    1.10
  -4  -7  13    0.82    1.53
  -4  -7  13    0.65    1.21
  -4  -7  12   -0.05    1.00
  -4  -7  12   -1.25    1.57
  -4  -7  11   -1.22    1.32
  -4  -7  11    0.02    1.00
  -4  -7  10    2.75    1.14
  -4  -7  10    3.22    1.41
  -4  -7   9    8.81    1.55
  -4  -7   9    6.58    0.44
  -4  -7   9    7.93    1.60
  -4  -7   8    1.06    1.28
  -4  -7   8    0.27    0.93
  -4  -7   8    0.37    0.24
  -4  -7   7   36.94    2.50
  -4  -7   7   37.53    2.77
  -4  -7   6   15.86    1.92
  -4  -7   6   15.21    1.72
   4  -7  -6   14.37    1.25
   4  -7  -5   11.95    1.14
  -4  -7   5   10.72    1.67
  -4  -7   4   50.91    2.92
   4  -7  -4   46.74    2.14
  -4   7   3   71.29    3.48
   4  -7  -3   70.14    2.63
  -4  -7   3   71.78    3.42
   4  -7  -2   59.90    2.45
  -4  -7   2   58.18    3.09
  -4   7   2   58.12    3.08
  -4  -7   1   47.37    2.73
  -4   7   1   45.32    2.73
   4  -7  -1   46.19    2.20
  -4   7   0    3.41    1.12
   4  -7   0    5.10    1.04
   4  -7   1   82.57    3.12
  -4   7  -1   86.82    3.54
  -4   7  -2  118.75    4.16
   4  -7   2  123.23    3.86
   4  -7   3    2.35    1.05
  -4   7  -3    2.68    1.08
  -4   7  -4    2.34    1.15
  -4   7  -5    7.77    1.33
   4  -7   6   60.66    3.11
  -4   7  -6   60.33    2.91
  -4   7  -7    3.59    1.03
   4  -7   7    3.02    1.02
   4  -7   8   11.29    1.59
  -4   7  -8   10.88    1.48
   4  -7   9   85.29    3.87
  -4   7  -9   79.12    3.32
  -4   7 -10    9.07    1.35
   4  -7  10    7.50    1.57
  -4   7 -11    1.19    0.90
   4  -7  11    0.41    1.14
   4  -7  12   48.33    3.14
  -4   7 -12   44.54    2.63
  -4   7 -13    1.17    0.94
   4  -7  13   -0.21    1.13
  -4   7 -14   12.03    1.60
   4  -7  14   13.25    2.01
  -4   7 -15   60.08    3.12
   4  -7  15   61.33    3.73
  -4   7 -16    1.37    1.03
   4  -7  16   -0.05    1.22
   4  -7  17    2.50    1.36
  -4   7 -17    4.47    1.26
   4  -7  18   28.35    2.94
  -4   7 -18   21.94    2.13
  -4   7 -19   14.31    1.85
   4  -7  19   14.21    2.16
   4  -7  20   23.39    2.87
  -4   7 -20   21.89    2.20
   4  -7  21    5.65    1.94
  -4   7 -21    3.69    1.26
   4  -7  22    1.83    1.84
  -4   7 -22    1.64    1.13
   4  -7  23   -1.13    1.53
   4  -7  24    4.00    2.09
   4  -7  25    7.37    2.34
   4  -7  26   -0.35    1.64
   4  -7  27    5.18    2.29
   4  -7  28    2.22    1.86
   4  -7  29    4.18    2.36
   4  -7  30    6.41    2.46
  -4  -8  30    2.33    2.02
  -4  -8  29    0.38    1.93
  -4  -8  28   13.05    2.86
  -4  -8  27    4.41    2.15
  -4  -8  26    3.77    1.83
  -4  -8  25    2.24    2.15
  -4  -8  24    1.86    1.60
  -4  -8  23    7.20    2.13
  -4  -8  22   45.92    3.91
  -4  -8  21   28.03    3.22
  -4  -8  20   11.61    2.30
  -4  -8  19    8.98    2.14
  -4  -8  18    1.48    1.53
  -4  -8  17    4.90    1.66
  -4  -8  16    0.19    1.30
  -4  -8  15   38.26    3.12
  -4  -8  14    8.73    1.74
  -4  -8  14    5.40    1.96
  -4  -8  13   52.65    3.42
  -4  -8  13   54.25    3.87
  -4  -8  12    6.91    1.57
  -4  -8  12   11.72    2.20
  -4  -8  11    1.77    1.19
  -4  -8  11    2.76    1.52
  -4  -8  10    2.47    0.35
  -4  -8  10    1.75    1.10
  -4  -8  10    1.90    1.38
  -4  -8   9    1.03    1.03
  -4  -8   9    2.48    1.32
  -4  -8   8    1.66    1.39
  -4  -8   8    1.89    1.12
  -4  -8   7  114.92    4.77
  -4  -8   7  115.31    4.50
   4  -8  -7  119.98    3.54
   4  -8  -6    7.20    1.11
  -4  -8   6    6.82    1.55
   4  -8  -5   39.52    2.12
  -4  -8   5   40.60    2.90
  -4  -8   4   10.79    1.76
   4  -8  -4   11.73    1.26
  -4  -8   3    2.50    1.28
   4  -8  -3    3.25    0.93
   4  -8  -2    6.23    1.11
  -4   8   2    3.31    1.13
  -4  -8   2    6.05    1.46
   4  -8  -1    2.09    0.92
  -4   8   1    1.95    1.03
  -4  -8   1    1.27    1.13
  -4   8   0   75.29    3.62
   4  -8   0   73.86    3.14
   4  -8   1   23.88    1.91
  -4   8  -1   24.26    2.17
   4  -8   2   29.81    2.12
  -4   8  -2   27.61    2.30
   4  -8   3    1.97    1.00
  -4   8  -3    1.62    1.13
  -4   8  -4    2.05    1.16
   4  -8   4    1.97    1.00
  -4   8  -5   18.20    1.91
  -4   8  -6    7.55    1.40
   4  -8   7   74.10    3.79
  -4   8  -7   71.29    3.34
  -4   8  -8   14.61    1.71
   4  -8   8   16.59    1.92
  -4   8  -9   26.45    2.19
   4  -8   9   33.19    2.71
  -4   8 -10    2.58    1.17
   4  -8  10    0.97    1.18
   4  -8  11    8.12    1.70
  -4   8 -11    7.24    1.31
   4  -8  12   16.20    2.13
  -4   8 -12   17.66    1.90
  -4   8 -13   35.21    2.47
   4  -8  13   35.96    2.94
  -4   8 -14   -0.39    1.01
   4  -8  14    0.50    1.35
   4  -8  15   31.32    2.92
  -4   8 -15   29.30    2.31
  -4   8 -16    5.85    1.40
   4  -8  16    5.15    1.60
  -4   8 -17   15.16    1.90
   4  -8  17   14.47    2.28
   4  -8  18   10.18    2.15
  -4   8 -18   11.13    1.66
  -4   8 -19    6.10    1.50
   4  -8  19    2.75    1.45
  -4   8 -20    1.77    1.16
   4  -8  20    0.66    1.34
   4  -8  21    6.96    2.02
   4  -8  22    1.27    1.64
   4  -8  23    3.89    2.04
   4  -8  24    5.87    1.97
   4  -8  25   -1.83    1.66
   4  -8  26    2.10    2.14
   4  -8  27    0.97    1.72
   4  -8  28    4.47    2.34
   4  -8  29    1.64    1.90
  -4  -9  29   24.52    3.78
  -4  -9  28    1.10    1.71
  -4  -9  27    7.46    2.75
  -4  -9  26   -1.16    1.86
  -4  -9  25    1.04    1.89
  -4  -9  24   10.93    2.60
  -4  -9  23   -0.23    1.60
  -4  -9  22    7.42    1.90
  -4  -9  21    2.06    1.47
  -4  -9  20    1.36    1.43
  -4  -9  19    4.07    1.56
  -4  -9  18   13.13    2.20
  -4  -9  17    0.12    1.31
  -4  -9  16   13.37    2.39
  -4  -9  15   14.34    2.15
  -4  -9  15   10.28    2.41
  -4  -9  14    3.27    1.60
  -4  -9  14    4.58    2.18
  -4  -9  13    5.73    2.02
  -4  -9  13    6.37    1.62
  -4  -9  12   -0.09    1.65
  -4  -9  12    0.92    1.38
  -4  -9  11   16.29    2.36
  -4  -9  11   19.77    2.30
  -4  -9  10    7.57    2.12
  -4  -9  10    7.23    1.68
  -4  -9   9   53.98    3.61
  -4  -9   9   56.75    3.52
  -4  -9   8    2.24    1.43
  -4  -9   8   -0.85    1.40
   4  -9  -8    0.94    0.77
  -4  -9   7   20.21    2.43
  -4  -9   7   18.15    2.11
   4  -9  -7   18.26    1.70
   4  -9  -6   11.95    1.40
  -4  -9   6   19.03    2.41
  -4  -9   5    3.71    1.54
   4  -9  -5    8.19    1.24
  -4  -9   4   24.24    2.52
   4  -9  -4   22.28    1.84
   4  -9  -3   60.22    2.90
  -4  -9   3   63.46    3.69
   4  -9  -2    3.79    1.15
  -4  -9   2    4.05    1.57
  -4   9   1   10.54    1.66
   4  -9  -1   13.39    1.57
  -4  -9   1   10.10    1.72
  -4  -9   0    9.22    1.74
   4  -9   0    8.76    1.41
  -4   9   0    9.70    1.65
   4  -9   1    1.01    1.04
  -4   9  -1   -0.11    1.19
  -4   9  -2    3.11    1.31
   4  -9   2    5.94    1.36
   4  -9   3   -0.32    1.06
  -4   9  -3    0.17    1.10
  -4   9  -4   27.42    2.41
   4  -9   4   29.58    2.42
   4  -9   5    3.10    1.19
  -4   9  -5    1.93    1.28
  -4   9  -6   -0.23    1.06
   4  -9   7    0.15    1.09
  -4   9  -7   -0.02    1.02
   4  -9   8    0.28    1.33
  -4   9  -8   -0.29    1.07
   4  -9   9   22.14    2.39
  -4   9  -9   21.62    2.14
   4  -9  10    9.13    1.69
  -4   9 -10   12.25    1.62
  -4   9 -11    5.37    1.42
   4  -9  11    3.37    1.55
   4  -9  12    4.24    1.62
  -4   9 -12    4.74    1.30
   4  -9  13    7.91    1.94
  -4   9 -13    5.94    1.32
   4  -9  14   -0.90    1.25
  -4   9 -14    0.69    1.17
   4  -9  15   42.49    3.53
  -4   9 -15   39.19    2.75
   4  -9  16    2.95    1.54
  -4   9 -16    3.00    1.08
  -4   9 -17   20.09    2.17
   4  -9  17   19.22    2.71
   4  -9  18   24.71    2.92
  -4   9 -18   24.16    2.26
   4  -9  19   20.09    2.74
   4  -9  20    0.83    1.81
   4  -9  21   13.12    2.50
   4  -9  22    0.82    1.70
   4  -9  23    0.42    1.56
   4  -9  24   -1.07    1.59
   4  -9  25    1.26    2.03
   4  -9  26    2.50    2.05
   4  -9  27   15.02    3.12
   4  -9  28   -4.30    2.76
  -4 -10  28    0.73    1.85
  -4 -10  27   -0.42    2.13
  -4 -10  26   -0.73    1.88
  -4 -10  25   -3.29    2.20
  -4 -10  24    5.53    2.03
  -4 -10  23    0.91    1.84
  -4 -10  22    4.11    1.90
  -4 -10  21   18.91    2.83
  -4 -10  20    4.29    1.80
  -4 -10  19   15.17    2.52
  -4 -10  18   -0.24    1.50
  -4 -10  17    1.04    1.58
  -4 -10  16   12.42    2.35
  -4 -10  15    7.52    1.96
  -4 -10  15    3.79    1.87
  -4 -10  14   19.07    2.83
  -4 -10  14   17.44    2.42
  -4 -10  13   93.17    4.91
  -4 -10  13   83.24    4.97
  -4 -10  12    8.03    2.20
  -4 -10  12    9.86    1.98
  -4 -10  11    0.76    1.26
  -4 -10  11    0.31    1.72
  -4 -10  10    0.93    1.40
  -4 -10  10   -2.37    1.76
   4 -10  -9   24.19    2.03
  -4 -10   9   19.46    2.54
  -4 -10   9   23.74    2.61
  -4 -10   8    6.20    1.63
   4 -10  -8    5.11    1.19
  -4 -10   8    5.53    1.87
  -4 -10   7   73.78    4.25
   4 -10  -7   73.03    3.28
  -4 -10   7   74.90    4.03
  -4 -10   6    1.49    1.38
   4 -10  -6    3.28    1.20
  -4 -10   5   18.75    2.50
   4 -10  -5   22.90    2.01
  -4 -10   4   48.96    3.46
   4 -10  -4   43.96    2.69
   4 -10  -3   26.85    2.18
  -4 -10   3   27.31    2.80
   4 -10  -2    5.28    1.28
  -4 -10   2    4.19    1.52
  -4 -10   1    9.23    1.89
   4 -10  -1    9.85    1.62
  -4 -10   0    0.64    1.43
  -4  10   0    1.08    1.33
   4 -10   0    0.36    1.11
  -4 -10  -1    6.49    1.56
  -4  10  -1    8.80    1.71
   4 -10   1    7.17    1.60
   4 -10   2   14.14    2.04
  -4  10  -2   13.65    1.94
   4 -10   3    1.37    1.36
  -4  10  -3   -0.56    1.22
   4 -10   4    1.42    1.33
  -4  10  -4   -0.88    1.35
   4 -10   5    7.85    1.78
  -4  10  -5    6.03    1.54
   4 -10   6    1.78    1.45
  -4  10  -6    1.52    1.25
   4 -10   7    3.14    1.37
  -4  10  -7    1.59    1.09
   4 -10   8    2.61    1.32
  -4  10  -8    3.04    1.33
  -4  10  -9   30.03    2.55
   4 -10   9   31.44    2.96
   4 -10  10    2.62    1.50
  -4  10 -10    4.38    1.34
   4 -10  11   10.89    2.20
  -4  10 -11    9.37    1.67
  -4  10 -12    4.65    1.34
   4 -10  12    8.52    1.97
   4 -10  13    2.09    1.70
  -4  10 -13    1.71    1.14
  -4  10 -14    4.89    1.36
   4 -10  14    5.10    1.85
   4 -10  15   78.79    4.79
  -4  10 -15   69.18    3.62
  -4  10 -16   12.85    1.79
   4 -10  16   14.07    2.31
   4 -10  17   -2.06    1.62
   4 -10  18    0.85    1.64
   4 -10  19    3.98    2.03
   4 -10  20    9.22    2.37
   4 -10  21   20.66    3.15
   4 -10  22    2.15    1.90
   4 -10  23   12.22    2.45
   4 -10  24   16.64    2.97
   4 -10  25    1.04    2.15
   4 -10  26    0.37    1.93
   4 -10  27    3.50    2.06
  -4 -11  27    0.79    1.89
  -4 -11  26    1.04    1.71
  -4 -11  25    7.30    2.61
  -4 -11  24   -3.43    2.18
  -4 -11  23   -0.09    1.58
  -4 -11  22    4.92    1.94
  -4 -11  21    8.02    2.28
  -4 -11  20    1.78    1.90
  -4 -11  19    4.82    2.07
  -4 -11  18   15.09    2.55
  -4 -11  17    4.26    1.76
  -4 -11  16    1.66    1.49
  -4 -11  16    1.50    2.04
  -4 -11  15    5.46    1.93
  -4 -11  15    7.97    2.57
  -4 -11  14   18.98    2.59
  -4 -11  14   14.92    2.76
  -4 -11  13    3.54    2.15
  -4 -11  13    1.21    1.48
  -4 -11  12   -2.00    1.81
  -4 -11  12   -1.23    1.79
   4 -11 -11    2.28    1.11
  -4 -11  11    2.07    1.54
   4 -11 -10    3.58    1.11
  -4 -11  10    3.56    1.45
  -4 -11  10    7.33    2.41
  -4 -11   9   34.08    3.14
  -4 -11   9   23.13    2.87
   4 -11  -9   26.32    2.16
   4 -11  -8    1.32    1.13
  -4 -11   8   -0.48    1.95
  -4 -11   8   -1.16    1.40
  -4 -11   7   22.76    3.01
   4 -11  -7   26.14    2.29
   4 -11  -6    7.66    1.46
  -4 -11   6    6.49    1.83
  -4 -11   5   14.58    2.39
   4 -11  -5   11.51    1.67
   4 -11  -4    4.42    1.34
  -4 -11   4    0.39    1.48
  -4 -11   3   44.95    3.55
   4 -11  -3   49.79    3.08
  -4 -11   2   14.15    2.28
   4 -11  -2   13.30    1.86
   4 -11  -1   41.14    3.00
  -4 -11   1   46.67    3.61
  -4 -11   0   -1.04    1.49
   4 -11   0    1.49    1.33
  -4  11  -1   -0.34    1.37
   4 -11   1   -0.01    1.28
  -4 -11  -1   -3.29    1.63
  -4  11  -2    1.18    1.31
  -4 -11  -2    2.04    1.42
   4 -11   2   -0.22    1.34
   4 -11   3    4.22    1.63
  -4  11  -3    6.14    1.71
   4 -11   4    3.15    1.53
  -4  11  -4    0.58    1.21
   4 -11   5   41.77    3.23
  -4  11  -5   46.67    3.29
   4 -11   6   10.09    1.91
  -4  11  -6   12.09    1.85
   4 -11   7   -0.54    1.52
  -4  11  -7    0.84    1.26
   4 -11   8    1.98    1.48
  -4  11  -8    4.07    1.44
   4 -11   9    2.39    1.53
  -4  11  -9   -0.19    1.19
  -4  11 -10   19.31    2.22
   4 -11  10   20.60    2.75
  -4  11 -11   30.55    2.64
   4 -11  11   30.14    3.19
  -4  11 -12    0.13    1.14
   4 -11  12   -0.97    1.59
  -4  11 -13    7.52    1.64
   4 -11  13    8.77    2.10
   4 -11  14    7.72    2.19
  -4  11 -14    6.69    1.57
   4 -11  15    1.97    1.45
  -4  11 -15    0.25    1.10
   4 -11  16    0.30    1.63
   4 -11  17   10.58    2.40
   4 -11  18   12.88    2.74
   4 -11  19    5.37    2.22
   4 -11  20    0.78    1.85
   4 -11  21   13.34    2.97
   4 -11  22   -0.43    1.99
   4 -11  23    4.44    2.09
   4 -11  24    2.63    1.90
   4 -11  25   -1.01    2.10
   4 -11  26    6.56    2.64
  -4 -12  25    7.14    2.36
  -4 -12  24    6.30    2.27
  -4 -12  23   -4.66    2.44
  -4 -12  22    2.02    2.10
  -4 -12  21    5.39    2.30
  -4 -12  20   11.85    2.42
  -4 -12  19   24.94    3.14
  -4 -12  18    3.36    2.16
  -4 -12  17   -0.84    1.96
  -4 -12  16    9.15    2.35
  -4 -12  16    8.52    2.36
  -4 -12  15    1.62    2.01
  -4 -12  15   -1.75    1.75
  -4 -12  14    2.41    1.67
  -4 -12  14   -0.95    1.86
  -4 -12  13   28.12    3.27
  -4 -12  13   23.38    3.21
  -4 -12  12    0.51    1.69
  -4 -12  12   -1.29    1.70
   4 -12 -12   -1.14    1.20
   4 -12 -11    2.59    1.21
  -4 -12  11   -1.66    1.71
  -4 -12  11    3.98    2.07
  -4 -12  10    1.89    1.83
   4 -12 -10    1.43    1.25
  -4 -12  10    2.33    1.53
  -4 -12   9   11.52    2.29
   4 -12  -9    6.15    1.36
  -4 -12   9   10.10    2.38
  -4 -12   8    0.12    1.88
  -4 -12   8    3.37    1.83
   4 -12  -8    5.03    1.56
   4 -12  -7   20.71    2.28
  -4 -12   7   21.64    2.91
  -4 -12   6   -0.90    1.75
   4 -12  -6    0.68    1.17
  -4 -12   5   -0.41    1.72
   4 -12  -5   -0.51    1.12
  -4 -12   4   17.76    2.73
   4 -12  -4   13.91    1.93
  -4 -12   3   -2.15    1.56
   4 -12  -3    0.14    1.25
  -4 -12   2   14.21    2.48
   4 -12  -2   11.32    1.83
   4 -12  -1   33.02    2.73
  -4 -12   1   36.65    3.36
   4 -12   0   13.27    2.06
  -4 -12   0   14.19    2.39
  -4 -12  -1    3.50    1.69
   4 -12   1    4.81    1.60
  -4 -12  -2    2.59    1.76
   4 -12   2    5.52    1.80
  -4  12  -3   34.81    3.03
  -4 -12  -3   44.40    3.56
   4 -12   3   39.95    3.27
  -4 -12  -4    1.15    1.49
   4 -12   4    5.91    2.12
  -4  12  -4    1.49    1.52
  -4  12  -5    2.95    1.43
   4 -12   5    3.85    1.89
   4 -12   6    8.10    2.12
  -4  12  -6    7.42    1.76
  -4  12  -7    0.67    1.25
   4 -12   7    3.87    1.81
   4 -12   8   52.72    3.99
  -4  12  -8   53.00    3.53
  -4  12  -9   42.14    3.14
   4 -12   9   49.68    4.00
  -4  12 -10   -0.48    1.25
   4 -12  10   -1.64    1.61
   4 -12  11    3.31    1.83
  -4  12 -11    3.22    1.49
   4 -12  12    8.83    2.08
  -4  12 -12    6.62    1.64
  -4  12 -13   -0.38    1.16
   4 -12  13   -0.08    1.54
   4 -12  14   12.68    2.51
   4 -12  15   21.06    3.12
   4 -12  16    0.82    1.58
   4 -12  17    5.20    1.91
   4 -12  18    0.77    1.51
   4 -12  19    0.81    1.78
   4 -12  20   -1.10    1.72
   4 -12  21   13.43    2.67
   4 -12  22   -1.09    1.80
   4 -12  23    4.13    2.33
   4 -12  24    2.21    2.39
   4 -12  25   -1.50    2.18
  -4 -13  24   -2.39    2.38
  -4 -13  23   14.67    2.90
  -4 -13  22    5.40    2.12
  -4 -13  21    2.14    2.01
  -4 -13  20    7.02    2.63
  -4 -13  19    2.64    2.15
  -4 -13  18    4.55    2.44
  -4 -13  17   12.98    2.79
  -4 -13  16    7.17    2.48
  -4 -13  16    7.28    2.21
  -4 -13  15    2.55    1.90
  -4 -13  15    1.61    2.06
  -4 -13  14   -3.95    2.32
  -4 -13  14    0.17    1.58
  -4 -13  13    1.58    1.96
  -4 -13  13   -0.17    1.72
  -4 -13  12   -2.13    2.18
  -4 -13  12    0.58    1.74
  -4 -13  11   12.92    2.67
   4 -13 -11   10.85    1.92
  -4 -13  11    6.33    1.95
  -4 -13  10   13.77    2.74
   4 -13 -10   14.14    1.99
  -4 -13  10   15.90    2.58
   4 -13  -9    5.61    1.48
  -4 -13   9    3.33    1.94
  -4 -13   9    5.15    1.93
  -4 -13   8    1.96    2.12
  -4 -13   8    1.23    1.45
   4 -13  -8   -0.50    1.14
  -4 -13   7    0.72    1.77
   4 -13  -7    1.02    1.22
  -4 -13   6   -0.46    1.75
   4 -13  -6    0.00    1.19
  -4 -13   5    0.35    1.76
   4 -13  -5    3.05    1.42
   4 -13  -4    5.30    1.71
  -4 -13   4   11.64    2.63
   4 -13  -3   65.21    3.86
  -4 -13   3   70.06    4.73
  -4 -13   2    3.49    1.92
   4 -13  -2    3.18    1.48
   4 -13  -1   16.33    2.38
  -4 -13   1   13.05    2.27
   4 -13   0   16.26    2.47
  -4 -13   0   14.84    2.79
   4 -13   1    4.62    1.79
  -4 -13  -1    5.22    1.76
  -4 -13  -2    4.10    1.87
   4 -13   2    6.20    1.85
  -4 -13  -3   68.78    4.46
   4 -13   3   70.98    4.46
  -4 -13  -4    2.60    1.59
   4 -13   4    3.81    1.87
   4 -13   5   94.81    5.11
  -4 -13  -5   87.38    5.00
  -4  13  -5   81.95    4.60
  -4  13  -6   21.77    2.65
   4 -13   6   21.10    2.77
  -4  13  -7    8.96    1.88
   4 -13   8    0.35    1.75
  -4  13  -8    4.37    1.70
   4 -13   9   -1.92    1.73
  -4  13  -9    0.82    1.34
   4 -13  10    5.75    2.15
  -4  13 -10    0.87    1.27
   4 -13  11   14.23    2.70
  -4  13 -11   14.73    2.07
   4 -13  12   16.22    2.63
   4 -13  13   -0.98    1.74
   4 -13  14   -2.25    2.14
   4 -13  15   -1.97    2.10
   4 -13  16    1.49    1.76
   4 -13  17    4.81    2.16
   4 -13  18    5.09    2.12
   4 -13  19    1.23    1.70
   4 -13  20    2.74    2.16
   4 -13  21   -0.59    2.00
   4 -13  22   -0.71    2.15
   4 -13  23   -4.78    2.41
  -4 -14  22    0.45    1.98
  -4 -14  21    2.79    2.25
  -4 -14  20    0.23    2.13
  -4 -14  19   18.35    3.27
  -4 -14  18    7.53    2.53
  -4 -14  17   -2.25    2.16
  -4 -14  16    1.88    2.10
  -4 -14  16    1.37    2.07
  -4 -14  15    1.73    2.12
  -4 -14  15    1.88    2.09
  -4 -14  14    2.40    2.24
  -4 -14  14   -0.03    2.39
  -4 -14  13    1.30    2.31
  -4 -14  13    8.33    2.47
  -4 -14  12    3.79    1.75
  -4 -14  12   -0.87    2.27
  -4 -14  11    3.44    2.27
  -4 -14  11    3.73    2.26
  -4 -14  10    3.76    2.19
  -4 -14  10   -0.03    1.93
  -4 -14   9   13.15    2.77
   4 -14  -9   10.72    1.98
  -4 -14   9    9.64    2.27
  -4 -14   8    9.87    2.34
   4 -14  -8   10.48    1.96
  -4 -14   8    9.46    2.34
   4 -14  -7   -1.67    1.51
  -4 -14   7    1.52    1.94
   4 -14  -6    3.09    1.55
  -4 -14   6    5.72    2.07
  -4 -14   5   -1.53    1.94
   4 -14  -5   -0.01    1.28
   4 -14  -4    0.61    1.45
  -4 -14   4    1.59    1.76
   4 -14  -3   -1.47    1.57
  -4 -14   3    3.64    1.95
  -4 -14   2    2.09    1.73
   4 -14  -2    0.63    1.42
  -4 -14   1   11.31    2.56
   4 -14  -1   10.39    2.19
   4 -14   0    3.53    1.77
  -4 -14   0    5.10    1.77
  -4 -14  -1    5.45    2.03
   4 -14   1    7.34    1.96
   4 -14   2    0.33    1.63
  -4 -14  -2    1.88    1.68
  -4 -14  -3   22.71    3.09
   4 -14   3   20.84    2.80
  -4 -14  -4    1.80    1.80
   4 -14   4    3.05    1.83
   4 -14   5    3.58    1.90
  -4 -14  -5    9.15    2.48
  -4 -14  -6   20.41    3.04
   4 -14   6   18.00    2.84
  -4  14  -7    2.79    1.48
   4 -14   7    3.90    1.92
  -4  14  -8    8.86    2.04
   4 -14   8    9.09    2.55
   4 -14   9    3.95    1.85
  -4  14  -9    8.82    1.99
   4 -14  10    4.28    1.86
  -4  14 -10    4.16    1.67
   4 -14  11    0.62    1.96
   4 -14  12    6.44    2.50
   4 -14  13    0.06    2.01
   4 -14  14    4.66    2.19
   4 -14  15    8.77    2.53
   4 -14  16    1.10    1.55
   4 -14  17   30.81    3.74
   4 -14  18    4.91    2.19
   4 -14  19   15.52    2.87
   4 -14  20    6.15    2.45
   4 -14  21    5.50    2.42
  -4 -15  20   -2.16    2.39
  -4 -15  19    4.63    2.52
  -4 -15  18    2.40    1.93
  -4 -15  17    8.52    2.55
  -4 -15  16   11.95    2.95
  -4 -15  16   11.04    2.77
  -4 -15  15    0.83    2.47
  -4 -15  15   -0.87    1.79
  -4 -15  14    0.75    2.61
  -4 -15  14    0.96    1.75
  -4 -15  13    9.57    2.74
  -4 -15  13    9.21    2.38
  -4 -15  12   -0.62    2.02
  -4 -15  12    0.66    1.86
  -4 -15  11    3.06    2.26
  -4 -15  11    8.64    2.61
  -4 -15  10   29.68    3.72
  -4 -15  10   19.24    3.24
  -4 -15   9   -3.60    2.34
  -4 -15   9   -0.88    1.93
  -4 -15   8   -0.39    1.54
  -4 -15   8   -4.63    2.40
   4 -15  -7    0.89    1.52
  -4 -15   7    0.35    1.80
  -4 -15   6    3.91    2.15
   4 -15  -6    6.59    1.94
  -4 -15   5    1.71    1.95
   4 -15  -5    4.62    1.74
  -4 -15   4    7.26    2.43
   4 -15  -4    8.30    1.97
  -4 -15   3   14.62    2.81
   4 -15  -3   14.85    2.46
   4 -15  -2    4.39    1.76
  -4 -15   2    1.27    2.00
   4 -15  -1    0.34    1.59
  -4 -15   1    1.59    1.69
   4 -15   0   18.68    2.75
  -4 -15   0   15.79    2.70
  -4 -15  -1    5.29    2.17
   4 -15   1    4.90    2.06
   4 -15   2    0.45    1.55
  -4 -15  -2   -0.10    1.87
   4 -15   3   19.65    2.96
  -4 -15  -3   20.82    3.08
  -4 -15  -4    1.24    1.80
   4 -15   4    2.77    2.21
  -4 -15  -5    9.95    2.50
   4 -15   5    6.57    2.19
  -4 -15  -6   12.29    2.70
   4 -15   6    8.40    2.40
  -4 -15  -7    0.98    1.70
   4 -15   7   -0.61    2.02
  -4 -15  -8    3.20    1.95
   4 -15   8    0.28    1.97
   4 -15   9   -0.48    1.86
   4 -15  10    5.40    1.96
   4 -15  11    3.93    2.03
   4 -15  12   13.18    2.71
   4 -15  13    4.29    2.18
   4 -15  14    0.44    2.22
   4 -15  15    9.78    3.00
   4 -15  16    1.66    2.16
   4 -15  17    0.37    2.32
   4 -15  18   15.29    3.25
   4 -15  19   -1.54    2.26
  -4 -16  17    5.05    2.54
  -4 -16  16   12.03    2.97
  -4 -16  16    9.23    3.15
  -4 -16  15   -0.33    2.22
  -4 -16  15    1.47    2.49
  -4 -16  14    4.78    2.71
  -4 -16  14    2.22    2.20
  -4 -16  13   -1.01    2.55
  -4 -16  13    1.18    2.15
  -4 -16  12   16.49    3.25
  -4 -16  12   13.46    3.27
  -4 -16  11    8.86    2.73
  -4 -16  11    7.46    2.65
  -4 -16  10    3.61    2.44
  -4 -16  10    0.91    2.07
  -4 -16   9    7.07    2.91
  -4 -16   9    4.59    2.31
  -4 -16   8   17.11    3.17
  -4 -16   8    8.92    2.41
  -4 -16   7    1.82    2.00
  -4 -16   7    3.48    2.18
  -4 -16   6   11.38    2.83
  -4 -16   5    1.52    2.45
   4 -16  -5    3.14    1.83
  -4 -16   4   22.40    3.29
   4 -16  -4   20.41    2.72
   4 -16  -3    3.27    1.98
  -4 -16   3    4.27    2.28
  -4 -16   2   -0.07    2.44
   4 -16  -2   -0.62    1.62
  -4 -16   1    5.02    2.47
   4 -16  -1    1.18    1.61
  -4 -16   0    0.01    1.84
   4 -16   0    0.94    1.84
   4 -16   1    5.68    1.93
  -4 -16  -1    4.93    2.45
  -4 -16  -2    3.88    2.10
   4 -16   2    9.13    2.44
   4 -16   3    1.57    2.09
  -4 -16  -3    2.88    2.06
   4 -16   4    0.56    1.76
  -4 -16  -4    4.97    2.45
  -4 -16  -5   -1.53    2.00
   4 -16   5    0.84    2.16
   4 -16   6    2.34    1.86
  -4 -16  -6    2.79    2.01
  -4 -16  -7   -0.65    1.96
   4 -16   7   -3.49    2.27
  -4 -16  -8    5.44    1.99
   4 -16   8   10.36    2.49
   4 -16   9    1.02    1.75
  -4 -16  -9    1.06    1.85
  -4 -16 -10   -1.49    2.05
   4 -16  10    1.23    1.73
   4 -16  11   -0.36    1.70
   4 -16  12    5.58    2.33
   4 -16  13    1.06    1.82
   4 -16  14    9.52    2.48
   4 -16  15    4.62    2.03
   4 -16  16    8.01    2.59
  -4 -17  14    3.49    2.72
  -4 -17  14    3.03    2.85
  -4 -17  13   -3.64    2.59
  -4 -17  13   -1.75    2.32
  -4 -17  12    0.97    2.54
  -4 -17  12    3.11    2.55
  -4 -17  11    4.33    2.63
  -4 -17  11   -1.35    2.12
  -4 -17  10   17.22    3.38
  -4 -17  10   14.34    3.13
  -4 -17   9   -1.42    2.58
  -4 -17   9    3.52    2.30
  -4 -17   8   -5.00    2.19
  -4 -17   8   -3.02    2.46
  -4 -17   7   -2.62    2.14
  -4 -17   7    2.29    2.26
  -4 -17   6   11.53    3.16
  -4 -17   5   11.88    2.69
  -4 -17   4    5.59    2.48
   4 -17  -3    2.48    1.74
  -4 -17   3    0.98    2.32
   4 -17  -2    7.11    2.34
  -4 -17   2    8.58    2.49
  -4 -17   1    0.78    2.36
   4 -17  -1    1.91    1.83
  -4 -17   0   -2.08    1.97
   4 -17   0    3.02    1.86
  -4 -17  -1   15.24    3.02
   4 -17   1   19.94    3.01
   4 -17   2    3.07    2.08
  -4 -17  -2    4.96    2.63
   4 -17   3    4.39    2.17
  -4 -17  -3    3.64    2.24
  -4 -17  -4    1.05    2.29
   4 -17   4    3.45    2.36
   4 -17   5    0.17    2.01
  -4 -17  -5   -2.62    2.05
   4 -17   6    1.21    2.34
  -4 -17  -6    1.00    1.95
  -4 -17  -7    9.00    2.58
   4 -17   7    9.08    2.84
  -4 -17  -8   -1.16    2.13
   4 -17   8    1.01    2.21
  -4 -17  -9    0.54    2.01
   4 -17   9   -0.97    2.16
   4 -17  10    3.52    2.18
  -4 -17 -10    3.33    2.03
  -4 -17 -11    1.65    1.86
   4 -17  11    4.75    2.18
   4 -17  12   13.93    3.22
  -4 -17 -12   14.44    2.99
  -4 -17 -13   -2.32    2.35
   4 -17  13    2.54    2.23
  -4 -18   9   -0.20    2.17
  -4 -18   9    3.10    2.82
  -4 -18   8   -0.86    2.34
  -4 -18   8    4.80    2.47
  -4 -18   7   -1.45    2.54
  -4 -18   7   -1.96    2.44
  -4 -18   6    0.79    2.12
  -4 -18   5    3.88    2.68
  -4 -18   4   15.95    3.33
  -4 -18   3    3.21    2.95
  -4 -18   2    3.18    2.52
  -4 -18   1    4.58    2.69
   4 -18   0    0.14    1.85
  -4 -18   0   -1.09    2.09
  -4 -18  -1    3.26    2.15
   4 -18   1    1.74    2.22
   4 -18   2   -2.23    2.32
  -4 -18  -2    3.58    2.46
  -4 -18  -3   18.90    3.47
   4 -18   3   11.53    2.72
  -4 -18  -4    4.41    2.16
   4 -18   4   -1.66    2.24
   4 -18   5    5.76    2.40
  -4 -18  -5    0.64    2.30
  -4 -18  -6    2.22    1.89
   4 -18   6    1.63    2.05
  -4 -18  -7    1.24    2.04
   4 -18   7    5.67    2.32
   4 -18   8   -2.60    2.24
  -4 -18  -8   -2.94    2.40
  -5   0  33   -1.47    2.26
  -5   0  32   13.69    3.00
  -5   0  31   -2.99    2.15
  -5   0  30   10.39    2.76
  -5   0  29    0.21    1.86
  -5   0  28    1.00    1.55
  -5   0  27   -0.94    1.81
  -5   0  26   25.32    3.20
  -5   0  25   -2.74    1.85
   5   0 -24    2.74    1.07
  -5   0  24    1.32    1.50
   5   0 -23    1.16    0.95
  -5   0  23   -1.78    1.62
   5   0 -22   -0.94    0.91
  -5   0  22   -2.19    1.44
   5   0 -21   -0.05    0.78
  -5   0  21    0.58    1.25
   5   0 -20   17.25    1.63
  -5   0  20   16.42    2.18
  -5   0  19   -0.65    1.12
   5   0 -19    0.10    0.74
   5   0 -18   24.29    1.79
  -5   0  18   24.95    2.39
   5   0 -17    0.37    0.68
  -5   0  17   -1.57    1.15
  -5   0  16   31.34    2.45
   5   0 -16   34.00    1.97
  -5   0  15    0.37    0.91
   5   0 -15   -0.52    0.70
  -5   0  14   62.47    3.16
   5   0 -14   63.08    2.54
  -5   0  13    0.88    0.86
   5   0 -13    1.28    0.77
   5   0 -12    2.02    0.73
  -5   0  12    0.55    0.78
   5   0 -11    0.08    0.56
  -5   0  11    0.06    0.61
   5   0 -10    4.50    0.78
  -5   0  10    3.44    0.86
  -5   0   9   -0.39    0.54
   5   0  -9   -0.22    0.50
  -5   0   8  317.77    5.15
   5   0  -8  310.56    4.86
  -5   0   7    0.19    0.44
  -5   0   7    0.50    0.43
   5   0  -7   -0.23    0.45
  -5   0   7   -0.72    0.44
  -5   0   6   23.32    1.23
   5   0  -6   24.27    1.33
  -5   0   6   21.32    1.00
  -5   0   6   22.70    1.21
   5   0  -6   23.35    1.05
   5   0  -5    0.00    0.46
  -5   0   5    0.28    0.35
  -5   0   5    0.50    0.54
  -5   0   5   -0.08    0.35
  -5   0   4   31.22    1.38
  -5   0   4   32.32    1.14
   5   0  -4   30.04    1.43
   5   0  -4   29.69    1.05
  -5   0   4   29.91    1.07
  -5   0   3    0.38    0.25
   5   0  -3   -0.18    0.41
  -5   0   3    0.38    0.42
   5   0  -3    0.01    0.19
  -5   0   2   15.19    0.95
   5   0  -2   16.26    1.03
  -5   0   1    1.04    0.53
   5   0  -1    0.21    0.32
   5   0   0  187.44    3.17
  -5   0   0  187.11    3.32
   5   0   1    0.43    0.40
  -5   0  -1    0.17    0.48
  -5   0  -2  102.24    1.50
   5   0   2   97.39    1.52
   5   0   2   97.60    2.18
  -5   0  -2  102.73    2.65
  -5   0  -3   -0.15    0.23
   5   0   3    0.00    0.30
   5   0   3   -0.21    0.23
   5   0   4   92.32    2.06
   5   0   5   -0.20    0.32
   5   0   6   23.16    1.29
   5   0   7    0.33    0.51
   5   0   8   73.43    2.55
   5   0   9    0.04    0.60
   5   0  10  101.65    3.38
   5   0  11   -0.21    0.66
   5   0  12   90.41    3.49
   5   0  13   -0.23    0.76
   5   0  14    4.37    1.16
   5   0  15    1.03    1.17
   5   0  16    8.91    1.56
   5   0  17   -0.46    1.15
   5   0  18   10.26    1.85
   5   0  19   -0.73    1.07
   5   0  20    7.05    1.74
   5   0  21   -1.39    1.52
   5   0  22    1.64    1.54
   5   0  23   -0.12    1.38
   5   0  24    5.20    1.82
   5   0  25    0.77    1.67
   5   0  26    3.97    2.03
   5   0  27    0.81    1.63
   5   0  28    6.72    1.99
   5   0  29    0.83    1.97
   5   0  30   -3.12    2.27
   5   0  31   -5.27    2.37
   5   0  32    9.20    2.64
  -5  -1  33    2.67    2.48
  -5   1  33    1.56    2.06
  -5  -1  32   43.54    4.64
  -5   1  32   45.56    4.83
  -5   1  31   -0.30    2.06
  -5  -1  31   -1.78    1.78
  -5   1  30   27.84    3.69
  -5  -1  30   19.95    3.05
  -5   1  29    1.95    1.94
  -5  -1  29    1.09    1.93
  -5  -1  28   -0.35    1.85
  -5   1  28    0.95    1.82
  -5  -1  27    1.69    1.70
  -5   1  27   -0.16    1.69
  -5   1  26   18.28    2.82
  -5  -1  26   16.33    2.68
   5  -1 -25   -1.40    1.13
  -5  -1  25    0.51    1.49
  -5   1  25   -0.39    1.38
  -5  -1  24   36.06    3.51
   5   1 -24   38.02    2.46
   5  -1 -24   37.87    2.56
  -5   1  24   38.82    3.69
   5  -1 -23   10.09    1.52
   5   1 -23    9.21    1.38
  -5  -1  23   12.34    2.06
  -5   1  23   14.28    2.46
   5  -1 -22    7.27    1.36
   5   1 -22    5.28    1.11
  -5   1  22    6.67    1.85
  -5  -1  22    7.91    1.85
  -5  -1  21   13.23    2.13
   5   1 -21   11.43    1.45
  -5   1  21   13.71    2.16
   5  -1 -21   13.82    1.62
   5   1 -20    1.05    0.74
  -5   1  20    0.75    1.32
  -5  -1  20    1.16    1.42
   5  -1 -20    0.35    0.83
   5   1 -19   -1.00    0.81
   5  -1 -19    2.47    1.01
  -5   1  19    1.86    1.44
  -5  -1  19    4.40    1.56
  -5  -1  18   11.59    1.83
   5   1 -18    8.80    1.19
  -5   1  18   10.19    1.74
   5  -1 -18   10.66    1.40
   5  -1 -17    8.29    1.17
  -5   1  17    9.71    1.65
  -5  -1  17   10.55    1.67
   5   1 -17    9.52    1.24
   5  -1 -16   13.66    1.42
  -5  -1  16   11.86    1.61
  -5   1  16   12.33    1.77
   5   1 -16   13.78    1.29
  -5   1  15    0.70    0.91
   5   1 -15    1.52    0.78
   5  -1 -15    1.71    0.79
  -5  -1  15    1.21    0.85
  -5   1  14   31.43    2.35
  -5  -1  14   30.74    2.25
   5   1 -14   31.28    1.82
   5  -1 -14   33.08    2.01
  -5  -1  13    1.55    0.91
  -5   1  13    0.81    0.79
   5   1 -13    2.12    0.75
   5  -1 -13    1.34    0.67
  -5  -1  12    3.25    0.96
  -5   1  12    1.35    0.77
   5  -1 -12   -0.04    0.72
   5   1 -12    1.36    0.62
  -5  -1  11   21.13    1.69
   5  -1 -11   21.35    1.54
  -5   1  11   23.36    1.78
   5   1 -11   22.58    1.51
   5  -1 -10  174.96    3.90
   5   1 -10  172.38    3.85
  -5   1  10  175.20    4.44
  -5  -1  10  177.02    4.31
   5   1  -9   12.68    1.10
   5  -1  -9   14.78    1.22
  -5   1   9   13.35    1.22
  -5  -1   9   12.59    1.20
   5  -1  -8   28.18    1.15
   5   1  -8   29.89    1.56
   5  -1  -8   28.65    1.58
  -5  -1   8   29.01    1.51
  -5   1   8   28.21    1.64
  -5  -1   8   28.19    1.56
   5   1  -7    0.39    0.32
   5   1  -7   -0.14    0.48
  -5   1   7    0.11    0.43
   5  -1  -7    0.00    0.44
  -5   1   7    0.19    0.51
  -5  -1   7    0.21    0.38
  -5  -1   7    0.48    0.46
   5  -1  -7    0.46    0.32
  -5  -1   7    0.91    0.46
   5   1  -6   27.12    1.48
   5  -1  -6   29.88    0.93
  -5   1   6   28.13    1.54
  -5  -1   6   29.67    1.18
   5  -1  -6   28.18    1.49
   5   1  -6   27.10    1.09
  -5   1   6   28.31    1.43
  -5  -1   6   29.44    1.33
  -5  -1   6   30.63    1.41
   5  -1  -5   88.22    2.44
  -5  -1   5   87.96    2.28
  -5  -1   5   87.30    1.96
   5   1  -5   91.97    1.87
  -5   1   5   89.37    2.61
  -5  -1   5   87.03    2.07
   5   1  -5   88.80    2.54
   5  -1  -4  165.14    3.26
  -5  -1   4  165.32    2.65
  -5  -1   4  168.20    3.01
   5   1  -4  172.78    2.58
  -5   1   4  167.17    3.41
  -5  -1   4  162.68    2.54
   5   1  -4  163.34    3.38
   5   1  -4  165.57    2.50
   5  -1  -3  411.42    4.91
   5  -1  -3  410.09    3.99
   5   1  -3  413.05    3.54
  -5  -1   3  420.58    4.20
  -5  -1   3  405.09    3.52
   5   1  -3  407.64    5.14
  -5   1   3  426.98    5.40
   5   1  -3  416.93    4.12
  -5  -1   2   94.82    2.11
  -5   1   2   99.79    2.59
   5  -1  -2   97.03    2.32
   5   1  -2   98.79    2.49
  -5  -1   2  100.92    1.46
   5   1  -1  129.94    2.81
  -5   1   1  134.80    3.02
   5  -1  -1  134.85    2.64
  -5  -1   1  124.81    2.54
   5   1   0   19.73    1.14
  -5   1   0   16.62    1.17
   5  -1   0   19.30    1.03
  -5   1  -1   60.90    2.08
   5  -1   1   61.54    1.25
   5  -1   1   61.06    1.69
  -5  -1  -2  180.88    2.28
   5  -1   2  174.59    2.29
   5  -1   2  172.67    2.72
  -5   1  -2  171.87    3.54
   5  -1   3   45.56    1.34
   5  -1   3   47.90    1.43
  -5   1  -3   46.43    1.36
  -5  -1  -3   48.95    1.35
  -5   1  -3   45.49    1.89
   5  -1   4   89.27    1.85
   5   1   4   86.02    2.12
  -5   1  -4   90.52    2.73
  -5   1  -4   80.52    1.69
   5  -1   4   86.99    2.06
  -5   1  -5    5.34    0.81
   5  -1   5    5.71    0.50
   5  -1   5    6.06    0.66
  -5   1  -5    5.23    0.46
   5   1   5    6.74    0.73
  -5   1  -6   19.68    0.80
   5  -1   6   20.21    1.19
   5   1   6   21.22    1.31
   5  -1   7    2.01    0.59
   5   1   7    3.35    0.70
  -5   1  -7    2.68    0.34
   5   1   8    2.37    0.63
  -5   1  -8    2.94    0.34
   5  -1   8    3.45    0.73
  -5   1  -9    3.02    0.32
   5  -1   9    3.25    0.83
   5   1   9    4.00    0.88
   5  -1  10   29.67    1.90
   5   1  10   28.62    1.91
  -5   1 -10   27.32    0.84
   5  -1  11   35.06    2.14
   5   1  11   30.66    2.07
  -5   1 -11   32.32    0.89
  -5   1 -12  224.91    2.27
   5   1  12  229.01    5.66
   5  -1  12  226.40    5.54
   5   1  13   11.93    1.57
   5  -1  13   12.22    1.49
  -5   1 -13   10.95    0.51
   5   1  14    3.10    1.19
   5  -1  14    2.39    1.04
  -5   1 -14    1.62    0.23
  -5   1 -15   31.09    0.84
   5   1  15   32.48    2.50
   5  -1  15   36.53    2.57
  -5   1 -16    3.56    0.32
   5  -1  16    4.04    1.20
   5   1  16    4.58    1.34
   5  -1  17    5.04    1.30
   5   1  17    5.79    1.69
   5  -1  18    2.41    1.26
   5   1  18    3.02    1.25
   5  -1  19    7.19    1.63
   5   1  19    4.48    1.58
   5  -1  20    5.32    1.58
   5   1  20    4.08    1.40
   5   1  21    4.28    1.59
   5  -1  21    5.29    1.65
   5  -1  22    0.88    1.34
   5   1  22    1.92    1.36
   5   1  23   -1.60    1.80
   5  -1  23   -1.26    1.35
   5  -1  24   11.24    2.43
   5   1  24    6.75    1.77
   5  -1  25    7.49    2.14
   5   1  25    7.85    2.16
   5   1  26    6.60    2.27
   5  -1  26    5.13    1.77
   5  -1  27   -0.75    1.74
   5   1  27    1.25    1.55
   5  -1  28    2.11    2.10
   5   1  28    0.20    2.01
   5  -1  29   -3.55    2.05
   5   1  29   -1.15    2.02
   5  -1  30    4.05    2.13
   5   1  30    4.52    2.05
   5   1  31    1.56    2.01
   5  -1  31    2.12    2.06
   5  -1  32   12.64    2.82
   5   1  32    8.44    2.57
  -5   2  33   -0.62    1.61
  -5  -2  33   -1.81    2.24
  -5   2  32    5.89    2.43
  -5  -2  32    5.24    2.57
  -5   2  31   -3.12    2.10
  -5  -2  31    2.23    1.91
  -5  -2  30   10.11    2.64
  -5   2  30    8.75    2.71
  -5   2  29    0.98    1.65
  -5  -2  29    5.40    2.10
  -5  -2  28   -0.55    1.45
  -5   2  28    1.38    1.85
  -5  -2  27   -0.97    1.60
  -5   2  27    0.70    1.54
  -5  -2  26    8.03    2.17
  -5   2  26    8.68    2.35
   5  -2 -26    7.77    1.50
  -5   2  25    1.36    1.61
  -5  -2  25    1.26    1.38
   5  -2 -25    2.87    1.18
   5  -2 -24    0.09    1.03
  -5  -2  24    1.06    1.46
  -5   2  24    0.72    1.65
   5   2 -23   25.24    2.05
   5  -2 -23   26.04    2.21
  -5  -2  23   23.12    2.70
  -5   2  23   21.34    2.83
  -5   2  22    0.56    1.32
   5   2 -22   -0.49    0.81
   5  -2 -22    0.34    0.93
  -5  -2  22   -0.47    1.23
   5   2 -21    5.11    1.19
  -5  -2  21    3.24    1.48
   5  -2 -21    4.54    1.14
  -5   2  21    3.14    1.41
   5   2 -20    9.80    1.32
  -5  -2  20   14.50    2.21
  -5   2  20    8.08    1.64
   5   2 -19   22.51    1.82
  -5   2  19   26.03    2.66
  -5  -2  19   21.71    2.34
  -5  -2  18   14.48    1.99
  -5   2  18   14.56    2.03
   5   2 -18   12.86    1.38
  -5   2  17   19.89    2.22
   5   2 -17   19.90    1.63
  -5  -2  17   18.64    2.09
  -5   2  16   55.79    3.40
   5   2 -16   61.21    2.66
  -5  -2  16   59.76    3.24
  -5  -2  15   29.68    2.29
   5   2 -15   24.75    1.75
  -5   2  15   24.97    2.20
   5   2 -14   37.00    2.04
  -5  -2  14   37.05    2.47
  -5   2  14   40.34    2.68
   5   2 -13   44.90    2.16
  -5  -2  13   47.84    2.61
  -5   2  13   46.94    2.77
   5   2 -12   20.11    1.50
  -5   2  12   19.24    1.83
  -5  -2  12   20.89    1.70
  -5  -2  11  136.43    4.01
  -5   2  11  141.91    4.40
   5   2 -11  137.22    2.70
   5   2 -11  129.71    3.55
   5   2 -10   73.83    2.64
   5   2 -10   78.41    1.90
  -5   2  10   77.99    3.15
  -5  -2  10   77.07    2.88
  -5  -2  10   79.17    2.88
   5   2  -9   30.11    1.10
   5   2  -9   29.86    1.69
  -5  -2   9   30.41    1.76
  -5  -2   9   32.79    1.83
  -5  -2   8  180.36    3.86
   5   2  -8  164.45    3.75
  -5  -2   8  177.69    3.94
   5   2  -8  174.15    2.35
  -5  -2   7   34.20    1.75
   5   2  -7   34.46    0.97
  -5   2   7   34.37    1.94
  -5  -2   7   32.37    1.03
   5  -2  -7   33.11    0.91
   5   2  -7   36.23    1.71
  -5  -2   7   34.45    1.65
   5   2  -6   15.05    0.63
  -5  -2   6   13.94    1.00
   5   2  -6   12.94    1.06
  -5  -2   6   14.86    1.20
  -5   2   6   13.45    1.22
  -5  -2   6   13.43    0.68
   5   2  -5   25.67    1.45
   5   2  -5   25.47    0.85
  -5  -2   5   24.37    1.22
  -5  -2   5   24.76    0.89
  -5  -2   5   25.44    1.42
  -5   2   5   23.61    1.51
   5   2  -4    6.56    0.77
  -5   2   4    5.68    0.88
  -5  -2   4    7.15    0.91
  -5  -2   4    8.56    0.59
  -5  -2   4    6.43    0.64
   5   2  -3   17.23    1.17
  -5   2   3   18.69    1.38
  -5  -2   3   17.55    0.85
  -5  -2   3   18.83    0.94
  -5   2   2   46.85    2.00
  -5  -2   2   47.52    1.34
  -5   2   1   38.22    1.85
  -5   2   0   13.26    1.21
  -5   2  -1   10.63    1.06
   5  -2   2  102.35    2.10
  -5   2  -2   97.10    2.81
   5  -2   2   95.15    2.14
   5  -2   3    0.43    0.30
   5  -2   3    0.00    0.35
  -5   2  -3    0.09    0.52
   5  -2   4   24.99    1.25
   5  -2   4   22.94    0.93
  -5   2  -4   24.89    1.53
   5  -2   5   38.96    1.14
  -5   2  -5   37.82    1.91
   5  -2   5   38.87    1.62
   5  -2   6    1.46    0.26
   5  -2   6    2.09    0.57
  -5   2  -6    1.36    0.62
   5  -2   7    7.85    0.48
  -5   2  -7    9.26    1.08
   5  -2   7    8.99    0.97
  -5   2  -8   21.20    1.58
   5  -2   8   18.76    1.40
   5   2   8   19.88    1.50
   5  -2   9   17.57    1.44
   5   2   9   21.57    1.63
   5   2  10   22.66    1.76
   5  -2  10   22.05    1.65
   5  -2  11    9.82    1.26
   5   2  11   10.13    1.32
   5  -2  12    2.52    0.93
   5   2  12    1.64    0.93
   5  -2  13    1.26    0.81
   5   2  13    1.66    0.92
   5  -2  14    1.75    1.04
   5   2  14    1.67    0.89
   5  -2  15    4.88    1.29
   5   2  15    7.93    1.48
   5   2  16   38.87    2.87
   5  -2  16   36.82    2.72
   5  -2  17   20.86    2.28
   5   2  17   16.30    1.99
   5  -2  18   -1.38    1.26
   5   2  18    0.38    1.12
   5  -2  19    3.25    1.33
   5   2  19    1.85    1.07
   5  -2  20   11.15    2.08
   5   2  20   12.21    1.98
   5   2  21   43.32    3.54
   5  -2  21   44.10    3.49
   5   2  22    6.53    1.91
   5  -2  22    5.42    1.92
   5   2  23   -0.98    1.45
   5  -2  23    0.75    1.50
   5  -2  24    0.15    1.69
   5   2  24   -1.09    1.75
   5  -2  25    2.46    1.61
   5   2  25    3.95    1.81
   5  -2  26    3.11    1.75
   5   2  26   -2.61    2.15
   5   2  27    2.30    1.84
   5  -2  27    0.94    1.48
   5  -2  28   14.66    2.54
   5   2  28   18.09    3.04
   5   2  29    0.09    1.66
   5  -2  29    0.79    1.47
   5  -2  30   -0.54    1.48
   5   2  30    7.26    2.75
   5  -2  31    2.39    1.68
   5   2  31    4.37    1.84
   5   2  32   -2.35    2.32
   5  -2  32    2.79    2.11
  -5  -3  33   -1.06    1.82
  -5  -3  32   10.25    2.60
  -5  -3  31   -0.82    1.99
  -5  -3  30    6.12    2.53
  -5  -3  29   -2.58    1.99
  -5  -3  28    0.56    1.79
  -5  -3  27    1.07    1.70
  -5   3  27   -0.62    1.59
  -5   3  26    8.19    2.41
   5  -3 -26    8.82    1.69
  -5  -3  26    8.95    2.19
  -5  -3  25    5.35    1.82
   5  -3 -25    4.20    1.32
  -5   3  25    1.61    1.71
  -5  -3  24    1.33    1.40
  -5   3  24    2.72    1.60
  -5   3  23    2.52    1.69
  -5  -3  23    0.26    1.31
  -5   3  22   -1.02    1.48
   5   3 -22    0.94    0.83
  -5  -3  22   -0.02    1.36
   5   3 -21   37.21    2.30
  -5  -3  21   43.04    3.35
  -5   3  21   35.51    3.27
  -5  -3  20    2.32    1.40
  -5   3  20    1.57    1.30
   5   3 -20    1.39    0.82
   5   3 -19    1.28    0.81
  -5  -3  19    0.56    1.29
  -5   3  19    3.47    1.24
  -5  -3  18   -1.56    1.13
   5   3 -18    0.16    0.64
  -5   3  18   -1.26    1.32
  -5   3  17   44.13    3.14
  -5  -3  17   47.97    3.07
   5   3 -17   41.73    2.27
  -5  -3  16    7.08    1.47
   5   3 -16    9.07    1.22
   5   3 -15    2.38    0.78
  -5  -3  15    2.51    1.07
   5   3 -14    0.83    0.62
  -5  -3  14    1.39    1.04
  -5  -3  13   39.56    2.43
   5   3 -13   41.31    2.11
   5   3 -13   42.66    1.49
   5   3 -12    3.31    0.81
  -5  -3  12    2.18    0.90
   5   3 -12    3.42    0.47
  -5  -3  11  105.52    3.64
   5   3 -11  107.06    3.27
   5   3 -11  101.59    1.81
  -5  -3  11  109.66    3.71
   5   3 -10    7.47    0.97
  -5  -3  10    8.69    1.28
  -5  -3  10    9.73    1.23
   5   3  -9  187.73    4.11
  -5  -3   9  189.47    4.37
  -5  -3   9  180.00    4.54
  -5  -3   8   27.21    1.79
  -5  -3   8   25.27    1.58
   5   3  -8   25.83    1.59
   5   3  -7   17.67    1.30
  -5  -3   7   17.17    1.43
  -5  -3   7   18.25    1.32
  -5   3   7   16.32    1.54
  -5   3   6   19.38    1.62
  -5  -3   6   20.55    1.30
  -5  -3   6   19.33    1.45
  -5  -3   5    3.39    0.81
  -5   3   5    4.50    1.00
  -5  -3   5    3.13    0.61
  -5  -3   5    3.36    0.30
  -5  -3   4   43.47    1.69
  -5  -3   4   43.09    1.13
  -5  -3   4   42.82    2.01
  -5   3   4   43.94    2.18
  -5  -3   3   94.20    2.35
  -5   3   3   99.44    3.14
  -5   3   2    1.33    0.31
  -5   3   2    0.89    0.74
  -5   3   1   12.83    1.16
  -5   3   1   12.88    0.74
  -5   3   0  228.45    4.62
  -5   3  -1   13.55    1.24
  -5   3  -2    6.44    0.94
  -5   3  -3   19.46    1.41
   5  -3   3   17.26    1.16
  -5   3  -4   33.83    1.78
   5  -3   4   32.17    1.59
  -5   3  -5   12.31    1.19
   5  -3   5   11.41    1.07
  -5   3  -6   -0.08    0.61
   5  -3   6    0.43    0.23
   5  -3   6    0.18    0.49
  -5   3  -7    7.62    1.04
   5  -3   7    6.83    0.46
   5  -3   7    5.90    0.88
   5  -3   8   35.50    0.89
  -5   3  -8   39.37    2.20
   5  -3   8   39.44    2.05
  -5   3  -9    0.51    0.72
   5  -3   9    0.16    0.69
   5  -3  10   34.54    2.16
  -5   3 -10   35.54    2.16
   5  -3  11  110.66    3.82
  -5   3 -11  108.69    3.78
  -5   3 -12   11.07    1.39
   5  -3  12   10.65    1.38
  -5   3 -13   18.66    1.75
   5  -3  13   20.73    1.90
   5   3  14   -0.58    0.90
   5  -3  14    0.01    0.80
   5  -3  15    7.98    1.45
   5   3  15    7.40    1.52
   5  -3  16   -0.48    1.09
   5   3  16    0.08    1.00
   5  -3  17   21.17    2.25
   5   3  17   18.83    2.30
   5  -3  18   -1.64    1.33
   5   3  18   -0.45    1.25
   5  -3  19   97.01    4.68
   5   3  19   92.64    4.89
   5   3  20    3.73    1.45
   5  -3  20    4.89    1.63
   5  -3  21    4.05    1.68
   5   3  21    3.87    1.62
   5  -3  22    6.38    1.97
   5   3  22    8.73    2.08
   5  -3  23    8.29    2.07
   5   3  23    4.61    1.88
   5  -3  24    3.19    1.62
   5   3  24   -0.78    1.57
   5   3  25    2.66    1.77
   5  -3  25    2.16    1.75
   5   3  26    5.73    2.27
   5  -3  26    4.44    2.00
   5   3  27    3.95    2.05
   5  -3  27    3.44    2.07
   5  -3  28    3.60    1.98
   5  -3  29    5.81    2.21
   5  -3  30    1.54    1.80
   5  -3  31    1.66    1.81
  -5  -4  32    1.92    1.92
  -5  -4  31    1.00    1.71
  -5  -4  30   -1.69    1.99
  -5  -4  29   14.39    3.01
  -5  -4  28    7.94    2.37
  -5  -4  27   -2.74    1.95
  -5  -4  26    1.51    1.55
  -5  -4  25   -0.75    1.56
  -5  -4  24    0.11    1.46
  -5  -4  23   58.37    4.23
  -5  -4  22   25.76    2.94
  -5  -4  21   24.82    2.70
   5   4 -21   25.00    1.89
   5   4 -20   16.10    1.58
  -5  -4  20   13.99    2.18
   5   4 -19    9.34    1.25
  -5  -4  19    9.22    1.70
   5   4 -18    9.49    1.24
  -5  -4  18   11.15    1.91
  -5  -4  17   -0.50    1.09
   5   4 -17   -0.32    0.75
   5   4 -16    9.68    1.19
  -5  -4  16   10.76    1.66
   5   4 -15   36.46    2.09
  -5  -4  15   33.76    2.50
   5   4 -15   36.38    1.35
  -5  -4  14   77.14    3.58
   5   4 -14   76.09    2.93
   5   4 -14   77.93    1.72
   5   4 -13   25.38    1.73
   5   4 -13   23.57    0.81
  -5  -4  13   26.68    2.13
  -5  -4  12   71.00    3.28
  -5  -4  12   66.89    3.14
  -5  -4  11   33.32    2.16
  -5  -4  11   32.13    2.27
  -5  -4  10    8.55    1.23
  -5  -4  10    7.31    1.32
  -5  -4   9    7.09    1.24
  -5  -4   9    7.94    1.35
  -5  -4   8    5.76    1.08
  -5  -4   8    5.28    0.96
  -5  -4   7   -0.05    0.72
  -5  -4   7   -0.31    0.61
  -5  -4   6  119.87    3.77
  -5   4   6  120.28    3.98
  -5  -4   6  120.02    3.32
   5  -4  -6  118.08    1.81
  -5   4   5    0.82    0.81
   5  -4  -5    0.45    0.21
  -5  -4   5    0.37    0.71
  -5  -4   5    0.71    0.54
  -5  -4   4   94.31    3.15
   5  -4  -4   91.61    1.66
  -5  -4   4   89.15    2.72
  -5   4   4   87.71    3.29
   5  -4  -3    0.56    0.29
  -5  -4   3    1.40    0.63
  -5   4   3   -0.05    0.76
  -5   4   2   48.97    1.46
  -5   4   2   51.10    2.48
  -5   4   1    1.89    0.78
  -5   4   0    7.79    1.04
  -5   4  -1   15.61    1.38
  -5   4  -2    3.56    0.82
  -5   4  -3   13.16    1.26
   5  -4   4    0.14    0.56
  -5   4  -4   -0.11    0.63
   5  -4   5    1.85    0.73
  -5   4  -5    1.16    0.73
  -5   4  -6    3.29    0.86
   5  -4   6    3.16    0.80
  -5   4  -7   48.00    2.33
   5  -4   7   47.34    2.34
   5  -4   8   13.03    1.38
  -5   4  -8   12.03    1.34
   5  -4   9   24.33    0.76
  -5   4  -9   28.66    1.97
   5  -4   9   26.18    1.88
  -5   4 -10   -0.90    0.84
   5  -4  10   -0.65    0.81
  -5   4 -11   -0.04    0.78
   5  -4  11   -0.16    0.89
  -5   4 -12   35.33    2.29
   5  -4  12   37.74    2.48
   5  -4  13   57.34    3.14
  -5   4 -13   55.95    2.91
   5  -4  14   30.58    2.52
  -5   4 -14   30.30    2.26
  -5   4 -15    6.83    1.33
   5  -4  15    7.87    1.55
  -5   4 -16   23.04    2.13
   5  -4  16   23.92    2.38
   5  -4  17    9.99    1.91
  -5   4 -17    5.54    1.30
  -5   4 -18   18.94    2.10
   5  -4  18   18.17    2.21
  -5   4 -19    9.36    1.64
   5  -4  19   11.11    1.98
   5  -4  20    1.90    1.42
  -5   4 -20    0.47    1.11
  -5   4 -21   34.03    2.87
   5  -4  21   33.47    3.19
   5  -4  22   10.89    2.27
  -5   4 -22    9.49    1.85
  -5   4 -23    0.79    1.30
   5  -4  23    0.14    1.36
  -5   4 -24   19.56    2.44
   5  -4  24   24.28    3.12
   5  -4  25   11.11    2.33
  -5   4 -25    8.97    2.00
  -5   4 -26    1.58    1.45
   5  -4  26   -0.16    1.44
   5  -4  27    1.58    1.71
  -5   4 -27    1.08    1.49
   5  -4  28    2.92    2.15
   5  -4  29   10.94    2.58
   5  -4  30    6.70    2.21
   5  -4  31    7.20    2.38
  -5  -5  32   -1.39    2.19
  -5  -5  31    3.54    2.02
  -5  -5  30   -0.67    1.65
  -5  -5  29    2.53    1.79
  -5  -5  28   11.47    2.64
  -5  -5  27    1.57    1.64
  -5  -5  26   17.29    2.74
  -5  -5  25    5.77    2.09
  -5  -5  24   -0.27    1.29
  -5  -5  23   20.38    2.84
  -5  -5  22    2.35    1.42
  -5  -5  21    4.92    1.69
  -5  -5  20   17.38    2.35
  -5  -5  19   -0.05    1.20
  -5  -5  18    1.96    1.23
  -5  -5  17   26.26    2.53
  -5  -5  16    7.97    1.67
   5   5 -16    6.27    0.46
  -5  -5  15    0.51    0.92
  -5  -5  14   13.05    1.70
  -5  -5  13    1.08    1.33
  -5  -5  13    1.26    0.98
  -5  -5  12    0.72    1.27
  -5  -5  12    1.30    0.94
  -5  -5  11  163.46    5.10
  -5  -5  11  165.58    4.80
  -5  -5  10    1.45    1.19
  -5  -5  10    0.76    0.79
  -5  -5   9   14.51    1.59
  -5  -5   9   14.21    1.74
  -5  -5   8    0.65    0.94
  -5  -5   8    0.54    0.69
  -5  -5   7    1.06    1.02
  -5  -5   7    0.72    0.78
  -5   5   6   51.04    2.83
  -5  -5   6   47.98    1.07
  -5  -5   6   52.08    2.73
  -5  -5   6   55.58    2.48
   5  -5  -6   51.69    1.53
  -5  -5   5   28.78    1.84
  -5  -5   5   28.73    2.10
  -5   5   5   29.66    2.18
   5  -5  -5   29.34    1.20
   5  -5  -4    2.57    0.50
  -5   5   4    3.26    1.14
  -5  -5   4    2.85    0.97
  -5  -5   3   46.75    2.48
   5  -5  -3   42.59    1.54
  -5   5   3   48.73    2.63
  -5   5   2    5.70    1.10
   5  -5  -2    5.17    0.67
  -5   5   1    1.21    0.89
   5  -5  -1    1.40    0.53
  -5   5   0  280.06    5.78
  -5   5  -1   27.97    1.95
  -5   5  -2  205.61    4.92
  -5   5  -3   11.98    1.43
  -5   5  -4    5.34    1.03
  -5   5  -5   22.61    1.75
   5  -5   5   21.35    1.65
   5  -5   6    6.53    1.06
  -5   5  -6    8.68    1.21
  -5   5  -7    1.04    0.74
   5  -5   7    0.19    0.82
   5  -5   8  177.23    4.84
  -5   5  -8  179.07    4.64
  -5   5  -9    3.16    0.98
   5  -5   9    4.24    1.14
   5  -5  10   18.61    1.82
  -5   5 -10   20.67    1.77
   5  -5  11   46.17    2.76
  -5   5 -11   42.55    2.47
   5  -5  12    1.29    1.01
  -5   5 -12    0.49    0.87
  -5   5 -13    2.71    0.99
   5  -5  13    4.35    1.25
   5  -5  14    2.86    1.26
  -5   5 -14    0.88    0.87
   5  -5  15    2.85    1.29
  -5   5 -15    3.36    1.15
  -5   5 -16    2.84    1.10
   5  -5  16    0.78    1.23
   5  -5  17    0.83    1.24
  -5   5 -17    1.80    1.17
   5  -5  18    8.43    1.74
  -5   5 -18    7.54    1.48
   5  -5  19   35.38    3.09
  -5   5 -19   30.91    2.58
   5  -5  20   28.64    2.96
  -5   5 -20   24.17    2.45
  -5   5 -21    6.60    1.46
   5  -5  21    8.22    1.90
   5  -5  22    9.86    2.05
  -5   5 -22   11.52    1.95
   5  -5  23    4.41    1.98
  -5   5 -23    1.40    1.32
  -5   5 -24   -0.94    1.33
   5  -5  24    1.57    1.52
   5  -5  25    1.52    1.72
  -5   5 -25    1.23    1.23
  -5   5 -26    2.82    1.48
   5  -5  26    1.38    1.49
   5  -5  27    7.22    2.53
   5  -5  28    6.99    2.48
   5  -5  29   -0.19    1.54
   5  -5  30   21.99    3.54
   5  -5  31   -1.03    2.25
  -5  -6  31   -0.37    2.03
  -5  -6  30   17.54    3.16
  -5  -6  29   14.46    2.75
  -5  -6  28   13.64    2.80
  -5  -6  27    4.47    1.88
  -5  -6  26    0.96    1.66
  -5  -6  25    2.88    1.94
  -5  -6  24   11.10    2.32
  -5  -6  23    5.08    1.78
  -5  -6  22   32.41    3.34
  -5  -6  21    0.97    1.30
  -5  -6  20    0.56    1.17
  -5  -6  19   23.59    2.64
  -5  -6  18    1.37    1.35
  -5  -6  17    3.29    1.44
  -5  -6  16    2.69    1.24
  -5  -6  15   -1.38    1.19
  -5  -6  14   -0.60    1.51
  -5  -6  14    0.44    1.14
  -5  -6  13   19.45    2.25
  -5  -6  13   17.93    1.93
  -5  -6  12   22.78    2.12
  -5  -6  12   22.04    2.34
  -5  -6  11    0.84    1.40
  -5  -6  11    0.57    0.90
  -5  -6  10   17.50    1.81
  -5  -6  10   17.82    2.04
  -5  -6   9    1.46    1.11
  -5  -6   9   -0.70    0.91
  -5  -6   8   -0.12    1.12
  -5  -6   8    0.07    0.82
   5  -6  -7   39.51    1.56
  -5  -6   7   37.18    0.97
  -5  -6   7   39.91    2.67
  -5  -6   7   37.91    2.22
  -5  -6   6   47.58    2.82
   5  -6  -6   47.04    1.75
  -5  -6   6   49.86    2.57
  -5  -6   6   47.56    1.35
  -5  -6   5   61.44    3.08
  -5   6   5   57.73    3.23
   5  -6  -5   56.16    1.97
  -5   6   4  279.40    6.55
   5  -6  -4  278.97    4.27
  -5  -6   4  285.32    6.43
  -5  -6   3    0.15    1.03
   5  -6  -3   -0.29    0.56
  -5   6   3    0.24    1.00
  -5  -6   2    3.99    1.09
   5  -6  -2    6.33    0.94
  -5   6   2    8.64    1.59
  -5   6   1   76.26    3.39
   5  -6  -1   72.18    2.47
   5  -6   0   80.08    2.70
  -5   6   0   81.82    3.45
  -5   6  -1  265.83    6.03
  -5   6  -2   98.35    3.72
  -5   6  -3    1.68    0.97
  -5   6  -4    0.88    0.91
   5  -6   5   -1.08    0.93
  -5   6  -5    0.73    0.93
  -5   6  -6  124.51    4.18
   5  -6   6  127.56    4.16
  -5   6  -7   41.98    2.49
   5  -6   7   47.42    2.69
   5  -6   8    0.87    1.00
  -5   6  -8    0.90    0.90
  -5   6  -9    5.24    1.20
   5  -6   9    5.32    1.27
  -5   6 -10    0.55    0.85
   5  -6  10    2.16    1.10
   5  -6  11    0.08    1.03
  -5   6 -11    1.58    0.98
  -5   6 -12   26.01    2.11
   5  -6  12   29.23    2.42
  -5   6 -13    0.17    0.90
   5  -6  13   -0.57    0.99
   5  -6  14    2.08    1.30
  -5   6 -14    4.85    1.20
  -5   6 -15   -0.34    1.00
   5  -6  15    2.08    1.21
   5  -6  16    5.68    1.52
  -5   6 -16    5.32    1.32
   5  -6  17    2.37    1.55
  -5   6 -17    0.90    1.07
   5  -6  18   19.17    2.51
  -5   6 -18   13.84    1.82
  -5   6 -19    0.41    1.03
   5  -6  19   -2.55    1.63
   5  -6  20   -0.43    1.40
  -5   6 -20    0.91    1.13
   5  -6  21    0.80    1.62
  -5   6 -21    2.19    1.25
  -5   6 -22    1.51    1.31
   5  -6  22    0.46    1.49
   5  -6  23    7.70    2.20
  -5   6 -23    2.71    1.34
  -5   6 -24    8.49    1.98
   5  -6  24    5.22    1.81
   5  -6  25    2.47    1.95
   5  -6  26    4.78    1.91
   5  -6  27   -1.87    2.21
   5  -6  28   13.21    2.79
   5  -6  29    6.21    2.41
   5  -6  30   14.30    3.18
  -5  -7  31    0.54    2.04
  -5  -7  30    2.39    2.22
  -5  -7  29    3.32    2.21
  -5  -7  28   15.74    2.77
  -5  -7  27    0.08    1.96
  -5  -7  26    1.15    1.48
  -5  -7  25    1.45    1.80
  -5  -7  24    1.45    1.46
  -5  -7  23    2.24    1.53
  -5  -7  22   27.00    3.06
  -5  -7  21    6.03    1.85
  -5  -7  20    9.30    1.97
  -5  -7  19   13.60    2.09
  -5  -7  18    1.48    1.20
  -5  -7  17    2.11    1.42
  -5  -7  16   -1.14    1.44
  -5  -7  15    1.62    1.48
  -5  -7  15    1.10    1.15
  -5  -7  14   -0.23    1.53
  -5  -7  14    1.90    1.10
  -5  -7  13   62.49    3.58
  -5  -7  13   55.73    3.57
  -5  -7  12   21.23    2.44
  -5  -7  12   22.62    2.25
  -5  -7  11   42.95    2.81
  -5  -7  11   42.37    3.11
  -5  -7  10    6.21    1.32
  -5  -7  10    4.77    1.54
  -5  -7   9    1.83    1.09
  -5  -7   9   -0.15    1.27
  -5  -7   8    5.54    0.43
  -5  -7   8    6.46    1.45
  -5  -7   8    8.80    1.51
  -5  -7   7    6.69    1.61
   5  -7  -7    7.53    0.94
  -5  -7   7    4.63    1.14
  -5  -7   7    5.82    0.54
   5  -7  -6   74.20    2.48
  -5  -7   6   73.84    3.65
  -5  -7   6   73.65    3.38
   5  -7  -5   68.12    2.40
  -5  -7   5   77.53    3.64
  -5   7   5   73.27    3.76
  -5  -7   4    6.30    1.37
   5  -7  -4    5.28    0.82
  -5   7   4    6.75    1.39
  -5  -7   3   27.72    2.38
  -5   7   3   25.57    2.32
   5  -7  -3   25.72    1.60
  -5   7   2   23.04    2.13
  -5  -7   2   26.19    2.19
   5  -7  -2   23.25    1.58
   5  -7  -1   20.55    1.54
  -5   7   1   20.80    2.05
   5  -7   0  216.28    4.77
  -5   7   0  217.89    5.85
  -5   7  -1   -0.98    0.94
   5  -7   1   -0.15    0.75
  -5   7  -2   11.92    1.62
  -5   7  -3    0.64    1.03
  -5   7  -4   20.69    1.98
  -5   7  -5    8.78    1.48
  -5   7  -6   71.97    3.32
   5  -7   6   77.93    3.54
   5  -7   7   99.22    4.04
  -5   7  -7   99.47    3.89
   5  -7   8   33.24    2.49
  -5   7  -8   30.93    2.26
  -5   7  -9   29.89    2.24
   5  -7   9   29.50    2.38
   5  -7  10   10.18    1.64
  -5   7 -10   13.70    1.67
   5  -7  11    3.50    1.29
  -5   7 -11    1.00    0.94
  -5   7 -12    4.71    1.26
   5  -7  12    4.62    1.46
   5  -7  13    2.38    1.36
  -5   7 -13    1.15    1.07
   5  -7  14    0.73    1.14
  -5   7 -14    1.09    1.14
   5  -7  15   44.07    3.33
  -5   7 -15   42.66    2.79
  -5   7 -16    9.92    1.57
   5  -7  16    8.01    1.76
   5  -7  17    3.33    1.42
  -5   7 -17    1.94    1.16
   5  -7  18    0.89    1.34
  -5   7 -18    1.72    1.18
   5  -7  19    2.47    1.51
  -5   7 -19    1.50    1.28
   5  -7  20    5.01    1.61
  -5   7 -20    5.39    1.51
   5  -7  21    1.82    1.23
  -5   7 -21    2.44    1.35
   5  -7  22   21.95    2.80
  -5   7 -22   21.40    2.45
   5  -7  23    3.43    1.85
   5  -7  24    1.57    1.54
   5  -7  25    3.06    2.07
   5  -7  26    3.17    2.03
   5  -7  27   -0.13    1.84
   5  -7  28   10.25    2.79
   5  -7  29    4.09    2.14
  -5  -8  30   10.11    2.87
  -5  -8  29   13.34    2.75
  -5  -8  28    2.39    2.28
  -5  -8  27    9.65    2.37
  -5  -8  26    2.46    2.03
  -5  -8  25    5.27    2.05
  -5  -8  24   13.14    2.61
  -5  -8  23    4.90    1.98
  -5  -8  22   14.81    2.70
  -5  -8  21    3.98    1.66
  -5  -8  20   -0.20    1.37
  -5  -8  19    2.53    1.38
  -5  -8  18    2.28    1.36
  -5  -8  17    0.31    1.26
  -5  -8  16    6.42    1.84
  -5  -8  15   25.18    2.73
  -5  -8  15   23.89    2.85
  -5  -8  14    6.48    2.04
  -5  -8  14    2.34    1.24
  -5  -8  13    2.63    1.78
  -5  -8  13    1.08    1.23
  -5  -8  12    2.80    1.55
  -5  -8  12    4.17    1.33
  -5  -8  11   20.28    2.25
  -5  -8  11   24.30    2.56
  -5  -8  10    4.23    1.33
  -5  -8  10    5.60    1.61
  -5  -8   9   63.76    3.47
  -5  -8   9   62.01    3.70
  -5  -8   8   20.44    2.31
   5  -8  -8   17.90    1.43
  -5  -8   8   16.96    1.93
  -5  -8   7   85.81    4.25
   5  -8  -7   84.74    2.88
  -5  -8   7   90.36    3.95
   5  -8  -6    4.55    0.90
  -5  -8   6    2.13    1.37
  -5  -8   5   -1.03    1.32
   5  -8  -5    0.06    0.73
   5  -8  -4   31.13    1.90
  -5   8   4   31.49    2.60
  -5  -8   4   29.94    2.56
  -5   8   3    0.34    1.16
   5  -8  -3    0.20    0.67
  -5  -8   3    0.26    1.24
   5  -8  -2   11.20    1.27
  -5  -8   2   13.13    1.88
  -5   8   2   10.19    1.80
   5  -8  -1   76.20    3.08
  -5  -8   1   72.70    3.70
  -5   8   1   75.76    3.76
   5  -8   0    6.93    1.27
  -5   8   0    7.16    1.50
  -5   8  -1    5.25    1.48
   5  -8   1    5.89    1.22
  -5   8  -2   15.71    1.86
   5  -8   2   16.36    1.72
  -5   8  -3    3.65    1.32
  -5   8  -4   -1.15    1.04
  -5   8  -5    6.82    1.34
   5  -8   6    1.04    1.00
  -5   8  -6    1.40    1.02
  -5   8  -7   -0.98    0.97
   5  -8   7    0.59    1.20
  -5   8  -8   11.67    1.57
   5  -8   8   14.10    1.89
   5  -8   9   55.66    3.44
  -5   8  -9   54.41    3.05
   5  -8  10    2.44    1.16
  -5   8 -10    4.74    1.25
   5  -8  11   31.10    2.72
  -5   8 -11   32.99    2.48
   5  -8  12   18.13    2.25
  -5   8 -12   17.72    2.09
   5  -8  13   17.00    2.24
  -5   8 -13   13.83    1.82
  -5   8 -14    2.30    1.19
   5  -8  14   -0.09    1.17
  -5   8 -15   13.62    1.86
   5  -8  15   12.65    2.10
  -5   8 -16    2.29    1.29
   5  -8  16    1.48    1.28
   5  -8  17   32.56    3.17
  -5   8 -17   24.74    2.32
  -5   8 -18   49.19    3.22
   5  -8  18   58.83    4.09
   5  -8  19   19.04    2.68
  -5   8 -19   16.42    2.10
   5  -8  20    3.24    1.76
  -5   8 -20    1.98    1.35
  -5   8 -21   20.12    2.30
   5  -8  21   16.63    2.53
   5  -8  22   -1.88    1.40
   5  -8  23   -1.63    1.78
   5  -8  24   13.54    2.82
   5  -8  25    0.77    1.79
   5  -8  26   -0.69    1.72
   5  -8  27    3.08    2.30
   5  -8  28    3.20    1.90
   5  -8  29    1.12    2.21
  -5  -9  29    2.24    1.69
  -5  -9  28    2.95    2.37
  -5  -9  27    1.72    2.06
  -5  -9  26    0.87    1.89
  -5  -9  25    5.80    2.38
  -5  -9  24   -2.45    1.76
  -5  -9  23   -0.38    1.62
  -5  -9  22   12.41    2.46
  -5  -9  21   18.11    2.81
  -5  -9  20    2.69    1.72
  -5  -9  19   11.23    2.39
  -5  -9  18    4.20    1.89
  -5  -9  17    1.07    1.52
  -5  -9  16   10.32    2.34
  -5  -9  16   11.66    2.11
  -5  -9  15   12.82    2.46
  -5  -9  15   14.16    2.17
  -5  -9  14    4.48    1.41
  -5  -9  14    7.69    2.19
  -5  -9  13   92.81    5.10
  -5  -9  13   94.67    4.68
  -5  -9  12    9.04    2.27
  -5  -9  12    6.89    1.70
  -5  -9  11   16.86    2.31
  -5  -9  11   20.29    2.71
  -5  -9  10    2.99    1.49
  -5  -9  10    2.16    1.52
  -5  -9   9    0.07    1.53
   5  -9  -9    0.65    0.70
  -5  -9   9    0.70    1.17
  -5  -9   8    6.87    1.57
  -5  -9   8    4.82    1.69
   5  -9  -8    6.13    1.09
[truncated: 850,547 more chars]
